# Supplementary material for: Transgelin interacts with PARP1 in human colon cancer cells
Source: Cancer Cell Int. 2020 Aug 3;20:366. doi: 10.1186/s12935-020-01461-y (PMC7398379; doi:10.1186/s12935-020-01461-y)
Supplement: Supplementary file 2 — Additional file 2. The metadata of protein identification with high-performance liquid chromatography/tandem mass spectrometry. The dataset included two sheets; the NC sheet contained proteins identified in the RKO-CTRL-FLAG group, while the TAGLN sheet contained proteins identified in the RKO-TAGLN-FLAG group. [file 12935_2020_1461_MOESM2_ESM.xlsx]

## Sheet: NC
	Reference	PepCount	UniquePepCount	CoverPercent	MW	PI
	FileScan	Sequence	MH+	Diff(MH+)	Charge	Rank	Score	DeltaScore	ExpectValue	Ions	Reference	DIFF_MODIFIED_CANDIDATE	PI	MissCleavage	Modification	MatchedTIC	NumProteaseTermini	Engine	Tag	Decoy
$1-1	sp|P38646|GRP75_HUMAN Stress-70 protein, mitochondrial OS=Homo sapiens GN=HSPA9 PE=1 SV=2	151	32	0.5552	73679.6	5.87
$1-2	tr|B7Z4V2|B7Z4V2_HUMAN cDNA FLJ51907, highly similar to Stress-70 protein, mitochondrial OS=Homo sapiens PE=2 SV=1	151	32	0.5669	72400.2	5.7
	P13063_NL,5399	K.AM*QDAEVSK.S	994.451	0.00117	2	1	62.11	0	4.35e-05	0|0	sp|P38646|GRP75_HUMAN/tr|H0YBG6|H0YBG6_HUMAN/tr|Q8N1C8|Q8N1C8_HUMAN/tr|B7Z4T3|B7Z4T3_HUMAN/tr|B7Z1V7|B7Z1V7_HUMAN/tr|B7Z4V2|B7Z4V2_HUMAN/tr|A1XP52|A1XP52_HUMAN		4.37	0	15.994919 Oxidation (M)	0	2	MASCOT		T
	P13063_NL,5550	K.AM*QDAEVSK.S	994.451	0.00099	2	1	43.26	0	0.00334	0|0	sp|P38646|GRP75_HUMAN/tr|H0YBG6|H0YBG6_HUMAN/tr|Q8N1C8|Q8N1C8_HUMAN/tr|B7Z4T3|B7Z4T3_HUMAN/tr|B7Z1V7|B7Z1V7_HUMAN/tr|B7Z4V2|B7Z4V2_HUMAN/tr|A1XP52|A1XP52_HUMAN		4.37	0	15.994919 Oxidation (M)	0	2	MASCOT		T
	P13063_NL,5321	K.AMQDAEVSK.S	978.456	-0.00205	2	1	42.71	0	0.00496	0|0	sp|P38646|GRP75_HUMAN/tr|H0YBG6|H0YBG6_HUMAN/tr|Q8N1C8|Q8N1C8_HUMAN/tr|B7Z4T3|B7Z4T3_HUMAN/tr|B7Z1V7|B7Z1V7_HUMAN/tr|B7Z4V2|B7Z4V2_HUMAN/tr|A1XP52|A1XP52_HUMAN		4.37	0		0	2	MASCOT		T
	P13063_NL,5476	K.AMQDAEVSK.S	978.456	-0.00107	2	1	47.5	0	0.00167	0|0	sp|P38646|GRP75_HUMAN/tr|H0YBG6|H0YBG6_HUMAN/tr|Q8N1C8|Q8N1C8_HUMAN/tr|B7Z4T3|B7Z4T3_HUMAN/tr|B7Z1V7|B7Z1V7_HUMAN/tr|B7Z4V2|B7Z4V2_HUMAN/tr|A1XP52|A1XP52_HUMAN		4.37	0		0	2	MASCOT		T
	P13063_NL,26608	K.CELSSSVQTDINLPYLTMDSSGPK.H	2642.23	0.00046	3	1	62.77	0	4.97e-05	0|0	sp|P38646|GRP75_HUMAN/tr|H0YBG6|H0YBG6_HUMAN/tr|Q8N1C8|Q8N1C8_HUMAN/tr|B7Z4T3|B7Z4T3_HUMAN/tr|B7Z1V7|B7Z1V7_HUMAN/tr|B7Z4V2|B7Z4V2_HUMAN		4.03	0		0	2	MASCOT		T
	P13063_NL,26659	K.CELSSSVQTDINLPYLTMDSSGPK.H	2642.23	-0.00428	2	1	107.83	0	1.59e-09	0|0	sp|P38646|GRP75_HUMAN/tr|H0YBG6|H0YBG6_HUMAN/tr|Q8N1C8|Q8N1C8_HUMAN/tr|B7Z4T3|B7Z4T3_HUMAN/tr|B7Z1V7|B7Z1V7_HUMAN/tr|B7Z4V2|B7Z4V2_HUMAN		4.03	0		0	2	MASCOT		T
	P13063_NL,26741	K.CELSSSVQTDINLPYLTMDSSGPK.H	2642.23	-0.00053	3	1	24.48	0	0.339	0|0	sp|P38646|GRP75_HUMAN/tr|H0YBG6|H0YBG6_HUMAN/tr|Q8N1C8|Q8N1C8_HUMAN/tr|B7Z4T3|B7Z4T3_HUMAN/tr|B7Z1V7|B7Z1V7_HUMAN/tr|B7Z4V2|B7Z4V2_HUMAN		4.03	0		0	2	MASCOT		T
	P13063_NL,20486	K.DAGQISGLNVLR.V ! K.DAGQISGLNVLR.A	1242.68	-0.0035	2	1	48.18	0	0.00234	0|0	sp|P38646|GRP75_HUMAN/tr|Q8N1C8|Q8N1C8_HUMAN/tr|B7Z1V7|B7Z1V7_HUMAN/tr|B7Z4V2|B7Z4V2_HUMAN ! tr|B7Z4T3|B7Z4T3_HUMAN		5.84	0		0	2	MASCOT		T
	P13063_NL,20635	K.DAGQISGLNVLR.V ! K.DAGQISGLNVLR.A	1242.68	-0.00104	2	1	67.37	0	2.71e-05	0|0	sp|P38646|GRP75_HUMAN/tr|Q8N1C8|Q8N1C8_HUMAN/tr|B7Z1V7|B7Z1V7_HUMAN/tr|B7Z4V2|B7Z4V2_HUMAN ! tr|B7Z4T3|B7Z4T3_HUMAN		5.84	0		0	2	MASCOT		T
	P13063_NL,14796	K.DDIENMVK.N	963.445	-0.00265	2	1	47.04	0	0.00227	0|0	sp|P38646|GRP75_HUMAN/tr|H0Y8S0|H0Y8S0_HUMAN/tr|Q8N1C8|Q8N1C8_HUMAN/tr|B7Z4T3|B7Z4T3_HUMAN/tr|B7Z4V2|B7Z4V2_HUMAN/tr|A1XP52|A1XP52_HUMAN		4.03	0		0	2	MASCOT		T
	P13063_NL,6808	K.DQLPADECNK.L	1189.52	0.0008	2	1	44.14	0	0.00142	0|0	sp|P38646|GRP75_HUMAN/tr|Q8N1C8|Q8N1C8_HUMAN/tr|B7Z4T3|B7Z4T3_HUMAN/tr|B7Z4V2|B7Z4V2_HUMAN/tr|A1XP52|A1XP52_HUMAN		4.03	0		0	2	MASCOT		T
	P13063_NL,5488	K.DSETGENIR.Q	1020.46	-0.00028	2	1	66.51	0	1.56e-05	0|0	sp|P38646|GRP75_HUMAN/tr|Q8N1C8|Q8N1C8_HUMAN/tr|B7Z4T3|B7Z4T3_HUMAN/tr|B7Z4V2|B7Z4V2_HUMAN/tr|A1XP52|A1XP52_HUMAN		4.14	0		0	2	MASCOT		T
	P13063_NL,5640	K.DSETGENIR.Q	1020.46	-0.00104	2	1	41.31	0	0.00517	0|0	sp|P38646|GRP75_HUMAN/tr|Q8N1C8|Q8N1C8_HUMAN/tr|B7Z4T3|B7Z4T3_HUMAN/tr|B7Z4V2|B7Z4V2_HUMAN/tr|A1XP52|A1XP52_HUMAN		4.14	0		0	2	MASCOT		T
	P13063_NL,23432	K.ERVEAVNMAEGIIHDTETK.M	2142.05	0.00023	3	1	48.29	0	0.00278	0|0	sp|P38646|GRP75_HUMAN/tr|Q8N1C8|Q8N1C8_HUMAN/tr|B7Z4T3|B7Z4T3_HUMAN/tr|B7Z4V2|B7Z4V2_HUMAN/tr|A1XP52|A1XP52_HUMAN		4.57	1		0	2	MASCOT		T
	P13063_NL,23448	K.ERVEAVNMAEGIIHDTETK.M	2142.05	-0.0044	4	1	35.35	0	0.056	0|0	sp|P38646|GRP75_HUMAN/tr|Q8N1C8|Q8N1C8_HUMAN/tr|B7Z4T3|B7Z4T3_HUMAN/tr|B7Z4V2|B7Z4V2_HUMAN/tr|A1XP52|A1XP52_HUMAN		4.57	1		0	2	MASCOT		T
	P13063_NL,10928	K.ETAENYLGHTAK.N	1333.64	0.00017	3	1	32.63	0	0.0706	0|0	sp|P38646|GRP75_HUMAN/tr|B7Z4T3|B7Z4T3_HUMAN/tr|B7Z1V7|B7Z1V7_HUMAN/tr|B7Z4V2|B7Z4V2_HUMAN/tr|Q2F839|Q2F839_HUMAN		5.4	0		0	2	MASCOT		T
	P13063_NL,10968	K.ETAENYLGHTAK.N	1333.64	0.00378	2	1	86.15	0	3.07e-07	0|0	sp|P38646|GRP75_HUMAN/tr|B7Z4T3|B7Z4T3_HUMAN/tr|B7Z1V7|B7Z1V7_HUMAN/tr|B7Z4V2|B7Z4V2_HUMAN/tr|Q2F839|Q2F839_HUMAN		5.4	0		0	2	MASCOT		T
	P13063_NL,11083	K.ETAENYLGHTAK.N	1333.64	0.00122	3	1	33.84	0	0.0519	0|0	sp|P38646|GRP75_HUMAN/tr|B7Z4T3|B7Z4T3_HUMAN/tr|B7Z1V7|B7Z1V7_HUMAN/tr|B7Z4V2|B7Z4V2_HUMAN/tr|Q2F839|Q2F839_HUMAN		5.4	0		0	2	MASCOT		T
	P13063_NL,23827	K.GAVVGIDLGTTNSCVAVMEGK.Q ! K.GAVVGIDLGTTNSCVAVMEGK.R	2078.03	-0.00243	2	1	131.86	0	9.29e-12	0|0	sp|P38646|GRP75_HUMAN/tr|B7Z4V2|B7Z4V2_HUMAN ! tr|Q8N1C8|Q8N1C8_HUMAN		4.37	0		0	2	MASCOT		T
	P13063_NL,23960	K.GAVVGIDLGTTNSCVAVMEGK.Q ! K.GAVVGIDLGTTNSCVAVMEGK.R	2078.03	-0.00225	2	1	168.39	0	2.07e-15	0|0	sp|P38646|GRP75_HUMAN/tr|B7Z4V2|B7Z4V2_HUMAN ! tr|Q8N1C8|Q8N1C8_HUMAN		4.37	0		0	2	MASCOT		T
	P13063_NL,24117	K.GAVVGIDLGTTNSCVAVMEGK.Q ! K.GAVVGIDLGTTNSCVAVMEGK.R	2078.03	-0.00353	2	1	41.67	0	0.0102	0|0	sp|P38646|GRP75_HUMAN/tr|B7Z4V2|B7Z4V2_HUMAN ! tr|Q8N1C8|Q8N1C8_HUMAN		4.37	0		0	2	MASCOT		T
	P13063_NL,24514	K.GAVVGIDLGTTNSCVAVMEGK.Q ! K.GAVVGIDLGTTNSCVAVMEGK.R	2078.03	-0.00153	2	1	65.31	0	4.25e-05	0|0	sp|P38646|GRP75_HUMAN/tr|B7Z4V2|B7Z4V2_HUMAN ! tr|Q8N1C8|Q8N1C8_HUMAN		4.37	0		0	2	MASCOT		T
	P13063_NL,12916	K.LFEM*AYK.K	917.444	-0.00055	2	1	45.59	0	0.00273	0|0	sp|P38646|GRP75_HUMAN/tr|Q8N1C8|Q8N1C8_HUMAN/tr|B7Z4T3|B7Z4T3_HUMAN/tr|B7Z4V2|B7Z4V2_HUMAN/tr|A1XP52|A1XP52_HUMAN		6	0	15.994919 Oxidation (M)	0	2	MASCOT		T
	P13063_NL,27628	K.LLGQFTLIGIPPAPR.G	1592.95	-0.00325	3	1	19.87	0	0.169	0|0	sp|P38646|GRP75_HUMAN/tr|H0Y8S0|H0Y8S0_HUMAN/tr|Q8N1C8|Q8N1C8_HUMAN/tr|B7Z4T3|B7Z4T3_HUMAN/tr|B7Z4V2|B7Z4V2_HUMAN/tr|A1XP52|A1XP52_HUMAN		9.75	0		0	2	MASCOT		T
	P13063_NL,27644	K.LLGQFTLIGIPPAPR.G	1592.95	-4e-05	2	1	47.51	0	0.000336	0|0	sp|P38646|GRP75_HUMAN/tr|H0Y8S0|H0Y8S0_HUMAN/tr|Q8N1C8|Q8N1C8_HUMAN/tr|B7Z4T3|B7Z4T3_HUMAN/tr|B7Z4V2|B7Z4V2_HUMAN/tr|A1XP52|A1XP52_HUMAN		9.75	0		0	2	MASCOT		T
	P13063_NL,27749	K.LLGQFTLIGIPPAPR.G	1592.95	-0.00124	3	1	32.03	0	0.0123	0|0	sp|P38646|GRP75_HUMAN/tr|H0Y8S0|H0Y8S0_HUMAN/tr|Q8N1C8|Q8N1C8_HUMAN/tr|B7Z4T3|B7Z4T3_HUMAN/tr|B7Z4V2|B7Z4V2_HUMAN/tr|A1XP52|A1XP52_HUMAN		9.75	0		0	2	MASCOT		T
	P13063_NL,27765	K.LLGQFTLIGIPPAPR.G	1592.95	0.0002	2	1	75.34	0	5.56e-07	0|0	sp|P38646|GRP75_HUMAN/tr|H0Y8S0|H0Y8S0_HUMAN/tr|Q8N1C8|Q8N1C8_HUMAN/tr|B7Z4T3|B7Z4T3_HUMAN/tr|B7Z4V2|B7Z4V2_HUMAN/tr|A1XP52|A1XP52_HUMAN		9.75	0		0	2	MASCOT		T
	P13063_NL,27880	K.LLGQFTLIGIPPAPR.G	1592.95	5e-05	3	1	21.13	0	0.146	0|0	sp|P38646|GRP75_HUMAN/tr|H0Y8S0|H0Y8S0_HUMAN/tr|Q8N1C8|Q8N1C8_HUMAN/tr|B7Z4T3|B7Z4T3_HUMAN/tr|B7Z4V2|B7Z4V2_HUMAN/tr|A1XP52|A1XP52_HUMAN		9.75	0		0	2	MASCOT		T
	P13063_NL,27888	K.LLGQFTLIGIPPAPR.G	1592.95	0.00026	2	1	66.4	0	4.35e-06	0|0	sp|P38646|GRP75_HUMAN/tr|H0Y8S0|H0Y8S0_HUMAN/tr|Q8N1C8|Q8N1C8_HUMAN/tr|B7Z4T3|B7Z4T3_HUMAN/tr|B7Z4V2|B7Z4V2_HUMAN/tr|A1XP52|A1XP52_HUMAN		9.75	0		0	2	MASCOT		T
	P13063_NL,28013	K.LLGQFTLIGIPPAPR.G	1592.95	0.00074	2	1	62.44	0	1.08e-05	0|0	sp|P38646|GRP75_HUMAN/tr|H0Y8S0|H0Y8S0_HUMAN/tr|Q8N1C8|Q8N1C8_HUMAN/tr|B7Z4T3|B7Z4T3_HUMAN/tr|B7Z4V2|B7Z4V2_HUMAN/tr|A1XP52|A1XP52_HUMAN		9.75	0		0	2	MASCOT		T
	P13063_NL,28131	K.LLGQFTLIGIPPAPR.G	1592.95	-0.00024	2	1	47.14	0	0.000359	0|0	sp|P38646|GRP75_HUMAN/tr|H0Y8S0|H0Y8S0_HUMAN/tr|Q8N1C8|Q8N1C8_HUMAN/tr|B7Z4T3|B7Z4T3_HUMAN/tr|B7Z4V2|B7Z4V2_HUMAN/tr|A1XP52|A1XP52_HUMAN		9.75	0		0	2	MASCOT		T
	P13063_NL,28255	K.LLGQFTLIGIPPAPR.G	1592.95	0.00162	2	1	66.01	0	5.07e-06	0|0	sp|P38646|GRP75_HUMAN/tr|H0Y8S0|H0Y8S0_HUMAN/tr|Q8N1C8|Q8N1C8_HUMAN/tr|B7Z4T3|B7Z4T3_HUMAN/tr|B7Z4V2|B7Z4V2_HUMAN/tr|A1XP52|A1XP52_HUMAN		9.75	0		0	2	MASCOT		T
	P13063_NL,28387	K.LLGQFTLIGIPPAPR.G	1592.95	-0.00022	2	1	61.16	0	1.42e-05	0|0	sp|P38646|GRP75_HUMAN/tr|H0Y8S0|H0Y8S0_HUMAN/tr|Q8N1C8|Q8N1C8_HUMAN/tr|B7Z4T3|B7Z4T3_HUMAN/tr|B7Z4V2|B7Z4V2_HUMAN/tr|A1XP52|A1XP52_HUMAN		9.75	0		0	2	MASCOT		T
	P13063_NL,28515	K.LLGQFTLIGIPPAPR.G	1592.95	0.00082	2	1	61.03	0	1.5e-05	0|0	sp|P38646|GRP75_HUMAN/tr|H0Y8S0|H0Y8S0_HUMAN/tr|Q8N1C8|Q8N1C8_HUMAN/tr|B7Z4T3|B7Z4T3_HUMAN/tr|B7Z4V2|B7Z4V2_HUMAN/tr|A1XP52|A1XP52_HUMAN		9.75	0		0	2	MASCOT		T
	P13063_NL,28634	K.LLGQFTLIGIPPAPR.G	1592.95	-0.0012	2	1	60.09	0	1.92e-05	0|0	sp|P38646|GRP75_HUMAN/tr|H0Y8S0|H0Y8S0_HUMAN/tr|Q8N1C8|Q8N1C8_HUMAN/tr|B7Z4T3|B7Z4T3_HUMAN/tr|B7Z4V2|B7Z4V2_HUMAN/tr|A1XP52|A1XP52_HUMAN		9.75	0		0	2	MASCOT		T
	P13063_NL,28767	K.LLGQFTLIGIPPAPR.G	1592.95	0.00088	2	1	56.46	0	4.29e-05	0|0	sp|P38646|GRP75_HUMAN/tr|H0Y8S0|H0Y8S0_HUMAN/tr|Q8N1C8|Q8N1C8_HUMAN/tr|B7Z4T3|B7Z4T3_HUMAN/tr|B7Z4V2|B7Z4V2_HUMAN/tr|A1XP52|A1XP52_HUMAN		9.75	0		0	2	MASCOT		T
	P13063_NL,28894	K.LLGQFTLIGIPPAPR.G	1592.95	0.00704	2	1	45.41	0	0.000619	0|0	sp|P38646|GRP75_HUMAN/tr|H0Y8S0|H0Y8S0_HUMAN/tr|Q8N1C8|Q8N1C8_HUMAN/tr|B7Z4T3|B7Z4T3_HUMAN/tr|B7Z4V2|B7Z4V2_HUMAN/tr|A1XP52|A1XP52_HUMAN		9.75	0		0	2	MASCOT		T
	P13063_NL,28019	K.LYSPSQIGAFVLMK.M	1553.84	-0.00135	2	1	67.78	0	2.71e-05	0|0	sp|P38646|GRP75_HUMAN/tr|Q8N1C8|Q8N1C8_HUMAN/tr|B7Z1V7|B7Z1V7_HUMAN/tr|B7Z4V2|B7Z4V2_HUMAN/tr|Q2F839|Q2F839_HUMAN		8.59	0		0	2	MASCOT		T
	P13063_NL,13309	K.M*EEFKDQLPADECNK.L	1869.8	-0.00112	3	1	38.44	0	0.00385	0|0	sp|P38646|GRP75_HUMAN/tr|Q8N1C8|Q8N1C8_HUMAN/tr|B7Z4T3|B7Z4T3_HUMAN/tr|B7Z4V2|B7Z4V2_HUMAN		4.18	1	15.994919 Oxidation (M)	0	2	MASCOT		T
	P13063_NL,14954	K.MEEFKDQLPADECNK.L	1853.8	0.00104	3	1	44.86	0	0.00103	0|0	sp|P38646|GRP75_HUMAN/tr|Q8N1C8|Q8N1C8_HUMAN/tr|B7Z4T3|B7Z4T3_HUMAN/tr|B7Z4V2|B7Z4V2_HUMAN		4.18	1		0	2	MASCOT		T
	P13063_NL,14974	K.MEEFKDQLPADECNK.L	1853.8	0.00047	2	1	70.7	0	2.73e-06	0|0	sp|P38646|GRP75_HUMAN/tr|Q8N1C8|Q8N1C8_HUMAN/tr|B7Z4T3|B7Z4T3_HUMAN/tr|B7Z4V2|B7Z4V2_HUMAN		4.18	1		0	2	MASCOT		T
	P13063_NL,15132	K.MEEFKDQLPADECNK.L	1853.8	0.00119	3	1	52.16	0	0.000192	0|0	sp|P38646|GRP75_HUMAN/tr|Q8N1C8|Q8N1C8_HUMAN/tr|B7Z4T3|B7Z4T3_HUMAN/tr|B7Z4V2|B7Z4V2_HUMAN		4.18	1		0	2	MASCOT		T
	P13063_NL,15161	K.MEEFKDQLPADECNK.L	1853.8	0.00113	2	1	47.12	0	0.000614	0|0	sp|P38646|GRP75_HUMAN/tr|Q8N1C8|Q8N1C8_HUMAN/tr|B7Z4T3|B7Z4T3_HUMAN/tr|B7Z4V2|B7Z4V2_HUMAN		4.18	1		0	2	MASCOT		T
	P13063_NL,22510	K.NAVITVPAYFNDSQR.Q	1694.85	0.00057	2	1	79.42	0	1.8e-06	0|0	sp|P38646|GRP75_HUMAN/tr|Q8N1C8|Q8N1C8_HUMAN/tr|B7Z4T3|B7Z4T3_HUMAN/tr|B7Z1V7|B7Z1V7_HUMAN/tr|B7Z4V2|B7Z4V2_HUMAN/tr|Q2F839|Q2F839_HUMAN		5.84	0		0	2	MASCOT		T
	P13063_NL,22640	K.NAVITVPAYFNDSQR.Q	1694.85	0.00047	2	1	79.43	0	1.79e-06	0|0	sp|P38646|GRP75_HUMAN/tr|Q8N1C8|Q8N1C8_HUMAN/tr|B7Z4T3|B7Z4T3_HUMAN/tr|B7Z1V7|B7Z1V7_HUMAN/tr|B7Z4V2|B7Z4V2_HUMAN/tr|Q2F839|Q2F839_HUMAN		5.84	0		0	2	MASCOT		T
	P13063_NL,21698	K.SDIGEVILVGGM*TR.M	1462.76	0.00039	2	1	54.4	0	0.000636	0|0	sp|P38646|GRP75_HUMAN/tr|H0YBG6|H0YBG6_HUMAN/tr|Q8N1C8|Q8N1C8_HUMAN/tr|B7Z4T3|B7Z4T3_HUMAN/tr|B7Z1V7|B7Z1V7_HUMAN/tr|B7Z4V2|B7Z4V2_HUMAN/tr|A1XP52|A1XP52_HUMAN		4.37	0	15.994919 Oxidation (M)	0	2	MASCOT		T
	P13063_NL,24340	K.SDIGEVILVGGMTR.M	1446.76	-0.00162	3	1	22.44	0	1.03	0|0	sp|P38646|GRP75_HUMAN/tr|H0YBG6|H0YBG6_HUMAN/tr|Q8N1C8|Q8N1C8_HUMAN/tr|B7Z4T3|B7Z4T3_HUMAN/tr|B7Z1V7|B7Z1V7_HUMAN/tr|B7Z4V2|B7Z4V2_HUMAN/tr|A1XP52|A1XP52_HUMAN		4.37	0		0	2	MASCOT		T
	P13063_NL,24411	K.SDIGEVILVGGMTR.M	1446.76	-0.00055	2	1	94.67	0	6.06e-08	0|0	sp|P38646|GRP75_HUMAN/tr|H0YBG6|H0YBG6_HUMAN/tr|Q8N1C8|Q8N1C8_HUMAN/tr|B7Z4T3|B7Z4T3_HUMAN/tr|B7Z1V7|B7Z1V7_HUMAN/tr|B7Z4V2|B7Z4V2_HUMAN/tr|A1XP52|A1XP52_HUMAN		4.37	0		0	2	MASCOT		T
	P13063_NL,24481	K.SDIGEVILVGGMTR.M	1446.76	-0.00096	3	1	24.3	0	0.663	0|0	sp|P38646|GRP75_HUMAN/tr|H0YBG6|H0YBG6_HUMAN/tr|Q8N1C8|Q8N1C8_HUMAN/tr|B7Z4T3|B7Z4T3_HUMAN/tr|B7Z1V7|B7Z1V7_HUMAN/tr|B7Z4V2|B7Z4V2_HUMAN/tr|A1XP52|A1XP52_HUMAN		4.37	0		0	2	MASCOT		T
	P13063_NL,24546	K.SDIGEVILVGGMTR.M	1446.76	-0.00011	2	1	79.98	0	1.84e-06	0|0	sp|P38646|GRP75_HUMAN/tr|H0YBG6|H0YBG6_HUMAN/tr|Q8N1C8|Q8N1C8_HUMAN/tr|B7Z4T3|B7Z4T3_HUMAN/tr|B7Z1V7|B7Z1V7_HUMAN/tr|B7Z4V2|B7Z4V2_HUMAN/tr|A1XP52|A1XP52_HUMAN		4.37	0		0	2	MASCOT		T
	P13063_NL,24670	K.SDIGEVILVGGMTR.M	1446.76	-0.00753	2	1	49.51	0	0.00205	0|0	sp|P38646|GRP75_HUMAN/tr|H0YBG6|H0YBG6_HUMAN/tr|Q8N1C8|Q8N1C8_HUMAN/tr|B7Z4T3|B7Z4T3_HUMAN/tr|B7Z1V7|B7Z1V7_HUMAN/tr|B7Z4V2|B7Z4V2_HUMAN/tr|A1XP52|A1XP52_HUMAN		4.37	0		0	2	MASCOT		T
	P13063_NL,25050	K.SDIGEVILVGGMTR.M	1446.76	0.00019	2	1	43.29	0	0.0084	0|0	sp|P38646|GRP75_HUMAN/tr|H0YBG6|H0YBG6_HUMAN/tr|Q8N1C8|Q8N1C8_HUMAN/tr|B7Z4T3|B7Z4T3_HUMAN/tr|B7Z1V7|B7Z1V7_HUMAN/tr|B7Z4V2|B7Z4V2_HUMAN/tr|A1XP52|A1XP52_HUMAN		4.37	0		0	2	MASCOT		T
	P13063_NL,17125	K.SQVFSTAADGQTQVEIK.V	1808.9	-0.00235	2	1	73.74	0	1.17e-05	0|0	sp|P38646|GRP75_HUMAN/tr|Q8N1C8|Q8N1C8_HUMAN/tr|B7Z4T3|B7Z4T3_HUMAN/tr|B7Z1V7|B7Z1V7_HUMAN/tr|B7Z4V2|B7Z4V2_HUMAN/tr|A1XP52|A1XP52_HUMAN		4.37	0		0	2	MASCOT		T
	P13063_NL,17523	K.SQVFSTAADGQTQVEIK.V	1808.9	-0.00163	2	1	92.11	0	1.71e-07	0|0	sp|P38646|GRP75_HUMAN/tr|Q8N1C8|Q8N1C8_HUMAN/tr|B7Z4T3|B7Z4T3_HUMAN/tr|B7Z1V7|B7Z1V7_HUMAN/tr|B7Z4V2|B7Z4V2_HUMAN/tr|A1XP52|A1XP52_HUMAN		4.37	0		0	2	MASCOT		T
	P13063_NL,17705	K.SQVFSTAADGQTQVEIK.V	1808.9	-0.00153	2	1	116.76	0	5.82e-10	0|0	sp|P38646|GRP75_HUMAN/tr|Q8N1C8|Q8N1C8_HUMAN/tr|B7Z4T3|B7Z4T3_HUMAN/tr|B7Z1V7|B7Z1V7_HUMAN/tr|B7Z4V2|B7Z4V2_HUMAN/tr|A1XP52|A1XP52_HUMAN		4.37	0		0	2	MASCOT		T
	P13063_NL,17869	K.SQVFSTAADGQTQVEIK.V	1808.9	-0.00037	2	1	106.75	0	5.82e-09	0|0	sp|P38646|GRP75_HUMAN/tr|Q8N1C8|Q8N1C8_HUMAN/tr|B7Z4T3|B7Z4T3_HUMAN/tr|B7Z1V7|B7Z1V7_HUMAN/tr|B7Z4V2|B7Z4V2_HUMAN/tr|A1XP52|A1XP52_HUMAN		4.37	0		0	2	MASCOT		T
	P13063_NL,18044	K.SQVFSTAADGQTQVEIK.V	1808.9	-0.00067	2	1	103.7	0	1.17e-08	0|0	sp|P38646|GRP75_HUMAN/tr|Q8N1C8|Q8N1C8_HUMAN/tr|B7Z4T3|B7Z4T3_HUMAN/tr|B7Z1V7|B7Z1V7_HUMAN/tr|B7Z4V2|B7Z4V2_HUMAN/tr|A1XP52|A1XP52_HUMAN		4.37	0		0	2	MASCOT		T
	P13063_NL,18213	K.SQVFSTAADGQTQVEIK.V	1808.9	-0.00031	2	1	123.42	0	1.25e-10	0|0	sp|P38646|GRP75_HUMAN/tr|Q8N1C8|Q8N1C8_HUMAN/tr|B7Z4T3|B7Z4T3_HUMAN/tr|B7Z1V7|B7Z1V7_HUMAN/tr|B7Z4V2|B7Z4V2_HUMAN/tr|A1XP52|A1XP52_HUMAN		4.37	0		0	2	MASCOT		T
	P13063_NL,18395	K.SQVFSTAADGQTQVEIK.V	1808.9	0.00179	2	1	113.59	0	1.19e-09	0|0	sp|P38646|GRP75_HUMAN/tr|Q8N1C8|Q8N1C8_HUMAN/tr|B7Z4T3|B7Z4T3_HUMAN/tr|B7Z1V7|B7Z1V7_HUMAN/tr|B7Z4V2|B7Z4V2_HUMAN/tr|A1XP52|A1XP52_HUMAN		4.37	0		0	2	MASCOT		T
	P13063_NL,18573	K.SQVFSTAADGQTQVEIK.V	1808.9	-0.00149	2	1	126.01	0	6.88e-11	0|0	sp|P38646|GRP75_HUMAN/tr|Q8N1C8|Q8N1C8_HUMAN/tr|B7Z4T3|B7Z4T3_HUMAN/tr|B7Z1V7|B7Z1V7_HUMAN/tr|B7Z4V2|B7Z4V2_HUMAN/tr|A1XP52|A1XP52_HUMAN		4.37	0		0	2	MASCOT		T
	P13063_NL,18730	K.SQVFSTAADGQTQVEIK.V	1808.9	0.00023	2	1	123.49	0	1.22e-10	0|0	sp|P38646|GRP75_HUMAN/tr|Q8N1C8|Q8N1C8_HUMAN/tr|B7Z4T3|B7Z4T3_HUMAN/tr|B7Z1V7|B7Z1V7_HUMAN/tr|B7Z4V2|B7Z4V2_HUMAN/tr|A1XP52|A1XP52_HUMAN		4.37	0		0	2	MASCOT		T
	P13063_NL,18891	K.SQVFSTAADGQTQVEIK.V	1808.9	-0.00153	2	1	111.93	0	1.77e-09	0|0	sp|P38646|GRP75_HUMAN/tr|Q8N1C8|Q8N1C8_HUMAN/tr|B7Z4T3|B7Z4T3_HUMAN/tr|B7Z1V7|B7Z1V7_HUMAN/tr|B7Z4V2|B7Z4V2_HUMAN/tr|A1XP52|A1XP52_HUMAN		4.37	0		0	2	MASCOT		T
	P13063_NL,19050	K.SQVFSTAADGQTQVEIK.V	1808.9	5e-05	2	1	109.09	0	3.35e-09	0|0	sp|P38646|GRP75_HUMAN/tr|Q8N1C8|Q8N1C8_HUMAN/tr|B7Z4T3|B7Z4T3_HUMAN/tr|B7Z1V7|B7Z1V7_HUMAN/tr|B7Z4V2|B7Z4V2_HUMAN/tr|A1XP52|A1XP52_HUMAN		4.37	0		0	2	MASCOT		T
	P13063_NL,19197	K.SQVFSTAADGQTQVEIK.V	1808.9	-0.00021	2	1	101.6	0	1.91e-08	0|0	sp|P38646|GRP75_HUMAN/tr|Q8N1C8|Q8N1C8_HUMAN/tr|B7Z4T3|B7Z4T3_HUMAN/tr|B7Z1V7|B7Z1V7_HUMAN/tr|B7Z4V2|B7Z4V2_HUMAN/tr|A1XP52|A1XP52_HUMAN		4.37	0		0	2	MASCOT		T
	P13063_NL,19337	K.SQVFSTAADGQTQVEIK.V	1808.9	-0.00211	2	1	74.79	0	9.18e-06	0|0	sp|P38646|GRP75_HUMAN/tr|Q8N1C8|Q8N1C8_HUMAN/tr|B7Z4T3|B7Z4T3_HUMAN/tr|B7Z1V7|B7Z1V7_HUMAN/tr|B7Z4V2|B7Z4V2_HUMAN/tr|A1XP52|A1XP52_HUMAN		4.37	0		0	2	MASCOT		T
	P13063_NL,19493	K.SQVFSTAADGQTQVEIK.V	1808.9	0.00037	2	1	81.43	0	1.96e-06	0|0	sp|P38646|GRP75_HUMAN/tr|Q8N1C8|Q8N1C8_HUMAN/tr|B7Z4T3|B7Z4T3_HUMAN/tr|B7Z1V7|B7Z1V7_HUMAN/tr|B7Z4V2|B7Z4V2_HUMAN/tr|A1XP52|A1XP52_HUMAN		4.37	0		0	2	MASCOT		T
	P13063_NL,19649	K.SQVFSTAADGQTQVEIK.V	1808.9	0.00023	2	1	88.42	0	3.91e-07	0|0	sp|P38646|GRP75_HUMAN/tr|Q8N1C8|Q8N1C8_HUMAN/tr|B7Z4T3|B7Z4T3_HUMAN/tr|B7Z1V7|B7Z1V7_HUMAN/tr|B7Z4V2|B7Z4V2_HUMAN/tr|A1XP52|A1XP52_HUMAN		4.37	0		0	2	MASCOT		T
	P13063_NL,19790	K.SQVFSTAADGQTQVEIK.V	1808.9	-0.00179	2	1	81.23	0	2.09e-06	0|0	sp|P38646|GRP75_HUMAN/tr|Q8N1C8|Q8N1C8_HUMAN/tr|B7Z4T3|B7Z4T3_HUMAN/tr|B7Z1V7|B7Z1V7_HUMAN/tr|B7Z4V2|B7Z4V2_HUMAN/tr|A1XP52|A1XP52_HUMAN		4.37	0		0	2	MASCOT		T
	P13063_NL,19930	K.SQVFSTAADGQTQVEIK.V	1808.9	-0.00077	2	1	85.37	0	7.97e-07	0|0	sp|P38646|GRP75_HUMAN/tr|Q8N1C8|Q8N1C8_HUMAN/tr|B7Z4T3|B7Z4T3_HUMAN/tr|B7Z1V7|B7Z1V7_HUMAN/tr|B7Z4V2|B7Z4V2_HUMAN/tr|A1XP52|A1XP52_HUMAN		4.37	0		0	2	MASCOT		T
	P13063_NL,20093	K.SQVFSTAADGQTQVEIK.V	1808.9	-0.00563	2	1	75.16	0	8.53e-06	0|0	sp|P38646|GRP75_HUMAN/tr|Q8N1C8|Q8N1C8_HUMAN/tr|B7Z4T3|B7Z4T3_HUMAN/tr|B7Z1V7|B7Z1V7_HUMAN/tr|B7Z4V2|B7Z4V2_HUMAN/tr|A1XP52|A1XP52_HUMAN		4.37	0		0	2	MASCOT		T
	P13063_NL,20549	K.SQVFSTAADGQTQVEIK.V	1808.9	0.00575	2	1	55.34	0	0.000798	0|0	sp|P38646|GRP75_HUMAN/tr|Q8N1C8|Q8N1C8_HUMAN/tr|B7Z4T3|B7Z4T3_HUMAN/tr|B7Z1V7|B7Z1V7_HUMAN/tr|B7Z4V2|B7Z4V2_HUMAN/tr|A1XP52|A1XP52_HUMAN		4.37	0		0	2	MASCOT		T
	P13063_NL,20854	K.SQVFSTAADGQTQVEIK.V	1808.9	-0.00025	2	1	72.51	0	1.55e-05	0|0	sp|P38646|GRP75_HUMAN/tr|Q8N1C8|Q8N1C8_HUMAN/tr|B7Z4T3|B7Z4T3_HUMAN/tr|B7Z1V7|B7Z1V7_HUMAN/tr|B7Z4V2|B7Z4V2_HUMAN/tr|A1XP52|A1XP52_HUMAN		4.37	0		0	2	MASCOT		T
	P13063_NL,21000	K.SQVFSTAADGQTQVEIK.V	1808.9	0.00719	2	1	60.11	0	0.000262	0|0	sp|P38646|GRP75_HUMAN/tr|Q8N1C8|Q8N1C8_HUMAN/tr|B7Z4T3|B7Z4T3_HUMAN/tr|B7Z1V7|B7Z1V7_HUMAN/tr|B7Z4V2|B7Z4V2_HUMAN/tr|A1XP52|A1XP52_HUMAN		4.37	0		0	2	MASCOT		T
	P13063_NL,21230	K.SQVFSTAADGQTQVEIK.V	1808.9	-0.00263	2	1	48	0	0.00438	0|0	sp|P38646|GRP75_HUMAN/tr|Q8N1C8|Q8N1C8_HUMAN/tr|B7Z4T3|B7Z4T3_HUMAN/tr|B7Z1V7|B7Z1V7_HUMAN/tr|B7Z4V2|B7Z4V2_HUMAN/tr|A1XP52|A1XP52_HUMAN		4.37	0		0	2	MASCOT		T
	P13063_NL,21409	K.SQVFSTAADGQTQVEIK.V	1808.9	0.00555	2	1	63.57	0	0.000121	0|0	sp|P38646|GRP75_HUMAN/tr|Q8N1C8|Q8N1C8_HUMAN/tr|B7Z4T3|B7Z4T3_HUMAN/tr|B7Z1V7|B7Z1V7_HUMAN/tr|B7Z4V2|B7Z4V2_HUMAN/tr|A1XP52|A1XP52_HUMAN		4.37	0		0	2	MASCOT		T
	P13063_NL,21754	K.SQVFSTAADGQTQVEIK.V	1808.9	0.00027	2	1	70.13	0	2.64e-05	0|0	sp|P38646|GRP75_HUMAN/tr|Q8N1C8|Q8N1C8_HUMAN/tr|B7Z4T3|B7Z4T3_HUMAN/tr|B7Z1V7|B7Z1V7_HUMAN/tr|B7Z4V2|B7Z4V2_HUMAN/tr|A1XP52|A1XP52_HUMAN		4.37	0		0	2	MASCOT		T
	P13063_NL,21920	K.SQVFSTAADGQTQVEIK.V	1808.9	0.00377	2	1	55.14	0	0.000837	0|0	sp|P38646|GRP75_HUMAN/tr|Q8N1C8|Q8N1C8_HUMAN/tr|B7Z4T3|B7Z4T3_HUMAN/tr|B7Z1V7|B7Z1V7_HUMAN/tr|B7Z4V2|B7Z4V2_HUMAN/tr|A1XP52|A1XP52_HUMAN		4.37	0		0	2	MASCOT		T
	P13063_NL,22069	K.SQVFSTAADGQTQVEIK.V	1808.9	0.00879	2	1	59.89	0	0.000276	0|0	sp|P38646|GRP75_HUMAN/tr|Q8N1C8|Q8N1C8_HUMAN/tr|B7Z4T3|B7Z4T3_HUMAN/tr|B7Z1V7|B7Z1V7_HUMAN/tr|B7Z4V2|B7Z4V2_HUMAN/tr|A1XP52|A1XP52_HUMAN		4.37	0		0	2	MASCOT		T
	P13063_NL,22220	K.SQVFSTAADGQTQVEIK.V	1808.9	0.00171	2	1	51.08	0	0.00212	0|0	sp|P38646|GRP75_HUMAN/tr|Q8N1C8|Q8N1C8_HUMAN/tr|B7Z4T3|B7Z4T3_HUMAN/tr|B7Z1V7|B7Z1V7_HUMAN/tr|B7Z4V2|B7Z4V2_HUMAN/tr|A1XP52|A1XP52_HUMAN		4.37	0		0	2	MASCOT		T
	P13063_NL,22393	K.SQVFSTAADGQTQVEIK.V	1808.9	-0.00345	2	1	63.38	0	0.000126	0|0	sp|P38646|GRP75_HUMAN/tr|Q8N1C8|Q8N1C8_HUMAN/tr|B7Z4T3|B7Z4T3_HUMAN/tr|B7Z1V7|B7Z1V7_HUMAN/tr|B7Z4V2|B7Z4V2_HUMAN/tr|A1XP52|A1XP52_HUMAN		4.37	0		0	2	MASCOT		T
	P13063_NL,23656	K.SQVFSTAADGQTQVEIK.V	1808.9	0.00041	2	1	53.31	0	0.00127	0|0	sp|P38646|GRP75_HUMAN/tr|Q8N1C8|Q8N1C8_HUMAN/tr|B7Z4T3|B7Z4T3_HUMAN/tr|B7Z1V7|B7Z1V7_HUMAN/tr|B7Z4V2|B7Z4V2_HUMAN/tr|A1XP52|A1XP52_HUMAN		4.37	0		0	2	MASCOT		T
	P13063_NL,26309	K.STNGDTFLGGEDFDQALLR.H	2055.96	0.00368	2	1	81.39	0	6.38e-07	0|0	sp|P38646|GRP75_HUMAN/tr|Q8N1C8|Q8N1C8_HUMAN/tr|B7Z4T3|B7Z4T3_HUMAN/tr|B7Z1V7|B7Z1V7_HUMAN/tr|B7Z4V2|B7Z4V2_HUMAN/tr|Q2F839|Q2F839_HUMAN		3.84	0		0	2	MASCOT		T
	P13063_NL,26391	K.STNGDTFLGGEDFDQALLR.H	2055.96	0.00063	3	1	30.78	0	0.0774	0|0	sp|P38646|GRP75_HUMAN/tr|Q8N1C8|Q8N1C8_HUMAN/tr|B7Z4T3|B7Z4T3_HUMAN/tr|B7Z1V7|B7Z1V7_HUMAN/tr|B7Z4V2|B7Z4V2_HUMAN/tr|Q2F839|Q2F839_HUMAN		3.84	0		0	2	MASCOT		T
	P13063_NL,26440	K.STNGDTFLGGEDFDQALLR.H	2055.96	-0.00122	2	1	121.27	0	7.19e-11	0|0	sp|P38646|GRP75_HUMAN/tr|Q8N1C8|Q8N1C8_HUMAN/tr|B7Z4T3|B7Z4T3_HUMAN/tr|B7Z1V7|B7Z1V7_HUMAN/tr|B7Z4V2|B7Z4V2_HUMAN/tr|Q2F839|Q2F839_HUMAN		3.84	0		0	2	MASCOT		T
	P13063_NL,26574	K.STNGDTFLGGEDFDQALLR.H	2055.96	-0.0001	2	1	99.84	0	9.83e-09	0|0	sp|P38646|GRP75_HUMAN/tr|Q8N1C8|Q8N1C8_HUMAN/tr|B7Z4T3|B7Z4T3_HUMAN/tr|B7Z1V7|B7Z1V7_HUMAN/tr|B7Z4V2|B7Z4V2_HUMAN/tr|Q2F839|Q2F839_HUMAN		3.84	0		0	2	MASCOT		T
	P13063_NL,5962	K.VLENAEGAR.T	958.495	-0.00012	2	1	54.75	0	0.000399	0|0	sp|P38646|GRP75_HUMAN/tr|Q8N1C8|Q8N1C8_HUMAN/tr|D6RA73|D6RA73_HUMAN/tr|B7Z1V7|B7Z1V7_HUMAN/tr|D6RJI2|D6RJI2_HUMAN/tr|B7Z4V2|B7Z4V2_HUMAN		4.53	0		0	2	MASCOT		T
	P13063_NL,6106	K.VLENAEGAR.T	958.495	-0.0002	2	1	59.6	0	0.000132	0|0	sp|P38646|GRP75_HUMAN/tr|Q8N1C8|Q8N1C8_HUMAN/tr|D6RA73|D6RA73_HUMAN/tr|B7Z1V7|B7Z1V7_HUMAN/tr|D6RJI2|D6RJI2_HUMAN/tr|B7Z4V2|B7Z4V2_HUMAN		4.53	0		0	2	MASCOT		T
	P13063_NL,6262	K.VLENAEGAR.T	958.495	0.00042	2	1	59.4	0	0.000137	0|0	sp|P38646|GRP75_HUMAN/tr|Q8N1C8|Q8N1C8_HUMAN/tr|D6RA73|D6RA73_HUMAN/tr|B7Z1V7|B7Z1V7_HUMAN/tr|D6RJI2|D6RJI2_HUMAN/tr|B7Z4V2|B7Z4V2_HUMAN		4.53	0		0	2	MASCOT		T
	P13063_NL,20281	K.VQQTVQDLFGR.A	1290.68	-0.00073	2	1	67.17	0	3.29e-05	0|0	sp|P38646|GRP75_HUMAN/tr|Q8N1C8|Q8N1C8_HUMAN/tr|B7Z4T3|B7Z4T3_HUMAN/tr|B7Z1V7|B7Z1V7_HUMAN/tr|B7Z4V2|B7Z4V2_HUMAN/tr|A1XP52|A1XP52_HUMAN		5.81	0		0	2	MASCOT		T
	P13063_NL,20428	K.VQQTVQDLFGR.A	1290.68	-0.00035	2	1	69.74	0	1.84e-05	0|0	sp|P38646|GRP75_HUMAN/tr|Q8N1C8|Q8N1C8_HUMAN/tr|B7Z4T3|B7Z4T3_HUMAN/tr|B7Z1V7|B7Z1V7_HUMAN/tr|B7Z4V2|B7Z4V2_HUMAN/tr|A1XP52|A1XP52_HUMAN		5.81	0		0	2	MASCOT		T
	P13063_NL,26772	R.AQFEGIVTDLIR.R	1361.74	-7e-05	2	1	65	0	6.08e-05	0|0	sp|P38646|GRP75_HUMAN/tr|H0YBG6|H0YBG6_HUMAN/tr|Q8N1C8|Q8N1C8_HUMAN/tr|B7Z4T3|B7Z4T3_HUMAN/tr|B7Z1V7|B7Z1V7_HUMAN/tr|B7Z4V2|B7Z4V2_HUMAN/tr|A1XP52|A1XP52_HUMAN		4.37	0		0	2	MASCOT		T
	P13063_NL,26856	R.AQFEGIVTDLIR.R	1361.74	0.00066	3	1	60.27	0	0.000182	0|0	sp|P38646|GRP75_HUMAN/tr|H0YBG6|H0YBG6_HUMAN/tr|Q8N1C8|Q8N1C8_HUMAN/tr|B7Z4T3|B7Z4T3_HUMAN/tr|B7Z1V7|B7Z1V7_HUMAN/tr|B7Z4V2|B7Z4V2_HUMAN/tr|A1XP52|A1XP52_HUMAN		4.37	0		0	2	MASCOT		T
	P13063_NL,26901	R.AQFEGIVTDLIR.R	1361.74	-0.00017	2	1	58.61	0	0.000265	0|0	sp|P38646|GRP75_HUMAN/tr|H0YBG6|H0YBG6_HUMAN/tr|Q8N1C8|Q8N1C8_HUMAN/tr|B7Z4T3|B7Z4T3_HUMAN/tr|B7Z1V7|B7Z1V7_HUMAN/tr|B7Z4V2|B7Z4V2_HUMAN/tr|A1XP52|A1XP52_HUMAN		4.37	0		0	2	MASCOT		T
	P13063_NL,26991	R.AQFEGIVTDLIR.R	1361.74	-0.00129	3	1	22.04	0	1.19	0|0	sp|P38646|GRP75_HUMAN/tr|H0YBG6|H0YBG6_HUMAN/tr|Q8N1C8|Q8N1C8_HUMAN/tr|B7Z4T3|B7Z4T3_HUMAN/tr|B7Z1V7|B7Z1V7_HUMAN/tr|B7Z4V2|B7Z4V2_HUMAN/tr|A1XP52|A1XP52_HUMAN		4.37	0		0	2	MASCOT		T
	P13063_NL,27025	R.AQFEGIVTDLIR.R	1361.74	-3e-05	2	1	58.57	0	0.000267	0|0	sp|P38646|GRP75_HUMAN/tr|H0YBG6|H0YBG6_HUMAN/tr|Q8N1C8|Q8N1C8_HUMAN/tr|B7Z4T3|B7Z4T3_HUMAN/tr|B7Z1V7|B7Z1V7_HUMAN/tr|B7Z4V2|B7Z4V2_HUMAN/tr|A1XP52|A1XP52_HUMAN		4.37	0		0	2	MASCOT		T
	P13063_NL,27161	R.AQFEGIVTDLIR.R	1361.74	-0.00063	2	1	49.01	0	0.00242	0|0	sp|P38646|GRP75_HUMAN/tr|H0YBG6|H0YBG6_HUMAN/tr|Q8N1C8|Q8N1C8_HUMAN/tr|B7Z4T3|B7Z4T3_HUMAN/tr|B7Z1V7|B7Z1V7_HUMAN/tr|B7Z4V2|B7Z4V2_HUMAN/tr|A1XP52|A1XP52_HUMAN		4.37	0		0	2	MASCOT		T
	P13063_NL,10254	R.ASNGDAWVEAHGK.L	1341.62	0.00323	2	1	60.65	0	6.69e-05	0|0	sp|P38646|GRP75_HUMAN/tr|Q8N1C8|Q8N1C8_HUMAN/tr|B7Z1V7|B7Z1V7_HUMAN/tr|D6RJI2|D6RJI2_HUMAN/tr|B7Z4V2|B7Z4V2_HUMAN		5.32	0		0	2	MASCOT		T
	P13063_NL,10267	R.ASNGDAWVEAHGK.L	1341.62	0.00177	3	1	53.37	0	0.00035	0|0	sp|P38646|GRP75_HUMAN/tr|Q8N1C8|Q8N1C8_HUMAN/tr|B7Z1V7|B7Z1V7_HUMAN/tr|D6RJI2|D6RJI2_HUMAN/tr|B7Z4V2|B7Z4V2_HUMAN		5.32	0		0	2	MASCOT		T
	P13063_NL,10414	R.ASNGDAWVEAHGK.L	1341.62	0.00169	2	1	90.92	0	6.32e-08	0|0	sp|P38646|GRP75_HUMAN/tr|Q8N1C8|Q8N1C8_HUMAN/tr|B7Z1V7|B7Z1V7_HUMAN/tr|D6RJI2|D6RJI2_HUMAN/tr|B7Z4V2|B7Z4V2_HUMAN		5.32	0		0	2	MASCOT		T
	P13063_NL,10424	R.ASNGDAWVEAHGK.L	1341.62	0.00027	3	1	72.75	0	4.27e-06	0|0	sp|P38646|GRP75_HUMAN/tr|Q8N1C8|Q8N1C8_HUMAN/tr|B7Z1V7|B7Z1V7_HUMAN/tr|D6RJI2|D6RJI2_HUMAN/tr|B7Z4V2|B7Z4V2_HUMAN		5.32	0		0	2	MASCOT		T
	P13063_NL,10577	R.ASNGDAWVEAHGK.L	1341.62	0.00127	2	1	54.93	0	0.000256	0|0	sp|P38646|GRP75_HUMAN/tr|Q8N1C8|Q8N1C8_HUMAN/tr|B7Z1V7|B7Z1V7_HUMAN/tr|D6RJI2|D6RJI2_HUMAN/tr|B7Z4V2|B7Z4V2_HUMAN		5.32	0		0	2	MASCOT		T
	P13063_NL,14270	R.EQQIVIQSSGGLSK.D	1473.79	-0.00487	2	1	56.86	0	0.000319	0|0	sp|P38646|GRP75_HUMAN/tr|H0Y8S0|H0Y8S0_HUMAN/tr|Q8N1C8|Q8N1C8_HUMAN/tr|B7Z4T3|B7Z4T3_HUMAN/tr|B7Z4V2|B7Z4V2_HUMAN		6.1	0		0	2	MASCOT		T
	P13063_NL,14437	R.EQQIVIQSSGGLSK.D	1473.79	-0.00484	2	1	73.82	0	6.42e-06	0|0	sp|P38646|GRP75_HUMAN/tr|H0Y8S0|H0Y8S0_HUMAN/tr|Q8N1C8|Q8N1C8_HUMAN/tr|B7Z4T3|B7Z4T3_HUMAN/tr|B7Z4V2|B7Z4V2_HUMAN		6.1	0		0	2	MASCOT		T
	P13063_NL,14602	R.EQQIVIQSSGGLSK.D	1473.79	-0.00271	2	1	72.78	0	8.43e-06	0|0	sp|P38646|GRP75_HUMAN/tr|H0Y8S0|H0Y8S0_HUMAN/tr|Q8N1C8|Q8N1C8_HUMAN/tr|B7Z4T3|B7Z4T3_HUMAN/tr|B7Z4V2|B7Z4V2_HUMAN		6.1	0		0	2	MASCOT		T
	P13063_NL,14770	R.EQQIVIQSSGGLSK.D	1473.79	-0.00034	2	1	72.79	0	8.22e-06	0|0	sp|P38646|GRP75_HUMAN/tr|H0Y8S0|H0Y8S0_HUMAN/tr|Q8N1C8|Q8N1C8_HUMAN/tr|B7Z4T3|B7Z4T3_HUMAN/tr|B7Z4V2|B7Z4V2_HUMAN		6.1	0		0	2	MASCOT		T
	P13063_NL,14950	R.EQQIVIQSSGGLSK.D	1473.79	0.00043	2	1	76.87	0	3.21e-06	0|0	sp|P38646|GRP75_HUMAN/tr|H0Y8S0|H0Y8S0_HUMAN/tr|Q8N1C8|Q8N1C8_HUMAN/tr|B7Z4T3|B7Z4T3_HUMAN/tr|B7Z4V2|B7Z4V2_HUMAN		6.1	0		0	2	MASCOT		T
	P13063_NL,15680	R.EQQIVIQSSGGLSK.D	1473.79	0.00056	2	1	68.63	0	2.14e-05	0|0	sp|P38646|GRP75_HUMAN/tr|H0Y8S0|H0Y8S0_HUMAN/tr|Q8N1C8|Q8N1C8_HUMAN/tr|B7Z4T3|B7Z4T3_HUMAN/tr|B7Z4V2|B7Z4V2_HUMAN		6.1	0		0	2	MASCOT		T
	P13063_NL,15873	R.EQQIVIQSSGGLSK.D	1473.79	0.00035	2	1	74.48	0	5.56e-06	0|0	sp|P38646|GRP75_HUMAN/tr|H0Y8S0|H0Y8S0_HUMAN/tr|Q8N1C8|Q8N1C8_HUMAN/tr|B7Z4T3|B7Z4T3_HUMAN/tr|B7Z4V2|B7Z4V2_HUMAN		6.1	0		0	2	MASCOT		T
	P13063_NL,16068	R.EQQIVIQSSGGLSK.D	1473.79	0.00104	2	1	70.99	0	1.24e-05	0|0	sp|P38646|GRP75_HUMAN/tr|H0Y8S0|H0Y8S0_HUMAN/tr|Q8N1C8|Q8N1C8_HUMAN/tr|B7Z4T3|B7Z4T3_HUMAN/tr|B7Z4V2|B7Z4V2_HUMAN		6.1	0		0	2	MASCOT		T
	P13063_NL,16382	R.EQQIVIQSSGGLSK.D	1473.79	0.0011	2	1	62.27	0	9.26e-05	0|0	sp|P38646|GRP75_HUMAN/tr|H0Y8S0|H0Y8S0_HUMAN/tr|Q8N1C8|Q8N1C8_HUMAN/tr|B7Z4T3|B7Z4T3_HUMAN/tr|B7Z4V2|B7Z4V2_HUMAN		6.1	0		0	2	MASCOT		T
	P13063_NL,16575	R.EQQIVIQSSGGLSK.D	1473.79	0.00084	2	1	68.86	0	2.03e-05	0|0	sp|P38646|GRP75_HUMAN/tr|H0Y8S0|H0Y8S0_HUMAN/tr|Q8N1C8|Q8N1C8_HUMAN/tr|B7Z4T3|B7Z4T3_HUMAN/tr|B7Z4V2|B7Z4V2_HUMAN		6.1	0		0	2	MASCOT		T
	P13063_NL,16755	R.EQQIVIQSSGGLSK.D	1473.79	-0.00175	2	1	79.68	0	1.75e-06	0|0	sp|P38646|GRP75_HUMAN/tr|H0Y8S0|H0Y8S0_HUMAN/tr|Q8N1C8|Q8N1C8_HUMAN/tr|B7Z4T3|B7Z4T3_HUMAN/tr|B7Z4V2|B7Z4V2_HUMAN		6.1	0		0	2	MASCOT		T
	P13063_NL,17007	R.EQQIVIQSSGGLSK.D	1473.79	-0.00419	2	1	54.55	0	0.000561	0|0	sp|P38646|GRP75_HUMAN/tr|H0Y8S0|H0Y8S0_HUMAN/tr|Q8N1C8|Q8N1C8_HUMAN/tr|B7Z4T3|B7Z4T3_HUMAN/tr|B7Z4V2|B7Z4V2_HUMAN		6.1	0		0	2	MASCOT		T
	P13063_NL,17185	R.EQQIVIQSSGGLSK.D	1473.79	0.00099	2	1	81.38	0	1.14e-06	0|0	sp|P38646|GRP75_HUMAN/tr|H0Y8S0|H0Y8S0_HUMAN/tr|Q8N1C8|Q8N1C8_HUMAN/tr|B7Z4T3|B7Z4T3_HUMAN/tr|B7Z4V2|B7Z4V2_HUMAN		6.1	0		0	2	MASCOT		T
	P13063_NL,17411	R.EQQIVIQSSGGLSK.D	1473.79	0.00135	2	1	72.02	0	9.8e-06	0|0	sp|P38646|GRP75_HUMAN/tr|H0Y8S0|H0Y8S0_HUMAN/tr|Q8N1C8|Q8N1C8_HUMAN/tr|B7Z4T3|B7Z4T3_HUMAN/tr|B7Z4V2|B7Z4V2_HUMAN		6.1	0		0	2	MASCOT		T
	P13063_NL,17601	R.EQQIVIQSSGGLSK.D	1473.79	0.00105	2	1	71.92	0	1e-05	0|0	sp|P38646|GRP75_HUMAN/tr|H0Y8S0|H0Y8S0_HUMAN/tr|Q8N1C8|Q8N1C8_HUMAN/tr|B7Z4T3|B7Z4T3_HUMAN/tr|B7Z4V2|B7Z4V2_HUMAN		6.1	0		0	2	MASCOT		T
	P13063_NL,17778	R.EQQIVIQSSGGLSK.D	1473.79	0.0029	2	1	56.91	0	0.000331	0|0	sp|P38646|GRP75_HUMAN/tr|H0Y8S0|H0Y8S0_HUMAN/tr|Q8N1C8|Q8N1C8_HUMAN/tr|B7Z4T3|B7Z4T3_HUMAN/tr|B7Z4V2|B7Z4V2_HUMAN		6.1	0		0	2	MASCOT		T
	P13063_NL,17962	R.EQQIVIQSSGGLSK.D	1473.79	-0.00073	2	1	54.39	0	0.000585	0|0	sp|P38646|GRP75_HUMAN/tr|H0Y8S0|H0Y8S0_HUMAN/tr|Q8N1C8|Q8N1C8_HUMAN/tr|B7Z4T3|B7Z4T3_HUMAN/tr|B7Z4V2|B7Z4V2_HUMAN		6.1	0		0	2	MASCOT		T
	P13063_NL,18629	R.EQQIVIQSSGGLSK.D	1473.79	0.00315	2	1	45.04	0	0.00493	0|0	sp|P38646|GRP75_HUMAN/tr|H0Y8S0|H0Y8S0_HUMAN/tr|Q8N1C8|Q8N1C8_HUMAN/tr|B7Z4T3|B7Z4T3_HUMAN/tr|B7Z4V2|B7Z4V2_HUMAN		6.1	0		0	2	MASCOT		T
	P13063_NL,7885	R.ETGVDLTK.D	862.452	-0.00088	2	1	59.94	0	0.000172	0|0	sp|P38646|GRP75_HUMAN/tr|Q8N1C8|Q8N1C8_HUMAN/tr|B7Z4T3|B7Z4T3_HUMAN/tr|B7Z1V7|B7Z1V7_HUMAN/tr|B7Z4V2|B7Z4V2_HUMAN/tr|Q2F839|Q2F839_HUMAN		4.37	0		0	2	MASCOT		T
	P13063_NL,8039	R.ETGVDLTK.D	862.452	-0.00034	2	1	55.26	0	0.000514	0|0	sp|P38646|GRP75_HUMAN/tr|Q8N1C8|Q8N1C8_HUMAN/tr|B7Z4T3|B7Z4T3_HUMAN/tr|B7Z1V7|B7Z1V7_HUMAN/tr|B7Z4V2|B7Z4V2_HUMAN/tr|Q2F839|Q2F839_HUMAN		4.37	0		0	2	MASCOT		T
	P13063_NL,8183	R.ETGVDLTK.D	862.452	0.00014	2	1	58.6	0	0.000238	0|0	sp|P38646|GRP75_HUMAN/tr|Q8N1C8|Q8N1C8_HUMAN/tr|B7Z4T3|B7Z4T3_HUMAN/tr|B7Z1V7|B7Z1V7_HUMAN/tr|B7Z4V2|B7Z4V2_HUMAN/tr|Q2F839|Q2F839_HUMAN		4.37	0		0	2	MASCOT		T
	P13063_NL,5058	R.KDSETGENIR.Q	1148.55	0.00012	3	1	37.5	0	0.0233	0|0	sp|P38646|GRP75_HUMAN/tr|Q8N1C8|Q8N1C8_HUMAN/tr|B7Z4T3|B7Z4T3_HUMAN/tr|B7Z4V2|B7Z4V2_HUMAN		4.68	1		0	2	MASCOT		T
	P13063_NL,9859	R.LVGMPAK.R	715.417	-0.00059	2	1	51.42	0	0.00371	0|0	sp|P38646|GRP75_HUMAN/tr|Q8N1C8|Q8N1C8_HUMAN/tr|D6RA73|D6RA73_HUMAN/tr|B7Z1V7|B7Z1V7_HUMAN/tr|D6RJI2|D6RJI2_HUMAN/tr|B7Z4V2|B7Z4V2_HUMAN		8.75	0		0	2	MASCOT		T
	P13063_NL,10025	R.LVGMPAK.R	715.417	0.00011	2	1	54.21	0	0.00197	0|0	sp|P38646|GRP75_HUMAN/tr|Q8N1C8|Q8N1C8_HUMAN/tr|D6RA73|D6RA73_HUMAN/tr|B7Z1V7|B7Z1V7_HUMAN/tr|D6RJI2|D6RJI2_HUMAN/tr|B7Z4V2|B7Z4V2_HUMAN		8.75	0		0	2	MASCOT		T
	P13063_NL,5417	R.NTTIPTK.K ! R.NTTIPTK.Q	774.436	-0.00055	2	1	48.22	0	0.00377	0|0	sp|P38646|GRP75_HUMAN/tr|Q8N1C8|Q8N1C8_HUMAN/tr|B7Z4T3|B7Z4T3_HUMAN/tr|B7Z1V7|B7Z1V7_HUMAN/tr|B7Z4V2|B7Z4V2_HUMAN/tr|A1XP52|A1XP52_HUMAN ! sp|P54652|HSP72_HUMAN/sp|P11142|HSP7C_HUMAN/tr|A8K7Q2|A8K7Q2_HUMAN/tr|Q96BE0|Q96BE0_HUMAN/tr|E9PKE3|E9PKE3_HUMAN/tr|E9PS65|E9PS65_HUMAN/tr|E9PNE6|E9PNE6_HUMAN/tr|Q96IS6|Q96IS6_HUMAN/tr|B3KTV0|B3KTV0_HUMAN/tr|Q53GZ6|Q53GZ6_HUMAN/tr|B3KUS2|B3KUS2_HUMAN/tr|B4E1Q1…		8.75	0		0	2	MASCOT		T
	P13063_NL,5563	R.NTTIPTK.K ! R.NTTIPTK.Q	774.436	-0.00135	2	1	50.77	0	0.0021	0|0	sp|P38646|GRP75_HUMAN/tr|Q8N1C8|Q8N1C8_HUMAN/tr|B7Z4T3|B7Z4T3_HUMAN/tr|B7Z1V7|B7Z1V7_HUMAN/tr|B7Z4V2|B7Z4V2_HUMAN/tr|A1XP52|A1XP52_HUMAN ! sp|P54652|HSP72_HUMAN/sp|P11142|HSP7C_HUMAN/tr|A8K7Q2|A8K7Q2_HUMAN/tr|Q96BE0|Q96BE0_HUMAN/tr|E9PKE3|E9PKE3_HUMAN/tr|E9PS65|E9PS65_HUMAN/tr|E9PNE6|E9PNE6_HUMAN/tr|Q96IS6|Q96IS6_HUMAN/tr|B3KTV0|B3KTV0_HUMAN/tr|Q53GZ6|Q53GZ6_HUMAN/tr|B3KUS2|B3KUS2_HUMAN/tr|B4E1Q1…		8.75	0		0	2	MASCOT		T
	P13063_NL,10501	R.QAASSLQQASLK.L	1231.66	0.00046	2	1	91.92	0	1.09e-07	0|0	sp|P38646|GRP75_HUMAN/tr|Q8N1C8|Q8N1C8_HUMAN/tr|B7Z4T3|B7Z4T3_HUMAN/tr|B7Z4V2|B7Z4V2_HUMAN/tr|A1XP52|A1XP52_HUMAN		8.75	0		0	2	MASCOT		T
	P13063_NL,10673	R.QAASSLQQASLK.L	1231.66	-0.0014	2	1	85.5	0	4.97e-07	0|0	sp|P38646|GRP75_HUMAN/tr|Q8N1C8|Q8N1C8_HUMAN/tr|B7Z4T3|B7Z4T3_HUMAN/tr|B7Z4V2|B7Z4V2_HUMAN/tr|A1XP52|A1XP52_HUMAN		8.75	0		0	2	MASCOT		T
	P13063_NL,11095	R.QAASSLQQASLK.L	1231.66	0.0037	2	1	65.01	0	5.62e-05	0|0	sp|P38646|GRP75_HUMAN/tr|Q8N1C8|Q8N1C8_HUMAN/tr|B7Z4T3|B7Z4T3_HUMAN/tr|B7Z4V2|B7Z4V2_HUMAN/tr|A1XP52|A1XP52_HUMAN		8.75	0		0	2	MASCOT		T
	P13063_NL,13322	R.QAVTNPNNTFYATK.R	1568.77	-0.00157	2	1	65.18	0	4.02e-05	0|0	sp|P38646|GRP75_HUMAN/tr|Q8N1C8|Q8N1C8_HUMAN/tr|D6RA73|D6RA73_HUMAN/tr|B7Z1V7|B7Z1V7_HUMAN/tr|D6RJI2|D6RJI2_HUMAN/tr|B7Z4V2|B7Z4V2_HUMAN		8.59	0		0	2	MASCOT		T
	P13063_NL,13487	R.QAVTNPNNTFYATK.R	1568.77	-0.00187	2	1	123.13	0	6.48e-11	0|0	sp|P38646|GRP75_HUMAN/tr|Q8N1C8|Q8N1C8_HUMAN/tr|D6RA73|D6RA73_HUMAN/tr|B7Z1V7|B7Z1V7_HUMAN/tr|D6RJI2|D6RJI2_HUMAN/tr|B7Z4V2|B7Z4V2_HUMAN		8.59	0		0	2	MASCOT		T
	P13063_NL,13655	R.QAVTNPNNTFYATK.R	1568.77	-0.00025	2	1	108.88	0	1.67e-09	0|0	sp|P38646|GRP75_HUMAN/tr|Q8N1C8|Q8N1C8_HUMAN/tr|D6RA73|D6RA73_HUMAN/tr|B7Z1V7|B7Z1V7_HUMAN/tr|D6RJI2|D6RJI2_HUMAN/tr|B7Z4V2|B7Z4V2_HUMAN		8.59	0		0	2	MASCOT		T
	P13063_NL,17190	R.QAVTNPNNTFYATK.R	1568.77	0.00365	2	1	57.62	0	0.000219	0|0	sp|P38646|GRP75_HUMAN/tr|Q8N1C8|Q8N1C8_HUMAN/tr|D6RA73|D6RA73_HUMAN/tr|B7Z1V7|B7Z1V7_HUMAN/tr|D6RJI2|D6RJI2_HUMAN/tr|B7Z4V2|B7Z4V2_HUMAN		8.59	0		0	2	MASCOT		T
	P13063_NL,6696	R.RYDDPEVQK.D	1149.55	-0.0014	2	1	56.23	0	0.000339	0|0	sp|P38646|GRP75_HUMAN/tr|Q8N1C8|Q8N1C8_HUMAN/tr|B7Z1V7|B7Z1V7_HUMAN/tr|D6RJI2|D6RJI2_HUMAN/tr|B7Z4V2|B7Z4V2_HUMAN		4.56	1		0	2	MASCOT		T
	P13063_NL,6708	R.RYDDPEVQK.D	1149.55	0.00035	3	1	34.72	0	0.0497	0|0	sp|P38646|GRP75_HUMAN/tr|Q8N1C8|Q8N1C8_HUMAN/tr|B7Z1V7|B7Z1V7_HUMAN/tr|D6RJI2|D6RJI2_HUMAN/tr|B7Z4V2|B7Z4V2_HUMAN		4.56	1		0	2	MASCOT		T
	P13063_NL,6848	R.RYDDPEVQK.D	1149.55	0.00048	2	1	56.18	0	0.000355	0|0	sp|P38646|GRP75_HUMAN/tr|Q8N1C8|Q8N1C8_HUMAN/tr|B7Z1V7|B7Z1V7_HUMAN/tr|D6RJI2|D6RJI2_HUMAN/tr|B7Z4V2|B7Z4V2_HUMAN		4.56	1		0	2	MASCOT		T
	P13063_NL,7026	R.RYDDPEVQK.D	1149.55	-0.0013	2	1	56.34	0	0.000331	0|0	sp|P38646|GRP75_HUMAN/tr|Q8N1C8|Q8N1C8_HUMAN/tr|B7Z1V7|B7Z1V7_HUMAN/tr|D6RJI2|D6RJI2_HUMAN/tr|B7Z4V2|B7Z4V2_HUMAN		4.56	1		0	2	MASCOT		T
	P13063_NL,17803	R.TTPSVVAFTADGER.L	1450.72	-0.00296	2	1	61.85	0	0.000106	0|0	sp|P38646|GRP75_HUMAN/tr|Q8N1C8|Q8N1C8_HUMAN/tr|D6RA73|D6RA73_HUMAN/tr|B7Z1V7|B7Z1V7_HUMAN/tr|D6RJI2|D6RJI2_HUMAN/tr|B7Z4V2|B7Z4V2_HUMAN		4.37	0		0	2	MASCOT		T
	P13063_NL,18358	R.TTPSVVAFTADGER.L	1450.72	0.0013	2	1	80.31	0	1.46e-06	0|0	sp|P38646|GRP75_HUMAN/tr|Q8N1C8|Q8N1C8_HUMAN/tr|D6RA73|D6RA73_HUMAN/tr|B7Z1V7|B7Z1V7_HUMAN/tr|D6RJI2|D6RJI2_HUMAN/tr|B7Z4V2|B7Z4V2_HUMAN		4.37	0		0	2	MASCOT		T
	P13063_NL,18531	R.TTPSVVAFTADGER.L	1450.72	0.00032	2	1	80.97	0	1.28e-06	0|0	sp|P38646|GRP75_HUMAN/tr|Q8N1C8|Q8N1C8_HUMAN/tr|D6RA73|D6RA73_HUMAN/tr|B7Z1V7|B7Z1V7_HUMAN/tr|D6RJI2|D6RJI2_HUMAN/tr|B7Z4V2|B7Z4V2_HUMAN		4.37	0		0	2	MASCOT		T
	P13063_NL,19581	R.VEAVNM*AEGIIHDTETK.M	1872.9	0.00018	3	1	52.13	0	0.000762	0|0	sp|P38646|GRP75_HUMAN/tr|Q8N1C8|Q8N1C8_HUMAN/tr|B7Z4T3|B7Z4T3_HUMAN/tr|B7Z4V2|B7Z4V2_HUMAN/tr|A1XP52|A1XP52_HUMAN		4.4	0	15.994919 Oxidation (M)	0	2	MASCOT		T
	P13063_NL,24056	R.VEAVNMAEGIIHDTETK.M	1856.91	-0.00093	3	1	67.81	0	2.52e-05	0|0	sp|P38646|GRP75_HUMAN/tr|Q8N1C8|Q8N1C8_HUMAN/tr|B7Z4T3|B7Z4T3_HUMAN/tr|B7Z4V2|B7Z4V2_HUMAN/tr|A1XP52|A1XP52_HUMAN		4.4	0		0	2	MASCOT		T
	P13063_NL,24058	R.VEAVNMAEGIIHDTETK.M	1856.91	-0.00499	2	1	83.14	0	7.67e-07	0|0	sp|P38646|GRP75_HUMAN/tr|Q8N1C8|Q8N1C8_HUMAN/tr|B7Z4T3|B7Z4T3_HUMAN/tr|B7Z4V2|B7Z4V2_HUMAN/tr|A1XP52|A1XP52_HUMAN		4.4	0		0	2	MASCOT		T
	P13063_NL,24195	R.VEAVNMAEGIIHDTETK.M	1856.91	-0.00081	3	1	90.94	0	1.22e-07	0|0	sp|P38646|GRP75_HUMAN/tr|Q8N1C8|Q8N1C8_HUMAN/tr|B7Z4T3|B7Z4T3_HUMAN/tr|B7Z4V2|B7Z4V2_HUMAN/tr|A1XP52|A1XP52_HUMAN		4.4	0		0	2	MASCOT		T
	P13063_NL,24206	R.VEAVNMAEGIIHDTETK.M	1856.91	-9e-05	2	1	120.14	0	1.45e-10	0|0	sp|P38646|GRP75_HUMAN/tr|Q8N1C8|Q8N1C8_HUMAN/tr|B7Z4T3|B7Z4T3_HUMAN/tr|B7Z4V2|B7Z4V2_HUMAN/tr|A1XP52|A1XP52_HUMAN		4.4	0		0	2	MASCOT		T
	P13063_NL,24338	R.VEAVNMAEGIIHDTETK.M	1856.91	-0.00129	3	1	63.91	0	6.2e-05	0|0	sp|P38646|GRP75_HUMAN/tr|Q8N1C8|Q8N1C8_HUMAN/tr|B7Z4T3|B7Z4T3_HUMAN/tr|B7Z4V2|B7Z4V2_HUMAN/tr|A1XP52|A1XP52_HUMAN		4.4	0		0	2	MASCOT		T
	P13063_NL,24350	R.VEAVNMAEGIIHDTETK.M	1856.91	0.00275	2	1	100.76	0	1.25e-08	0|0	sp|P38646|GRP75_HUMAN/tr|Q8N1C8|Q8N1C8_HUMAN/tr|B7Z4T3|B7Z4T3_HUMAN/tr|B7Z4V2|B7Z4V2_HUMAN/tr|A1XP52|A1XP52_HUMAN		4.4	0		0	2	MASCOT		T
	P13063_NL,23060	R.VINEPTAAALAYGLDK.S	1645.88	0.0059	2	1	92.99	0	8.01e-08	0|0	sp|P38646|GRP75_HUMAN/tr|Q8N1C8|Q8N1C8_HUMAN/tr|B7Z1V7|B7Z1V7_HUMAN/tr|B7Z4V2|B7Z4V2_HUMAN/tr|Q2F839|Q2F839_HUMAN		4.37	0		0	2	MASCOT		T
	P13063_NL,23192	R.VINEPTAAALAYGLDK.S	1645.88	0.00068	2	1	90.27	0	1.49e-07	0|0	sp|P38646|GRP75_HUMAN/tr|Q8N1C8|Q8N1C8_HUMAN/tr|B7Z1V7|B7Z1V7_HUMAN/tr|B7Z4V2|B7Z4V2_HUMAN/tr|Q2F839|Q2F839_HUMAN		4.37	0		0	2	MASCOT		T
	P13063_NL,23336	R.VINEPTAAALAYGLDK.S	1645.88	0.00391	2	1	51.19	0	0.00121	0|0	sp|P38646|GRP75_HUMAN/tr|Q8N1C8|Q8N1C8_HUMAN/tr|B7Z1V7|B7Z1V7_HUMAN/tr|B7Z4V2|B7Z4V2_HUMAN/tr|Q2F839|Q2F839_HUMAN		4.37	0		0	2	MASCOT		T
$2-1	sp|P21333|FLNA_HUMAN Filamin-A OS=Homo sapiens GN=FLNA PE=1 SV=4	34	31	0.1598	280736	5.7
$2-2	tr|Q60FE6|Q60FE6_HUMAN Filamin A OS=Homo sapiens GN=FLNA PE=2 SV=1	34	31	0.1619	277502	5.7
$2-3	tr|Q60FE5|Q60FE5_HUMAN Filamin A OS=Homo sapiens GN=FLNA PE=2 SV=1	34	31	0.1615	278223	5.71
$2-4	tr|Q5HY54|Q5HY54_HUMAN Filamin-A OS=Homo sapiens GN=FLNA PE=2 SV=1	34	31	0.1623	276547	5.69
	P13063_NL,13548	K.AFGPGLQGGSAGSPAR.F	1429.72	-0.00071	2	1	61.83	0	9.97e-05	0|0	sp|P21333|FLNA_HUMAN/tr|Q60FE6|Q60FE6_HUMAN/tr|Q60FE5|Q60FE5_HUMAN/tr|Q5HY54|Q5HY54_HUMAN/tr|A6NDY9|A6NDY9_HUMAN		9.8	0		0	2	MASCOT		T
	P13063_NL,17821	K.AGNNMLLVGVHGPR.T	1434.76	-0.00359	3	1	21.81	0	1.06	0|0	sp|P21333|FLNA_HUMAN/tr|Q60FE6|Q60FE6_HUMAN/tr|Q60FE5|Q60FE5_HUMAN/tr|Q8TES4|Q8TES4_HUMAN/tr|Q96C61|Q96C61_HUMAN/tr|Q5HY54|Q5HY54_HUMAN/tr|Q6NXF2|Q6NXF2_HUMAN/tr|E9PHF0|E9PHF0_HUMAN/tr|B4E2F9|B4E2F9_HUMAN/tr|A6NDY9|A6NDY9_HUMAN/tr|Q86TQ3|Q86TQ3_HUMAN		9.8	0		0	2	MASCOT		T
	P13063_NL,12792	K.AHVVPCFDASK.V	1230.59	0.0034	2	1	44.83	0	0.00291	0|0	sp|P21333|FLNA_HUMAN/tr|Q60FE6|Q60FE6_HUMAN/tr|Q60FE5|Q60FE5_HUMAN/tr|Q5HY54|Q5HY54_HUMAN/tr|A6NDY9|A6NDY9_HUMAN		6.78	0		0	2	MASCOT		T
	P13063_NL,20161	K.DAGEGGLSLAIEGPSK.A	1500.75	-0.00459	2	1	59.74	0	0.000159	0|0	sp|P21333|FLNA_HUMAN/tr|Q60FE6|Q60FE6_HUMAN/tr|Q60FE5|Q60FE5_HUMAN/tr|Q8TES4|Q8TES4_HUMAN/tr|B4DTD5|B4DTD5_HUMAN/tr|Q96C61|Q96C61_HUMAN/tr|Q5HY54|Q5HY54_HUMAN/tr|Q6NXF2|Q6NXF2_HUMAN/tr|A6NDY9|A6NDY9_HUMAN		4.14	0		0	2	MASCOT		T
	P13063_NL,10886	K.GTVEPQLEAR.G	1099.57	-0.0008	2	1	68.76	0	1.63e-05	0|0	sp|P21333|FLNA_HUMAN/tr|Q60FE6|Q60FE6_HUMAN/tr|Q60FE5|Q60FE5_HUMAN/tr|Q5HY54|Q5HY54_HUMAN/tr|F8WE98|F8WE98_HUMAN/tr|A6NDY9|A6NDY9_HUMAN		4.53	0		0	2	MASCOT		T
	P13063_NL,25129	K.IPEISIQDMTAQVTSPSGK.T	2002.02	-0.00544	2	1	70.2	0	1.45e-05	0|0	sp|P21333|FLNA_HUMAN/tr|Q60FE6|Q60FE6_HUMAN/tr|Q60FE5|Q60FE5_HUMAN/tr|Q2VP91|Q2VP91_HUMAN/tr|Q8TES4|Q8TES4_HUMAN/tr|B4DTD5|B4DTD5_HUMAN/tr|Q96C61|Q96C61_HUMAN/tr|Q5HY54|Q5HY54_HUMAN/tr|Q6NXF2|Q6NXF2_HUMAN/tr|E9PHF0|E9PHF0_HUMAN/tr|B4E2F9|B4E2F9_HUMAN		4.37	0		0	2	MASCOT		T
	P13063_NL,11260	K.IVGPSGAAVPCK.V	1155.62	-0.00142	2	1	49.63	0	0.0012	0|0	sp|P21333|FLNA_HUMAN/tr|Q60FE6|Q60FE6_HUMAN/tr|Q60FE5|Q60FE5_HUMAN/tr|Q5HY54|Q5HY54_HUMAN/tr|A6NDY9|A6NDY9_HUMAN		8.22	0		0	2	MASCOT		T
	P13063_NL,9466	K.LKPGAPLRPK.L	1076.69	-0.0001	3	1	26.14	0	0.00924	0|0	sp|P21333|FLNA_HUMAN/tr|Q60FE6|Q60FE6_HUMAN/tr|Q60FE5|Q60FE5_HUMAN/tr|Q5HY54|Q5HY54_HUMAN/tr|F8WE98|F8WE98_HUMAN/tr|A6NDY9|A6NDY9_HUMAN		11.17	0		0	2	MASCOT		T
	P13063_NL,23537	K.SPFSVAVSPSLDLSK.I	1533.82	0.00018	2	1	47.73	0	0.00265	0|0	sp|P21333|FLNA_HUMAN/tr|Q60FE6|Q60FE6_HUMAN/tr|Q60FE5|Q60FE5_HUMAN/tr|Q5HY54|Q5HY54_HUMAN/tr|A6NDY9|A6NDY9_HUMAN		5.55	0		0	2	MASCOT		T
	P13063_NL,15325	K.TGVAVNKPAEFTVDAK.H	1646.87	-0.00027	3	1	39.54	0	0.0175	0|0	sp|P21333|FLNA_HUMAN/tr|Q60FE6|Q60FE6_HUMAN/tr|Q60FE5|Q60FE5_HUMAN/tr|Q5HY54|Q5HY54_HUMAN/tr|A6NDY9|A6NDY9_HUMAN		5.73	0		0	2	MASCOT		T
	P13063_NL,15376	K.TGVAVNKPAEFTVDAK.H	1646.87	-0.00201	2	1	42.92	0	0.00806	0|0	sp|P21333|FLNA_HUMAN/tr|Q60FE6|Q60FE6_HUMAN/tr|Q60FE5|Q60FE5_HUMAN/tr|Q5HY54|Q5HY54_HUMAN/tr|A6NDY9|A6NDY9_HUMAN		5.73	0		0	2	MASCOT		T
	P13063_NL,15545	K.THEAEIVEGENHTYCIR.F	2057.93	0.00626	3	1	48.54	0	0.000888	0|0	sp|P21333|FLNA_HUMAN/tr|Q60FE6|Q60FE6_HUMAN/tr|Q60FE5|Q60FE5_HUMAN/tr|Q2VP91|Q2VP91_HUMAN/tr|Q8TES4|Q8TES4_HUMAN/tr|B4DTD5|B4DTD5_HUMAN/tr|Q96C61|Q96C61_HUMAN/tr|Q5HY54|Q5HY54_HUMAN/tr|Q6NXF2|Q6NXF2_HUMAN/tr|E9PHF0|E9PHF0_HUMAN/tr|B4E2F9|B4E2F9_HUMAN/tr|H0Y5C6|H0Y5C6_HUMAN		4.87	0		0	2	MASCOT		T
	P13063_NL,8168	K.VAQPTITDNK.D	1086.58	-0.0001	2	1	43.86	0	0.0069	0|0	sp|P21333|FLNA_HUMAN/tr|Q60FE6|Q60FE6_HUMAN/tr|Q60FE5|Q60FE5_HUMAN/tr|Q8TES4|Q8TES4_HUMAN/tr|B4DTD5|B4DTD5_HUMAN/tr|H0Y5F3|H0Y5F3_HUMAN/tr|Q96C61|Q96C61_HUMAN/tr|Q5HY54|Q5HY54_HUMAN/tr|Q6NXF2|Q6NXF2_HUMAN/tr|E9PHF0|E9PHF0_HUMAN/tr|B4E2F9|B4E2F9_HUMAN/tr|A6NDY9|A6NDY9_HUMAN		5.81	0		0	2	MASCOT		T
	P13063_NL,13694	K.VEPGLGADNSVVR.F	1312.69	-0.00034	2	1	50.58	0	0.00117	0|0	sp|P21333|FLNA_HUMAN/tr|Q60FE6|Q60FE6_HUMAN/tr|Q60FE5|Q60FE5_HUMAN/tr|Q5HY54|Q5HY54_HUMAN/tr|A6NDY9|A6NDY9_HUMAN		4.37	0		0	2	MASCOT		T
	P13063_NL,4974	K.VLPTHDASK.V	967.521	0.00157	3	1	29.3	0	0.13	0|0	sp|P21333|FLNA_HUMAN/tr|Q60FE6|Q60FE6_HUMAN/tr|Q60FE5|Q60FE5_HUMAN/tr|Q8TES4|Q8TES4_HUMAN/tr|Q5HY54|Q5HY54_HUMAN/tr|A6NDY9|A6NDY9_HUMAN		6.71	0		0	2	MASCOT		T
	P13063_NL,6917	K.VPVHDVTDASK.V	1167.6	-0.00088	2	1	68.36	0	2.54e-05	0|0	sp|P21333|FLNA_HUMAN/tr|Q60FE6|Q60FE6_HUMAN/tr|Q60FE5|Q60FE5_HUMAN/tr|Q8TES4|Q8TES4_HUMAN/tr|Q5HY54|Q5HY54_HUMAN/tr|A6NDY9|A6NDY9_HUMAN		5.21	0		0	2	MASCOT		T
	P13063_NL,6925	K.VPVHDVTDASK.V	1167.6	0.0002	3	1	43.87	0	0.00714	0|0	sp|P21333|FLNA_HUMAN/tr|Q60FE6|Q60FE6_HUMAN/tr|Q60FE5|Q60FE5_HUMAN/tr|Q8TES4|Q8TES4_HUMAN/tr|Q5HY54|Q5HY54_HUMAN/tr|A6NDY9|A6NDY9_HUMAN		5.21	0		0	2	MASCOT		T
	P13063_NL,13112	K.VTAQGPGLEPSGNIANK.T	1652.86	-0.00213	2	1	42.9	0	0.00841	0|0	sp|P21333|FLNA_HUMAN/tr|Q60FE6|Q60FE6_HUMAN/tr|Q60FE5|Q60FE5_HUMAN/tr|Q5HY54|Q5HY54_HUMAN/tr|F8WE98|F8WE98_HUMAN/tr|A6NDY9|A6NDY9_HUMAN		5.97	0		0	2	MASCOT		T
	P13063_NL,21313	K.YTPVQQGPVGVNVTYGGDPIPK.S	2286.18	-0.00021	2	1	49.09	0	0.00152	0|0	sp|P21333|FLNA_HUMAN/tr|Q60FE6|Q60FE6_HUMAN/tr|Q60FE5|Q60FE5_HUMAN/tr|Q5HY54|Q5HY54_HUMAN/tr|A6NDY9|A6NDY9_HUMAN		5.83	0		0	2	MASCOT		T
	P13063_NL,5612	R.AGGPGLER.A ! R.AGGPGLER.G	756.4	-0.00025	2	1	62.93	0	4e-05	0|0	sp|P21333|FLNA_HUMAN/tr|Q60FE6|Q60FE6_HUMAN/tr|Q60FE5|Q60FE5_HUMAN/tr|Q2VP91|Q2VP91_HUMAN/tr|Q8TES4|Q8TES4_HUMAN/tr|B4DTD5|B4DTD5_HUMAN/tr|Q96C61|Q96C61_HUMAN/tr|Q5HY54|Q5HY54_HUMAN/tr|Q6NXF2|Q6NXF2_HUMAN/tr|E9PHF0|E9PHF0_HUMAN/tr|B4E2F9|B4E2F9_HUMAN/tr|H0Y5C6|H0Y5C6_HUMAN ! sp|O75369|FLNB_HUMAN/tr|Q68CT4|Q68CT4_HUMAN/tr|H7C5L4|H7C5L4_HUMAN/tr|E7EN95|E7EN95_HUMAN		6.05	0		0	2	MASCOT		T
	P13063_NL,17212	R.ANLPQSFQVDTSK.A	1434.72	0.00725	2	1	52.29	0	0.000921	0|0	sp|P21333|FLNA_HUMAN/tr|Q60FE6|Q60FE6_HUMAN/tr|Q60FE5|Q60FE5_HUMAN/tr|Q8TES4|Q8TES4_HUMAN/tr|Q5HY54|Q5HY54_HUMAN/tr|A6NDY9|A6NDY9_HUMAN		5.88	0		0	2	MASCOT		T
	P13063_NL,8905	R.DAPQDFHPDR.V	1197.53	-0.00169	2	1	47.11	0	0.000983	0|0	sp|P21333|FLNA_HUMAN/tr|Q60FE6|Q60FE6_HUMAN/tr|Q60FE5|Q60FE5_HUMAN/tr|Q5HY54|Q5HY54_HUMAN/tr|A6NDY9|A6NDY9_HUMAN		4.41	0		0	2	MASCOT		T
	P13063_NL,8923	R.DAPQDFHPDR.V	1197.53	0.00044	3	1	21.35	0	0.372	0|0	sp|P21333|FLNA_HUMAN/tr|Q60FE6|Q60FE6_HUMAN/tr|Q60FE5|Q60FE5_HUMAN/tr|Q5HY54|Q5HY54_HUMAN/tr|A6NDY9|A6NDY9_HUMAN		4.41	0		0	2	MASCOT		T
	P13063_NL,17755	R.EAGAGGLAIAVEGPSK.A	1426.75	-0.00049	2	1	70.48	0	1.4e-05	0|0	sp|P21333|FLNA_HUMAN/tr|Q60FE6|Q60FE6_HUMAN/tr|Q60FE5|Q60FE5_HUMAN/tr|Q2VP91|Q2VP91_HUMAN/tr|Q8TES4|Q8TES4_HUMAN/tr|B4DTD5|B4DTD5_HUMAN/tr|Q96C61|Q96C61_HUMAN/tr|Q5HY54|Q5HY54_HUMAN/tr|Q6NXF2|Q6NXF2_HUMAN/tr|E9PHF0|E9PHF0_HUMAN/tr|B4E2F9|B4E2F9_HUMAN/tr|H0Y5C6|H0Y5C6_HUMAN		4.53	0		0	2	MASCOT		T
	P13063_NL,13703	R.EATTEFSVDAR.A	1225.57	-0.00093	2	1	56.86	0	0.000158	0|0	sp|P21333|FLNA_HUMAN/tr|Q60FE6|Q60FE6_HUMAN/tr|Q60FE5|Q60FE5_HUMAN/tr|Q8TES4|Q8TES4_HUMAN/tr|Q5HY54|Q5HY54_HUMAN/tr|A6NDY9|A6NDY9_HUMAN		4.14	0		0	2	MASCOT		T
	P13063_NL,15432	R.FVPAEMGTHTVSVK.Y	1502.77	0.00089	3	1	19.53	0	1.67	0|0	sp|P21333|FLNA_HUMAN/tr|Q60FE6|Q60FE6_HUMAN/tr|Q60FE5|Q60FE5_HUMAN/tr|Q2VP91|Q2VP91_HUMAN/tr|Q8TES4|Q8TES4_HUMAN/tr|B4DTD5|B4DTD5_HUMAN/tr|Q96C61|Q96C61_HUMAN/tr|Q5HY54|Q5HY54_HUMAN/tr|Q6NXF2|Q6NXF2_HUMAN/tr|E9PHF0|E9PHF0_HUMAN/tr|B4E2F9|B4E2F9_HUMAN/tr|H0Y5C6|H0Y5C6_HUMAN		6.75	0		0	2	MASCOT		T
	P13063_NL,17841	R.LTVSSLQESGLK.V	1261.7	0.00089	2	1	50.96	0	0.00116	0|0	sp|P21333|FLNA_HUMAN/tr|Q60FE6|Q60FE6_HUMAN/tr|Q60FE5|Q60FE5_HUMAN/tr|Q8TES4|Q8TES4_HUMAN/tr|B4DTD5|B4DTD5_HUMAN/tr|Q96C61|Q96C61_HUMAN/tr|Q5HY54|Q5HY54_HUMAN/tr|Q6NXF2|Q6NXF2_HUMAN/tr|E9PHF0|E9PHF0_HUMAN/tr|A6NDY9|A6NDY9_HUMAN		6	0		0	2	MASCOT		T
	P13063_NL,15881	R.NGHVGISFVPK.E	1154.63	0.00073	3	1	28.2	0	0.227	0|0	sp|P21333|FLNA_HUMAN/tr|Q60FE6|Q60FE6_HUMAN/tr|Q60FE5|Q60FE5_HUMAN/tr|Q8TES4|Q8TES4_HUMAN/tr|B4DTD5|B4DTD5_HUMAN/tr|Q96C61|Q96C61_HUMAN/tr|Q5HY54|Q5HY54_HUMAN/tr|Q6NXF2|Q6NXF2_HUMAN/tr|E9PHF0|E9PHF0_HUMAN/tr|B4E2F9|B4E2F9_HUMAN		8.76	0		0	2	MASCOT		T
	P13063_NL,30654	R.QMQLENVSVALEFLDR.E	1891.96	0.00288	2	1	95.79	0	3.94e-08	0|0	sp|P21333|FLNA_HUMAN/sp|O75369|FLNB_HUMAN/tr|Q60FE6|Q60FE6_HUMAN/tr|Q60FE5|Q60FE5_HUMAN/tr|Q5HY54|Q5HY54_HUMAN/tr|F8WE98|F8WE98_HUMAN/tr|A6NDY9|A6NDY9_HUMAN		4.14	0		0	2	MASCOT		T
	P13063_NL,15138	R.SPYTVTVGQACNPSACR.A	1867.84	-0.00653	2	1	89.04	0	9.72e-08	0|0	sp|P21333|FLNA_HUMAN/tr|Q60FE6|Q60FE6_HUMAN/tr|Q60FE5|Q60FE5_HUMAN/tr|Q5HY54|Q5HY54_HUMAN/tr|F8WE98|F8WE98_HUMAN/tr|A6NDY9|A6NDY9_HUMAN		7.79	0		0	2	MASCOT		T
	P13063_NL,6882	R.VHGPGIQSGTTNKPNK.F	1634.86	0.00057	3	1	24.68	0	0.522	0|0	sp|P21333|FLNA_HUMAN/tr|Q60FE6|Q60FE6_HUMAN/tr|Q60FE5|Q60FE5_HUMAN/tr|Q8TES4|Q8TES4_HUMAN/tr|Q5HY54|Q5HY54_HUMAN/tr|A6NDY9|A6NDY9_HUMAN		10	0		0	2	MASCOT		T
	P13063_NL,4821	R.VNVGAGSHPNK.V	1079.56	-8e-05	3	1	29.67	0	0.17	0|0	sp|P21333|FLNA_HUMAN/tr|Q60FE6|Q60FE6_HUMAN/tr|Q60FE5|Q60FE5_HUMAN/tr|Q5HY54|Q5HY54_HUMAN/tr|A6NDY9|A6NDY9_HUMAN		8.73	0		0	2	MASCOT		T
	P13063_NL,19288	R.VQVQDNEGCPVEALVK.D	1784.88	-0.00065	2	1	52.81	0	0.000718	0|0	sp|P21333|FLNA_HUMAN/tr|Q60FE6|Q60FE6_HUMAN/tr|Q60FE5|Q60FE5_HUMAN/tr|Q5HY54|Q5HY54_HUMAN/tr|A6NDY9|A6NDY9_HUMAN		4.14	0		0	2	MASCOT		T
	P13063_NL,17393	R.YAPSEAGLHEMDIR.Y	1588.74	0.00134	2	1	58.56	0	0.000163	0|0	sp|P21333|FLNA_HUMAN/tr|Q60FE6|Q60FE6_HUMAN/tr|Q60FE5|Q60FE5_HUMAN/tr|Q8TES4|Q8TES4_HUMAN/tr|B4DTD5|B4DTD5_HUMAN/tr|H0Y5F3|H0Y5F3_HUMAN/tr|Q96C61|Q96C61_HUMAN/tr|Q5HY54|Q5HY54_HUMAN/tr|Q6NXF2|Q6NXF2_HUMAN/tr|E9PHF0|E9PHF0_HUMAN/tr|B4E2F9|B4E2F9_HUMAN/tr|A6NDY9|A6NDY9_HUMAN		4.65	0		0	2	MASCOT		T
$3-1	sp|P11021|GRP78_HUMAN 78 kDa glucose-regulated protein OS=Homo sapiens GN=HSPA5 PE=1 SV=2	82	30	0.4985	72332.1	5.07
	P13063_NL,16522	K.DAGTIAGLNVM*R.I	1233.63	0.00059	2	1	59.82	0	0.000225	0|0	sp|P11021|GRP78_HUMAN/tr|B4DEF7|B4DEF7_HUMAN		5.84	0	15.994919 Oxidation (M)	0	2	MASCOT		T
	P13063_NL,20258	K.DAGTIAGLNVMR.I	1217.63	0.00011	2	1	53.79	0	0.000853	0|0	sp|P11021|GRP78_HUMAN/tr|B4DEF7|B4DEF7_HUMAN		5.84	0		0	2	MASCOT		T
	P13063_NL,20404	K.DAGTIAGLNVMR.I	1217.63	-0.00021	2	1	71.83	0	1.34e-05	0|0	sp|P11021|GRP78_HUMAN/tr|B4DEF7|B4DEF7_HUMAN		5.84	0		0	2	MASCOT		T
	P13063_NL,25489	K.DNHLLGTFDLTGIPPAPR.G	1934.01	0.00193	3	1	50.87	0	0.00134	0|0	sp|P11021|GRP78_HUMAN		5.21	0		0	2	MASCOT		T
	P13063_NL,25518	K.DNHLLGTFDLTGIPPAPR.G	1934.01	-0.00264	2	1	105.08	0	4.89e-09	0|0	sp|P11021|GRP78_HUMAN		5.21	0		0	2	MASCOT		T
	P13063_NL,25627	K.DNHLLGTFDLTGIPPAPR.G	1934.01	-0.00128	3	1	65.58	0	4.47e-05	0|0	sp|P11021|GRP78_HUMAN		5.21	0		0	2	MASCOT		T
	P13063_NL,25656	K.DNHLLGTFDLTGIPPAPR.G	1934.01	-0.00218	2	1	69.22	0	1.92e-05	0|0	sp|P11021|GRP78_HUMAN		5.21	0		0	2	MASCOT		T
	P13063_NL,25759	K.DNHLLGTFDLTGIPPAPR.G	1934.01	-0.00167	3	1	58.72	0	0.000216	0|0	sp|P11021|GRP78_HUMAN		5.21	0		0	2	MASCOT		T
	P13063_NL,25880	K.DNHLLGTFDLTGIPPAPR.G	1934.01	-0.0026	3	1	38.5	0	0.0222	0|0	sp|P11021|GRP78_HUMAN		5.21	0		0	2	MASCOT		T
	P13063_NL,26032	K.DNHLLGTFDLTGIPPAPR.G	1934.01	-0.00242	3	1	35.18	0	0.0479	0|0	sp|P11021|GRP78_HUMAN		5.21	0		0	2	MASCOT		T
	P13063_NL,26174	K.DNHLLGTFDLTGIPPAPR.G	1934.01	0.00613	3	1	37.35	0	0.0307	0|0	sp|P11021|GRP78_HUMAN		5.21	0		0	2	MASCOT		T
	P13063_NL,26300	K.DNHLLGTFDLTGIPPAPR.G	1934.01	-0.00407	3	1	58.42	0	0.000224	0|0	sp|P11021|GRP78_HUMAN		5.21	0		0	2	MASCOT		T
	P13063_NL,26441	K.DNHLLGTFDLTGIPPAPR.G	1934.01	-0.00689	3	1	42.08	0	0.0094	0|0	sp|P11021|GRP78_HUMAN		5.21	0		0	2	MASCOT		T
	P13063_NL,26576	K.DNHLLGTFDLTGIPPAPR.G	1934.01	-0.00215	3	1	53.18	0	0.000773	0|0	sp|P11021|GRP78_HUMAN		5.21	0		0	2	MASCOT		T
	P13063_NL,26702	K.DNHLLGTFDLTGIPPAPR.G	1934.01	-0.00047	3	1	45.22	0	0.00474	0|0	sp|P11021|GRP78_HUMAN		5.21	0		0	2	MASCOT		T
	P13063_NL,26922	K.DNHLLGTFDLTGIPPAPR.G	1934.01	-0.00167	3	1	44.25	0	0.00604	0|0	sp|P11021|GRP78_HUMAN		5.21	0		0	2	MASCOT		T
	P13063_NL,27090	K.DNHLLGTFDLTGIPPAPR.G	1934.01	0.00037	3	1	27.58	0	0.276	0|0	sp|P11021|GRP78_HUMAN		5.21	0		0	2	MASCOT		T
	P13063_NL,22127	K.ELEEIVQPIISK.L	1397.79	-2e-05	2	1	57.89	0	0.00016	0|0	sp|P11021|GRP78_HUMAN		4.25	0		0	2	MASCOT		T
	P13063_NL,11831	K.ETAEAYLGK.K	981.489	-0.00158	2	1	65.72	0	2.97e-05	0|0	sp|P11021|GRP78_HUMAN/tr|B4DEF7|B4DEF7_HUMAN		4.53	0		0	2	MASCOT		T
	P13063_NL,22718	K.FEELNM*DLFR.S	1329.61	0.00114	2	1	44.81	0	0.0024	0|0	sp|P11021|GRP78_HUMAN		4.14	0	15.994919 Oxidation (M)	0	2	MASCOT		T
	P13063_NL,26246	K.FEELNMDLFR.S	1313.62	-0.00174	2	1	49.66	0	0.000979	0|0	sp|P11021|GRP78_HUMAN		4.14	0		0	2	MASCOT		T
	P13063_NL,26361	K.FEELNMDLFR.S	1313.62	-0.001	2	1	51.54	0	0.000648	0|0	sp|P11021|GRP78_HUMAN		4.14	0		0	2	MASCOT		T
	P13063_NL,26377	K.FEELNMDLFR.S	1313.62	-0.00092	2	1	67.05	0	1.84e-05	0|0	sp|P11021|GRP78_HUMAN		4.14	0		0	2	MASCOT		T
	P13063_NL,22851	K.IEWLESHQDADIEDFK.A	1974.91	0.00112	3	1	42.78	0	0.00396	0|0	sp|P11021|GRP78_HUMAN		4.01	0		0	2	MASCOT		T
	P13063_NL,22993	K.IEWLESHQDADIEDFK.A	1974.91	-5e-05	3	1	41.74	0	0.00498	0|0	sp|P11021|GRP78_HUMAN		4.01	0		0	2	MASCOT		T
	P13063_NL,7928	K.ITITNDQNR.L	1074.55	-0.00084	2	1	58.2	0	0.00026	0|0	sp|P11021|GRP78_HUMAN		5.84	0		0	2	MASCOT		T
	P13063_NL,8098	K.ITITNDQNR.L	1074.55	-0.00164	2	1	41.93	0	0.0113	0|0	sp|P11021|GRP78_HUMAN		5.84	0		0	2	MASCOT		T
	P13063_NL,20020	K.KSDIDEIVLVGGSTR.I	1588.85	-0.00307	2	1	96.88	0	3.33e-08	0|0	sp|P11021|GRP78_HUMAN		4.56	1		0	2	MASCOT		T
	P13063_NL,5607	K.LSSEDKETMEK.A	1296.6	-0.00045	2	1	67.49	0	1.67e-05	0|0	sp|P11021|GRP78_HUMAN		4.41	1		0	2	MASCOT		T
	P13063_NL,5762	K.LSSEDKETMEK.A	1296.6	0.00065	2	1	74.8	0	3.1e-06	0|0	sp|P11021|GRP78_HUMAN		4.41	1		0	2	MASCOT		T
	P13063_NL,12020	K.LYGSAGPPPTGEEDTAEK.D	1818.84	0.00094	2	1	92.41	0	4.73e-08	0|0	sp|P11021|GRP78_HUMAN		4	0		0	2	MASCOT		T
	P13063_NL,12191	K.LYGSAGPPPTGEEDTAEK.D	1818.84	-0.00242	2	1	49.84	0	0.000865	0|0	sp|P11021|GRP78_HUMAN		4	0		0	2	MASCOT		T
	P13063_NL,17417	K.LYGSAGPPPTGEEDTAEKDEL.-	2175.99	-0.00361	2	1	58.88	0	0.000102	0|0	sp|P11021|GRP78_HUMAN		3.77	1		0	2	MASCOT		T
	P13063_NL,17607	K.LYGSAGPPPTGEEDTAEKDEL.-	2175.99	-0.00395	2	1	64.9	0	2.54e-05	0|0	sp|P11021|GRP78_HUMAN		3.77	1		0	2	MASCOT		T
	P13063_NL,17967	K.NQLTSNPENTVFDAK.R	1677.81	4e-05	2	1	95	0	6.28e-08	0|0	sp|P11021|GRP78_HUMAN/tr|B4DEF7|B4DEF7_HUMAN		4.37	0		0	2	MASCOT		T
	P13063_NL,18133	K.NQLTSNPENTVFDAK.R	1677.81	0.00384	2	1	96.33	0	3.12e-08	0|0	sp|P11021|GRP78_HUMAN/tr|B4DEF7|B4DEF7_HUMAN		4.37	0		0	2	MASCOT		T
	P13063_NL,16356	K.NQLTSNPENTVFDAKR.L	1833.91	-0.00273	3	1	49.79	0	0.00163	0|0	sp|P11021|GRP78_HUMAN/tr|B4DEF7|B4DEF7_HUMAN		6.07	1		0	2	MASCOT		T
	P13063_NL,22156	K.SDIDEIVLVGGSTR.I	1460.76	0.00072	2	1	85.77	0	4.71e-07	0|0	sp|P11021|GRP78_HUMAN		4.03	0		0	2	MASCOT		T
	P13063_NL,22293	K.SDIDEIVLVGGSTR.I	1460.76	-0.00328	2	1	63.93	0	7.61e-05	0|0	sp|P11021|GRP78_HUMAN		4.03	0		0	2	MASCOT		T
	P13063_NL,18738	K.SQIFSTASDNQPTVTIK.V	1836.93	-0.00413	2	1	57.9	0	0.000453	0|0	sp|P11021|GRP78_HUMAN		5.55	0		0	2	MASCOT		T
	P13063_NL,18896	K.SQIFSTASDNQPTVTIK.V	1836.93	-0.00087	2	1	99.65	0	3.01e-08	0|0	sp|P11021|GRP78_HUMAN		5.55	0		0	2	MASCOT		T
	P13063_NL,19087	K.SQIFSTASDNQPTVTIK.V	1836.93	0.00159	2	1	83.13	0	1.34e-06	0|0	sp|P11021|GRP78_HUMAN		5.55	0		0	2	MASCOT		T
	P13063_NL,19270	K.SQIFSTASDNQPTVTIK.V	1836.93	0.00809	2	1	50.97	0	0.002	0|0	sp|P11021|GRP78_HUMAN		5.55	0		0	2	MASCOT		T
	P13063_NL,26658	K.TFAPEEISAMVLTK.M	1536.8	0.00014	2	1	70.66	0	1.94e-05	0|0	sp|P11021|GRP78_HUMAN/tr|B4DEF7|B4DEF7_HUMAN		4.53	0		0	2	MASCOT		T
	P13063_NL,26783	K.TFAPEEISAMVLTK.M	1536.8	0.00226	2	1	56.66	0	0.000492	0|0	sp|P11021|GRP78_HUMAN/tr|B4DEF7|B4DEF7_HUMAN		4.53	0		0	2	MASCOT		T
	P13063_NL,16339	K.TKPYIQVDIGGGQTK.T	1604.86	-0.00087	3	1	39.53	0	0.0245	0|0	sp|P11021|GRP78_HUMAN/tr|B4DEF7|B4DEF7_HUMAN		8.17	0		0	2	MASCOT		T
	P13063_NL,16515	K.TKPYIQVDIGGGQTK.T	1604.86	-0.00023	2	1	77.97	0	3.55e-06	0|0	sp|P11021|GRP78_HUMAN/tr|B4DEF7|B4DEF7_HUMAN		8.17	0		0	2	MASCOT		T
	P13063_NL,16534	K.TKPYIQVDIGGGQTK.T	1604.86	-0.0003	3	1	46.03	0	0.00556	0|0	sp|P11021|GRP78_HUMAN/tr|B4DEF7|B4DEF7_HUMAN		8.17	0		0	2	MASCOT		T
	P13063_NL,16693	K.TKPYIQVDIGGGQTK.T	1604.86	0.00237	2	1	65.7	0	6.21e-05	0|0	sp|P11021|GRP78_HUMAN/tr|B4DEF7|B4DEF7_HUMAN		8.17	0		0	2	MASCOT		T
	P13063_NL,16713	K.TKPYIQVDIGGGQTK.T	1604.86	-0.00108	3	1	31.73	0	0.147	0|0	sp|P11021|GRP78_HUMAN/tr|B4DEF7|B4DEF7_HUMAN		8.17	0		0	2	MASCOT		T
	P13063_NL,16898	K.TKPYIQVDIGGGQTK.T	1604.86	-0.00311	2	1	46.39	0	0.00505	0|0	sp|P11021|GRP78_HUMAN/tr|B4DEF7|B4DEF7_HUMAN		8.17	0		0	2	MASCOT		T
	P13063_NL,9414	K.VLEDSDLK.K	918.478	-0.0002	2	1	44.08	0	0.00792	0|0	sp|P11021|GRP78_HUMAN		4.03	0		0	2	MASCOT		T
	P13063_NL,9592	K.VLEDSDLK.K	918.478	-2e-05	2	1	60.48	0	0.000181	0|0	sp|P11021|GRP78_HUMAN		4.03	0		0	2	MASCOT		T
	P13063_NL,7452	K.VLEDSDLKK.S	1046.57	0.00089	3	1	39.13	0	0.0245	0|0	sp|P11021|GRP78_HUMAN		4.56	1		0	2	MASCOT		T
	P13063_NL,20010	K.VTHAVVTVPAYFNDAQR.Q	1887.97	-0.00469	2	1	42.89	0	0.0088	0|0	sp|P11021|GRP78_HUMAN/tr|B4DEF7|B4DEF7_HUMAN		6.71	0		0	2	MASCOT		T
	P13063_NL,20035	K.VTHAVVTVPAYFNDAQR.Q	1887.97	0.00056	3	1	57.33	0	0.00031	0|0	sp|P11021|GRP78_HUMAN/tr|B4DEF7|B4DEF7_HUMAN		6.71	0		0	2	MASCOT		T
	P13063_NL,20165	K.VTHAVVTVPAYFNDAQR.Q	1887.97	-0.00091	2	1	80.16	0	1.62e-06	0|0	sp|P11021|GRP78_HUMAN/tr|B4DEF7|B4DEF7_HUMAN		6.71	0		0	2	MASCOT		T
	P13063_NL,20189	K.VTHAVVTVPAYFNDAQR.Q	1887.97	0.00032	3	1	63.14	0	8.13e-05	0|0	sp|P11021|GRP78_HUMAN/tr|B4DEF7|B4DEF7_HUMAN		6.71	0		0	2	MASCOT		T
	P13063_NL,8244	K.VYEGERPLTK.D	1191.64	7e-05	3	1	21.13	0	1.27	0|0	sp|P11021|GRP78_HUMAN		6.11	0		0	2	MASCOT		T
	P13063_NL,8400	K.VYEGERPLTK.D	1191.64	0.00053	2	1	46.75	0	0.00348	0|0	sp|P11021|GRP78_HUMAN		6.11	0		0	2	MASCOT		T
	P13063_NL,8411	K.VYEGERPLTK.D	1191.64	-0.00032	3	1	25.29	0	0.484	0|0	sp|P11021|GRP78_HUMAN		6.11	0		0	2	MASCOT		T
	P13063_NL,4025	R.ALSSQHQAR.I	997.517	0.00108	3	1	22.68	0	0.562	0|0	sp|P11021|GRP78_HUMAN		9.8	0		0	2	MASCOT		T
	P13063_NL,26549	R.IEIESFYEGEDFSETLTR.A	2164.99	-0.0017	2	1	68.81	0	1.05e-05	0|0	sp|P11021|GRP78_HUMAN		3.83	0		0	2	MASCOT		T
	P13063_NL,26677	R.IEIESFYEGEDFSETLTR.A	2164.99	-0.00156	2	1	143.04	0	3.93e-13	0|0	sp|P11021|GRP78_HUMAN		3.83	0		0	2	MASCOT		T
	P13063_NL,26829	R.IEIESFYEGEDFSETLTR.A	2164.99	-0.00188	2	1	65.72	0	2.13e-05	0|0	sp|P11021|GRP78_HUMAN		3.83	0		0	2	MASCOT		T
	P13063_NL,26975	R.IEIESFYEGEDFSETLTR.A	2164.99	0.00092	2	1	80.04	0	7.75e-07	0|0	sp|P11021|GRP78_HUMAN		3.83	0		0	2	MASCOT		T
	P13063_NL,23527	R.IINEPTAAAIAYGLDK.R ! R.IINEPTAAAIAYGLDK.G ! R.IINEPTAAAIAYGLDK.K ! R.IINEPTAAAIAYGLDK.-	1659.9	0.00601	2	1	54.85	0	0.000487	0|0	sp|P11021|GRP78_HUMAN/tr|B4DEF7|B4DEF7_HUMAN ! sp|P34931|HS71L_HUMAN/tr|Q53FA3|Q53FA3_HUMAN/tr|B4DXY3|B4DXY3_HUMAN/tr|H0YIE7|H0YIE7_HUMAN/tr|B2RCQ9|B2RCQ9_HUMAN/tr|B4DI54|B4DI54_HUMAN/tr|F8W1P1|F8W1P1_HUMAN ! sp|P54652|HSP72_HUMAN/sp|P11142|HSP7C_HUMAN/tr|E9PI65|E9PI65_HUMAN/tr|E9PKE3|E9PKE3_HUMAN/tr|E9PN89|E9PN89_HUMAN/tr|Q96IS6|Q96IS6_HUMAN/tr|B4DTX2|B4DTX2_HUMAN/tr|B3KTV0|B3KTV0_HUMAN/tr|B4E1Q…		4.37	0		0	2	MASCOT		T
	P13063_NL,23580	R.IINEPTAAAIAYGLDK.R ! R.IINEPTAAAIAYGLDK.G ! R.IINEPTAAAIAYGLDK.K ! R.IINEPTAAAIAYGLDK.-	1659.9	-0.00151	3	1	60.6	0	0.000123	0|0	sp|P11021|GRP78_HUMAN/tr|B4DEF7|B4DEF7_HUMAN ! sp|P34931|HS71L_HUMAN/tr|Q53FA3|Q53FA3_HUMAN/tr|B4DXY3|B4DXY3_HUMAN/tr|H0YIE7|H0YIE7_HUMAN/tr|B2RCQ9|B2RCQ9_HUMAN/tr|B4DI54|B4DI54_HUMAN/tr|F8W1P1|F8W1P1_HUMAN ! sp|P54652|HSP72_HUMAN/sp|P11142|HSP7C_HUMAN/tr|E9PI65|E9PI65_HUMAN/tr|E9PKE3|E9PKE3_HUMAN/tr|E9PN89|E9PN89_HUMAN/tr|Q96IS6|Q96IS6_HUMAN/tr|B4DTX2|B4DTX2_HUMAN/tr|B3KTV0|B3KTV0_HUMAN/tr|B4E1Q…		4.37	0		0	2	MASCOT		T
	P13063_NL,23672	R.IINEPTAAAIAYGLDK.R ! R.IINEPTAAAIAYGLDK.G ! R.IINEPTAAAIAYGLDK.K ! R.IINEPTAAAIAYGLDK.-	1659.9	9e-05	2	1	94.95	0	4.47e-08	0|0	sp|P11021|GRP78_HUMAN/tr|B4DEF7|B4DEF7_HUMAN ! sp|P34931|HS71L_HUMAN/tr|Q53FA3|Q53FA3_HUMAN/tr|B4DXY3|B4DXY3_HUMAN/tr|H0YIE7|H0YIE7_HUMAN/tr|B2RCQ9|B2RCQ9_HUMAN/tr|B4DI54|B4DI54_HUMAN/tr|F8W1P1|F8W1P1_HUMAN ! sp|P54652|HSP72_HUMAN/sp|P11142|HSP7C_HUMAN/tr|E9PI65|E9PI65_HUMAN/tr|E9PKE3|E9PKE3_HUMAN/tr|E9PN89|E9PN89_HUMAN/tr|Q96IS6|Q96IS6_HUMAN/tr|B4DTX2|B4DTX2_HUMAN/tr|B3KTV0|B3KTV0_HUMAN/tr|B4E1Q…		4.37	0		0	2	MASCOT		T
	P13063_NL,23722	R.IINEPTAAAIAYGLDK.R ! R.IINEPTAAAIAYGLDK.G ! R.IINEPTAAAIAYGLDK.K ! R.IINEPTAAAIAYGLDK.-	1659.9	-0.00319	3	1	78.29	0	2.03e-06	0|0	sp|P11021|GRP78_HUMAN/tr|B4DEF7|B4DEF7_HUMAN ! sp|P34931|HS71L_HUMAN/tr|Q53FA3|Q53FA3_HUMAN/tr|B4DXY3|B4DXY3_HUMAN/tr|H0YIE7|H0YIE7_HUMAN/tr|B2RCQ9|B2RCQ9_HUMAN/tr|B4DI54|B4DI54_HUMAN/tr|F8W1P1|F8W1P1_HUMAN ! sp|P54652|HSP72_HUMAN/sp|P11142|HSP7C_HUMAN/tr|E9PI65|E9PI65_HUMAN/tr|E9PKE3|E9PKE3_HUMAN/tr|E9PN89|E9PN89_HUMAN/tr|Q96IS6|Q96IS6_HUMAN/tr|B4DTX2|B4DTX2_HUMAN/tr|B3KTV0|B3KTV0_HUMAN/tr|B4E1Q…		4.37	0		0	2	MASCOT		T
	P13063_NL,22565	R.IINEPTAAAIAYGLDKR.E	1816	-0.00438	3	1	61.24	0	7.41e-05	0|0	sp|P11021|GRP78_HUMAN/tr|B4DEF7|B4DEF7_HUMAN		6.07	1		0	2	MASCOT		T
	P13063_NL,20006	R.ITPSYVAFTPEGER.L	1566.78	0.00858	2	1	57.18	0	0.000396	0|0	sp|P11021|GRP78_HUMAN/tr|B4DEF7|B4DEF7_HUMAN		4.53	0		0	2	MASCOT		T
	P13063_NL,20119	R.ITPSYVAFTPEGER.L	1566.78	0.0035	3	1	81	0	1.35e-06	0|0	sp|P11021|GRP78_HUMAN/tr|B4DEF7|B4DEF7_HUMAN		4.53	0		0	2	MASCOT		T
	P13063_NL,20157	R.ITPSYVAFTPEGER.L	1566.78	0.0009	2	1	75.24	0	5.2e-06	0|0	sp|P11021|GRP78_HUMAN/tr|B4DEF7|B4DEF7_HUMAN		4.53	0		0	2	MASCOT		T
	P13063_NL,11978	R.LTPEEIER.M ! R.LTPEELER.A	986.515	0.00313	2	1	45.81	0	0.00286	0|0	sp|P11021|GRP78_HUMAN ! sp|O95399|UTS2_HUMAN/tr|Q5H8X8|Q5H8X8_HUMAN/tr|A0AVP6|A0AVP6_HUMAN		4.25	0		0	2	MASCOT		T
	P13063_NL,12155	R.LTPEEIER.M ! R.LTPEELER.A	986.515	-0.00069	2	1	43.32	0	0.00507	0|0	sp|P11021|GRP78_HUMAN ! sp|O95399|UTS2_HUMAN/tr|Q5H8X8|Q5H8X8_HUMAN/tr|A0AVP6|A0AVP6_HUMAN		4.25	0		0	2	MASCOT		T
	P13063_NL,12324	R.LTPEEIER.M ! R.LTPEELER.A	986.515	-0.00013	2	1	43.59	0	0.00474	0|0	sp|P11021|GRP78_HUMAN ! sp|O95399|UTS2_HUMAN/tr|Q5H8X8|Q5H8X8_HUMAN/tr|A0AVP6|A0AVP6_HUMAN		4.25	0		0	2	MASCOT		T
	P13063_NL,5352	R.NTVVPTK.K	758.441	-0.00162	2	1	50.6	0	0.00178	0|0	sp|P11021|GRP78_HUMAN		8.75	0		0	2	MASCOT		T
	P13063_NL,15859	R.TWNDPSVQQDIK.F	1430.69	0.00137	2	1	41.83	0	0.00799	0|0	sp|P11021|GRP78_HUMAN/tr|B4DEF7|B4DEF7_HUMAN		4.21	0		0	2	MASCOT		T
	P13063_NL,16048	R.TWNDPSVQQDIK.F	1430.69	7e-05	2	1	61.55	0	8.33e-05	0|0	sp|P11021|GRP78_HUMAN/tr|B4DEF7|B4DEF7_HUMAN		4.21	0		0	2	MASCOT		T
	P13063_NL,10178	R.VEIIANDQGNR.I ! K.VEIIANDQGNR.T ! R.VEILANDQGNR.T	1228.63	-0.00014	2	1	73.84	0	5.55e-06	0|0	sp|P11021|GRP78_HUMAN/tr|B4DEF7|B4DEF7_HUMAN ! sp|P34931|HS71L_HUMAN/sp|P08107|HSP71_HUMAN/sp|P54652|HSP72_HUMAN/sp|P11142|HSP7C_HUMAN/tr|Q53FA3|Q53FA3_HUMAN/tr|B4DXY3|B4DXY3_HUMAN/tr|E7EP11|E7EP11_HUMAN/tr|F8VZJ4|F8VZJ4_HUMAN/tr|H0YIE7|H0YIE7_HUMAN/tr|A8K5I0|A8K5I0_HUMAN/tr|E9PI65|E9PI65_HUMAN/tr|E9PQQ4|E9PQQ4_HUMAN/tr|E9PKE3|E9PKE3_HUMAN/tr|E9PN25|E9PN25_HUMAN/tr|E9PK54|E9PK54_HUMAN/tr|E9PLF4|E…		4.37	0		0	2	MASCOT		T
	P13063_NL,10342	R.VEIIANDQGNR.I ! K.VEIIANDQGNR.T ! R.VEILANDQGNR.T	1228.63	0.00133	2	1	76.78	0	2.96e-06	0|0	sp|P11021|GRP78_HUMAN/tr|B4DEF7|B4DEF7_HUMAN ! sp|P34931|HS71L_HUMAN/sp|P08107|HSP71_HUMAN/sp|P54652|HSP72_HUMAN/sp|P11142|HSP7C_HUMAN/tr|Q53FA3|Q53FA3_HUMAN/tr|B4DXY3|B4DXY3_HUMAN/tr|E7EP11|E7EP11_HUMAN/tr|F8VZJ4|F8VZJ4_HUMAN/tr|H0YIE7|H0YIE7_HUMAN/tr|A8K5I0|A8K5I0_HUMAN/tr|E9PI65|E9PI65_HUMAN/tr|E9PQQ4|E9PQQ4_HUMAN/tr|E9PKE3|E9PKE3_HUMAN/tr|E9PN25|E9PN25_HUMAN/tr|E9PK54|E9PK54_HUMAN/tr|E9PLF4|E…		4.37	0		0	2	MASCOT		T
$4-1	tr|Q59EJ3|Q59EJ3_HUMAN Heat shock 70kDa protein 1A variant (Fragment) OS=Homo sapiens PE=2 SV=1	41	23	0.4231	77494.7	5.97
$4-2	sp|P08107|HSP71_HUMAN Heat shock 70 kDa protein 1A/1B OS=Homo sapiens GN=HSPA1A PE=1 SV=5	41	23	0.468	70051.4	5.48
$4-3	tr|A8K5I0|A8K5I0_HUMAN Heat shock 70kDa protein 1A OS=Homo sapiens GN=HSPA1B PE=2 SV=1	41	23	0.468	70051.4	5.48
	P13063_NL,26749	K.AFYPEEISSMVLTK.L ! K.AFYPEEISSMVLTK.M	1614.81	-0.00103	3	1	19.56	0	2.66	0|0	sp|P34931|HS71L_HUMAN/tr|Q53FA3|Q53FA3_HUMAN/tr|B4DXY3|B4DXY3_HUMAN/tr|B2RCQ9|B2RCQ9_HUMAN/tr|B4DI54|B4DI54_HUMAN/tr|F8W1P1|F8W1P1_HUMAN ! sp|P08107|HSP71_HUMAN/tr|F8VZJ4|F8VZJ4_HUMAN/tr|A8K5I0|A8K5I0_HUMAN/tr|B4DNT8|B4DNT8_HUMAN/tr|B4DI39|B4DI39_HUMAN/tr|B4DWK5|B4DWK5_HUMAN/tr|Q59EJ3|Q59EJ3_HUMAN/tr|Q9UQC1|Q9UQC1_HUMAN		4.53	0		0	2	MASCOT		T
	P13063_NL,26807	K.AFYPEEISSMVLTK.L ! K.AFYPEEISSMVLTK.M	1614.81	6e-05	2	1	61.93	0	0.000154	0|0	sp|P34931|HS71L_HUMAN/tr|Q53FA3|Q53FA3_HUMAN/tr|B4DXY3|B4DXY3_HUMAN/tr|B2RCQ9|B2RCQ9_HUMAN/tr|B4DI54|B4DI54_HUMAN/tr|F8W1P1|F8W1P1_HUMAN ! sp|P08107|HSP71_HUMAN/tr|F8VZJ4|F8VZJ4_HUMAN/tr|A8K5I0|A8K5I0_HUMAN/tr|B4DNT8|B4DNT8_HUMAN/tr|B4DI39|B4DI39_HUMAN/tr|B4DWK5|B4DWK5_HUMAN/tr|Q59EJ3|Q59EJ3_HUMAN/tr|Q9UQC1|Q9UQC1_HUMAN		4.53	0		0	2	MASCOT		T
	P13063_NL,17797	K.AQIHDLVLVGGSTR.I	1465.81	-0.00273	3	1	24.75	0	0.335	0|0	sp|P08107|HSP71_HUMAN/tr|E7EP94|E7EP94_HUMAN/tr|Q5SP16|Q5SP16_HUMAN/tr|F8VZJ4|F8VZJ4_HUMAN/tr|A8K5I0|A8K5I0_HUMAN/tr|B4DNT8|B4DNT8_HUMAN/tr|B4DI39|B4DI39_HUMAN/tr|B4DVU9|B4DVU9_HUMAN/tr|B4DWK5|B4DWK5_HUMAN/tr|B4E1S9|B4E1S9_HUMAN/tr|Q59EJ3|Q59EJ3_HUMAN/tr|B4E388|B4E388_HUMAN/tr|B3KTT5|B3KTT5_HUMAN/tr|B4DFN9|B4DFN9_HUMAN		6.79	0		0	2	MASCOT		T
	P13063_NL,17817	K.AQIHDLVLVGGSTR.I	1465.81	-0.00284	2	1	47.92	0	0.00162	0|0	sp|P08107|HSP71_HUMAN/tr|E7EP94|E7EP94_HUMAN/tr|Q5SP16|Q5SP16_HUMAN/tr|F8VZJ4|F8VZJ4_HUMAN/tr|A8K5I0|A8K5I0_HUMAN/tr|B4DNT8|B4DNT8_HUMAN/tr|B4DI39|B4DI39_HUMAN/tr|B4DVU9|B4DVU9_HUMAN/tr|B4DWK5|B4DWK5_HUMAN/tr|B4E1S9|B4E1S9_HUMAN/tr|Q59EJ3|Q59EJ3_HUMAN/tr|B4E388|B4E388_HUMAN/tr|B3KTT5|B3KTT5_HUMAN/tr|B4DFN9|B4DFN9_HUMAN		6.79	0		0	2	MASCOT		T
	P13063_NL,17977	K.AQIHDLVLVGGSTR.I	1465.81	9e-05	3	1	39.96	0	0.0108	0|0	sp|P08107|HSP71_HUMAN/tr|E7EP94|E7EP94_HUMAN/tr|Q5SP16|Q5SP16_HUMAN/tr|F8VZJ4|F8VZJ4_HUMAN/tr|A8K5I0|A8K5I0_HUMAN/tr|B4DNT8|B4DNT8_HUMAN/tr|B4DI39|B4DI39_HUMAN/tr|B4DVU9|B4DVU9_HUMAN/tr|B4DWK5|B4DWK5_HUMAN/tr|B4E1S9|B4E1S9_HUMAN/tr|Q59EJ3|Q59EJ3_HUMAN/tr|B4E388|B4E388_HUMAN/tr|B3KTT5|B3KTT5_HUMAN/tr|B4DFN9|B4DFN9_HUMAN		6.79	0		0	2	MASCOT		T
	P13063_NL,17997	K.AQIHDLVLVGGSTR.I	1465.81	0.00224	2	1	50.93	0	0.000838	0|0	sp|P08107|HSP71_HUMAN/tr|E7EP94|E7EP94_HUMAN/tr|Q5SP16|Q5SP16_HUMAN/tr|F8VZJ4|F8VZJ4_HUMAN/tr|A8K5I0|A8K5I0_HUMAN/tr|B4DNT8|B4DNT8_HUMAN/tr|B4DI39|B4DI39_HUMAN/tr|B4DVU9|B4DVU9_HUMAN/tr|B4DWK5|B4DWK5_HUMAN/tr|B4E1S9|B4E1S9_HUMAN/tr|Q59EJ3|Q59EJ3_HUMAN/tr|B4E388|B4E388_HUMAN/tr|B3KTT5|B3KTT5_HUMAN/tr|B4DFN9|B4DFN9_HUMAN		6.79	0		0	2	MASCOT		T
	P13063_NL,12128	K.ATAGDTHLGGEDFDNR.L ! K.ATAGDTHLGGEDFDNR.Q	1675.73	-0.0015	3	1	42.25	0	0.0025	0|0	sp|P34931|HS71L_HUMAN/sp|P08107|HSP71_HUMAN/sp|P17066|HSP76_HUMAN/sp|P48741|HSP77_HUMAN/tr|Q53FA3|Q53FA3_HUMAN/tr|E7EP94|E7EP94_HUMAN/tr|B4DXY3|B4DXY3_HUMAN/tr|Q5SP16|Q5SP16_HUMAN/tr|E7EP11|E7EP11_HUMAN/tr|F8VZJ4|F8VZJ4_HUMAN/tr|H0YIE7|H0YIE7_HUMAN/tr|A8K5I0|A8K5I0_HUMAN/tr|B2RCQ9|B2RCQ9_HUMAN/tr|B4DNT8|B4DNT8_HUMAN/tr|B4DHP5|B4DHP5_HUMAN/tr|B4DI39|B4DI39_HUMAN/tr|B4DVU9|B4DVU9_HUMAN/tr|B4DI54|B4…		4.22	0		0	2	MASCOT		T
	P13063_NL,12141	K.ATAGDTHLGGEDFDNR.L ! K.ATAGDTHLGGEDFDNR.Q	1675.73	-0.00028	2	1	43.92	0	0.0017	0|0	sp|P34931|HS71L_HUMAN/sp|P08107|HSP71_HUMAN/sp|P17066|HSP76_HUMAN/sp|P48741|HSP77_HUMAN/tr|Q53FA3|Q53FA3_HUMAN/tr|E7EP94|E7EP94_HUMAN/tr|B4DXY3|B4DXY3_HUMAN/tr|Q5SP16|Q5SP16_HUMAN/tr|E7EP11|E7EP11_HUMAN/tr|F8VZJ4|F8VZJ4_HUMAN/tr|H0YIE7|H0YIE7_HUMAN/tr|A8K5I0|A8K5I0_HUMAN/tr|B2RCQ9|B2RCQ9_HUMAN/tr|B4DNT8|B4DNT8_HUMAN/tr|B4DHP5|B4DHP5_HUMAN/tr|B4DI39|B4DI39_HUMAN/tr|B4DVU9|B4DVU9_HUMAN/tr|B4DI54|B4…		4.22	0		0	2	MASCOT		T
	P13063_NL,12302	K.ATAGDTHLGGEDFDNR.L ! K.ATAGDTHLGGEDFDNR.Q	1675.73	-0.00336	3	1	39.7	0	0.00478	0|0	sp|P34931|HS71L_HUMAN/sp|P08107|HSP71_HUMAN/sp|P17066|HSP76_HUMAN/sp|P48741|HSP77_HUMAN/tr|Q53FA3|Q53FA3_HUMAN/tr|E7EP94|E7EP94_HUMAN/tr|B4DXY3|B4DXY3_HUMAN/tr|Q5SP16|Q5SP16_HUMAN/tr|E7EP11|E7EP11_HUMAN/tr|F8VZJ4|F8VZJ4_HUMAN/tr|H0YIE7|H0YIE7_HUMAN/tr|A8K5I0|A8K5I0_HUMAN/tr|B2RCQ9|B2RCQ9_HUMAN/tr|B4DNT8|B4DNT8_HUMAN/tr|B4DHP5|B4DHP5_HUMAN/tr|B4DI39|B4DI39_HUMAN/tr|B4DVU9|B4DVU9_HUMAN/tr|B4DI54|B4…		4.22	0		0	2	MASCOT		T
	P13063_NL,12315	K.ATAGDTHLGGEDFDNR.L ! K.ATAGDTHLGGEDFDNR.Q	1675.73	0.00044	2	1	55.25	0	0.000124	0|0	sp|P34931|HS71L_HUMAN/sp|P08107|HSP71_HUMAN/sp|P17066|HSP76_HUMAN/sp|P48741|HSP77_HUMAN/tr|Q53FA3|Q53FA3_HUMAN/tr|E7EP94|E7EP94_HUMAN/tr|B4DXY3|B4DXY3_HUMAN/tr|Q5SP16|Q5SP16_HUMAN/tr|E7EP11|E7EP11_HUMAN/tr|F8VZJ4|F8VZJ4_HUMAN/tr|H0YIE7|H0YIE7_HUMAN/tr|A8K5I0|A8K5I0_HUMAN/tr|B2RCQ9|B2RCQ9_HUMAN/tr|B4DNT8|B4DNT8_HUMAN/tr|B4DHP5|B4DHP5_HUMAN/tr|B4DI39|B4DI39_HUMAN/tr|B4DVU9|B4DVU9_HUMAN/tr|B4DI54|B4…		4.22	0		0	2	MASCOT		T
	P13063_NL,26305	K.CQEVISWLDANTLAEK.D	1876.91	-0.00163	2	1	72.33	0	7.92e-06	0|0	sp|P08107|HSP71_HUMAN/tr|E7EP94|E7EP94_HUMAN/tr|Q5SP16|Q5SP16_HUMAN/tr|F8VZJ4|F8VZJ4_HUMAN/tr|A8K5I0|A8K5I0_HUMAN/tr|B4DNT8|B4DNT8_HUMAN/tr|B4DI39|B4DI39_HUMAN/tr|B4DVU9|B4DVU9_HUMAN/tr|B4DWK5|B4DWK5_HUMAN/tr|B4E1S9|B4E1S9_HUMAN/tr|Q59EJ3|Q59EJ3_HUMAN/tr|B4E1T6|B4E1T6_HUMAN/tr|B4E388|B4E388_HUMAN/tr|B3KTT5|B3KTT5_HUMAN/tr|B4DFN9|B4DFN9_HUMAN/tr|B4DNX1|B4DNX1_HUMAN		4.14	0		0	2	MASCOT		T
	P13063_NL,23985	K.DAGVIAGLNVLR.I	1197.69	-0.00027	2	1	50.77	0	0.000712	0|0	sp|P34931|HS71L_HUMAN/sp|P08107|HSP71_HUMAN/tr|Q53FA3|Q53FA3_HUMAN/tr|E7EP94|E7EP94_HUMAN/tr|B4DXY3|B4DXY3_HUMAN/tr|F8VZJ4|F8VZJ4_HUMAN/tr|A8K5I0|A8K5I0_HUMAN/tr|B2RCQ9|B2RCQ9_HUMAN/tr|B4DNT8|B4DNT8_HUMAN/tr|B4DI39|B4DI39_HUMAN/tr|B4DVU9|B4DVU9_HUMAN/tr|B4DI54|B4DI54_HUMAN/tr|F8W1P1|F8W1P1_HUMAN/tr|B4DWK5|B4DWK5_HUMAN/tr|B4E1S9|B4E1S9_HUMAN/tr|Q59EJ3|Q59EJ3_HUMAN/tr|Q9UQC1|Q9UQC1_HUMAN		5.84	0		0	2	MASCOT		T
	P13063_NL,29456	K.EIAEAYLGYPVTNAVITVPAYFNDSQR.Q	3001.49	0.01544	3	1	50.9	0	0.00112	0|0	sp|P08107|HSP71_HUMAN/tr|E7EP94|E7EP94_HUMAN/tr|F8VZJ4|F8VZJ4_HUMAN/tr|A8K5I0|A8K5I0_HUMAN/tr|B4DNT8|B4DNT8_HUMAN/tr|B4DWK5|B4DWK5_HUMAN/tr|B4E1S9|B4E1S9_HUMAN/tr|Q59EJ3|Q59EJ3_HUMAN/tr|Q9UQC1|Q9UQC1_HUMAN		4.14	0		0	2	MASCOT		T
	P13063_NL,29579	K.EIAEAYLGYPVTNAVITVPAYFNDSQR.Q	3001.49	-0.00175	3	1	69.46	0	1.61e-05	0|0	sp|P08107|HSP71_HUMAN/tr|E7EP94|E7EP94_HUMAN/tr|F8VZJ4|F8VZJ4_HUMAN/tr|A8K5I0|A8K5I0_HUMAN/tr|B4DNT8|B4DNT8_HUMAN/tr|B4DWK5|B4DWK5_HUMAN/tr|B4E1S9|B4E1S9_HUMAN/tr|Q59EJ3|Q59EJ3_HUMAN/tr|Q9UQC1|Q9UQC1_HUMAN		4.14	0		0	2	MASCOT		T
	P13063_NL,26964	K.ELEQVCNPIISGLYQGAGGPGPGGFGAQGPK.G	3055.49	-0.00576	3	1	87.76	0	1.85e-07	0|0	sp|P08107|HSP71_HUMAN/tr|E7EP94|E7EP94_HUMAN/tr|Q5SP16|Q5SP16_HUMAN/tr|F8VZJ4|F8VZJ4_HUMAN/tr|A8K5I0|A8K5I0_HUMAN/tr|B4DNT8|B4DNT8_HUMAN/tr|B4DI39|B4DI39_HUMAN/tr|B4DVU9|B4DVU9_HUMAN/tr|B4DWK5|B4DWK5_HUMAN/tr|B4E1S9|B4E1S9_HUMAN/tr|Q59EJ3|Q59EJ3_HUMAN/tr|B4E1T6|B4E1T6_HUMAN/tr|B4E388|B4E388_HUMAN/tr|B3KTT5|B3KTT5_HUMAN/tr|B4DFN9|B4DFN9_HUMAN		4.53	0		0	2	MASCOT		T
	P13063_NL,14987	K.FGDPVVQSDMK.H	1222.58	0.00032	2	1	68.66	0	1.46e-05	0|0	sp|P08107|HSP71_HUMAN/tr|A8K5I0|A8K5I0_HUMAN/tr|B4DNT8|B4DNT8_HUMAN/tr|Q59EJ3|Q59EJ3_HUMAN/tr|B4E388|B4E388_HUMAN/tr|B4DFN9|B4DFN9_HUMAN/tr|B4DNX1|B4DNX1_HUMAN		4.21	0		0	2	MASCOT		T
	P13063_NL,19631	K.HWPFQVINDGDKPK.V	1680.85	0.00026	3	1	21.63	0	2.62	0|0	sp|P08107|HSP71_HUMAN/tr|F8VZJ4|F8VZJ4_HUMAN/tr|A8K5I0|A8K5I0_HUMAN/tr|B4DNT8|B4DNT8_HUMAN/tr|B4DI39|B4DI39_HUMAN/tr|B4DWK5|B4DWK5_HUMAN/tr|Q59EJ3|Q59EJ3_HUMAN/tr|Q9UQC1|Q9UQC1_HUMAN		6.75	0		0	2	MASCOT		T
	P13063_NL,19875	K.HWPFQVINDGDKPK.V	1680.85	0.00017	3	1	24.38	0	1.39	0|0	sp|P08107|HSP71_HUMAN/tr|F8VZJ4|F8VZJ4_HUMAN/tr|A8K5I0|A8K5I0_HUMAN/tr|B4DNT8|B4DNT8_HUMAN/tr|B4DI39|B4DI39_HUMAN/tr|B4DWK5|B4DWK5_HUMAN/tr|Q59EJ3|Q59EJ3_HUMAN/tr|Q9UQC1|Q9UQC1_HUMAN		6.75	0		0	2	MASCOT		T
	P13063_NL,6870	K.ITITNDK.G	804.446	-0.00082	2	1	43.15	0	0.00971	0|0	sp|P34931|HS71L_HUMAN/sp|P08107|HSP71_HUMAN/sp|P54652|HSP72_HUMAN/sp|P17066|HSP76_HUMAN/sp|P11142|HSP7C_HUMAN/tr|Q53FA3|Q53FA3_HUMAN/tr|E7EP94|E7EP94_HUMAN/tr|A8K7Q2|A8K7Q2_HUMAN/tr|B4DXY3|B4DXY3_HUMAN/tr|Q5SP16|Q5SP16_HUMAN/tr|F8VZJ4|F8VZJ4_HUMAN/tr|A8K5I0|A8K5I0_HUMAN/tr|Q96BE0|Q96BE0_HUMAN/tr|Q96H53|Q96H53_HUMAN/tr|E9PKE3|E9PKE3_HUMAN/tr|E9PM13|E9PM13_HUMAN/tr|E9PS65|E9PS65_HUMAN/tr|E9PNE6|E9P…		5.84	0		0	2	MASCOT		T
	P13063_NL,22935	K.LLQDFFNGR.D	1109.57	0.00098	2	1	48.12	0	0.00217	0|0	sp|P08107|HSP71_HUMAN/tr|E7EP94|E7EP94_HUMAN/tr|Q5SP16|Q5SP16_HUMAN/tr|F8VZJ4|F8VZJ4_HUMAN/tr|A8K5I0|A8K5I0_HUMAN/tr|B4DNT8|B4DNT8_HUMAN/tr|B4DI39|B4DI39_HUMAN/tr|B4DVU9|B4DVU9_HUMAN/tr|B4DWK5|B4DWK5_HUMAN/tr|B4E1S9|B4E1S9_HUMAN/tr|Q59EJ3|Q59EJ3_HUMAN/tr|B4E1T6|B4E1T6_HUMAN/tr|B4E388|B4E388_HUMAN/tr|B3KTT5|B3KTT5_HUMAN/tr|B4DFN9|B4DFN9_HUMAN/tr|B4DNX1|B4DNX1_HUMAN		5.84	0		0	2	MASCOT		T
	P13063_NL,18592	K.NALESYAFNM*K.S	1303.6	0.00107	2	1	51.67	0	0.000491	0|0	sp|P34931|HS71L_HUMAN/sp|P08107|HSP71_HUMAN/tr|Q53FA3|Q53FA3_HUMAN/tr|E7EP94|E7EP94_HUMAN/tr|Q5SP16|Q5SP16_HUMAN/tr|F8VZJ4|F8VZJ4_HUMAN/tr|A8K5I0|A8K5I0_HUMAN/tr|B2RCQ9|B2RCQ9_HUMAN/tr|B4DNT8|B4DNT8_HUMAN/tr|B4DI39|B4DI39_HUMAN/tr|B4DVU9|B4DVU9_HUMAN/tr|B4DI54|B4DI54_HUMAN/tr|B4DWK5|B4DWK5_HUMAN/tr|B4E1S9|B4E1S9_HUMAN/tr|Q59EJ3|Q59EJ3_HUMAN/tr|B4E1T6|B4E1T6_HUMAN/tr|B4E388|B4E388_HUMAN/tr|B3KTT5|…		6	0	15.994919 Oxidation (M)	0	2	MASCOT		T
	P13063_NL,19216	K.NQVALNPQNTVFDAK.R	1658.85	-9e-05	2	1	83.92	0	6.03e-07	0|0	sp|P08107|HSP71_HUMAN/tr|A8K5I0|A8K5I0_HUMAN/tr|B4DNT8|B4DNT8_HUMAN/tr|Q59EJ3|Q59EJ3_HUMAN/tr|B4E1T6|B4E1T6_HUMAN/tr|B4E388|B4E388_HUMAN/tr|B4DFN9|B4DFN9_HUMAN/tr|B4DNX1|B4DNX1_HUMAN		5.84	0		0	2	MASCOT		T
	P13063_NL,7630	K.SAVEDEGLK.G	947.468	-0.00032	2	1	62.63	0	7.91e-05	0|0	sp|P08107|HSP71_HUMAN/tr|E7EP94|E7EP94_HUMAN/tr|Q5SP16|Q5SP16_HUMAN/tr|F8VZJ4|F8VZJ4_HUMAN/tr|A8K5I0|A8K5I0_HUMAN/tr|B4DNT8|B4DNT8_HUMAN/tr|B4DI39|B4DI39_HUMAN/tr|B4DVU9|B4DVU9_HUMAN/tr|B4DWK5|B4DWK5_HUMAN/tr|B4E1S9|B4E1S9_HUMAN/tr|Q59EJ3|Q59EJ3_HUMAN/tr|B4E1T6|B4E1T6_HUMAN/tr|B4E388|B4E388_HUMAN/tr|B3KTT5|B3KTT5_HUMAN/tr|B4DFN9|B4DFN9_HUMAN/tr|B4DNX1|B4DNX1_HUMAN		4.14	0		0	2	MASCOT		T
	P13063_NL,29886	K.SINPDEAVAYGAAVQAAILM*GDK.S	2320.15	-0.00154	3	1	26.35	0	0.327	0|0	sp|P34931|HS71L_HUMAN/sp|P08107|HSP71_HUMAN/tr|Q53FA3|Q53FA3_HUMAN/tr|E7EP94|E7EP94_HUMAN/tr|B4DXY3|B4DXY3_HUMAN/tr|Q5SP16|Q5SP16_HUMAN/tr|F8VZJ4|F8VZJ4_HUMAN/tr|A8K5I0|A8K5I0_HUMAN/tr|B4DNT8|B4DNT8_HUMAN/tr|B4DI39|B4DI39_HUMAN/tr|B4DVU9|B4DVU9_HUMAN/tr|B4DI54|B4DI54_HUMAN/tr|F8W1P1|F8W1P1_HUMAN/tr|B4DWK5|B4DWK5_HUMAN/tr|B4E1S9|B4E1S9_HUMAN/tr|Q59EJ3|Q59EJ3_HUMAN/tr|B4E1T6|B4E1T6_HUMAN/tr|B4E388|…		4.03	0	15.994919 Oxidation (M)	0	2	MASCOT		T
	P13063_NL,31173	K.SINPDEAVAYGAAVQAAILMGDK.S	2304.15	-0.00262	3	1	37.85	0	0.0246	0|0	sp|P34931|HS71L_HUMAN/sp|P08107|HSP71_HUMAN/tr|Q53FA3|Q53FA3_HUMAN/tr|E7EP94|E7EP94_HUMAN/tr|B4DXY3|B4DXY3_HUMAN/tr|Q5SP16|Q5SP16_HUMAN/tr|F8VZJ4|F8VZJ4_HUMAN/tr|A8K5I0|A8K5I0_HUMAN/tr|B4DNT8|B4DNT8_HUMAN/tr|B4DI39|B4DI39_HUMAN/tr|B4DVU9|B4DVU9_HUMAN/tr|B4DI54|B4DI54_HUMAN/tr|F8W1P1|F8W1P1_HUMAN/tr|B4DWK5|B4DWK5_HUMAN/tr|B4E1S9|B4E1S9_HUMAN/tr|Q59EJ3|Q59EJ3_HUMAN/tr|B4E1T6|B4E1T6_HUMAN/tr|B4E388|…		4.03	0		0	2	MASCOT		T
	P13063_NL,31293	K.SINPDEAVAYGAAVQAAILMGDK.S	2304.15	-0.0007	3	1	95.69	0	4e-08	0|0	sp|P34931|HS71L_HUMAN/sp|P08107|HSP71_HUMAN/tr|Q53FA3|Q53FA3_HUMAN/tr|E7EP94|E7EP94_HUMAN/tr|B4DXY3|B4DXY3_HUMAN/tr|Q5SP16|Q5SP16_HUMAN/tr|F8VZJ4|F8VZJ4_HUMAN/tr|A8K5I0|A8K5I0_HUMAN/tr|B4DNT8|B4DNT8_HUMAN/tr|B4DI39|B4DI39_HUMAN/tr|B4DVU9|B4DVU9_HUMAN/tr|B4DI54|B4DI54_HUMAN/tr|F8W1P1|F8W1P1_HUMAN/tr|B4DWK5|B4DWK5_HUMAN/tr|B4E1S9|B4E1S9_HUMAN/tr|Q59EJ3|Q59EJ3_HUMAN/tr|B4E1T6|B4E1T6_HUMAN/tr|B4E388|…		4.03	0		0	2	MASCOT		T
	P13063_NL,31294	K.SINPDEAVAYGAAVQAAILMGDK.S	2304.15	-0.00421	2	1	113.16	0	7.08e-10	0|0	sp|P34931|HS71L_HUMAN/sp|P08107|HSP71_HUMAN/tr|Q53FA3|Q53FA3_HUMAN/tr|E7EP94|E7EP94_HUMAN/tr|B4DXY3|B4DXY3_HUMAN/tr|Q5SP16|Q5SP16_HUMAN/tr|F8VZJ4|F8VZJ4_HUMAN/tr|A8K5I0|A8K5I0_HUMAN/tr|B4DNT8|B4DNT8_HUMAN/tr|B4DI39|B4DI39_HUMAN/tr|B4DVU9|B4DVU9_HUMAN/tr|B4DI54|B4DI54_HUMAN/tr|F8W1P1|F8W1P1_HUMAN/tr|B4DWK5|B4DWK5_HUMAN/tr|B4E1S9|B4E1S9_HUMAN/tr|Q59EJ3|Q59EJ3_HUMAN/tr|B4E1T6|B4E1T6_HUMAN/tr|B4E388|…		4.03	0		0	2	MASCOT		T
	P13063_NL,31419	K.SINPDEAVAYGAAVQAAILMGDK.S	2304.15	0.0059	3	1	36.17	0	0.0341	0|0	sp|P34931|HS71L_HUMAN/sp|P08107|HSP71_HUMAN/tr|Q53FA3|Q53FA3_HUMAN/tr|E7EP94|E7EP94_HUMAN/tr|B4DXY3|B4DXY3_HUMAN/tr|Q5SP16|Q5SP16_HUMAN/tr|F8VZJ4|F8VZJ4_HUMAN/tr|A8K5I0|A8K5I0_HUMAN/tr|B4DNT8|B4DNT8_HUMAN/tr|B4DI39|B4DI39_HUMAN/tr|B4DVU9|B4DVU9_HUMAN/tr|B4DI54|B4DI54_HUMAN/tr|F8W1P1|F8W1P1_HUMAN/tr|B4DWK5|B4DWK5_HUMAN/tr|B4E1S9|B4E1S9_HUMAN/tr|Q59EJ3|Q59EJ3_HUMAN/tr|B4E1T6|B4E1T6_HUMAN/tr|B4E388|…		4.03	0		0	2	MASCOT		T
	P13063_NL,6430	K.YKAEDEVQR.E	1137.55	0.00093	3	1	36.24	0	0.0302	0|0	sp|P34931|HS71L_HUMAN/sp|P08107|HSP71_HUMAN/tr|Q53FA3|Q53FA3_HUMAN/tr|E7EP94|E7EP94_HUMAN/tr|Q5SP16|Q5SP16_HUMAN/tr|F8VZJ4|F8VZJ4_HUMAN/tr|A8K5I0|A8K5I0_HUMAN/tr|B2RCQ9|B2RCQ9_HUMAN/tr|B4DNT8|B4DNT8_HUMAN/tr|B4DI39|B4DI39_HUMAN/tr|B4DVU9|B4DVU9_HUMAN/tr|B4DI54|B4DI54_HUMAN/tr|B4DWK5|B4DWK5_HUMAN/tr|B4E1S9|B4E1S9_HUMAN/tr|Q59EJ3|Q59EJ3_HUMAN/tr|B4E1T6|B4E1T6_HUMAN/tr|B4E388|B4E388_HUMAN/tr|B3KTT5|…		4.68	1		0	2	MASCOT		T
	P13063_NL,23615	R.FEELCSDLFR.S	1315.6	-0.00032	2	1	50.64	0	0.000502	0|0	sp|P08107|HSP71_HUMAN/sp|P17066|HSP76_HUMAN/sp|P48741|HSP77_HUMAN/tr|E7EP94|E7EP94_HUMAN/tr|Q5SP16|Q5SP16_HUMAN/tr|E7EP11|E7EP11_HUMAN/tr|F8VZJ4|F8VZJ4_HUMAN/tr|A8K5I0|A8K5I0_HUMAN/tr|B4DNT8|B4DNT8_HUMAN/tr|B4DHP5|B4DHP5_HUMAN/tr|B4DI39|B4DI39_HUMAN/tr|B4DVU9|B4DVU9_HUMAN/tr|Q53FC7|Q53FC7_HUMAN/tr|B4DWK5|B4DWK5_HUMAN/tr|B4E1S9|B4E1S9_HUMAN/tr|Q59EJ3|Q59EJ3_HUMAN/tr|B4E388|B4E388_HUMAN/tr|B3KSM6|B…		4.14	0		0	2	MASCOT		T
	P13063_NL,24040	R.IINEPTAAAIAYGLDR.T ! R.IINEPTAAAIAYGLDR.R	1687.9	-0.00268	2	1	55.84	0	0.00041	0|0	sp|P08107|HSP71_HUMAN/tr|E7EP94|E7EP94_HUMAN/tr|E7EP11|E7EP11_HUMAN/tr|F8VZJ4|F8VZJ4_HUMAN/tr|A8K5I0|A8K5I0_HUMAN/tr|B4DNT8|B4DNT8_HUMAN/tr|B4DI39|B4DI39_HUMAN/tr|B4DVU9|B4DVU9_HUMAN/tr|B4DWK5|B4DWK5_HUMAN/tr|B4E1S9|B4E1S9_HUMAN/tr|Q59EJ3|Q59EJ3_HUMAN/tr|B4DFN9|B4DFN9_HUMAN/tr|Q9UQC1|Q9UQC1_HUMAN ! sp|P17066|HSP76_HUMAN/tr|B4DHP5|B4DHP5_HUMAN/tr|Q53FC7|Q53FC7_HUMAN/tr|B3KSM6|B3KSM6_HUMAN/tr|B2R6X…		4.37	0		0	2	MASCOT		T
	P13063_NL,24077	R.IINEPTAAAIAYGLDR.T ! R.IINEPTAAAIAYGLDR.R	1687.9	-0.0027	3	1	45.16	0	0.0048	0|0	sp|P08107|HSP71_HUMAN/tr|E7EP94|E7EP94_HUMAN/tr|E7EP11|E7EP11_HUMAN/tr|F8VZJ4|F8VZJ4_HUMAN/tr|A8K5I0|A8K5I0_HUMAN/tr|B4DNT8|B4DNT8_HUMAN/tr|B4DI39|B4DI39_HUMAN/tr|B4DVU9|B4DVU9_HUMAN/tr|B4DWK5|B4DWK5_HUMAN/tr|B4E1S9|B4E1S9_HUMAN/tr|Q59EJ3|Q59EJ3_HUMAN/tr|B4DFN9|B4DFN9_HUMAN/tr|Q9UQC1|Q9UQC1_HUMAN ! sp|P17066|HSP76_HUMAN/tr|B4DHP5|B4DHP5_HUMAN/tr|Q53FC7|Q53FC7_HUMAN/tr|B3KSM6|B3KSM6_HUMAN/tr|B2R6X…		4.37	0		0	2	MASCOT		T
	P13063_NL,13360	R.KFGDPVVQSDMK.H	1350.67	0.00054	2	1	61.71	0	9.89e-05	0|0	sp|P08107|HSP71_HUMAN/tr|A8K5I0|A8K5I0_HUMAN/tr|B4DNT8|B4DNT8_HUMAN/tr|Q59EJ3|Q59EJ3_HUMAN/tr|B4E388|B4E388_HUMAN/tr|B4DFN9|B4DFN9_HUMAN/tr|B4DNX1|B4DNX1_HUMAN		5.96	1		0	2	MASCOT		T
	P13063_NL,13415	R.KFGDPVVQSDMK.H	1350.67	0.0004	3	1	51.63	0	0.00102	0|0	sp|P08107|HSP71_HUMAN/tr|A8K5I0|A8K5I0_HUMAN/tr|B4DNT8|B4DNT8_HUMAN/tr|Q59EJ3|Q59EJ3_HUMAN/tr|B4E388|B4E388_HUMAN/tr|B4DFN9|B4DFN9_HUMAN/tr|B4DNX1|B4DNX1_HUMAN		5.96	1		0	2	MASCOT		T
	P13063_NL,18647	R.LVNHFVEEFK.R	1261.66	0.00214	3	1	42.02	0	0.0105	0|0	sp|P08107|HSP71_HUMAN/tr|E7EP94|E7EP94_HUMAN/tr|Q5SP16|Q5SP16_HUMAN/tr|E7EP11|E7EP11_HUMAN/tr|F8VZJ4|F8VZJ4_HUMAN/tr|A8K5I0|A8K5I0_HUMAN/tr|B4DNT8|B4DNT8_HUMAN/tr|B4DI39|B4DI39_HUMAN/tr|B4DVU9|B4DVU9_HUMAN/tr|B4DWK5|B4DWK5_HUMAN/tr|B4E1S9|B4E1S9_HUMAN/tr|Q59EJ3|Q59EJ3_HUMAN/tr|B4E388|B4E388_HUMAN/tr|B3KTT5|B3KTT5_HUMAN/tr|B4DFN9|B4DFN9_HUMAN/tr|B4DNV4|B4DNV4_HUMAN		5.4	0		0	2	MASCOT		T
	P13063_NL,17675	R.LVNHFVEEFKR.K	1417.76	-0.00089	3	1	41.29	0	0.0126	0|0	sp|P08107|HSP71_HUMAN/tr|E7EP94|E7EP94_HUMAN/tr|Q5SP16|Q5SP16_HUMAN/tr|E7EP11|E7EP11_HUMAN/tr|F8VZJ4|F8VZJ4_HUMAN/tr|A8K5I0|A8K5I0_HUMAN/tr|B4DNT8|B4DNT8_HUMAN/tr|B4DI39|B4DI39_HUMAN/tr|B4DVU9|B4DVU9_HUMAN/tr|B4DWK5|B4DWK5_HUMAN/tr|B4E1S9|B4E1S9_HUMAN/tr|Q59EJ3|Q59EJ3_HUMAN/tr|B4E388|B4E388_HUMAN/tr|B3KTT5|B3KTT5_HUMAN/tr|B4DFN9|B4DFN9_HUMAN/tr|B4DNV4|B4DNV4_HUMAN		6.76	1		0	2	MASCOT		T
	P13063_NL,18352	R.TTPSYVAFTDTER.L	1487.7	0.00357	2	1	75.38	0	2.64e-06	0|0	sp|P34931|HS71L_HUMAN/sp|P08107|HSP71_HUMAN/sp|P54652|HSP72_HUMAN/sp|P17066|HSP76_HUMAN/sp|P48741|HSP77_HUMAN/sp|P11142|HSP7C_HUMAN/tr|Q53FA3|Q53FA3_HUMAN/tr|B4DXY3|B4DXY3_HUMAN/tr|E7EP11|E7EP11_HUMAN/tr|F8VZJ4|F8VZJ4_HUMAN/tr|H0YIE7|H0YIE7_HUMAN/tr|A8K5I0|A8K5I0_HUMAN/tr|E9PI65|E9PI65_HUMAN/tr|E9PQQ4|E9PQQ4_HUMAN/tr|E9PKE3|E9PKE3_HUMAN/tr|E9PN25|E9PN25_HUMAN/tr|E9PK54|E9PK54_HUMAN/tr|E9PLF4|E9PL…		4.37	0		0	2	MASCOT		T
	P13063_NL,18520	R.TTPSYVAFTDTER.L	1487.7	0.00079	2	1	91.21	0	6.91e-08	0|0	sp|P34931|HS71L_HUMAN/sp|P08107|HSP71_HUMAN/sp|P54652|HSP72_HUMAN/sp|P17066|HSP76_HUMAN/sp|P48741|HSP77_HUMAN/sp|P11142|HSP7C_HUMAN/tr|Q53FA3|Q53FA3_HUMAN/tr|B4DXY3|B4DXY3_HUMAN/tr|E7EP11|E7EP11_HUMAN/tr|F8VZJ4|F8VZJ4_HUMAN/tr|H0YIE7|H0YIE7_HUMAN/tr|A8K5I0|A8K5I0_HUMAN/tr|E9PI65|E9PI65_HUMAN/tr|E9PQQ4|E9PQQ4_HUMAN/tr|E9PKE3|E9PKE3_HUMAN/tr|E9PN25|E9PN25_HUMAN/tr|E9PK54|E9PK54_HUMAN/tr|E9PLF4|E9PL…		4.37	0		0	2	MASCOT		T
	P13063_NL,18687	R.TTPSYVAFTDTER.L	1487.7	0.00025	2	1	75.81	0	2.4e-06	0|0	sp|P34931|HS71L_HUMAN/sp|P08107|HSP71_HUMAN/sp|P54652|HSP72_HUMAN/sp|P17066|HSP76_HUMAN/sp|P48741|HSP77_HUMAN/sp|P11142|HSP7C_HUMAN/tr|Q53FA3|Q53FA3_HUMAN/tr|B4DXY3|B4DXY3_HUMAN/tr|E7EP11|E7EP11_HUMAN/tr|F8VZJ4|F8VZJ4_HUMAN/tr|H0YIE7|H0YIE7_HUMAN/tr|A8K5I0|A8K5I0_HUMAN/tr|E9PI65|E9PI65_HUMAN/tr|E9PQQ4|E9PQQ4_HUMAN/tr|E9PKE3|E9PKE3_HUMAN/tr|E9PN25|E9PN25_HUMAN/tr|E9PK54|E9PK54_HUMAN/tr|E9PLF4|E9PL…		4.37	0		0	2	MASCOT		T
	P13063_NL,10178	R.VEIIANDQGNR.I ! K.VEIIANDQGNR.T ! R.VEILANDQGNR.T	1228.63	-0.00014	2	1	73.84	0	5.55e-06	0|0	sp|P11021|GRP78_HUMAN/tr|B4DEF7|B4DEF7_HUMAN ! sp|P34931|HS71L_HUMAN/sp|P08107|HSP71_HUMAN/sp|P54652|HSP72_HUMAN/sp|P11142|HSP7C_HUMAN/tr|Q53FA3|Q53FA3_HUMAN/tr|B4DXY3|B4DXY3_HUMAN/tr|E7EP11|E7EP11_HUMAN/tr|F8VZJ4|F8VZJ4_HUMAN/tr|H0YIE7|H0YIE7_HUMAN/tr|A8K5I0|A8K5I0_HUMAN/tr|E9PI65|E9PI65_HUMAN/tr|E9PQQ4|E9PQQ4_HUMAN/tr|E9PKE3|E9PKE3_HUMAN/tr|E9PN25|E9PN25_HUMAN/tr|E9PK54|E9PK54_HUMAN/tr|E9PLF4|E…		4.37	0		0	2	MASCOT		T
	P13063_NL,10342	R.VEIIANDQGNR.I ! K.VEIIANDQGNR.T ! R.VEILANDQGNR.T	1228.63	0.00133	2	1	76.78	0	2.96e-06	0|0	sp|P11021|GRP78_HUMAN/tr|B4DEF7|B4DEF7_HUMAN ! sp|P34931|HS71L_HUMAN/sp|P08107|HSP71_HUMAN/sp|P54652|HSP72_HUMAN/sp|P11142|HSP7C_HUMAN/tr|Q53FA3|Q53FA3_HUMAN/tr|B4DXY3|B4DXY3_HUMAN/tr|E7EP11|E7EP11_HUMAN/tr|F8VZJ4|F8VZJ4_HUMAN/tr|H0YIE7|H0YIE7_HUMAN/tr|A8K5I0|A8K5I0_HUMAN/tr|E9PI65|E9PI65_HUMAN/tr|E9PQQ4|E9PQQ4_HUMAN/tr|E9PKE3|E9PKE3_HUMAN/tr|E9PN25|E9PN25_HUMAN/tr|E9PK54|E9PK54_HUMAN/tr|E9PLF4|E…		4.37	0		0	2	MASCOT		T
$5-1	sp|P08238|HS90B_HUMAN Heat shock protein HSP 90-beta OS=Homo sapiens GN=HSP90AB1 PE=1 SV=4	27	22	0.3771	83263.2	4.97
	P13063_NL,21448	K.ADLINNLGTIAK.F ! K.ADLINNLGTIAK.S	1242.71	-0.00025	2	1	48.33	0	0.00235	0|0	sp|Q58FF8|H90B2_HUMAN ! sp|Q14568|HS902_HUMAN/sp|P07900|HS90A_HUMAN/sp|P08238|HS90B_HUMAN/tr|Q86SX1|Q86SX1_HUMAN/tr|Q6PK50|Q6PK50_HUMAN/tr|Q2VPJ6|Q2VPJ6_HUMAN/tr|B4DTA5|B4DTA5_HUMAN/tr|O14942|O14942_HUMAN/tr|Q8TBA7|Q8TBA7_HUMAN/tr|B4DMA2|B4DMA2_HUMAN/tr|B4DGL0|B4DGL0_HUMAN		5.88	0		0	2	MASCOT		T
	P13063_NL,33730	K.DLVVLLFETALLSSGFSLEDPQTHSNR.I	2988.53	-0.01528	3	1	45.51	0	0.00285	0|0	sp|P08238|HS90B_HUMAN/tr|A8K3W9|A8K3W9_HUMAN/tr|B4DMA2|B4DMA2_HUMAN/tr|Q9H6X9|Q9H6X9_HUMAN/tr|B4DGL0|B4DGL0_HUMAN		4.31	0		0	2	MASCOT		T
	P13063_NL,12718	K.EDQTEYLEER.R ! K.EDQTEYLEER.W	1311.57	0.00114	2	1	75.79	0	1.16e-06	0|0	sp|Q58FF7|H90B3_HUMAN/sp|P07900|HS90A_HUMAN/sp|P08238|HS90B_HUMAN/tr|Q5T9W8|Q5T9W8_HUMAN/tr|Q86U12|Q86U12_HUMAN/tr|Q6PK50|Q6PK50_HUMAN/tr|Q2VPJ6|Q2VPJ6_HUMAN/tr|G3V2J8|G3V2J8_HUMAN/tr|Q8TBA7|Q8TBA7_HUMAN/tr|B4DMA2|B4DMA2_HUMAN/tr|B4DGL0|B4DGL0_HUMAN ! sp|Q58FF6|H90B4_HUMAN		3.91	0		0	2	MASCOT		T
	P13063_NL,16378	K.EGLELPEDEEEK.K	1416.64	-0.00085	2	1	46.9	0	0.0023	0|0	sp|Q58FF7|H90B3_HUMAN/sp|Q58FF6|H90B4_HUMAN/sp|Q58FG0|HS905_HUMAN/sp|P07900|HS90A_HUMAN/sp|P08238|HS90B_HUMAN/tr|Q86U12|Q86U12_HUMAN/tr|Q2VPJ6|Q2VPJ6_HUMAN/tr|Q8TBA7|Q8TBA7_HUMAN/tr|O75322|O75322_HUMAN/tr|A8K3W9|A8K3W9_HUMAN/tr|Q96HX7|Q96HX7_HUMAN/tr|B4DMA2|B4DMA2_HUMAN/tr|Q9H6X9|Q9H6X9_HUMAN/tr|B4DGL0|B4DGL0_HUMAN		3.77	0		0	2	MASCOT		T
	P13063_NL,12283	K.EQVANSAFVER.V ! K.EQVANSAFVER.C	1249.62	-0.0019	2	1	65.34	0	4.8e-05	0|0	sp|Q58FF7|H90B3_HUMAN/sp|P08238|HS90B_HUMAN/tr|A8K3W9|A8K3W9_HUMAN/tr|B4DMA2|B4DMA2_HUMAN/tr|Q9H6X9|Q9H6X9_HUMAN/tr|B4DGL0|B4DGL0_HUMAN ! tr|Q5T9W5|Q5T9W5_HUMAN/tr|H0Y6E4|H0Y6E4_HUMAN		4.53	0		0	2	MASCOT		T
	P13063_NL,12455	K.EQVANSAFVER.V ! K.EQVANSAFVER.C	1249.62	-0.00016	2	1	62.77	0	8.18e-05	0|0	sp|Q58FF7|H90B3_HUMAN/sp|P08238|HS90B_HUMAN/tr|A8K3W9|A8K3W9_HUMAN/tr|B4DMA2|B4DMA2_HUMAN/tr|Q9H6X9|Q9H6X9_HUMAN/tr|B4DGL0|B4DGL0_HUMAN ! tr|Q5T9W5|Q5T9W5_HUMAN/tr|H0Y6E4|H0Y6E4_HUMAN		4.53	0		0	2	MASCOT		T
	P13063_NL,18897	K.HLEINPDHPIVETLR.Q	1782.95	-0.00138	3	1	35.24	0	0.0409	0|0	sp|P08238|HS90B_HUMAN/tr|A8K3W9|A8K3W9_HUMAN/tr|B4DMA2|B4DMA2_HUMAN/tr|Q9H6X9|Q9H6X9_HUMAN/tr|B4DGL0|B4DGL0_HUMAN		5.27	0		0	2	MASCOT		T
	P13063_NL,18070	K.IDIIPNPQER.T	1194.65	-0.00346	2	1	48.46	0	0.00177	0|0	sp|Q58FF7|H90B3_HUMAN/sp|P08238|HS90B_HUMAN/tr|Q6PK50|Q6PK50_HUMAN/tr|O14942|O14942_HUMAN/tr|B4DMA2|B4DMA2_HUMAN/tr|B4DGL0|B4DGL0_HUMAN		4.37	0		0	2	MASCOT		T
	P13063_NL,18832	K.KHLEINPDHPIVETLR.Q	1911.04	0.00047	4	1	36.15	0	0.0231	0|0	sp|P08238|HS90B_HUMAN/tr|A8K3W9|A8K3W9_HUMAN/tr|B4DMA2|B4DMA2_HUMAN/tr|Q9H6X9|Q9H6X9_HUMAN/tr|B4DGL0|B4DGL0_HUMAN		6.01	1		0	2	MASCOT		T
	P13063_NL,20378	K.SLTNDWEDHLAVK.H	1527.74	-0.00658	3	1	19.79	0	1.34	0|0	sp|P07900|HS90A_HUMAN/sp|P08238|HS90B_HUMAN/tr|Q86U12|Q86U12_HUMAN/tr|Q6PK50|Q6PK50_HUMAN/tr|Q2VPJ6|Q2VPJ6_HUMAN/tr|Q8TBA7|Q8TBA7_HUMAN/tr|O75322|O75322_HUMAN/tr|Q96HX7|Q96HX7_HUMAN/tr|B4DMA2|B4DMA2_HUMAN/tr|B4DGL0|B4DGL0_HUMAN		4.53	0		0	2	MASCOT		T
	P13063_NL,9068	K.SLVSVTK.E	733.445	0.00055	2	1	53.36	0	0.000349	0|0	sp|Q58FF8|H90B2_HUMAN/sp|Q58FF7|H90B3_HUMAN/sp|P08238|HS90B_HUMAN/tr|A8K3W9|A8K3W9_HUMAN/tr|B4DMA2|B4DMA2_HUMAN/tr|Q9H6X9|Q9H6X9_HUMAN/tr|B4DGL0|B4DGL0_HUMAN		8.47	0		0	2	MASCOT		T
	P13063_NL,11517	K.TKPIWTR.N	901.525	-0.00086	3	1	24.5	0	0.843	0|0	sp|Q58FF8|H90B2_HUMAN/sp|Q14568|HS902_HUMAN/sp|Q58FG0|HS905_HUMAN/sp|P07900|HS90A_HUMAN/sp|P08238|HS90B_HUMAN/tr|Q86U12|Q86U12_HUMAN/tr|Q6PK50|Q6PK50_HUMAN/tr|Q2VPJ6|Q2VPJ6_HUMAN/tr|Q8TBA7|Q8TBA7_HUMAN/tr|O75322|O75322_HUMAN/tr|B4DMA2|B4DMA2_HUMAN/tr|B4DGL0|B4DGL0_HUMAN		11	0		0	2	MASCOT		T
	P13063_NL,10980	K.YIDQEELNK.T	1151.56	0.00264	2	1	54.55	0	0.000593	0|0	sp|Q58FF8|H90B2_HUMAN/sp|Q14568|HS902_HUMAN/sp|P07900|HS90A_HUMAN/sp|P08238|HS90B_HUMAN/tr|Q86U12|Q86U12_HUMAN/tr|Q6PK50|Q6PK50_HUMAN/tr|Q2VPJ6|Q2VPJ6_HUMAN/tr|Q8TBA7|Q8TBA7_HUMAN/tr|O75322|O75322_HUMAN/tr|B4DMA2|B4DMA2_HUMAN/tr|B4DGL0|B4DGL0_HUMAN		4.14	0		0	2	MASCOT		T
	P13063_NL,5144	R.ADHGEPIGR.G	951.464	3e-05	3	1	35.26	0	0.0362	0|0	sp|P08238|HS90B_HUMAN/tr|Q5T9W8|Q5T9W8_HUMAN/tr|Q6PK50|Q6PK50_HUMAN		5.32	0		0	2	MASCOT		T
	P13063_NL,23097	R.APFDLFENK.K	1080.54	-0.0009	2	1	44.7	0	0.00408	0|0	sp|Q58FF7|H90B3_HUMAN/sp|P08238|HS90B_HUMAN/tr|B4DMA2|B4DMA2_HUMAN/tr|B4DGL0|B4DGL0_HUMAN		4.37	0		0	2	MASCOT		T
	P13063_NL,15967	R.ELISNASDALDK.I	1275.64	0.00145	2	1	76.11	0	3.64e-06	0|0	sp|P14625|ENPL_HUMAN/sp|P08238|HS90B_HUMAN/tr|Q5T9W8|Q5T9W8_HUMAN/tr|Q6PK50|Q6PK50_HUMAN/tr|Q96GW1|Q96GW1_HUMAN/tr|F8W026|F8W026_HUMAN/tr|Q59FC6|Q59FC6_HUMAN/tr|Q5CAQ5|Q5CAQ5_HUMAN/tr|B4DMA2|B4DMA2_HUMAN/tr|B4DQX3|B4DQX3_HUMAN/tr|B4DGL0|B4DGL0_HUMAN		4.03	0		0	2	MASCOT		T
	P13063_NL,27298	R.GFEVVYMTEPIDEYCVQQLK.E	2448.15	-0.00552	2	1	81.37	0	6.49e-07	0|0	sp|P08238|HS90B_HUMAN/tr|A8K3W9|A8K3W9_HUMAN/tr|B4DMA2|B4DMA2_HUMAN/tr|Q9H6X9|Q9H6X9_HUMAN/tr|B4DGL0|B4DGL0_HUMAN		4	0		0	2	MASCOT		T
	P13063_NL,21595	R.GVVDSEDIPLNLSR.E ! R.GVVDSEDLPLNISR.E	1513.79	0.00069	2	1	74.76	0	4.96e-06	0|0	sp|Q12931|TRAP1_HUMAN/tr|I3L0K7|I3L0K7_HUMAN/tr|Q53G55|Q53G55_HUMAN/tr|I3L239|I3L239_HUMAN/tr|Q9BV61|Q9BV61_HUMAN/tr|Q8N9Z3|Q8N9Z3_HUMAN/tr|F5H897|F5H897_HUMAN/tr|Q53FS6|Q53FS6_HUMAN/tr|B4DR68|B4DR68_HUMAN ! sp|P07900|HS90A_HUMAN/sp|P08238|HS90B_HUMAN/tr|Q86U12|Q86U12_HUMAN/tr|Q2VPJ6|Q2VPJ6_HUMAN/tr|Q5T9W4|Q5T9W4_HUMAN/tr|Q8TBA7|Q8TBA7_HUMAN/tr|O75322|O75322_HUMAN/tr|A8K3W9|A8K3W9_HUMAN/tr|Q96HX7…		4.03	0		0	2	MASCOT		T
	P13063_NL,20482	R.NPDDITQEEYGEFYK.S	1847.8	-0.00537	2	1	61.22	0	2.95e-05	0|0	sp|P08238|HS90B_HUMAN/tr|Q6PK50|Q6PK50_HUMAN/tr|B4DMA2|B4DMA2_HUMAN/tr|B4DGL0|B4DGL0_HUMAN		3.83	0		0	2	MASCOT		T
	P13063_NL,20631	R.NPDDITQEEYGEFYK.S	1847.8	-0.00107	2	1	67.72	0	6.03e-06	0|0	sp|P08238|HS90B_HUMAN/tr|Q6PK50|Q6PK50_HUMAN/tr|B4DMA2|B4DMA2_HUMAN/tr|B4DGL0|B4DGL0_HUMAN		3.83	0		0	2	MASCOT		T
	P13063_NL,21958	R.TLTIVDTGIGMTK.A ! R.TLTLVDTGIGMTK.A	1349.73	0.00033	2	1	78.38	0	3.38e-06	0|0	sp|Q58FG1|HS904_HUMAN/sp|P07900|HS90A_HUMAN/tr|Q86SX1|Q86SX1_HUMAN/tr|Q2VPJ6|Q2VPJ6_HUMAN/tr|B4DTA5|B4DTA5_HUMAN/tr|G3V2J8|G3V2J8_HUMAN ! sp|P08238|HS90B_HUMAN/tr|Q6PK50|Q6PK50_HUMAN/tr|O14942|O14942_HUMAN/tr|B4DMA2|B4DMA2_HUMAN/tr|B4DGL0|B4DGL0_HUMAN		5.5	0		0	2	MASCOT		T
	P13063_NL,32547	R.VFIMDSCDELIPEYLNFIR.G	2374.15	-0.00131	2	1	43.57	0	0.00549	0|0	sp|P08238|HS90B_HUMAN/tr|B4DMA2|B4DMA2_HUMAN/tr|B4DGL0|B4DGL0_HUMAN		3.92	0		0	2	MASCOT		T
	P13063_NL,9514	R.YESLTDPSK.L	1039.49	-0.00267	2	1	48.11	0	0.00187	0|0	sp|Q58FF8|H90B2_HUMAN/sp|Q58FF7|H90B3_HUMAN/sp|Q58FF6|H90B4_HUMAN/sp|P07900|HS90A_HUMAN/sp|P08238|HS90B_HUMAN/tr|Q5T9W8|Q5T9W8_HUMAN/tr|Q86SX1|Q86SX1_HUMAN/tr|Q6PK50|Q6PK50_HUMAN/tr|Q2VPJ6|Q2VPJ6_HUMAN/tr|B4DTA5|B4DTA5_HUMAN/tr|G3V2J8|G3V2J8_HUMAN/tr|O14942|O14942_HUMAN/tr|B4DMA2|B4DMA2_HUMAN		4.37	0		0	2	MASCOT		T
	P13063_NL,9705	R.YESLTDPSK.L	1039.49	-0.00017	2	1	56.3	0	0.000298	0|0	sp|Q58FF8|H90B2_HUMAN/sp|Q58FF7|H90B3_HUMAN/sp|Q58FF6|H90B4_HUMAN/sp|P07900|HS90A_HUMAN/sp|P08238|HS90B_HUMAN/tr|Q5T9W8|Q5T9W8_HUMAN/tr|Q86SX1|Q86SX1_HUMAN/tr|Q6PK50|Q6PK50_HUMAN/tr|Q2VPJ6|Q2VPJ6_HUMAN/tr|B4DTA5|B4DTA5_HUMAN/tr|G3V2J8|G3V2J8_HUMAN/tr|O14942|O14942_HUMAN/tr|B4DMA2|B4DMA2_HUMAN		4.37	0		0	2	MASCOT		T
	P13063_NL,20260	R.YHTSQSGDEMTSLSEYVSR.M	2176.95	-0.00325	3	1	60.71	0	3.41e-05	0|0	sp|P08238|HS90B_HUMAN/tr|Q5T9W4|Q5T9W4_HUMAN/tr|A8K3W9|A8K3W9_HUMAN/tr|H0Y5S7|H0Y5S7_HUMAN/tr|H0Y598|H0Y598_HUMAN/tr|Q5T9W5|Q5T9W5_HUMAN/tr|B4DMA2|B4DMA2_HUMAN/tr|Q9H6X9|Q9H6X9_HUMAN/tr|Q5T9W6|Q5T9W6_HUMAN/tr|H0Y6E4|H0Y6E4_HUMAN/tr|B4DGL0|B4DGL0_HUMAN		4.65	0		0	2	MASCOT		T
	P13063_NL,20305	R.YHTSQSGDEMTSLSEYVSR.M	2176.95	-0.00412	2	1	74.59	0	1.43e-06	0|0	sp|P08238|HS90B_HUMAN/tr|Q5T9W4|Q5T9W4_HUMAN/tr|A8K3W9|A8K3W9_HUMAN/tr|H0Y5S7|H0Y5S7_HUMAN/tr|H0Y598|H0Y598_HUMAN/tr|Q5T9W5|Q5T9W5_HUMAN/tr|B4DMA2|B4DMA2_HUMAN/tr|Q9H6X9|Q9H6X9_HUMAN/tr|Q5T9W6|Q5T9W6_HUMAN/tr|H0Y6E4|H0Y6E4_HUMAN/tr|B4DGL0|B4DGL0_HUMAN		4.65	0		0	2	MASCOT		T
	P13063_NL,20418	R.YHTSQSGDEMTSLSEYVSR.M	2176.95	0.00302	3	1	32.4	0	0.0165	0|0	sp|P08238|HS90B_HUMAN/tr|Q5T9W4|Q5T9W4_HUMAN/tr|A8K3W9|A8K3W9_HUMAN/tr|H0Y5S7|H0Y5S7_HUMAN/tr|H0Y598|H0Y598_HUMAN/tr|Q5T9W5|Q5T9W5_HUMAN/tr|B4DMA2|B4DMA2_HUMAN/tr|Q9H6X9|Q9H6X9_HUMAN/tr|Q5T9W6|Q5T9W6_HUMAN/tr|H0Y6E4|H0Y6E4_HUMAN/tr|B4DGL0|B4DGL0_HUMAN		4.65	0		0	2	MASCOT		T
$6-1	sp|P11142|HSP7C_HUMAN Heat shock cognate 71 kDa protein OS=Homo sapiens GN=HSPA8 PE=1 SV=1	55	21	0.3947	70897.2	5.37
	P13063_NL,22235	K.DAGTIAGLNVLR.I ! K.DAGTIAGLNVLR.-	1199.67	3e-05	2	1	49.28	0	0.00212	0|0	sp|P11142|HSP7C_HUMAN/tr|E9PI65|E9PI65_HUMAN/tr|E9PKE3|E9PKE3_HUMAN/tr|E9PK54|E9PK54_HUMAN/tr|E9PLF4|E9PLF4_HUMAN/tr|E9PN89|E9PN89_HUMAN/tr|E9PQK7|E9PQK7_HUMAN/tr|Q96IS6|Q96IS6_HUMAN/tr|B4DTX2|B4DTX2_HUMAN/tr|B3KTV0|B3KTV0_HUMAN/tr|Q53GZ6|Q53GZ6_HUMAN/tr|A4D111|A4D111_HUMAN/tr|B4E1Q1|B4E1Q1_HUMAN/tr|Q53HF2|Q53HF2_HUMAN ! tr|E9PQQ4|E9PQQ4_HUMAN		5.84	0		0	2	MASCOT		T
	P13063_NL,14934	K.EIAEAYLGK.T ! K.EIAEAYLGK.A ! K.EIAEAYLGK.-	993.525	-0.00013	2	1	51.69	0	0.00112	0|0	sp|P11142|HSP7C_HUMAN/tr|E9PI65|E9PI65_HUMAN/tr|E9PQQ4|E9PQQ4_HUMAN/tr|E9PK54|E9PK54_HUMAN/tr|E9PLF4|E9PLF4_HUMAN/tr|E9PN89|E9PN89_HUMAN/tr|E9PQK7|E9PQK7_HUMAN/tr|Q96IS6|Q96IS6_HUMAN/tr|B4DTX2|B4DTX2_HUMAN/tr|B3KTV0|B3KTV0_HUMAN/tr|Q53GZ6|Q53GZ6_HUMAN/tr|A4D111|A4D111_HUMAN/tr|Q53HF2|Q53HF2_HUMAN ! tr|E9PKE3|E9PKE3_HUMAN ! tr|E9PPY6|E9PPY6_HUMAN		4.53	0		0	2	MASCOT		T
	P13063_NL,6870	K.ITITNDK.G	804.446	-0.00082	2	1	43.15	0	0.00971	0|0	sp|P34931|HS71L_HUMAN/sp|P08107|HSP71_HUMAN/sp|P54652|HSP72_HUMAN/sp|P17066|HSP76_HUMAN/sp|P11142|HSP7C_HUMAN/tr|Q53FA3|Q53FA3_HUMAN/tr|E7EP94|E7EP94_HUMAN/tr|A8K7Q2|A8K7Q2_HUMAN/tr|B4DXY3|B4DXY3_HUMAN/tr|Q5SP16|Q5SP16_HUMAN/tr|F8VZJ4|F8VZJ4_HUMAN/tr|A8K5I0|A8K5I0_HUMAN/tr|Q96BE0|Q96BE0_HUMAN/tr|Q96H53|Q96H53_HUMAN/tr|E9PKE3|E9PKE3_HUMAN/tr|E9PM13|E9PM13_HUMAN/tr|E9PS65|E9PS65_HUMAN/tr|E9PNE6|E9P…		5.84	0		0	2	MASCOT		T
	P13063_NL,22634	K.LLQDFFNGK.E	1081.57	-0.00049	2	1	54.65	0	0.000457	0|0	sp|P54652|HSP72_HUMAN/sp|P17066|HSP76_HUMAN/sp|P11142|HSP7C_HUMAN/tr|A8K7Q2|A8K7Q2_HUMAN/tr|E9PKE3|E9PKE3_HUMAN/tr|E9PN89|E9PN89_HUMAN/tr|E9PNE6|E9PNE6_HUMAN/tr|Q96IS6|Q96IS6_HUMAN/tr|B4DHP5|B4DHP5_HUMAN/tr|B3KTV0|B3KTV0_HUMAN/tr|Q53FC7|Q53FC7_HUMAN/tr|Q53GZ6|Q53GZ6_HUMAN/tr|B3KUS2|B3KUS2_HUMAN/tr|B4E1Q1|B4E1Q1_HUMAN/tr|B3KSM6|B3KSM6_HUMAN/tr|B2R6X5|B2R6X5_HUMAN/tr|Q53HF2|Q53HF2_HUMAN		5.84	0		0	2	MASCOT		T
	P13063_NL,7712	K.NQTAEKEEFEHQQK.E	1745.81	0.0024	3	1	38.28	0	0.0118	0|0	sp|P11142|HSP7C_HUMAN/tr|A8K7Q2|A8K7Q2_HUMAN/tr|Q96BE0|Q96BE0_HUMAN/tr|Q96H53|Q96H53_HUMAN/tr|E9PKE3|E9PKE3_HUMAN/tr|E9PM13|E9PM13_HUMAN/tr|E9PS65|E9PS65_HUMAN/tr|Q9NZ87|Q9NZ87_HUMAN/tr|E9PNE6|E9PNE6_HUMAN/tr|Q96IS6|Q96IS6_HUMAN/tr|B3KTV0|B3KTV0_HUMAN/tr|Q53GZ6|Q53GZ6_HUMAN/tr|Q9NWW3|Q9NWW3_HUMAN/tr|B4E1Q1|B4E1Q1_HUMAN		4.91	1		0	2	MASCOT		T
	P13063_NL,7871	K.NQTAEKEEFEHQQK.E	1745.81	-0.00075	3	1	62.17	0	5.09e-05	0|0	sp|P11142|HSP7C_HUMAN/tr|A8K7Q2|A8K7Q2_HUMAN/tr|Q96BE0|Q96BE0_HUMAN/tr|Q96H53|Q96H53_HUMAN/tr|E9PKE3|E9PKE3_HUMAN/tr|E9PM13|E9PM13_HUMAN/tr|E9PS65|E9PS65_HUMAN/tr|Q9NZ87|Q9NZ87_HUMAN/tr|E9PNE6|E9PNE6_HUMAN/tr|Q96IS6|Q96IS6_HUMAN/tr|B3KTV0|B3KTV0_HUMAN/tr|Q53GZ6|Q53GZ6_HUMAN/tr|Q9NWW3|Q9NWW3_HUMAN/tr|B4E1Q1|B4E1Q1_HUMAN		4.91	1		0	2	MASCOT		T
	P13063_NL,8068	K.NQTAEKEEFEHQQK.E	1745.81	-0.00183	3	1	44.66	0	0.00299	0|0	sp|P11142|HSP7C_HUMAN/tr|A8K7Q2|A8K7Q2_HUMAN/tr|Q96BE0|Q96BE0_HUMAN/tr|Q96H53|Q96H53_HUMAN/tr|E9PKE3|E9PKE3_HUMAN/tr|E9PM13|E9PM13_HUMAN/tr|E9PS65|E9PS65_HUMAN/tr|Q9NZ87|Q9NZ87_HUMAN/tr|E9PNE6|E9PNE6_HUMAN/tr|Q96IS6|Q96IS6_HUMAN/tr|B3KTV0|B3KTV0_HUMAN/tr|Q53GZ6|Q53GZ6_HUMAN/tr|Q9NWW3|Q9NWW3_HUMAN/tr|B4E1Q1|B4E1Q1_HUMAN		4.91	1		0	2	MASCOT		T
	P13063_NL,15291	K.NQVAM*NPTNTVFDAK.R	1665.79	0.00445	2	1	57.76	0	0.000278	0|0	sp|P11142|HSP7C_HUMAN/tr|E9PQQ4|E9PQQ4_HUMAN/tr|E9PKE3|E9PKE3_HUMAN/tr|E9PN25|E9PN25_HUMAN/tr|E9PK54|E9PK54_HUMAN/tr|E9PLF4|E9PLF4_HUMAN/tr|E9PNE6|E9PNE6_HUMAN/tr|E9PQK7|E9PQK7_HUMAN/tr|E9PPY6|E9PPY6_HUMAN/tr|B4DTX2|B4DTX2_HUMAN/tr|Q53GZ6|Q53GZ6_HUMAN/tr|Q53HF2|Q53HF2_HUMAN		5.84	0	15.994919 Oxidation (M)	0	2	MASCOT		T
	P13063_NL,15472	K.NQVAM*NPTNTVFDAK.R	1665.79	0.00099	2	1	110.13	0	1.63e-09	0|0	sp|P11142|HSP7C_HUMAN/tr|E9PQQ4|E9PQQ4_HUMAN/tr|E9PKE3|E9PKE3_HUMAN/tr|E9PN25|E9PN25_HUMAN/tr|E9PK54|E9PK54_HUMAN/tr|E9PLF4|E9PLF4_HUMAN/tr|E9PNE6|E9PNE6_HUMAN/tr|E9PQK7|E9PQK7_HUMAN/tr|E9PPY6|E9PPY6_HUMAN/tr|B4DTX2|B4DTX2_HUMAN/tr|Q53GZ6|Q53GZ6_HUMAN/tr|Q53HF2|Q53HF2_HUMAN		5.84	0	15.994919 Oxidation (M)	0	2	MASCOT		T
	P13063_NL,18412	K.NQVAMNPTNTVFDAK.R	1649.8	0.00339	2	1	85.3	0	6.34e-07	0|0	sp|P11142|HSP7C_HUMAN/tr|E9PQQ4|E9PQQ4_HUMAN/tr|E9PKE3|E9PKE3_HUMAN/tr|E9PN25|E9PN25_HUMAN/tr|E9PK54|E9PK54_HUMAN/tr|E9PLF4|E9PLF4_HUMAN/tr|E9PNE6|E9PNE6_HUMAN/tr|E9PQK7|E9PQK7_HUMAN/tr|E9PPY6|E9PPY6_HUMAN/tr|B4DTX2|B4DTX2_HUMAN/tr|Q53GZ6|Q53GZ6_HUMAN/tr|Q53HF2|Q53HF2_HUMAN		5.84	0		0	2	MASCOT		T
	P13063_NL,18585	K.NQVAMNPTNTVFDAK.R	1649.8	0.00032	2	1	89.46	0	2.45e-07	0|0	sp|P11142|HSP7C_HUMAN/tr|E9PQQ4|E9PQQ4_HUMAN/tr|E9PKE3|E9PKE3_HUMAN/tr|E9PN25|E9PN25_HUMAN/tr|E9PK54|E9PK54_HUMAN/tr|E9PLF4|E9PLF4_HUMAN/tr|E9PNE6|E9PNE6_HUMAN/tr|E9PQK7|E9PQK7_HUMAN/tr|E9PPY6|E9PPY6_HUMAN/tr|B4DTX2|B4DTX2_HUMAN/tr|Q53GZ6|Q53GZ6_HUMAN/tr|Q53HF2|Q53HF2_HUMAN		5.84	0		0	2	MASCOT		T
	P13063_NL,25506	K.QTQTFTTYSDNQPGVLIQVYEGER.A	2774.33	0.0068	3	1	25.74	0	0.331	0|0	sp|P11142|HSP7C_HUMAN/tr|A8K7Q2|A8K7Q2_HUMAN/tr|Q96BE0|Q96BE0_HUMAN/tr|E9PKE3|E9PKE3_HUMAN/tr|E9PS65|E9PS65_HUMAN/tr|E9PNE6|E9PNE6_HUMAN/tr|Q96IS6|Q96IS6_HUMAN/tr|B3KTV0|B3KTV0_HUMAN/tr|Q53GZ6|Q53GZ6_HUMAN/tr|B4E1Q1|B4E1Q1_HUMAN/tr|Q53HF2|Q53HF2_HUMAN		4.14	0		0	2	MASCOT		T
	P13063_NL,25616	K.QTQTFTTYSDNQPGVLIQVYEGER.A	2774.33	-0.00197	2	1	81.35	0	9.11e-07	0|0	sp|P11142|HSP7C_HUMAN/tr|A8K7Q2|A8K7Q2_HUMAN/tr|Q96BE0|Q96BE0_HUMAN/tr|E9PKE3|E9PKE3_HUMAN/tr|E9PS65|E9PS65_HUMAN/tr|E9PNE6|E9PNE6_HUMAN/tr|Q96IS6|Q96IS6_HUMAN/tr|B3KTV0|B3KTV0_HUMAN/tr|Q53GZ6|Q53GZ6_HUMAN/tr|B4E1Q1|B4E1Q1_HUMAN/tr|Q53HF2|Q53HF2_HUMAN		4.14	0		0	2	MASCOT		T
	P13063_NL,24784	K.SFYPEEVSSMVLTK.M	1616.79	8e-05	2	1	51.58	0	0.00137	0|0	sp|P11142|HSP7C_HUMAN/tr|E9PI65|E9PI65_HUMAN/tr|E9PQQ4|E9PQQ4_HUMAN/tr|E9PKE3|E9PKE3_HUMAN/tr|E9PN25|E9PN25_HUMAN/tr|E9PK54|E9PK54_HUMAN/tr|E9PLF4|E9PLF4_HUMAN/tr|E9PN89|E9PN89_HUMAN/tr|E9PQK7|E9PQK7_HUMAN/tr|E9PPY6|E9PPY6_HUMAN/tr|Q96IS6|Q96IS6_HUMAN/tr|B4DTX2|B4DTX2_HUMAN/tr|B3KTV0|B3KTV0_HUMAN/tr|Q53GZ6|Q53GZ6_HUMAN/tr|Q53HF2|Q53HF2_HUMAN		4.53	0		0	2	MASCOT		T
	P13063_NL,24918	K.SFYPEEVSSMVLTK.M	1616.79	0.0004	2	1	61.81	0	0.00013	0|0	sp|P11142|HSP7C_HUMAN/tr|E9PI65|E9PI65_HUMAN/tr|E9PQQ4|E9PQQ4_HUMAN/tr|E9PKE3|E9PKE3_HUMAN/tr|E9PN25|E9PN25_HUMAN/tr|E9PK54|E9PK54_HUMAN/tr|E9PLF4|E9PLF4_HUMAN/tr|E9PN89|E9PN89_HUMAN/tr|E9PQK7|E9PQK7_HUMAN/tr|E9PPY6|E9PPY6_HUMAN/tr|Q96IS6|Q96IS6_HUMAN/tr|B4DTX2|B4DTX2_HUMAN/tr|B3KTV0|B3KTV0_HUMAN/tr|Q53GZ6|Q53GZ6_HUMAN/tr|Q53HF2|Q53HF2_HUMAN		4.53	0		0	2	MASCOT		T
	P13063_NL,29953	K.SINPDEAVAYGAAVQAAILSGDK.S	2260.15	-0.00873	2	1	41.41	0	0.0107	0|0	sp|P11142|HSP7C_HUMAN/tr|A8K7Q2|A8K7Q2_HUMAN/tr|E9PKE3|E9PKE3_HUMAN/tr|E9PNE6|E9PNE6_HUMAN/tr|Q96IS6|Q96IS6_HUMAN/tr|B3KTV0|B3KTV0_HUMAN/tr|Q53GZ6|Q53GZ6_HUMAN/tr|B4E1Q1|B4E1Q1_HUMAN/tr|Q53HF2|Q53HF2_HUMAN		4.03	0		0	2	MASCOT		T
	P13063_NL,29968	K.SINPDEAVAYGAAVQAAILSGDK.S	2260.15	0.00292	3	1	41.8	0	0.00958	0|0	sp|P11142|HSP7C_HUMAN/tr|A8K7Q2|A8K7Q2_HUMAN/tr|E9PKE3|E9PKE3_HUMAN/tr|E9PNE6|E9PNE6_HUMAN/tr|Q96IS6|Q96IS6_HUMAN/tr|B3KTV0|B3KTV0_HUMAN/tr|Q53GZ6|Q53GZ6_HUMAN/tr|B4E1Q1|B4E1Q1_HUMAN/tr|Q53HF2|Q53HF2_HUMAN		4.03	0		0	2	MASCOT		T
	P13063_NL,30067	K.SINPDEAVAYGAAVQAAILSGDK.S	2260.15	-0.00281	2	1	127.59	0	2.52e-11	0|0	sp|P11142|HSP7C_HUMAN/tr|A8K7Q2|A8K7Q2_HUMAN/tr|E9PKE3|E9PKE3_HUMAN/tr|E9PNE6|E9PNE6_HUMAN/tr|Q96IS6|Q96IS6_HUMAN/tr|B3KTV0|B3KTV0_HUMAN/tr|Q53GZ6|Q53GZ6_HUMAN/tr|B4E1Q1|B4E1Q1_HUMAN/tr|Q53HF2|Q53HF2_HUMAN		4.03	0		0	2	MASCOT		T
	P13063_NL,30086	K.SINPDEAVAYGAAVQAAILSGDK.S	2260.15	0.00019	3	1	97.17	0	2.74e-08	0|0	sp|P11142|HSP7C_HUMAN/tr|A8K7Q2|A8K7Q2_HUMAN/tr|E9PKE3|E9PKE3_HUMAN/tr|E9PNE6|E9PNE6_HUMAN/tr|Q96IS6|Q96IS6_HUMAN/tr|B3KTV0|B3KTV0_HUMAN/tr|Q53GZ6|Q53GZ6_HUMAN/tr|B4E1Q1|B4E1Q1_HUMAN/tr|Q53HF2|Q53HF2_HUMAN		4.03	0		0	2	MASCOT		T
	P13063_NL,30202	K.SINPDEAVAYGAAVQAAILSGDK.S	2260.15	-0.00867	2	1	81.86	0	9.62e-07	0|0	sp|P11142|HSP7C_HUMAN/tr|A8K7Q2|A8K7Q2_HUMAN/tr|E9PKE3|E9PKE3_HUMAN/tr|E9PNE6|E9PNE6_HUMAN/tr|Q96IS6|Q96IS6_HUMAN/tr|B3KTV0|B3KTV0_HUMAN/tr|Q53GZ6|Q53GZ6_HUMAN/tr|B4E1Q1|B4E1Q1_HUMAN/tr|Q53HF2|Q53HF2_HUMAN		4.03	0		0	2	MASCOT		T
	P13063_NL,16785	K.SQIHDIVLVGGSTR.I	1481.81	-0.00057	3	1	34.29	0	0.0467	0|0	sp|P11142|HSP7C_HUMAN/tr|A8K7Q2|A8K7Q2_HUMAN/tr|E9PKE3|E9PKE3_HUMAN/tr|E9PN89|E9PN89_HUMAN/tr|E9PNE6|E9PNE6_HUMAN/tr|Q96IS6|Q96IS6_HUMAN/tr|B3KTV0|B3KTV0_HUMAN/tr|Q53GZ6|Q53GZ6_HUMAN/tr|B4E1Q1|B4E1Q1_HUMAN/tr|Q53HF2|Q53HF2_HUMAN		6.46	0		0	2	MASCOT		T
	P13063_NL,16887	K.SQIHDIVLVGGSTR.I	1481.81	-0.00112	2	1	50.07	0	0.00116	0|0	sp|P11142|HSP7C_HUMAN/tr|A8K7Q2|A8K7Q2_HUMAN/tr|E9PKE3|E9PKE3_HUMAN/tr|E9PN89|E9PN89_HUMAN/tr|E9PNE6|E9PNE6_HUMAN/tr|Q96IS6|Q96IS6_HUMAN/tr|B3KTV0|B3KTV0_HUMAN/tr|Q53GZ6|Q53GZ6_HUMAN/tr|B4E1Q1|B4E1Q1_HUMAN/tr|Q53HF2|Q53HF2_HUMAN		6.46	0		0	2	MASCOT		T
	P13063_NL,16973	K.SQIHDIVLVGGSTR.I	1481.81	-0.0015	3	1	36.13	0	0.0282	0|0	sp|P11142|HSP7C_HUMAN/tr|A8K7Q2|A8K7Q2_HUMAN/tr|E9PKE3|E9PKE3_HUMAN/tr|E9PN89|E9PN89_HUMAN/tr|E9PNE6|E9PNE6_HUMAN/tr|Q96IS6|Q96IS6_HUMAN/tr|B3KTV0|B3KTV0_HUMAN/tr|Q53GZ6|Q53GZ6_HUMAN/tr|B4E1Q1|B4E1Q1_HUMAN/tr|Q53HF2|Q53HF2_HUMAN		6.46	0		0	2	MASCOT		T
	P13063_NL,17074	K.SQIHDIVLVGGSTR.I	1481.81	-0.00202	2	1	52.84	0	0.000595	0|0	sp|P11142|HSP7C_HUMAN/tr|A8K7Q2|A8K7Q2_HUMAN/tr|E9PKE3|E9PKE3_HUMAN/tr|E9PN89|E9PN89_HUMAN/tr|E9PNE6|E9PNE6_HUMAN/tr|Q96IS6|Q96IS6_HUMAN/tr|B3KTV0|B3KTV0_HUMAN/tr|Q53GZ6|Q53GZ6_HUMAN/tr|B4E1Q1|B4E1Q1_HUMAN/tr|Q53HF2|Q53HF2_HUMAN		6.46	0		0	2	MASCOT		T
	P13063_NL,17147	K.SQIHDIVLVGGSTR.I	1481.81	0.00141	3	1	51.85	0	0.000799	0|0	sp|P11142|HSP7C_HUMAN/tr|A8K7Q2|A8K7Q2_HUMAN/tr|E9PKE3|E9PKE3_HUMAN/tr|E9PN89|E9PN89_HUMAN/tr|E9PNE6|E9PNE6_HUMAN/tr|Q96IS6|Q96IS6_HUMAN/tr|B3KTV0|B3KTV0_HUMAN/tr|Q53GZ6|Q53GZ6_HUMAN/tr|B4E1Q1|B4E1Q1_HUMAN/tr|Q53HF2|Q53HF2_HUMAN		6.46	0		0	2	MASCOT		T
	P13063_NL,17269	K.SQIHDIVLVGGSTR.I	1481.81	0.00142	2	1	52.42	0	0.000702	0|0	sp|P11142|HSP7C_HUMAN/tr|A8K7Q2|A8K7Q2_HUMAN/tr|E9PKE3|E9PKE3_HUMAN/tr|E9PN89|E9PN89_HUMAN/tr|E9PNE6|E9PNE6_HUMAN/tr|Q96IS6|Q96IS6_HUMAN/tr|B3KTV0|B3KTV0_HUMAN/tr|Q53GZ6|Q53GZ6_HUMAN/tr|B4E1Q1|B4E1Q1_HUMAN/tr|Q53HF2|Q53HF2_HUMAN		6.46	0		0	2	MASCOT		T
	P13063_NL,12084	K.STAGDTHLGGEDFDNR.M	1691.73	0.00126	3	1	40.94	0	0.002	0|0	sp|P54652|HSP72_HUMAN/sp|P11142|HSP7C_HUMAN/tr|E9PKE3|E9PKE3_HUMAN/tr|E9PN89|E9PN89_HUMAN/tr|Q96IS6|Q96IS6_HUMAN/tr|B3KTV0|B3KTV0_HUMAN/tr|Q53GZ6|Q53GZ6_HUMAN/tr|Q53HF2|Q53HF2_HUMAN		4.22	0		0	2	MASCOT		T
	P13063_NL,12261	K.STAGDTHLGGEDFDNR.M	1691.73	-0.00606	3	1	34.37	0	0.0113	0|0	sp|P54652|HSP72_HUMAN/sp|P11142|HSP7C_HUMAN/tr|E9PKE3|E9PKE3_HUMAN/tr|E9PN89|E9PN89_HUMAN/tr|Q96IS6|Q96IS6_HUMAN/tr|B3KTV0|B3KTV0_HUMAN/tr|Q53GZ6|Q53GZ6_HUMAN/tr|Q53HF2|Q53HF2_HUMAN		4.22	0		0	2	MASCOT		T
	P13063_NL,22404	K.TVTNAVVTVPAYFNDSQR.Q	1982	-0.00078	2	1	54.38	0	0.000534	0|0	sp|P11142|HSP7C_HUMAN/tr|E9PI65|E9PI65_HUMAN/tr|E9PQQ4|E9PQQ4_HUMAN/tr|E9PK54|E9PK54_HUMAN/tr|E9PLF4|E9PLF4_HUMAN/tr|E9PN89|E9PN89_HUMAN/tr|E9PQK7|E9PQK7_HUMAN/tr|Q96IS6|Q96IS6_HUMAN/tr|B4DTX2|B4DTX2_HUMAN/tr|B3KTV0|B3KTV0_HUMAN/tr|Q53GZ6|Q53GZ6_HUMAN/tr|Q53HF2|Q53HF2_HUMAN		5.5	0		0	2	MASCOT		T
	P13063_NL,22465	K.TVTNAVVTVPAYFNDSQR.Q	1982	0.00066	3	1	24.54	0	0.518	0|0	sp|P11142|HSP7C_HUMAN/tr|E9PI65|E9PI65_HUMAN/tr|E9PQQ4|E9PQQ4_HUMAN/tr|E9PK54|E9PK54_HUMAN/tr|E9PLF4|E9PLF4_HUMAN/tr|E9PN89|E9PN89_HUMAN/tr|E9PQK7|E9PQK7_HUMAN/tr|Q96IS6|Q96IS6_HUMAN/tr|B4DTX2|B4DTX2_HUMAN/tr|B3KTV0|B3KTV0_HUMAN/tr|Q53GZ6|Q53GZ6_HUMAN/tr|Q53HF2|Q53HF2_HUMAN		5.5	0		0	2	MASCOT		T
	P13063_NL,22539	K.TVTNAVVTVPAYFNDSQR.Q	1982	-0.00104	2	1	96.6	0	3.21e-08	0|0	sp|P11142|HSP7C_HUMAN/tr|E9PI65|E9PI65_HUMAN/tr|E9PQQ4|E9PQQ4_HUMAN/tr|E9PK54|E9PK54_HUMAN/tr|E9PLF4|E9PLF4_HUMAN/tr|E9PN89|E9PN89_HUMAN/tr|E9PQK7|E9PQK7_HUMAN/tr|Q96IS6|Q96IS6_HUMAN/tr|B4DTX2|B4DTX2_HUMAN/tr|B3KTV0|B3KTV0_HUMAN/tr|Q53GZ6|Q53GZ6_HUMAN/tr|Q53HF2|Q53HF2_HUMAN		5.5	0		0	2	MASCOT		T
	P13063_NL,22599	K.TVTNAVVTVPAYFNDSQR.Q	1982	0.00102	3	1	60.34	0	0.000137	0|0	sp|P11142|HSP7C_HUMAN/tr|E9PI65|E9PI65_HUMAN/tr|E9PQQ4|E9PQQ4_HUMAN/tr|E9PK54|E9PK54_HUMAN/tr|E9PLF4|E9PLF4_HUMAN/tr|E9PN89|E9PN89_HUMAN/tr|E9PQK7|E9PQK7_HUMAN/tr|Q96IS6|Q96IS6_HUMAN/tr|B4DTX2|B4DTX2_HUMAN/tr|B3KTV0|B3KTV0_HUMAN/tr|Q53GZ6|Q53GZ6_HUMAN/tr|Q53HF2|Q53HF2_HUMAN		5.5	0		0	2	MASCOT		T
	P13063_NL,22667	K.TVTNAVVTVPAYFNDSQR.Q	1982	-0.00028	2	1	77.86	0	2.4e-06	0|0	sp|P11142|HSP7C_HUMAN/tr|E9PI65|E9PI65_HUMAN/tr|E9PQQ4|E9PQQ4_HUMAN/tr|E9PK54|E9PK54_HUMAN/tr|E9PLF4|E9PLF4_HUMAN/tr|E9PN89|E9PN89_HUMAN/tr|E9PQK7|E9PQK7_HUMAN/tr|Q96IS6|Q96IS6_HUMAN/tr|B4DTX2|B4DTX2_HUMAN/tr|B3KTV0|B3KTV0_HUMAN/tr|Q53GZ6|Q53GZ6_HUMAN/tr|Q53HF2|Q53HF2_HUMAN		5.5	0		0	2	MASCOT		T
	P13063_NL,15216	R.FDDAVVQSDM*K.H	1270.56	0.00358	2	1	49.11	0	0.000493	0|0	sp|P11142|HSP7C_HUMAN/tr|E9PQQ4|E9PQQ4_HUMAN/tr|E9PKE3|E9PKE3_HUMAN/tr|E9PN25|E9PN25_HUMAN/tr|E9PK54|E9PK54_HUMAN/tr|E9PLF4|E9PLF4_HUMAN/tr|E9PN89|E9PN89_HUMAN/tr|E9PNE6|E9PNE6_HUMAN/tr|E9PQK7|E9PQK7_HUMAN/tr|E9PPY6|E9PPY6_HUMAN/tr|Q96IS6|Q96IS6_HUMAN/tr|B4DTX2|B4DTX2_HUMAN/tr|Q53GZ6|Q53GZ6_HUMAN/tr|A4D111|A4D111_HUMAN/tr|Q53HF2|Q53HF2_HUMAN		3.93	0	15.994919 Oxidation (M)	0	2	MASCOT		T
	P13063_NL,15123	R.FDDAVVQSDMK.H	1254.57	0.00161	2	1	55.96	0	0.000149	0|0	sp|P11142|HSP7C_HUMAN/tr|E9PQQ4|E9PQQ4_HUMAN/tr|E9PKE3|E9PKE3_HUMAN/tr|E9PN25|E9PN25_HUMAN/tr|E9PK54|E9PK54_HUMAN/tr|E9PLF4|E9PLF4_HUMAN/tr|E9PN89|E9PN89_HUMAN/tr|E9PNE6|E9PNE6_HUMAN/tr|E9PQK7|E9PQK7_HUMAN/tr|E9PPY6|E9PPY6_HUMAN/tr|Q96IS6|Q96IS6_HUMAN/tr|B4DTX2|B4DTX2_HUMAN/tr|Q53GZ6|Q53GZ6_HUMAN/tr|A4D111|A4D111_HUMAN/tr|Q53HF2|Q53HF2_HUMAN		3.93	0		0	2	MASCOT		T
	P13063_NL,15304	R.FDDAVVQSDMK.H	1254.57	0.00097	2	1	71.44	0	4.22e-06	0|0	sp|P11142|HSP7C_HUMAN/tr|E9PQQ4|E9PQQ4_HUMAN/tr|E9PKE3|E9PKE3_HUMAN/tr|E9PN25|E9PN25_HUMAN/tr|E9PK54|E9PK54_HUMAN/tr|E9PLF4|E9PLF4_HUMAN/tr|E9PN89|E9PN89_HUMAN/tr|E9PNE6|E9PNE6_HUMAN/tr|E9PQK7|E9PQK7_HUMAN/tr|E9PPY6|E9PPY6_HUMAN/tr|Q96IS6|Q96IS6_HUMAN/tr|B4DTX2|B4DTX2_HUMAN/tr|Q53GZ6|Q53GZ6_HUMAN/tr|A4D111|A4D111_HUMAN/tr|Q53HF2|Q53HF2_HUMAN		3.93	0		0	2	MASCOT		T
	P13063_NL,23718	R.FEELNADLFR.G ! K.FEELNADLFR.G	1253.62	-0.00113	2	1	65.04	0	4.39e-05	0|0	sp|P54652|HSP72_HUMAN/sp|P11142|HSP7C_HUMAN/tr|A8K7Q2|A8K7Q2_HUMAN/tr|E9PKE3|E9PKE3_HUMAN/tr|E9PN89|E9PN89_HUMAN/tr|E9PNE6|E9PNE6_HUMAN/tr|Q96IS6|Q96IS6_HUMAN/tr|B3KTV0|B3KTV0_HUMAN/tr|Q53GZ6|Q53GZ6_HUMAN/tr|B4E1Q1|B4E1Q1_HUMAN/tr|Q53HF2|Q53HF2_HUMAN ! tr|B3KUS2|B3KUS2_HUMAN		4.14	0		0	2	MASCOT		T
	P13063_NL,23527	R.IINEPTAAAIAYGLDK.R ! R.IINEPTAAAIAYGLDK.G ! R.IINEPTAAAIAYGLDK.K ! R.IINEPTAAAIAYGLDK.-	1659.9	0.00601	2	1	54.85	0	0.000487	0|0	sp|P11021|GRP78_HUMAN/tr|B4DEF7|B4DEF7_HUMAN ! sp|P34931|HS71L_HUMAN/tr|Q53FA3|Q53FA3_HUMAN/tr|B4DXY3|B4DXY3_HUMAN/tr|H0YIE7|H0YIE7_HUMAN/tr|B2RCQ9|B2RCQ9_HUMAN/tr|B4DI54|B4DI54_HUMAN/tr|F8W1P1|F8W1P1_HUMAN ! sp|P54652|HSP72_HUMAN/sp|P11142|HSP7C_HUMAN/tr|E9PI65|E9PI65_HUMAN/tr|E9PKE3|E9PKE3_HUMAN/tr|E9PN89|E9PN89_HUMAN/tr|Q96IS6|Q96IS6_HUMAN/tr|B4DTX2|B4DTX2_HUMAN/tr|B3KTV0|B3KTV0_HUMAN/tr|B4E1Q…		4.37	0		0	2	MASCOT		T
	P13063_NL,23580	R.IINEPTAAAIAYGLDK.R ! R.IINEPTAAAIAYGLDK.G ! R.IINEPTAAAIAYGLDK.K ! R.IINEPTAAAIAYGLDK.-	1659.9	-0.00151	3	1	60.6	0	0.000123	0|0	sp|P11021|GRP78_HUMAN/tr|B4DEF7|B4DEF7_HUMAN ! sp|P34931|HS71L_HUMAN/tr|Q53FA3|Q53FA3_HUMAN/tr|B4DXY3|B4DXY3_HUMAN/tr|H0YIE7|H0YIE7_HUMAN/tr|B2RCQ9|B2RCQ9_HUMAN/tr|B4DI54|B4DI54_HUMAN/tr|F8W1P1|F8W1P1_HUMAN ! sp|P54652|HSP72_HUMAN/sp|P11142|HSP7C_HUMAN/tr|E9PI65|E9PI65_HUMAN/tr|E9PKE3|E9PKE3_HUMAN/tr|E9PN89|E9PN89_HUMAN/tr|Q96IS6|Q96IS6_HUMAN/tr|B4DTX2|B4DTX2_HUMAN/tr|B3KTV0|B3KTV0_HUMAN/tr|B4E1Q…		4.37	0		0	2	MASCOT		T
	P13063_NL,23672	R.IINEPTAAAIAYGLDK.R ! R.IINEPTAAAIAYGLDK.G ! R.IINEPTAAAIAYGLDK.K ! R.IINEPTAAAIAYGLDK.-	1659.9	9e-05	2	1	94.95	0	4.47e-08	0|0	sp|P11021|GRP78_HUMAN/tr|B4DEF7|B4DEF7_HUMAN ! sp|P34931|HS71L_HUMAN/tr|Q53FA3|Q53FA3_HUMAN/tr|B4DXY3|B4DXY3_HUMAN/tr|H0YIE7|H0YIE7_HUMAN/tr|B2RCQ9|B2RCQ9_HUMAN/tr|B4DI54|B4DI54_HUMAN/tr|F8W1P1|F8W1P1_HUMAN ! sp|P54652|HSP72_HUMAN/sp|P11142|HSP7C_HUMAN/tr|E9PI65|E9PI65_HUMAN/tr|E9PKE3|E9PKE3_HUMAN/tr|E9PN89|E9PN89_HUMAN/tr|Q96IS6|Q96IS6_HUMAN/tr|B4DTX2|B4DTX2_HUMAN/tr|B3KTV0|B3KTV0_HUMAN/tr|B4E1Q…		4.37	0		0	2	MASCOT		T
	P13063_NL,23722	R.IINEPTAAAIAYGLDK.R ! R.IINEPTAAAIAYGLDK.G ! R.IINEPTAAAIAYGLDK.K ! R.IINEPTAAAIAYGLDK.-	1659.9	-0.00319	3	1	78.29	0	2.03e-06	0|0	sp|P11021|GRP78_HUMAN/tr|B4DEF7|B4DEF7_HUMAN ! sp|P34931|HS71L_HUMAN/tr|Q53FA3|Q53FA3_HUMAN/tr|B4DXY3|B4DXY3_HUMAN/tr|H0YIE7|H0YIE7_HUMAN/tr|B2RCQ9|B2RCQ9_HUMAN/tr|B4DI54|B4DI54_HUMAN/tr|F8W1P1|F8W1P1_HUMAN ! sp|P54652|HSP72_HUMAN/sp|P11142|HSP7C_HUMAN/tr|E9PI65|E9PI65_HUMAN/tr|E9PKE3|E9PKE3_HUMAN/tr|E9PN89|E9PN89_HUMAN/tr|Q96IS6|Q96IS6_HUMAN/tr|B4DTX2|B4DTX2_HUMAN/tr|B3KTV0|B3KTV0_HUMAN/tr|B4E1Q…		4.37	0		0	2	MASCOT		T
	P13063_NL,22142	R.IINEPTAAAIAYGLDKK.G ! R.IINEPTAAAIAYGLDKK.V	1787.99	-0.00187	3	1	39.56	0	0.00992	0|0	sp|P54652|HSP72_HUMAN ! sp|P11142|HSP7C_HUMAN/tr|E9PI65|E9PI65_HUMAN/tr|E9PKE3|E9PKE3_HUMAN/tr|E9PN89|E9PN89_HUMAN/tr|Q96IS6|Q96IS6_HUMAN/tr|B4DTX2|B4DTX2_HUMAN/tr|B3KTV0|B3KTV0_HUMAN/tr|B4E1Q1|B4E1Q1_HUMAN/tr|Q53HF2|Q53HF2_HUMAN		6.07	1		0	2	MASCOT		T
	P13063_NL,18134	R.M*VNHFIAEFK.R ! -.M*VNHFIAEFK.R	1251.62	-0.00049	3	1	22.66	0	0.79	0|0	sp|P11142|HSP7C_HUMAN/tr|E9PKE3|E9PKE3_HUMAN/tr|E9PN89|E9PN89_HUMAN/tr|Q96IS6|Q96IS6_HUMAN/tr|B3KTV0|B3KTV0_HUMAN/tr|Q53GZ6|Q53GZ6_HUMAN/tr|B4E1Q1|B4E1Q1_HUMAN/tr|Q53HF2|Q53HF2_HUMAN ! tr|A8K7Q2|A8K7Q2_HUMAN		6.5	0	15.994919 Oxidation (M)	0	2	MASCOT		T
	P13063_NL,19452	R.MVNHFIAEFK.R ! -.MVNHFIAEFK.R	1235.62	-0.00022	3	1	28.86	0	0.212	0|0	sp|P11142|HSP7C_HUMAN/tr|E9PKE3|E9PKE3_HUMAN/tr|E9PN89|E9PN89_HUMAN/tr|Q96IS6|Q96IS6_HUMAN/tr|B3KTV0|B3KTV0_HUMAN/tr|Q53GZ6|Q53GZ6_HUMAN/tr|B4E1Q1|B4E1Q1_HUMAN/tr|Q53HF2|Q53HF2_HUMAN ! tr|A8K7Q2|A8K7Q2_HUMAN		6.5	0		0	2	MASCOT		T
	P13063_NL,19626	R.MVNHFIAEFK.R ! -.MVNHFIAEFK.R	1235.62	-7e-05	3	1	33.58	0	0.0716	0|0	sp|P11142|HSP7C_HUMAN/tr|E9PKE3|E9PKE3_HUMAN/tr|E9PN89|E9PN89_HUMAN/tr|Q96IS6|Q96IS6_HUMAN/tr|B3KTV0|B3KTV0_HUMAN/tr|Q53GZ6|Q53GZ6_HUMAN/tr|B4E1Q1|B4E1Q1_HUMAN/tr|Q53HF2|Q53HF2_HUMAN ! tr|A8K7Q2|A8K7Q2_HUMAN		6.5	0		0	2	MASCOT		T
	P13063_NL,5417	R.NTTIPTK.K ! R.NTTIPTK.Q	774.436	-0.00055	2	1	48.22	0	0.00377	0|0	sp|P38646|GRP75_HUMAN/tr|Q8N1C8|Q8N1C8_HUMAN/tr|B7Z4T3|B7Z4T3_HUMAN/tr|B7Z1V7|B7Z1V7_HUMAN/tr|B7Z4V2|B7Z4V2_HUMAN/tr|A1XP52|A1XP52_HUMAN ! sp|P54652|HSP72_HUMAN/sp|P11142|HSP7C_HUMAN/tr|A8K7Q2|A8K7Q2_HUMAN/tr|Q96BE0|Q96BE0_HUMAN/tr|E9PKE3|E9PKE3_HUMAN/tr|E9PS65|E9PS65_HUMAN/tr|E9PNE6|E9PNE6_HUMAN/tr|Q96IS6|Q96IS6_HUMAN/tr|B3KTV0|B3KTV0_HUMAN/tr|Q53GZ6|Q53GZ6_HUMAN/tr|B3KUS2|B3KUS2_HUMAN/tr|B4E1Q1…		8.75	0		0	2	MASCOT		T
	P13063_NL,5563	R.NTTIPTK.K ! R.NTTIPTK.Q	774.436	-0.00135	2	1	50.77	0	0.0021	0|0	sp|P38646|GRP75_HUMAN/tr|Q8N1C8|Q8N1C8_HUMAN/tr|B7Z4T3|B7Z4T3_HUMAN/tr|B7Z1V7|B7Z1V7_HUMAN/tr|B7Z4V2|B7Z4V2_HUMAN/tr|A1XP52|A1XP52_HUMAN ! sp|P54652|HSP72_HUMAN/sp|P11142|HSP7C_HUMAN/tr|A8K7Q2|A8K7Q2_HUMAN/tr|Q96BE0|Q96BE0_HUMAN/tr|E9PKE3|E9PKE3_HUMAN/tr|E9PS65|E9PS65_HUMAN/tr|E9PNE6|E9PNE6_HUMAN/tr|Q96IS6|Q96IS6_HUMAN/tr|B3KTV0|B3KTV0_HUMAN/tr|Q53GZ6|Q53GZ6_HUMAN/tr|B3KUS2|B3KUS2_HUMAN/tr|B4E1Q1…		8.75	0		0	2	MASCOT		T
	P13063_NL,10630	R.RFDDAVVQSDM*K.H	1426.66	0.00065	2	1	62.54	0	4.9e-05	0|0	sp|P11142|HSP7C_HUMAN/tr|E9PQQ4|E9PQQ4_HUMAN/tr|E9PKE3|E9PKE3_HUMAN/tr|E9PN25|E9PN25_HUMAN/tr|E9PK54|E9PK54_HUMAN/tr|E9PLF4|E9PLF4_HUMAN/tr|E9PN89|E9PN89_HUMAN/tr|E9PNE6|E9PNE6_HUMAN/tr|E9PQK7|E9PQK7_HUMAN/tr|E9PPY6|E9PPY6_HUMAN/tr|Q96IS6|Q96IS6_HUMAN/tr|B4DTX2|B4DTX2_HUMAN/tr|Q53GZ6|Q53GZ6_HUMAN/tr|A4D111|A4D111_HUMAN/tr|Q53HF2|Q53HF2_HUMAN		4.43	1	15.994919 Oxidation (M)	0	2	MASCOT		T
	P13063_NL,14147	R.RFDDAVVQSDMK.H	1410.67	-0.0009	3	1	36.75	0	0.0217	0|0	sp|P11142|HSP7C_HUMAN/tr|E9PQQ4|E9PQQ4_HUMAN/tr|E9PKE3|E9PKE3_HUMAN/tr|E9PN25|E9PN25_HUMAN/tr|E9PK54|E9PK54_HUMAN/tr|E9PLF4|E9PLF4_HUMAN/tr|E9PN89|E9PN89_HUMAN/tr|E9PNE6|E9PNE6_HUMAN/tr|E9PQK7|E9PQK7_HUMAN/tr|E9PPY6|E9PPY6_HUMAN/tr|Q96IS6|Q96IS6_HUMAN/tr|B4DTX2|B4DTX2_HUMAN/tr|Q53GZ6|Q53GZ6_HUMAN/tr|A4D111|A4D111_HUMAN/tr|Q53HF2|Q53HF2_HUMAN		4.43	1		0	2	MASCOT		T
	P13063_NL,14210	R.RFDDAVVQSDMK.H	1410.67	-0.00283	2	1	66.34	0	2.39e-05	0|0	sp|P11142|HSP7C_HUMAN/tr|E9PQQ4|E9PQQ4_HUMAN/tr|E9PKE3|E9PKE3_HUMAN/tr|E9PN25|E9PN25_HUMAN/tr|E9PK54|E9PK54_HUMAN/tr|E9PLF4|E9PLF4_HUMAN/tr|E9PN89|E9PN89_HUMAN/tr|E9PNE6|E9PNE6_HUMAN/tr|E9PQK7|E9PQK7_HUMAN/tr|E9PPY6|E9PPY6_HUMAN/tr|Q96IS6|Q96IS6_HUMAN/tr|B4DTX2|B4DTX2_HUMAN/tr|Q53GZ6|Q53GZ6_HUMAN/tr|A4D111|A4D111_HUMAN/tr|Q53HF2|Q53HF2_HUMAN		4.43	1		0	2	MASCOT		T
	P13063_NL,18352	R.TTPSYVAFTDTER.L	1487.7	0.00357	2	1	75.38	0	2.64e-06	0|0	sp|P34931|HS71L_HUMAN/sp|P08107|HSP71_HUMAN/sp|P54652|HSP72_HUMAN/sp|P17066|HSP76_HUMAN/sp|P48741|HSP77_HUMAN/sp|P11142|HSP7C_HUMAN/tr|Q53FA3|Q53FA3_HUMAN/tr|B4DXY3|B4DXY3_HUMAN/tr|E7EP11|E7EP11_HUMAN/tr|F8VZJ4|F8VZJ4_HUMAN/tr|H0YIE7|H0YIE7_HUMAN/tr|A8K5I0|A8K5I0_HUMAN/tr|E9PI65|E9PI65_HUMAN/tr|E9PQQ4|E9PQQ4_HUMAN/tr|E9PKE3|E9PKE3_HUMAN/tr|E9PN25|E9PN25_HUMAN/tr|E9PK54|E9PK54_HUMAN/tr|E9PLF4|E9PL…		4.37	0		0	2	MASCOT		T
	P13063_NL,18520	R.TTPSYVAFTDTER.L	1487.7	0.00079	2	1	91.21	0	6.91e-08	0|0	sp|P34931|HS71L_HUMAN/sp|P08107|HSP71_HUMAN/sp|P54652|HSP72_HUMAN/sp|P17066|HSP76_HUMAN/sp|P48741|HSP77_HUMAN/sp|P11142|HSP7C_HUMAN/tr|Q53FA3|Q53FA3_HUMAN/tr|B4DXY3|B4DXY3_HUMAN/tr|E7EP11|E7EP11_HUMAN/tr|F8VZJ4|F8VZJ4_HUMAN/tr|H0YIE7|H0YIE7_HUMAN/tr|A8K5I0|A8K5I0_HUMAN/tr|E9PI65|E9PI65_HUMAN/tr|E9PQQ4|E9PQQ4_HUMAN/tr|E9PKE3|E9PKE3_HUMAN/tr|E9PN25|E9PN25_HUMAN/tr|E9PK54|E9PK54_HUMAN/tr|E9PLF4|E9PL…		4.37	0		0	2	MASCOT		T
	P13063_NL,18687	R.TTPSYVAFTDTER.L	1487.7	0.00025	2	1	75.81	0	2.4e-06	0|0	sp|P34931|HS71L_HUMAN/sp|P08107|HSP71_HUMAN/sp|P54652|HSP72_HUMAN/sp|P17066|HSP76_HUMAN/sp|P48741|HSP77_HUMAN/sp|P11142|HSP7C_HUMAN/tr|Q53FA3|Q53FA3_HUMAN/tr|B4DXY3|B4DXY3_HUMAN/tr|E7EP11|E7EP11_HUMAN/tr|F8VZJ4|F8VZJ4_HUMAN/tr|H0YIE7|H0YIE7_HUMAN/tr|A8K5I0|A8K5I0_HUMAN/tr|E9PI65|E9PI65_HUMAN/tr|E9PQQ4|E9PQQ4_HUMAN/tr|E9PKE3|E9PKE3_HUMAN/tr|E9PN25|E9PN25_HUMAN/tr|E9PK54|E9PK54_HUMAN/tr|E9PLF4|E9PL…		4.37	0		0	2	MASCOT		T
	P13063_NL,10178	R.VEIIANDQGNR.I ! K.VEIIANDQGNR.T ! R.VEILANDQGNR.T	1228.63	-0.00014	2	1	73.84	0	5.55e-06	0|0	sp|P11021|GRP78_HUMAN/tr|B4DEF7|B4DEF7_HUMAN ! sp|P34931|HS71L_HUMAN/sp|P08107|HSP71_HUMAN/sp|P54652|HSP72_HUMAN/sp|P11142|HSP7C_HUMAN/tr|Q53FA3|Q53FA3_HUMAN/tr|B4DXY3|B4DXY3_HUMAN/tr|E7EP11|E7EP11_HUMAN/tr|F8VZJ4|F8VZJ4_HUMAN/tr|H0YIE7|H0YIE7_HUMAN/tr|A8K5I0|A8K5I0_HUMAN/tr|E9PI65|E9PI65_HUMAN/tr|E9PQQ4|E9PQQ4_HUMAN/tr|E9PKE3|E9PKE3_HUMAN/tr|E9PN25|E9PN25_HUMAN/tr|E9PK54|E9PK54_HUMAN/tr|E9PLF4|E…		4.37	0		0	2	MASCOT		T
	P13063_NL,10342	R.VEIIANDQGNR.I ! K.VEIIANDQGNR.T ! R.VEILANDQGNR.T	1228.63	0.00133	2	1	76.78	0	2.96e-06	0|0	sp|P11021|GRP78_HUMAN/tr|B4DEF7|B4DEF7_HUMAN ! sp|P34931|HS71L_HUMAN/sp|P08107|HSP71_HUMAN/sp|P54652|HSP72_HUMAN/sp|P11142|HSP7C_HUMAN/tr|Q53FA3|Q53FA3_HUMAN/tr|B4DXY3|B4DXY3_HUMAN/tr|E7EP11|E7EP11_HUMAN/tr|F8VZJ4|F8VZJ4_HUMAN/tr|H0YIE7|H0YIE7_HUMAN/tr|A8K5I0|A8K5I0_HUMAN/tr|E9PI65|E9PI65_HUMAN/tr|E9PQQ4|E9PQQ4_HUMAN/tr|E9PKE3|E9PKE3_HUMAN/tr|E9PN25|E9PN25_HUMAN/tr|E9PK54|E9PK54_HUMAN/tr|E9PLF4|E…		4.37	0		0	2	MASCOT		T
$7-1	sp|P10809|CH60_HUMAN 60 kDa heat shock protein, mitochondrial OS=Homo sapiens GN=HSPD1 PE=1 SV=2	30	21	0.5218	61053.9	5.7
$7-2	tr|B3GQS7|B3GQS7_HUMAN Mitochondrial heat shock 60kD protein 1 variant 1 OS=Homo sapiens GN=HSPD1 PE=2 SV=1	30	21	0.5255	60679.5	5.83
	P13063_NL,25154	K.CEFQDAYVLLSEK.K	1601.75	5e-05	2	1	63.89	0	3.79e-05	0|0	sp|P10809|CH60_HUMAN/tr|B9VP19|B9VP19_HUMAN/tr|B3GQS7|B3GQS7_HUMAN/tr|B7Z597|B7Z597_HUMAN/tr|B9VPB4|B9VPB4_HUMAN/tr|B7Z4F6|B7Z4F6_HUMAN/tr|B7Z5E7|B7Z5E7_HUMAN/tr|Q53QD5|Q53QD5_HUMAN		4.14	0		0	2	MASCOT		T
	P13063_NL,22270	K.EIGNIISDAMK.K	1190.61	-0.00055	2	1	56.67	0	0.000336	0|0	sp|P10809|CH60_HUMAN/tr|B3GQS7|B3GQS7_HUMAN/tr|B7Z597|B7Z597_HUMAN/tr|E7EXB4|E7EXB4_HUMAN/tr|B7Z4F6|B7Z4F6_HUMAN/tr|B7Z532|B7Z532_HUMAN/tr|E7ESH4|E7ESH4_HUMAN/tr|Q53SE2|Q53SE2_HUMAN/tr|B7Z5E7|B7Z5E7_HUMAN		4.37	0		0	2	MASCOT		T
	P13063_NL,9359	K.GANPVEIR.R	855.468	-0.00017	2	1	42.67	0	0.00413	0|0	sp|P10809|CH60_HUMAN/tr|B7Z712|B7Z712_HUMAN/tr|B9VP19|B9VP19_HUMAN/tr|B3GQS7|B3GQS7_HUMAN/tr|B9VPB4|B9VPB4_HUMAN/tr|E7EXB4|E7EXB4_HUMAN/tr|B7Z4F6|B7Z4F6_HUMAN/tr|E7ESH4|E7ESH4_HUMAN/tr|Q53SE2|Q53SE2_HUMAN/tr|B9VP24|B9VP24_HUMAN		6	0		0	2	MASCOT		T
	P13063_NL,9536	K.GANPVEIR.R	855.468	0.00015	2	1	47.7	0	0.0013	0|0	sp|P10809|CH60_HUMAN/tr|B7Z712|B7Z712_HUMAN/tr|B9VP19|B9VP19_HUMAN/tr|B3GQS7|B3GQS7_HUMAN/tr|B9VPB4|B9VPB4_HUMAN/tr|E7EXB4|E7EXB4_HUMAN/tr|B7Z4F6|B7Z4F6_HUMAN/tr|E7ESH4|E7ESH4_HUMAN/tr|Q53SE2|Q53SE2_HUMAN/tr|B9VP24|B9VP24_HUMAN		6	0		0	2	MASCOT		T
	P13063_NL,19032	K.IGIEIIK.R	785.513	0.00045	2	1	47	0	0.00217	0|0	sp|P10809|CH60_HUMAN/tr|B3GQS7|B3GQS7_HUMAN/tr|B7Z597|B7Z597_HUMAN/tr|B7Z4F6|B7Z4F6_HUMAN/tr|B7Z5E7|B7Z5E7_HUMAN		6	0		0	2	MASCOT		T
	P13063_NL,25953	K.ISSIQSIVPALEIANAHR.K	1919.07	0.00138	3	1	49.57	0	0.000835	0|0	sp|P10809|CH60_HUMAN/tr|B3GQS7|B3GQS7_HUMAN/tr|B7Z597|B7Z597_HUMAN/tr|B7Z4F6|B7Z4F6_HUMAN/tr|B7Z532|B7Z532_HUMAN/tr|B7Z5E7|B7Z5E7_HUMAN/tr|Q53QD5|Q53QD5_HUMAN		6.75	0		0	2	MASCOT		T
	P13063_NL,26078	K.ISSIQSIVPALEIANAHR.K	1919.07	-0.00063	3	1	57.57	0	0.000131	0|0	sp|P10809|CH60_HUMAN/tr|B3GQS7|B3GQS7_HUMAN/tr|B7Z597|B7Z597_HUMAN/tr|B7Z4F6|B7Z4F6_HUMAN/tr|B7Z532|B7Z532_HUMAN/tr|B7Z5E7|B7Z5E7_HUMAN/tr|Q53QD5|Q53QD5_HUMAN		6.75	0		0	2	MASCOT		T
	P13063_NL,13902	K.LSDGVAVLK.V	901.535	2e-05	2	1	76.87	0	3.54e-06	0|0	sp|P10809|CH60_HUMAN/tr|B3GQS7|B3GQS7_HUMAN/tr|B7Z597|B7Z597_HUMAN/tr|B7Z4F6|B7Z4F6_HUMAN/tr|B7Z5E7|B7Z5E7_HUMAN		5.84	0		0	2	MASCOT		T
	P13063_NL,17293	K.LVQDVANNTNEEAGDGTTTATVLAR.S	2560.25	0.00194	3	1	77.11	0	2.58e-06	0|0	sp|P10809|CH60_HUMAN/tr|B7Z712|B7Z712_HUMAN/tr|B3GQS7|B3GQS7_HUMAN/tr|B7Z597|B7Z597_HUMAN/tr|E7EXB4|E7EXB4_HUMAN/tr|E7ESH4|E7ESH4_HUMAN/tr|Q53SE2|Q53SE2_HUMAN/tr|C9JL25|C9JL25_HUMAN		3.92	0		0	2	MASCOT		T
	P13063_NL,17325	K.LVQDVANNTNEEAGDGTTTATVLAR.S	2560.25	-0.00813	2	1	54.46	0	0.000546	0|0	sp|P10809|CH60_HUMAN/tr|B7Z712|B7Z712_HUMAN/tr|B3GQS7|B3GQS7_HUMAN/tr|B7Z597|B7Z597_HUMAN/tr|E7EXB4|E7EXB4_HUMAN/tr|E7ESH4|E7ESH4_HUMAN/tr|Q53SE2|Q53SE2_HUMAN/tr|C9JL25|C9JL25_HUMAN		3.92	0		0	2	MASCOT		T
	P13063_NL,15412	K.NAGVEGSLIVEK.I	1215.66	-0.0002	2	1	49.84	0	0.00182	0|0	sp|P10809|CH60_HUMAN/tr|B3GQS7|B3GQS7_HUMAN/tr|B7Z597|B7Z597_HUMAN/tr|B7Z4F6|B7Z4F6_HUMAN/tr|B7Z5E7|B7Z5E7_HUMAN		4.53	0		0	2	MASCOT		T
	P13063_NL,15595	K.NAGVEGSLIVEK.I	1215.66	-6e-05	2	1	54.44	0	0.000632	0|0	sp|P10809|CH60_HUMAN/tr|B3GQS7|B3GQS7_HUMAN/tr|B7Z597|B7Z597_HUMAN/tr|B7Z4F6|B7Z4F6_HUMAN/tr|B7Z5E7|B7Z5E7_HUMAN		4.53	0		0	2	MASCOT		T
	P13063_NL,21597	K.QSKPVTTPEEIAQVATISANGDK.E	2384.23	0.00614	3	1	46.05	0	0.00365	0|0	sp|P10809|CH60_HUMAN/tr|B9VP19|B9VP19_HUMAN/tr|B3GQS7|B3GQS7_HUMAN/tr|B7Z597|B7Z597_HUMAN/tr|B9VPB4|B9VPB4_HUMAN/tr|E7EXB4|E7EXB4_HUMAN/tr|B7Z4F6|B7Z4F6_HUMAN/tr|B7Z532|B7Z532_HUMAN/tr|E7ESH4|E7ESH4_HUMAN/tr|Q53SE2|Q53SE2_HUMAN		4.68	0		0	2	MASCOT		T
	P13063_NL,26710	K.TLNDELEIIEGMK.F	1504.76	0.00059	2	1	78.4	0	2.27e-06	0|0	sp|P10809|CH60_HUMAN/tr|B3GQS7|B3GQS7_HUMAN/tr|B7Z597|B7Z597_HUMAN/tr|E7EXB4|E7EXB4_HUMAN/tr|B7Z4F6|B7Z4F6_HUMAN/tr|B7Z532|B7Z532_HUMAN/tr|E7ESH4|E7ESH4_HUMAN/tr|Q53SE2|Q53SE2_HUMAN/tr|B7Z5E7|B7Z5E7_HUMAN		4	0		0	2	MASCOT		T
	P13063_NL,9307	K.VGEVIVTK.D	844.514	0.00039	2	1	56.1	0	0.00041	0|0	sp|P10809|CH60_HUMAN/tr|B3GQS7|B3GQS7_HUMAN/tr|B7Z597|B7Z597_HUMAN/tr|B7Z4F6|B7Z4F6_HUMAN/tr|B7Z532|B7Z532_HUMAN/tr|B7Z5E7|B7Z5E7_HUMAN		5.97	0		0	2	MASCOT		T
	P13063_NL,7795	K.VGGTSDVEVNEK.K	1233.6	0.00076	2	1	80.89	0	1.02e-06	0|0	sp|P10809|CH60_HUMAN/tr|B3GQS7|B3GQS7_HUMAN/tr|B7Z597|B7Z597_HUMAN/tr|B7Z4F6|B7Z4F6_HUMAN/tr|B7Z5E7|B7Z5E7_HUMAN		4.14	0		0	2	MASCOT		T
	P13063_NL,15865	K.VGLQVVAVK.A	912.588	0.00013	2	1	63.74	0	1.49e-05	0|0	sp|P10809|CH60_HUMAN/tr|B3GQS7|B3GQS7_HUMAN/tr|B7Z597|B7Z597_HUMAN/tr|B7Z4F6|B7Z4F6_HUMAN/tr|B7Z532|B7Z532_HUMAN/tr|B7Z5E7|B7Z5E7_HUMAN		8.72	0		0	2	MASCOT		T
	P13063_NL,16057	K.VGLQVVAVK.A	912.588	0.00021	2	1	71.72	0	2.37e-06	0|0	sp|P10809|CH60_HUMAN/tr|B3GQS7|B3GQS7_HUMAN/tr|B7Z597|B7Z597_HUMAN/tr|B7Z4F6|B7Z4F6_HUMAN/tr|B7Z532|B7Z532_HUMAN/tr|B7Z5E7|B7Z5E7_HUMAN		8.72	0		0	2	MASCOT		T
	P13063_NL,24246	R.AAVEEGIVLGGGCALLR.C	1684.91	-0.00123	2	1	61.23	0	0.000117	0|0	sp|P10809|CH60_HUMAN/tr|B3GQS7|B3GQS7_HUMAN/tr|B7Z597|B7Z597_HUMAN/tr|B7Z4F6|B7Z4F6_HUMAN/tr|B7Z5E7|B7Z5E7_HUMAN		4.53	0		0	2	MASCOT		T
	P13063_NL,33567	R.ALMLQGVDLLADAVAVTMGPK.G ! R.ALMLQGVDLLADAVAVTMGPK.-	2113.14	-0.00489	3	1	73.1	0	5.51e-06	0|0	sp|P10809|CH60_HUMAN/tr|B7Z712|B7Z712_HUMAN/tr|B3GQS7|B3GQS7_HUMAN/tr|B7Z597|B7Z597_HUMAN/tr|E7EXB4|E7EXB4_HUMAN/tr|E7ESH4|E7ESH4_HUMAN/tr|Q53SE2|Q53SE2_HUMAN/tr|B7Z5E7|B7Z5E7_HUMAN/tr|C9JCQ4|C9JCQ4_HUMAN/tr|C9JL19|C9JL19_HUMAN/tr|C9JL25|C9JL25_HUMAN ! tr|C9J0S9|C9J0S9_HUMAN		4.21	0		0	2	MASCOT		T
	P13063_NL,20965	R.CIPALDSLTPANEDQK.I	1771.85	-0.00581	2	1	56.42	0	0.000499	0|0	sp|P10809|CH60_HUMAN/tr|B3GQS7|B3GQS7_HUMAN/tr|B7Z597|B7Z597_HUMAN/tr|B7Z4F6|B7Z4F6_HUMAN/tr|B7Z5E7|B7Z5E7_HUMAN		4.03	0		0	2	MASCOT		T
	P13063_NL,32524	R.GVM*LAVDAVIAELK.K ! K.GVM*LAVDAVIAELK.K	1444.81	0.00282	2	1	77.2	0	2.45e-06	0|0	sp|P10809|CH60_HUMAN/tr|B3GQS7|B3GQS7_HUMAN/tr|E7EXB4|E7EXB4_HUMAN/tr|B7Z4F6|B7Z4F6_HUMAN/tr|E7ESH4|E7ESH4_HUMAN/tr|Q53SE2|Q53SE2_HUMAN ! tr|B7Z597|B7Z597_HUMAN		4.37	0	15.994919 Oxidation (M)	0	2	MASCOT		T
	P13063_NL,32752	R.GVM*LAVDAVIAELK.K ! K.GVM*LAVDAVIAELK.K	1444.81	0.00014	2	1	71.91	0	8.11e-06	0|0	sp|P10809|CH60_HUMAN/tr|B3GQS7|B3GQS7_HUMAN/tr|E7EXB4|E7EXB4_HUMAN/tr|B7Z4F6|B7Z4F6_HUMAN/tr|E7ESH4|E7ESH4_HUMAN/tr|Q53SE2|Q53SE2_HUMAN ! tr|B7Z597|B7Z597_HUMAN		4.37	0	15.994919 Oxidation (M)	0	2	MASCOT		T
	P13063_NL,32726	R.GVMLAVDAVIAELK.K ! K.GVMLAVDAVIAELK.K	1428.81	-0.00072	2	1	49.95	0	0.00114	0|0	sp|P10809|CH60_HUMAN/tr|B3GQS7|B3GQS7_HUMAN/tr|E7EXB4|E7EXB4_HUMAN/tr|B7Z4F6|B7Z4F6_HUMAN/tr|E7ESH4|E7ESH4_HUMAN/tr|Q53SE2|Q53SE2_HUMAN ! tr|B7Z597|B7Z597_HUMAN		4.37	0		0	2	MASCOT		T
	P13063_NL,25064	R.IQEIIEQLDVTTSEYEK.E ! R.IQEIIEQLDVTTSEYEK.G	2038.02	-0.00728	2	1	104	0	5.84e-09	0|0	sp|P10809|CH60_HUMAN/tr|B7Z597|B7Z597_HUMAN/tr|B7Z5E7|B7Z5E7_HUMAN ! tr|B3GQS7|B3GQS7_HUMAN		3.91	0		0	2	MASCOT		T
	P13063_NL,33834	R.TALLDAAGVASLLTTAEVVVTEIPK.E	2482.4	-0.01784	3	1	31.18	0	0.0189	0|0	sp|P10809|CH60_HUMAN/tr|B3GQS7|B3GQS7_HUMAN/tr|B7Z597|B7Z597_HUMAN/tr|B7Z4F6|B7Z4F6_HUMAN/tr|B7Z5E7|B7Z5E7_HUMAN		4.14	0		0	2	MASCOT		T
	P13063_NL,33839	R.TALLDAAGVASLLTTAEVVVTEIPK.E	2482.4	-0.00132	2	1	52.76	0	0.000171	0|0	sp|P10809|CH60_HUMAN/tr|B3GQS7|B3GQS7_HUMAN/tr|B7Z597|B7Z597_HUMAN/tr|B7Z4F6|B7Z4F6_HUMAN/tr|B7Z5E7|B7Z5E7_HUMAN		4.14	0		0	2	MASCOT		T
	P13063_NL,18886	R.TVIIEQSWGSPK.V	1344.72	0.00024	2	1	49.7	0	0.00178	0|0	sp|P10809|CH60_HUMAN/tr|B7Z712|B7Z712_HUMAN/tr|B3GQS7|B3GQS7_HUMAN/tr|B7Z597|B7Z597_HUMAN/tr|E7EXB4|E7EXB4_HUMAN/tr|E7ESH4|E7ESH4_HUMAN/tr|Q53SE2|Q53SE2_HUMAN/tr|B7Z5E7|B7Z5E7_HUMAN/tr|C9JCQ4|C9JCQ4_HUMAN/tr|C9JL19|C9JL19_HUMAN/tr|C9JL25|C9JL25_HUMAN		5.66	0		0	2	MASCOT		T
	P13063_NL,8036	R.VTDALNATR.A	960.511	7e-05	2	1	49.21	0	0.00252	0|0	sp|P10809|CH60_HUMAN/tr|B3GQS7|B3GQS7_HUMAN/tr|B7Z597|B7Z597_HUMAN/tr|B7Z4F6|B7Z4F6_HUMAN/tr|B7Z5E7|B7Z5E7_HUMAN		5.81	0		0	2	MASCOT		T
	P13063_NL,8182	R.VTDALNATR.A	960.511	-0.00047	2	1	54.14	0	0.000815	0|0	sp|P10809|CH60_HUMAN/tr|B3GQS7|B3GQS7_HUMAN/tr|B7Z597|B7Z597_HUMAN/tr|B7Z4F6|B7Z4F6_HUMAN/tr|B7Z5E7|B7Z5E7_HUMAN		5.81	0		0	2	MASCOT		T
$8-1	sp|Q00610|CLH1_HUMAN Clathrin heavy chain 1 OS=Homo sapiens GN=CLTC PE=1 SV=5	27	21	0.1904	191612	5.48
	P13063_NL,20440	K.AHTMTDDVTFWK.W	1451.66	-0.0002	3	1	25.07	0	0.238	0|0	sp|Q00610|CLH1_HUMAN/tr|J3KSQ2|J3KSQ2_HUMAN		5.21	0		0	2	MASCOT		T
	P13063_NL,5791	K.DAM*QYASESK.D	1145.48	4e-05	2	1	51.73	0	0.000114	0|0	sp|Q00610|CLH1_HUMAN/tr|J3KRF5|J3KRF5_HUMAN/tr|K7EJJ5|K7EJJ5_HUMAN/tr|J3KS13|J3KS13_HUMAN		4.37	0	15.994919 Oxidation (M)	0	2	MASCOT		T
	P13063_NL,33593	K.DTELAEELLQWFLQEEK.R	2121.04	0.00144	2	1	64.68	0	5.99e-05	0|0	sp|Q00610|CLH1_HUMAN/tr|Q9H3B0|Q9H3B0_HUMAN/tr|J3KRF5|J3KRF5_HUMAN/tr|K7EJJ5|K7EJJ5_HUMAN/tr|J3KS13|J3KS13_HUMAN		3.83	0		0	2	MASCOT		T
	P13063_NL,20444	K.FNALFAQGNYSEAAK.V	1630.79	-0.00106	2	1	75.92	0	2.81e-06	0|0	sp|Q00610|CLH1_HUMAN		6	0		0	2	MASCOT		T
	P13063_NL,18916	K.IVLDNSVFSEHR.N	1415.73	-0.00088	3	1	40.85	0	0.0119	0|0	sp|Q00610|CLH1_HUMAN/sp|P53675|CLH2_HUMAN/tr|J3KR87|J3KR87_HUMAN		5.32	0		0	2	MASCOT		T
	P13063_NL,19010	K.IVLDNSVFSEHR.N	1415.73	0.00171	2	1	55.39	0	0.00042	0|0	sp|Q00610|CLH1_HUMAN/sp|P53675|CLH2_HUMAN/tr|J3KR87|J3KR87_HUMAN		5.32	0		0	2	MASCOT		T
	P13063_NL,11149	K.IYIDSNNNPER.F	1334.63	-0.00122	2	1	60.92	0	0.000102	0|0	sp|Q00610|CLH1_HUMAN		4.37	0		0	2	MASCOT		T
	P13063_NL,20876	K.LHIIEVGTPPTGNQPFPK.K	1945.05	-0.00147	3	1	43.02	0	0.00531	0|0	sp|Q00610|CLH1_HUMAN		6.75	0		0	2	MASCOT		T
	P13063_NL,20986	K.LHIIEVGTPPTGNQPFPK.K	1945.05	-8e-05	2	1	41.63	0	0.00723	0|0	sp|Q00610|CLH1_HUMAN		6.75	0		0	2	MASCOT		T
	P13063_NL,21020	K.LHIIEVGTPPTGNQPFPK.K	1945.05	0.00255	3	1	45.11	0	0.00332	0|0	sp|Q00610|CLH1_HUMAN		6.75	0		0	2	MASCOT		T
	P13063_NL,7738	K.NNRPSEGPLQTR.L	1368.7	0.00734	3	1	47.42	0	0.00436	0|0	sp|Q00610|CLH1_HUMAN		9.6	0		0	2	MASCOT		T
	P13063_NL,27571	K.SVNESLNNLFITEEDYQALR.T	2355.15	-0.00023	2	1	87.77	0	4.12e-07	0|0	sp|Q00610|CLH1_HUMAN/tr|K7EJJ5|K7EJJ5_HUMAN/tr|J3KS13|J3KS13_HUMAN		4	0		0	2	MASCOT		T
	P13063_NL,27645	K.SVNESLNNLFITEEDYQALR.T	2355.15	0.00471	3	1	33.32	0	0.113	0|0	sp|Q00610|CLH1_HUMAN/tr|K7EJJ5|K7EJJ5_HUMAN/tr|J3KS13|J3KS13_HUMAN		4	0		0	2	MASCOT		T
	P13063_NL,17392	K.VANVELYYR.A	1126.59	-0.00249	2	1	67.78	0	1.92e-05	0|0	sp|Q00610|CLH1_HUMAN/tr|J3KS13|J3KS13_HUMAN		5.97	0		0	2	MASCOT		T
	P13063_NL,24242	K.VGEQAQVVIIDMNDPSNPIR.R	2195.11	-0.00256	2	1	52.27	0	0.000873	0|0	sp|Q00610|CLH1_HUMAN/tr|J3KSQ2|J3KSQ2_HUMAN/tr|J3QL20|J3QL20_HUMAN/tr|J3KS13|J3KS13_HUMAN		4.03	0		0	2	MASCOT		T
	P13063_NL,31432	K.VGYTPDWIFLLR.N ! K.VGYTPDWIFLLR.G	1479.8	0.00084	2	1	56.72	0	0.00027	0|0	sp|Q00610|CLH1_HUMAN ! sp|P53675|CLH2_HUMAN/tr|J3KR87|J3KR87_HUMAN/tr|A4FU99|A4FU99_HUMAN		5.81	0		0	2	MASCOT		T
	P13063_NL,14155	K.VIQCFAETGQVQK.I	1507.76	0.00035	2	1	69.64	0	2.27e-05	0|0	sp|Q00610|CLH1_HUMAN		5.97	0		0	2	MASCOT		T
	P13063_NL,14341	K.VIQCFAETGQVQK.I	1507.76	-0.00117	2	1	45.92	0	0.00534	0|0	sp|Q00610|CLH1_HUMAN		5.97	0		0	2	MASCOT		T
	P13063_NL,18065	K.VSQPIEGHAASFAQFK.M	1716.87	0.00086	3	1	46.68	0	0.0035	0|0	sp|Q00610|CLH1_HUMAN		6.72	0		0	2	MASCOT		T
	P13063_NL,16428	R.HSSLAGCQIINYR.T	1518.75	-0.00132	3	1	55.57	0	0.000397	0|0	sp|Q00610|CLH1_HUMAN		8.23	0		0	2	MASCOT		T
	P13063_NL,16498	R.HSSLAGCQIINYR.T	1518.75	-0.00053	2	1	52.05	0	0.000876	0|0	sp|Q00610|CLH1_HUMAN		8.23	0		0	2	MASCOT		T
	P13063_NL,8997	R.IHEGCEEPATHNALAK.I	1776.83	0.00205	3	1	46.7	0	0.00221	0|0	sp|Q00610|CLH1_HUMAN		5.33	0		0	2	MASCOT		T
	P13063_NL,23955	R.ISGETIFVTAPHEATAGIIGVNR.K	2353.25	-0.00114	3	1	30.55	0	0.0933	0|0	sp|Q00610|CLH1_HUMAN		5.4	0		0	2	MASCOT		T
	P13063_NL,21910	R.LASTLVHLGEYQAAVDGAR.K	1971.03	0.00179	3	1	62.17	0	8.88e-05	0|0	sp|Q00610|CLH1_HUMAN/tr|J3KS13|J3KS13_HUMAN		5.32	0		0	2	MASCOT		T
	P13063_NL,28760	R.LPVVIGGLLDVDCSEDVIK.N	2041.09	-0.00703	2	1	45.25	0	0.00346	0|0	sp|Q00610|CLH1_HUMAN		3.84	0		0	2	MASCOT		T
	P13063_NL,13837	R.RPISADSAIMNPASK.V	1557.81	-0.00597	2	1	45.36	0	0.00535	0|0	sp|Q00610|CLH1_HUMAN/tr|J3KSQ2|J3KSQ2_HUMAN/tr|J3QL20|J3QL20_HUMAN/tr|J3KS13|J3KS13_HUMAN		8.75	0		0	2	MASCOT		T
	P13063_NL,23401	R.TSIDAYDNFDNISLAQR.L	1942.91	-0.00285	2	1	132.11	0	6.71e-12	0|0	sp|Q00610|CLH1_HUMAN/tr|K7EJJ5|K7EJJ5_HUMAN/tr|J3KS13|J3KS13_HUMAN		3.93	0		0	2	MASCOT		T
$9-1	sp|P07900|HS90A_HUMAN Heat shock protein HSP 90-alpha OS=Homo sapiens GN=HSP90AA1 PE=1 SV=5	22	20	0.3074	84658.7	4.94
	P13063_NL,21448	K.ADLINNLGTIAK.F ! K.ADLINNLGTIAK.S	1242.71	-0.00025	2	1	48.33	0	0.00235	0|0	sp|Q58FF8|H90B2_HUMAN ! sp|Q14568|HS902_HUMAN/sp|P07900|HS90A_HUMAN/sp|P08238|HS90B_HUMAN/tr|Q86SX1|Q86SX1_HUMAN/tr|Q6PK50|Q6PK50_HUMAN/tr|Q2VPJ6|Q2VPJ6_HUMAN/tr|B4DTA5|B4DTA5_HUMAN/tr|O14942|O14942_HUMAN/tr|Q8TBA7|Q8TBA7_HUMAN/tr|B4DMA2|B4DMA2_HUMAN/tr|B4DGL0|B4DGL0_HUMAN		5.88	0		0	2	MASCOT		T
	P13063_NL,12666	K.DQVANSAFVER.L	1235.6	0.00042	2	1	61.03	0	0.000103	0|0	sp|P07900|HS90A_HUMAN/tr|Q86U12|Q86U12_HUMAN/tr|Q2VPJ6|Q2VPJ6_HUMAN/tr|Q8TBA7|Q8TBA7_HUMAN/tr|O75322|O75322_HUMAN/tr|Q96HX7|Q96HX7_HUMAN		4.37	0		0	2	MASCOT		T
	P13063_NL,12718	K.EDQTEYLEER.R ! K.EDQTEYLEER.W	1311.57	0.00114	2	1	75.79	0	1.16e-06	0|0	sp|Q58FF7|H90B3_HUMAN/sp|P07900|HS90A_HUMAN/sp|P08238|HS90B_HUMAN/tr|Q5T9W8|Q5T9W8_HUMAN/tr|Q86U12|Q86U12_HUMAN/tr|Q6PK50|Q6PK50_HUMAN/tr|Q2VPJ6|Q2VPJ6_HUMAN/tr|G3V2J8|G3V2J8_HUMAN/tr|Q8TBA7|Q8TBA7_HUMAN/tr|B4DMA2|B4DMA2_HUMAN/tr|B4DGL0|B4DGL0_HUMAN ! sp|Q58FF6|H90B4_HUMAN		3.91	0		0	2	MASCOT		T
	P13063_NL,16378	K.EGLELPEDEEEK.K	1416.64	-0.00085	2	1	46.9	0	0.0023	0|0	sp|Q58FF7|H90B3_HUMAN/sp|Q58FF6|H90B4_HUMAN/sp|Q58FG0|HS905_HUMAN/sp|P07900|HS90A_HUMAN/sp|P08238|HS90B_HUMAN/tr|Q86U12|Q86U12_HUMAN/tr|Q2VPJ6|Q2VPJ6_HUMAN/tr|Q8TBA7|Q8TBA7_HUMAN/tr|O75322|O75322_HUMAN/tr|A8K3W9|A8K3W9_HUMAN/tr|Q96HX7|Q96HX7_HUMAN/tr|B4DMA2|B4DMA2_HUMAN/tr|Q9H6X9|Q9H6X9_HUMAN/tr|B4DGL0|B4DGL0_HUMAN		3.77	0		0	2	MASCOT		T
	P13063_NL,19366	K.ELHINLIPNK.Q	1190.69	-0.0009	3	1	21.32	0	0.625	0|0	sp|Q14568|HS902_HUMAN/sp|P07900|HS90A_HUMAN/tr|Q86SX1|Q86SX1_HUMAN/tr|Q2VPJ6|Q2VPJ6_HUMAN/tr|B4DTA5|B4DTA5_HUMAN/tr|G3V2J8|G3V2J8_HUMAN		6.85	0		0	2	MASCOT		T
	P13063_NL,19514	K.ELHINLIPNK.Q	1190.69	0	3	1	25.96	0	0.215	0|0	sp|Q14568|HS902_HUMAN/sp|P07900|HS90A_HUMAN/tr|Q86SX1|Q86SX1_HUMAN/tr|Q2VPJ6|Q2VPJ6_HUMAN/tr|B4DTA5|B4DTA5_HUMAN/tr|G3V2J8|G3V2J8_HUMAN		6.85	0		0	2	MASCOT		T
	P13063_NL,28453	K.HGLEVIYMIEPIDEYCVQQLK.E	2577.27	-0.01251	3	1	29.69	0	0.137	0|0	sp|P07900|HS90A_HUMAN/tr|Q86U12|Q86U12_HUMAN/tr|Q2VPJ6|Q2VPJ6_HUMAN/tr|Q8TBA7|Q8TBA7_HUMAN/tr|O75322|O75322_HUMAN/tr|Q96HX7|Q96HX7_HUMAN		4.4	0		0	2	MASCOT		T
	P13063_NL,12869	K.HIYYITGETK.D	1224.63	-0.00011	2	1	41.92	0	0.0089	0|0	sp|Q58FG0|HS905_HUMAN/sp|P07900|HS90A_HUMAN/tr|Q86U12|Q86U12_HUMAN/tr|Q2VPJ6|Q2VPJ6_HUMAN/tr|Q8TBA7|Q8TBA7_HUMAN/tr|O75322|O75322_HUMAN/tr|Q96HX7|Q96HX7_HUMAN		6.75	0		0	2	MASCOT		T
	P13063_NL,20925	K.HLEINPDHSIIETLR.Q	1786.94	0.00091	3	1	39.36	0	0.0194	0|0	sp|P07900|HS90A_HUMAN/tr|Q8TBA7|Q8TBA7_HUMAN/tr|O75322|O75322_HUMAN/tr|Q96HX7|Q96HX7_HUMAN		5.27	0		0	2	MASCOT		T
	P13063_NL,6689	K.LGIHEDSQNR.K	1168.57	-0.00129	3	1	27.41	0	0.249	0|0	sp|P07900|HS90A_HUMAN/tr|Q86U12|Q86U12_HUMAN/tr|Q2VPJ6|Q2VPJ6_HUMAN/tr|Q8TBA7|Q8TBA7_HUMAN/tr|O75322|O75322_HUMAN/tr|Q96HX7|Q96HX7_HUMAN		5.32	0		0	2	MASCOT		T
	P13063_NL,20378	K.SLTNDWEDHLAVK.H	1527.74	-0.00658	3	1	19.79	0	1.34	0|0	sp|P07900|HS90A_HUMAN/sp|P08238|HS90B_HUMAN/tr|Q86U12|Q86U12_HUMAN/tr|Q6PK50|Q6PK50_HUMAN/tr|Q2VPJ6|Q2VPJ6_HUMAN/tr|Q8TBA7|Q8TBA7_HUMAN/tr|O75322|O75322_HUMAN/tr|Q96HX7|Q96HX7_HUMAN/tr|B4DMA2|B4DMA2_HUMAN/tr|B4DGL0|B4DGL0_HUMAN		4.53	0		0	2	MASCOT		T
	P13063_NL,11517	K.TKPIWTR.N	901.525	-0.00086	3	1	24.5	0	0.843	0|0	sp|Q58FF8|H90B2_HUMAN/sp|Q14568|HS902_HUMAN/sp|Q58FG0|HS905_HUMAN/sp|P07900|HS90A_HUMAN/sp|P08238|HS90B_HUMAN/tr|Q86U12|Q86U12_HUMAN/tr|Q6PK50|Q6PK50_HUMAN/tr|Q2VPJ6|Q2VPJ6_HUMAN/tr|Q8TBA7|Q8TBA7_HUMAN/tr|O75322|O75322_HUMAN/tr|B4DMA2|B4DMA2_HUMAN/tr|B4DGL0|B4DGL0_HUMAN		11	0		0	2	MASCOT		T
	P13063_NL,8730	K.TLVSVTK.E	747.461	0.00014	2	1	46.96	0	0.00128	0|0	sp|Q58FG1|HS904_HUMAN/sp|P07900|HS90A_HUMAN/tr|Q86U12|Q86U12_HUMAN/tr|Q2VPJ6|Q2VPJ6_HUMAN/tr|Q8TBA7|Q8TBA7_HUMAN/tr|O75322|O75322_HUMAN/tr|Q96HX7|Q96HX7_HUMAN		8.41	0		0	2	MASCOT		T
	P13063_NL,6092	K.VTVITK.H	660.429	0.00054	2	1	42.11	0	0.00357	0|0	sp|Q14568|HS902_HUMAN/sp|Q58FG1|HS904_HUMAN/sp|P07900|HS90A_HUMAN/tr|Q2VPJ6|Q2VPJ6_HUMAN/tr|B4DTA5|B4DTA5_HUMAN/tr|Q8TBA7|Q8TBA7_HUMAN		8.72	0		0	2	MASCOT		T
	P13063_NL,10980	K.YIDQEELNK.T	1151.56	0.00264	2	1	54.55	0	0.000593	0|0	sp|Q58FF8|H90B2_HUMAN/sp|Q14568|HS902_HUMAN/sp|P07900|HS90A_HUMAN/sp|P08238|HS90B_HUMAN/tr|Q86U12|Q86U12_HUMAN/tr|Q6PK50|Q6PK50_HUMAN/tr|Q2VPJ6|Q2VPJ6_HUMAN/tr|Q8TBA7|Q8TBA7_HUMAN/tr|O75322|O75322_HUMAN/tr|B4DMA2|B4DMA2_HUMAN/tr|B4DGL0|B4DGL0_HUMAN		4.14	0		0	2	MASCOT		T
	P13063_NL,13243	R.ELISNSSDALDK.I	1291.64	-0.00185	2	1	59.39	0	0.000165	0|0	sp|Q14568|HS902_HUMAN/sp|P07900|HS90A_HUMAN/tr|Q86SX1|Q86SX1_HUMAN/tr|Q2VPJ6|Q2VPJ6_HUMAN/tr|B4DTA5|B4DTA5_HUMAN/tr|G3V2J8|G3V2J8_HUMAN		4.03	0		0	2	MASCOT		T
	P13063_NL,21595	R.GVVDSEDIPLNLSR.E ! R.GVVDSEDLPLNISR.E	1513.79	0.00069	2	1	74.76	0	4.96e-06	0|0	sp|Q12931|TRAP1_HUMAN/tr|I3L0K7|I3L0K7_HUMAN/tr|Q53G55|Q53G55_HUMAN/tr|I3L239|I3L239_HUMAN/tr|Q9BV61|Q9BV61_HUMAN/tr|Q8N9Z3|Q8N9Z3_HUMAN/tr|F5H897|F5H897_HUMAN/tr|Q53FS6|Q53FS6_HUMAN/tr|B4DR68|B4DR68_HUMAN ! sp|P07900|HS90A_HUMAN/sp|P08238|HS90B_HUMAN/tr|Q86U12|Q86U12_HUMAN/tr|Q2VPJ6|Q2VPJ6_HUMAN/tr|Q5T9W4|Q5T9W4_HUMAN/tr|Q8TBA7|Q8TBA7_HUMAN/tr|O75322|O75322_HUMAN/tr|A8K3W9|A8K3W9_HUMAN/tr|Q96HX7…		4.03	0		0	2	MASCOT		T
	P13063_NL,20113	R.NPDDITNEEYGEFYK.S	1833.78	-0.0035	2	1	57.33	0	4.64e-05	0|0	sp|P07900|HS90A_HUMAN/tr|Q86U12|Q86U12_HUMAN/tr|Q2VPJ6|Q2VPJ6_HUMAN/tr|Q8TBA7|Q8TBA7_HUMAN/tr|O75322|O75322_HUMAN		3.83	0		0	2	MASCOT		T
	P13063_NL,5374	R.TDTGEPMGR.G	963.42	-0.00282	2	1	59.51	0	4.75e-05	0|0	sp|P07900|HS90A_HUMAN/tr|Q2VPJ6|Q2VPJ6_HUMAN/tr|Q8TBA7|Q8TBA7_HUMAN		4.37	0		0	2	MASCOT		T
	P13063_NL,21958	R.TLTIVDTGIGMTK.A ! R.TLTLVDTGIGMTK.A	1349.73	0.00033	2	1	78.38	0	3.38e-06	0|0	sp|Q58FG1|HS904_HUMAN/sp|P07900|HS90A_HUMAN/tr|Q86SX1|Q86SX1_HUMAN/tr|Q2VPJ6|Q2VPJ6_HUMAN/tr|B4DTA5|B4DTA5_HUMAN/tr|G3V2J8|G3V2J8_HUMAN ! sp|P08238|HS90B_HUMAN/tr|Q6PK50|Q6PK50_HUMAN/tr|O14942|O14942_HUMAN/tr|B4DMA2|B4DMA2_HUMAN/tr|B4DGL0|B4DGL0_HUMAN		5.5	0		0	2	MASCOT		T
	P13063_NL,9514	R.YESLTDPSK.L	1039.49	-0.00267	2	1	48.11	0	0.00187	0|0	sp|Q58FF8|H90B2_HUMAN/sp|Q58FF7|H90B3_HUMAN/sp|Q58FF6|H90B4_HUMAN/sp|P07900|HS90A_HUMAN/sp|P08238|HS90B_HUMAN/tr|Q5T9W8|Q5T9W8_HUMAN/tr|Q86SX1|Q86SX1_HUMAN/tr|Q6PK50|Q6PK50_HUMAN/tr|Q2VPJ6|Q2VPJ6_HUMAN/tr|B4DTA5|B4DTA5_HUMAN/tr|G3V2J8|G3V2J8_HUMAN/tr|O14942|O14942_HUMAN/tr|B4DMA2|B4DMA2_HUMAN		4.37	0		0	2	MASCOT		T
	P13063_NL,9705	R.YESLTDPSK.L	1039.49	-0.00017	2	1	56.3	0	0.000298	0|0	sp|Q58FF8|H90B2_HUMAN/sp|Q58FF7|H90B3_HUMAN/sp|Q58FF6|H90B4_HUMAN/sp|P07900|HS90A_HUMAN/sp|P08238|HS90B_HUMAN/tr|Q5T9W8|Q5T9W8_HUMAN/tr|Q86SX1|Q86SX1_HUMAN/tr|Q6PK50|Q6PK50_HUMAN/tr|Q2VPJ6|Q2VPJ6_HUMAN/tr|B4DTA5|B4DTA5_HUMAN/tr|G3V2J8|G3V2J8_HUMAN/tr|O14942|O14942_HUMAN/tr|B4DMA2|B4DMA2_HUMAN		4.37	0		0	2	MASCOT		T
$10-1	tr|Q60FE2|Q60FE2_HUMAN MYH9 variant protein OS=Homo sapiens GN=MYH9 PE=2 SV=1	20	19	0.1276	226530	5.5
$10-2	sp|P35579|MYH9_HUMAN Myosin-9 OS=Homo sapiens GN=MYH9 PE=1 SV=4	20	19	0.1276	226530	5.5
	P13063_NL,23710	K.ANLQIDQINTDLNLER.S	1869.97	-0.01204	2	1	92.4	0	8.21e-08	0|0	sp|P35579|MYH9_HUMAN/tr|Q60FE2|Q60FE2_HUMAN/tr|Q6ZNL4|Q6ZNL4_HUMAN		4.03	0		0	2	MASCOT		T
	P13063_NL,10375	K.DLEAHIDSANK.N	1212.59	0.00229	2	1	43.87	0	0.00427	0|0	sp|P35579|MYH9_HUMAN/tr|Q60FE2|Q60FE2_HUMAN/tr|Q6ZNL4|Q6ZNL4_HUMAN		4.54	0		0	2	MASCOT		T
	P13063_NL,17609	K.DVLLQVDDER.R	1201.61	-0.00167	2	1	49.45	0	0.00163	0|0	sp|P35579|MYH9_HUMAN/tr|Q60FE2|Q60FE2_HUMAN/tr|Q6ZNL4|Q6ZNL4_HUMAN		3.84	0		0	2	MASCOT		T
	P13063_NL,15803	K.HEAMITDLEER.L	1343.63	0.00277	2	1	44.81	0	0.00205	0|0	sp|P35579|MYH9_HUMAN/tr|Q60FE2|Q60FE2_HUMAN/tr|Q99529|Q99529_HUMAN/tr|Q86XU5|Q86XU5_HUMAN		4.4	0		0	2	MASCOT		T
	P13063_NL,17205	K.IAQLEEQLDNETK.E	1530.76	0.00061	2	1	58.3	0	0.000192	0|0	sp|P35579|MYH9_HUMAN/tr|Q60FE2|Q60FE2_HUMAN/tr|Q6ZNL4|Q6ZNL4_HUMAN		4	0		0	2	MASCOT		T
	P13063_NL,25998	K.LQVELDNVTGLLSQSDSK.S	1946.01	-0.00769	2	1	74	0	5.86e-06	0|0	sp|P35579|MYH9_HUMAN/tr|Q60FE2|Q60FE2_HUMAN/tr|Q86XU5|Q86XU5_HUMAN		4.03	0		0	2	MASCOT		T
	P13063_NL,8210	K.LSLSTK.L	648.393	0.00031	2	1	42.69	0	0.00402	0|0	sp|P35579|MYH9_HUMAN/tr|Q60FE2|Q60FE2_HUMAN/tr|Q86XU5|Q86XU5_HUMAN		8.75	0		0	2	MASCOT		T
	P13063_NL,18115	K.MEDSVGCLETAEEVK.R	1696.74	0.01037	2	1	62.97	0	1.73e-05	0|0	sp|P35579|MYH9_HUMAN/tr|Q60FE2|Q60FE2_HUMAN		3.91	0		0	2	MASCOT		T
	P13063_NL,24910	K.NFINNPLAQADWAAK.K	1672.84	-0.0019	2	1	64.51	0	5.92e-05	0|0	sp|P35579|MYH9_HUMAN/tr|Q5BKV1|Q5BKV1_HUMAN/tr|B1AH99|B1AH99_HUMAN/tr|Q60FE2|Q60FE2_HUMAN/tr|B4E3S1|B4E3S1_HUMAN/tr|A8K6E4|A8K6E4_HUMAN/tr|Q86XU5|Q86XU5_HUMAN		5.84	0		0	2	MASCOT		T
	P13063_NL,30062	K.SMEAEMIQLQEELAAAER.A	2048.96	-0.00132	2	1	69.86	0	9.49e-06	0|0	sp|P35579|MYH9_HUMAN/tr|Q60FE2|Q60FE2_HUMAN/tr|Q6ZNL4|Q6ZNL4_HUMAN		3.98	0		0	2	MASCOT		T
	P13063_NL,20715	K.TELEDTLDSTAAQQELR.S	1919.92	-0.00323	2	1	102.63	0	6.9e-09	0|0	sp|P35579|MYH9_HUMAN/tr|Q60FE2|Q60FE2_HUMAN/tr|Q86XU5|Q86XU5_HUMAN		3.83	0		0	2	MASCOT		T
	P13063_NL,12695	K.VKPLLQVSR.Q	1039.66	-0.00173	3	1	31.25	0	0.017	0|0	sp|P35579|MYH9_HUMAN/tr|Q60FE2|Q60FE2_HUMAN/tr|B4E3S1|B4E3S1_HUMAN/tr|A8K6E4|A8K6E4_HUMAN/tr|Q86XU5|Q86XU5_HUMAN		11	0		0	2	MASCOT		T
	P13063_NL,14988	R.ALEQQVEEMK.T	1204.59	0.00024	2	1	50.08	0	0.00125	0|0	sp|P35579|MYH9_HUMAN/tr|Q60FE2|Q60FE2_HUMAN/tr|Q6ZNL4|Q6ZNL4_HUMAN		4.25	0		0	2	MASCOT		T
	P13063_NL,14750	R.CNGVLEGIR.I	1017.51	-0.00168	2	1	50.41	0	0.00146	0|0	sp|P35580|MYH10_HUMAN/sp|P35749|MYH11_HUMAN/sp|Q9UKX3|MYH13_HUMAN/sp|Q7Z406|MYH14_HUMAN/sp|P12882|MYH1_HUMAN/sp|Q9UKX2|MYH2_HUMAN/sp|P11055|MYH3_HUMAN/sp|Q9Y623|MYH4_HUMAN/sp|P13533|MYH6_HUMAN/sp|A7E2Y1|MYH7B_HUMAN/sp|P12883|MYH7_HUMAN/sp|P13535|MYH8_HUMAN/sp|P35579|MYH9_HUMAN/tr|B2RWP9|B2RWP9_HUMAN/tr|D2JYH7|D2JYH7_HUMAN/tr|A8CLL2|A8CLL2_HUMAN/tr|Q60FE2|Q60FE2_HUMAN/tr|G8JLL9|G8JLL9_HUMAN/tr|F2Z…		6	0		0	2	MASCOT		T
	P13063_NL,12893	R.EDQSILCTGESGAGK.T	1551.7	2e-05	2	1	63.93	0	3.72e-05	0|0	sp|P35580|MYH10_HUMAN/sp|P35749|MYH11_HUMAN/sp|Q7Z406|MYH14_HUMAN/sp|P35579|MYH9_HUMAN/tr|Q5BKV1|Q5BKV1_HUMAN/tr|B2RWP9|B2RWP9_HUMAN/tr|D2JYH7|D2JYH7_HUMAN/tr|Q60FE2|Q60FE2_HUMAN/tr|G8JLL9|G8JLL9_HUMAN/tr|F2Z2U8|F2Z2U8_HUMAN/tr|Q4LE45|Q4LE45_HUMAN/tr|B1PS43|B1PS43_HUMAN/tr|F8W6L6|F8W6L6_HUMAN/tr|B4E3S1|B4E3S1_HUMAN/tr|A8K6E4|A8K6E4_HUMAN/tr|Q86XU5|Q86XU5_HUMAN/tr|F8VTL3|F8VTL3_HUMAN/tr|E7ERA5|E7E…		4.14	0		0	2	MASCOT		T
	P13063_NL,16013	R.FLSNGHVTIPGQQDK.D	1640.84	-0.0013	3	1	20.85	0	1.29	0|0	sp|P35579|MYH9_HUMAN/tr|Q60FE2|Q60FE2_HUMAN/tr|B4E3S1|B4E3S1_HUMAN/tr|A8K6E4|A8K6E4_HUMAN/tr|Q86XU5|Q86XU5_HUMAN		6.74	0		0	2	MASCOT		T
	P13063_NL,27931	R.LQQELDDLLVDLDHQR.Q	1949.99	0.00108	3	1	63.03	0	7.18e-05	0|0	sp|P35579|MYH9_HUMAN/tr|Q60FE2|Q60FE2_HUMAN		4.03	0		0	2	MASCOT		T
	P13063_NL,7508	R.NTDQASMPDNTAAQK.V	1591.7	0.00113	2	1	41.53	0	0.00334	0|0	sp|P35749|MYH11_HUMAN/sp|P35579|MYH9_HUMAN/tr|D2JYH7|D2JYH7_HUMAN/tr|Q60FE2|Q60FE2_HUMAN/tr|B1PS43|B1PS43_HUMAN/tr|B4E3S1|B4E3S1_HUMAN/tr|A8K6E4|A8K6E4_HUMAN/tr|Q86XU5|Q86XU5_HUMAN		4.21	0		0	2	MASCOT		T
	P13063_NL,7658	R.NTDQASMPDNTAAQK.V	1591.7	1e-05	2	1	41.88	0	0.00309	0|0	sp|P35749|MYH11_HUMAN/sp|P35579|MYH9_HUMAN/tr|D2JYH7|D2JYH7_HUMAN/tr|Q60FE2|Q60FE2_HUMAN/tr|B1PS43|B1PS43_HUMAN/tr|B4E3S1|B4E3S1_HUMAN/tr|A8K6E4|A8K6E4_HUMAN/tr|Q86XU5|Q86XU5_HUMAN		4.21	0		0	2	MASCOT		T
	P13063_NL,8967	R.QLEEAEEEAQR.A	1331.61	0.00125	2	1	42.31	0	0.0037	0|0	sp|P35579|MYH9_HUMAN/tr|Q60FE2|Q60FE2_HUMAN/tr|Q6ZNL4|Q6ZNL4_HUMAN		3.98	0		0	2	MASCOT		T
$11-1	sp|P12814|ACTN1_HUMAN Alpha-actinin-1 OS=Homo sapiens GN=ACTN1 PE=1 SV=2	19	16	0.2096	103056	5.25
	P13063_NL,17204	K.ALDFIASK.G	864.483	-0.00046	2	1	53.49	0	0.000619	0|0	sp|P12814|ACTN1_HUMAN/sp|Q08043|ACTN3_HUMAN/sp|O43707|ACTN4_HUMAN/tr|B7TY16|B7TY16_HUMAN/tr|H9KV75|H9KV75_HUMAN/tr|B2R8Y4|B2R8Y4_HUMAN/tr|G3V2N5|G3V2N5_HUMAN/tr|B7Z565|B7Z565_HUMAN/tr|B4DSX0|B4DSX0_HUMAN/tr|G3V2E8|G3V2E8_HUMAN/tr|Q86TX4|Q86TX4_HUMAN/tr|G3V2W4|G3V2W4_HUMAN/tr|G3V5M4|G3V5M4_HUMAN/tr|B4DZQ2|B4DZQ2_HUMAN/tr|B4DRP5|B4DRP5_HUMAN/tr|B4E337|B4E337_HUMAN/tr|G3V2X9|G3V2X9_HUMAN		5.88	0		0	2	MASCOT		T
	P13063_NL,11751	K.ASIHEAWTDGK.E	1214.58	0.00357	2	1	42.85	0	0.00407	0|0	sp|P12814|ACTN1_HUMAN/sp|O43707|ACTN4_HUMAN/tr|B7TY16|B7TY16_HUMAN/tr|D6PXK4|D6PXK4_HUMAN/tr|H9KV75|H9KV75_HUMAN/tr|B4DFY0|B4DFY0_HUMAN/tr|B7Z565|B7Z565_HUMAN/tr|Q96BG6|Q96BG6_HUMAN/tr|Q86TX4|Q86TX4_HUMAN/tr|B4E337|B4E337_HUMAN		5.32	0		0	2	MASCOT		T
	P13063_NL,15939	K.GISQEQMNEFR.A	1338.61	0.00433	2	1	67.05	0	1.72e-05	0|0	sp|P12814|ACTN1_HUMAN/tr|B7TY16|B7TY16_HUMAN/tr|H7C5W8|H7C5W8_HUMAN/tr|H9KV75|H9KV75_HUMAN/tr|H0YJW3|H0YJW3_HUMAN/tr|Q5ZEZ4|Q5ZEZ4_HUMAN/tr|B4DFY0|B4DFY0_HUMAN/tr|B7Z2W3|B7Z2W3_HUMAN/tr|B7Z565|B7Z565_HUMAN/tr|H0YJ11|H0YJ11_HUMAN/tr|B3KUX9|B3KUX9_HUMAN/tr|A1L0V1|A1L0V1_HUMAN		4.53	0		0	2	MASCOT		T
	P13063_NL,15664	K.KHEAFESDLAAHQDR.V ! R.KHEAFESDLAAHQDR.V	1753.83	0.00084	4	1	44.08	0	0.00443	0|0	sp|P12814|ACTN1_HUMAN/tr|B7TY16|B7TY16_HUMAN/tr|H7C5W8|H7C5W8_HUMAN/tr|H9KV75|H9KV75_HUMAN/tr|B4DFY0|B4DFY0_HUMAN/tr|B7Z2W3|B7Z2W3_HUMAN/tr|B7Z565|B7Z565_HUMAN/tr|Q86TX4|Q86TX4_HUMAN/tr|B3KUX9|B3KUX9_HUMAN ! sp|P35609|ACTN2_HUMAN/sp|O43707|ACTN4_HUMAN/tr|D6PXK4|D6PXK4_HUMAN/tr|B2RCS5|B2RCS5_HUMAN/tr|B7Z4K1|B7Z4K1_HUMAN/tr|Q96BG6|Q96BG6_HUMAN/tr|B7Z4P6|B7Z4P6_HUMAN/tr|Q59FD9|Q59FD9_HUMAN/tr|B7Z2N5…		5.31	1		0	2	MASCOT		T
	P13063_NL,29244	K.LLETIDQLYLEYAK.R	1711.92	-0.00901	2	1	42.46	0	0.00696	0|0	sp|P12814|ACTN1_HUMAN/tr|B7TY16|B7TY16_HUMAN/tr|H7C5W8|H7C5W8_HUMAN/tr|H9KV75|H9KV75_HUMAN/tr|B4DFY0|B4DFY0_HUMAN/tr|B7Z2W3|B7Z2W3_HUMAN/tr|B7Z565|B7Z565_HUMAN/tr|H0YJ11|H0YJ11_HUMAN/tr|Q86TX4|Q86TX4_HUMAN/tr|B3KUX9|B3KUX9_HUMAN		4.14	0		0	2	MASCOT		T
	P13063_NL,29371	K.LLETIDQLYLEYAK.R	1711.92	0.00111	2	1	49.87	0	0.00129	0|0	sp|P12814|ACTN1_HUMAN/tr|B7TY16|B7TY16_HUMAN/tr|H7C5W8|H7C5W8_HUMAN/tr|H9KV75|H9KV75_HUMAN/tr|B4DFY0|B4DFY0_HUMAN/tr|B7Z2W3|B7Z2W3_HUMAN/tr|B7Z565|B7Z565_HUMAN/tr|H0YJ11|H0YJ11_HUMAN/tr|Q86TX4|Q86TX4_HUMAN/tr|B3KUX9|B3KUX9_HUMAN		4.14	0		0	2	MASCOT		T
	P13063_NL,9281	K.SIVNYKPK.I	948.551	-0.00026	3	1	20.7	0	0.792	0|0	sp|P12814|ACTN1_HUMAN/tr|B7TY16|B7TY16_HUMAN/tr|H7C5W8|H7C5W8_HUMAN/tr|H9KV75|H9KV75_HUMAN/tr|H0YJW3|H0YJW3_HUMAN/tr|B4DFY0|B4DFY0_HUMAN/tr|B7Z2W3|B7Z2W3_HUMAN/tr|B7Z565|B7Z565_HUMAN/tr|H0YJ11|H0YJ11_HUMAN/tr|B3KUX9|B3KUX9_HUMAN/tr|A1L0V1|A1L0V1_HUMAN		9.7	0		0	2	MASCOT		T
	P13063_NL,21177	K.VLAVNQENEQLMEDYEK.L	2051.96	-0.00198	2	1	54.97	0	0.0003	0|0	sp|P12814|ACTN1_HUMAN/tr|B7TY16|B7TY16_HUMAN/tr|H9KV75|H9KV75_HUMAN/tr|G3V2N5|G3V2N5_HUMAN/tr|B7Z565|B7Z565_HUMAN/tr|Q86TX4|Q86TX4_HUMAN/tr|G3V2W4|G3V2W4_HUMAN		3.91	0		0	2	MASCOT		T
	P13063_NL,10290	R.ASFNHFDR.D ! R.ASFNHFDR.R ! R.ASFNHFDR.K ! R.ASFNHFDR.G	993.454	0.00018	3	1	22.01	0	0.539	0|0	sp|P12814|ACTN1_HUMAN/tr|H7C5W8|H7C5W8_HUMAN/tr|Q5ZEZ4|Q5ZEZ4_HUMAN/tr|B7Z2W3|B7Z2W3_HUMAN/tr|H0YJ11|H0YJ11_HUMAN/tr|A1L0V1|A1L0V1_HUMAN ! sp|P35609|ACTN2_HUMAN/tr|B2RCS5|B2RCS5_HUMAN/tr|B7Z4P8|B7Z4P8_HUMAN/tr|B7Z4K1|B7Z4K1_HUMAN/tr|B7Z4P6|B7Z4P6_HUMAN/tr|Q59FD9|Q59FD9_HUMAN/tr|B7Z2N5|B7Z2N5_HUMAN ! sp|Q08043|ACTN3_HUMAN/tr|B7TY16|B7TY16_HUMAN/tr|H9KV75|H9KV75_HUMAN/tr|B2R8Y4|B2R8Y4_HUMAN/tr|B4DF…		6.79	0		0	2	MASCOT		T
	P13063_NL,13592	R.DHSGTLGPEEFK.A	1316.61	0.00051	3	1	25.5	0	0.258	0|0	sp|P12814|ACTN1_HUMAN/tr|B7Z2W3|B7Z2W3_HUMAN/tr|A1L0V1|A1L0V1_HUMAN		4.65	0		0	2	MASCOT		T
	P13063_NL,5917	R.DQALTEEHAR.Q ! -.XQALTEEHAR.Q	1169.55	-0.00027	2	1	47.9	0	0.00264	0|0	sp|P12814|ACTN1_HUMAN/tr|B7TY16|B7TY16_HUMAN/tr|H9KV75|H9KV75_HUMAN/tr|B4DFY0|B4DFY0_HUMAN/tr|B7Z2W3|B7Z2W3_HUMAN/tr|B7Z565|B7Z565_HUMAN/tr|H0YJ11|H0YJ11_HUMAN/tr|B3KUX9|B3KUX9_HUMAN/tr|A1L0V1|A1L0V1_HUMAN ! tr|H0YJW3|H0YJW3_HUMAN		4.65	0		0	2	MASCOT		T
	P13063_NL,16454	R.ELPPDQAEYCIAR.M	1561.73	0.00095	2	1	52.2	0	0.000519	0|0	sp|P12814|ACTN1_HUMAN/sp|O43707|ACTN4_HUMAN/tr|B7TY16|B7TY16_HUMAN/tr|D6PXK4|D6PXK4_HUMAN/tr|H9KV75|H9KV75_HUMAN/tr|H0YJW3|H0YJW3_HUMAN/tr|H7C144|H7C144_HUMAN/tr|B4DFY0|B4DFY0_HUMAN/tr|A4K467|A4K467_HUMAN/tr|B7Z565|B7Z565_HUMAN/tr|Q96BG6|Q96BG6_HUMAN/tr|B3KUX9|B3KUX9_HUMAN/tr|F5GXS2|F5GXS2_HUMAN/tr|A1L0V1|A1L0V1_HUMAN		4.14	0		0	2	MASCOT		T
	P13063_NL,16631	R.ELPPDQAEYCIAR.M	1561.73	0.00111	2	1	49.98	0	0.000864	0|0	sp|P12814|ACTN1_HUMAN/sp|O43707|ACTN4_HUMAN/tr|B7TY16|B7TY16_HUMAN/tr|D6PXK4|D6PXK4_HUMAN/tr|H9KV75|H9KV75_HUMAN/tr|H0YJW3|H0YJW3_HUMAN/tr|H7C144|H7C144_HUMAN/tr|B4DFY0|B4DFY0_HUMAN/tr|A4K467|A4K467_HUMAN/tr|B7Z565|B7Z565_HUMAN/tr|Q96BG6|Q96BG6_HUMAN/tr|B3KUX9|B3KUX9_HUMAN/tr|F5GXS2|F5GXS2_HUMAN/tr|A1L0V1|A1L0V1_HUMAN		4.14	0		0	2	MASCOT		T
	P13063_NL,16830	R.ELPPDQAEYCIAR.M	1561.73	-0.00146	2	1	45.38	0	0.00267	0|0	sp|P12814|ACTN1_HUMAN/sp|O43707|ACTN4_HUMAN/tr|B7TY16|B7TY16_HUMAN/tr|D6PXK4|D6PXK4_HUMAN/tr|H9KV75|H9KV75_HUMAN/tr|H0YJW3|H0YJW3_HUMAN/tr|H7C144|H7C144_HUMAN/tr|B4DFY0|B4DFY0_HUMAN/tr|A4K467|A4K467_HUMAN/tr|B7Z565|B7Z565_HUMAN/tr|Q96BG6|Q96BG6_HUMAN/tr|B3KUX9|B3KUX9_HUMAN/tr|F5GXS2|F5GXS2_HUMAN/tr|A1L0V1|A1L0V1_HUMAN		4.14	0		0	2	MASCOT		T
	P13063_NL,22169	R.ETADTDTADQVMASFK.I	1729.76	0.00028	2	1	52.72	0	0.00023	0|0	sp|P12814|ACTN1_HUMAN/tr|B7TY16|B7TY16_HUMAN/tr|H9KV75|H9KV75_HUMAN/tr|H0YJW3|H0YJW3_HUMAN/tr|B4DFY0|B4DFY0_HUMAN/tr|B7Z565|B7Z565_HUMAN/tr|B3KUX9|B3KUX9_HUMAN/tr|A1L0V1|A1L0V1_HUMAN		3.84	0		0	2	MASCOT		T
	P13063_NL,21268	R.FAIQDISVEETSAK.E	1537.77	0.00409	2	1	83.72	0	6.84e-07	0|0	sp|P12814|ACTN1_HUMAN/sp|P35609|ACTN2_HUMAN/sp|Q08043|ACTN3_HUMAN/sp|O43707|ACTN4_HUMAN/tr|B7TY16|B7TY16_HUMAN/tr|B2RCS5|B2RCS5_HUMAN/tr|H9KV75|H9KV75_HUMAN/tr|B2R8Y4|B2R8Y4_HUMAN/tr|G3V2N5|G3V2N5_HUMAN/tr|B7Z565|B7Z565_HUMAN/tr|B4DSX0|B4DSX0_HUMAN/tr|G3V2E8|G3V2E8_HUMAN/tr|Q86TX4|Q86TX4_HUMAN/tr|G3V2W4|G3V2W4_HUMAN/tr|G3V5M4|G3V5M4_HUMAN/tr|B4DZQ2|B4DZQ2_HUMAN/tr|B4DRP5|B4DRP5_HUMAN/tr|B7Z2N5|B7…		4.14	0		0	2	MASCOT		T
	P13063_NL,18281	R.LAILGIHNEVSK.I	1293.75	0.00035	3	1	30.85	0	0.0577	0|0	sp|P12814|ACTN1_HUMAN/tr|B7TY16|B7TY16_HUMAN/tr|H7C5W8|H7C5W8_HUMAN/tr|H9KV75|H9KV75_HUMAN/tr|B4DFY0|B4DFY0_HUMAN/tr|B7Z2W3|B7Z2W3_HUMAN/tr|B7Z565|B7Z565_HUMAN/tr|B3KUX9|B3KUX9_HUMAN		6.75	0		0	2	MASCOT		T
	P13063_NL,25054	R.MVSDINNAWGCLEQVEK.G	1992.92	-0.00967	2	1	45.1	0	0.00271	0|0	sp|P12814|ACTN1_HUMAN/tr|B7TY16|B7TY16_HUMAN/tr|H9KV75|H9KV75_HUMAN/tr|B7Z565|B7Z565_HUMAN/tr|Q86TX4|Q86TX4_HUMAN		4.14	0		0	2	MASCOT		T
	P13063_NL,6884	R.RDQALTEEHAR.Q	1325.66	-0.00035	3	1	60.21	0	0.000137	0|0	sp|P12814|ACTN1_HUMAN/tr|B7TY16|B7TY16_HUMAN/tr|H9KV75|H9KV75_HUMAN/tr|B4DFY0|B4DFY0_HUMAN/tr|B7Z2W3|B7Z2W3_HUMAN/tr|B7Z565|B7Z565_HUMAN/tr|H0YJ11|H0YJ11_HUMAN/tr|B3KUX9|B3KUX9_HUMAN/tr|A1L0V1|A1L0V1_HUMAN		5.45	1		0	2	MASCOT		T
$12-1	sp|P60709|ACTB_HUMAN Actin, cytoplasmic 1 OS=Homo sapiens GN=ACTB PE=1 SV=1	45	15	0.536	41736.3	5.29
$12-2	tr|Q1KLZ0|Q1KLZ0_HUMAN HCG15971, isoform CRA_a OS=Homo sapiens GN=PS1TP5BP1 PE=2 SV=1	45	15	0.536	41736.3	5.29
$12-3	sp|P63261|ACTG_HUMAN Actin, cytoplasmic 2 OS=Homo sapiens GN=ACTG1 PE=1 SV=1	45	15	0.536	41792.4	5.31
$12-4	tr|B4DVQ0|B4DVQ0_HUMAN cDNA FLJ58286, highly similar to Actin, cytoplasmic 2 OS=Homo sapiens PE=2 SV=1	45	15	0.6036	37348.4	5.49
$12-5	tr|B4E335|B4E335_HUMAN cDNA FLJ52842, highly similar to Actin, cytoplasmic 1 OS=Homo sapiens PE=2 SV=1	45	15	0.5726	39225.5	5.39
$12-6	tr|Q53G76|Q53G76_HUMAN Beta actin variant (Fragment) OS=Homo sapiens PE=2 SV=1	45	15	0.536	41720.2	5.29
$12-7	tr|Q53G99|Q53G99_HUMAN Beta actin variant (Fragment) OS=Homo sapiens PE=2 SV=1	45	15	0.536	41764.3	5.38
$12-8	tr|B4E3A4|B4E3A4_HUMAN cDNA FLJ57283, highly similar to Actin, cytoplasmic 2 OS=Homo sapiens PE=2 SV=1	45	15	0.5646	39799.1	5.23
$12-9	tr|Q8WVW5|Q8WVW5_HUMAN Putative uncharacterized protein (Fragment) OS=Homo sapiens PE=2 SV=1	45	15	0.5537	40502.9	5.78
$12-10	tr|Q53GK6|Q53GK6_HUMAN Beta actin variant (Fragment) OS=Homo sapiens PE=2 SV=1	45	15	0.536	41722.3	5.29
	P13063_NL,8748	K.AGFAGDDAPR.A	976.448	-0.00016	2	1	52.8	0	0.000341	0|0	sp|P62736|ACTA_HUMAN/sp|P60709|ACTB_HUMAN/sp|P68032|ACTC_HUMAN/sp|P63261|ACTG_HUMAN/sp|P63267|ACTH_HUMAN/sp|P68133|ACTS_HUMAN/sp|Q6S8J3|POTEE_HUMAN/sp|A5A3E0|POTEF_HUMAN/sp|P0CG38|POTEI_HUMAN/sp|P0CG39|POTEJ_HUMAN/tr|D2JYH4|D2JYH4_HUMAN/tr|Q5T8M7|Q5T8M7_HUMAN/tr|G5E9R0|G5E9R0_HUMAN/tr|Q5T8M8|Q5T8M8_HUMAN/tr|Q1KLZ0|Q1KLZ0_HUMAN/tr|I3L3I4|I3L3I4_HUMAN/tr|I3L1U9|I3L1U9_HUMAN/tr|I3L3R2|I3L3R2_HUMAN/t…		4.21	0		0	2	MASCOT		T
	P13063_NL,8915	K.AGFAGDDAPR.A	976.448	-0.00068	2	1	71.05	0	5.07e-06	0|0	sp|P62736|ACTA_HUMAN/sp|P60709|ACTB_HUMAN/sp|P68032|ACTC_HUMAN/sp|P63261|ACTG_HUMAN/sp|P63267|ACTH_HUMAN/sp|P68133|ACTS_HUMAN/sp|Q6S8J3|POTEE_HUMAN/sp|A5A3E0|POTEF_HUMAN/sp|P0CG38|POTEI_HUMAN/sp|P0CG39|POTEJ_HUMAN/tr|D2JYH4|D2JYH4_HUMAN/tr|Q5T8M7|Q5T8M7_HUMAN/tr|G5E9R0|G5E9R0_HUMAN/tr|Q5T8M8|Q5T8M8_HUMAN/tr|Q1KLZ0|Q1KLZ0_HUMAN/tr|I3L3I4|I3L3I4_HUMAN/tr|I3L1U9|I3L1U9_HUMAN/tr|I3L3R2|I3L3R2_HUMAN/t…		4.21	0		0	2	MASCOT		T
	P13063_NL,9080	K.AGFAGDDAPR.A	976.448	0.00156	2	1	51.84	0	0.000393	0|0	sp|P62736|ACTA_HUMAN/sp|P60709|ACTB_HUMAN/sp|P68032|ACTC_HUMAN/sp|P63261|ACTG_HUMAN/sp|P63267|ACTH_HUMAN/sp|P68133|ACTS_HUMAN/sp|Q6S8J3|POTEE_HUMAN/sp|A5A3E0|POTEF_HUMAN/sp|P0CG38|POTEI_HUMAN/sp|P0CG39|POTEJ_HUMAN/tr|D2JYH4|D2JYH4_HUMAN/tr|Q5T8M7|Q5T8M7_HUMAN/tr|G5E9R0|G5E9R0_HUMAN/tr|Q5T8M8|Q5T8M8_HUMAN/tr|Q1KLZ0|Q1KLZ0_HUMAN/tr|I3L3I4|I3L3I4_HUMAN/tr|I3L1U9|I3L1U9_HUMAN/tr|I3L3R2|I3L3R2_HUMAN/t…		4.21	0		0	2	MASCOT		T
	P13063_NL,7764	K.CDVDIR.K	777.356	0.00145	2	1	44.64	0	0.00226	0|0	sp|Q562R1|ACTBL_HUMAN/sp|P60709|ACTB_HUMAN/sp|P63261|ACTG_HUMAN/tr|Q1KLZ0|Q1KLZ0_HUMAN/tr|I3L3I4|I3L3I4_HUMAN/tr|Q9UE89|Q9UE89_HUMAN/tr|B3KWQ3|B3KWQ3_HUMAN/tr|Q8WVW5|Q8WVW5_HUMAN/tr|A4UCT3|A4UCT3_HUMAN/tr|B7ZAP6|B7ZAP6_HUMAN/tr|A5GZ75|A5GZ75_HUMAN/tr|B4DVQ0|B4DVQ0_HUMAN/tr|B4DW52|B4DW52_HUMAN/tr|B4E335|B4E335_HUMAN/tr|Q53G76|Q53G76_HUMAN/tr|F1BXA6|F1BXA6_HUMAN/tr|Q53G99|Q53G99_HUMAN/tr|Q6PJ43|Q6P…		4.21	0		0	2	MASCOT		T
	P13063_NL,23198	K.DLYANTVLSGGTTM*YPGIADR.M	2231.06	-0.00231	2	1	51.77	0	0.00101	0|0	sp|P60709|ACTB_HUMAN/sp|P63261|ACTG_HUMAN/tr|Q1KLZ0|Q1KLZ0_HUMAN/tr|I3L3I4|I3L3I4_HUMAN/tr|Q9UE89|Q9UE89_HUMAN/tr|B3KWQ3|B3KWQ3_HUMAN/tr|Q8WVW5|Q8WVW5_HUMAN/tr|A4UCT3|A4UCT3_HUMAN/tr|B7ZAP6|B7ZAP6_HUMAN/tr|A5GZ75|A5GZ75_HUMAN/tr|B4DVQ0|B4DVQ0_HUMAN/tr|B4DW52|B4DW52_HUMAN/tr|B4E335|B4E335_HUMAN/tr|Q53G76|Q53G76_HUMAN/tr|F1BXA6|F1BXA6_HUMAN/tr|Q53G99|Q53G99_HUMAN/tr|Q6PJ43|Q6PJ43_HUMAN/tr|Q53GK6|Q5…		4.21	0	15.994919 Oxidation (M)	0	2	MASCOT		T
	P13063_NL,24879	K.DLYANTVLSGGTTMYPGIADR.M	2215.07	-0.00548	2	1	98.88	0	1.52e-08	0|0	sp|P60709|ACTB_HUMAN/sp|P63261|ACTG_HUMAN/tr|Q1KLZ0|Q1KLZ0_HUMAN/tr|I3L3I4|I3L3I4_HUMAN/tr|Q9UE89|Q9UE89_HUMAN/tr|B3KWQ3|B3KWQ3_HUMAN/tr|Q8WVW5|Q8WVW5_HUMAN/tr|A4UCT3|A4UCT3_HUMAN/tr|B7ZAP6|B7ZAP6_HUMAN/tr|A5GZ75|A5GZ75_HUMAN/tr|B4DVQ0|B4DVQ0_HUMAN/tr|B4DW52|B4DW52_HUMAN/tr|B4E335|B4E335_HUMAN/tr|Q53G76|Q53G76_HUMAN/tr|F1BXA6|F1BXA6_HUMAN/tr|Q53G99|Q53G99_HUMAN/tr|Q6PJ43|Q6PJ43_HUMAN/tr|Q53GK6|Q5…		4.21	0		0	2	MASCOT		T
	P13063_NL,25012	K.DLYANTVLSGGTTMYPGIADR.M	2215.07	-0.00358	2	1	106.24	0	2.85e-09	0|0	sp|P60709|ACTB_HUMAN/sp|P63261|ACTG_HUMAN/tr|Q1KLZ0|Q1KLZ0_HUMAN/tr|I3L3I4|I3L3I4_HUMAN/tr|Q9UE89|Q9UE89_HUMAN/tr|B3KWQ3|B3KWQ3_HUMAN/tr|Q8WVW5|Q8WVW5_HUMAN/tr|A4UCT3|A4UCT3_HUMAN/tr|B7ZAP6|B7ZAP6_HUMAN/tr|A5GZ75|A5GZ75_HUMAN/tr|B4DVQ0|B4DVQ0_HUMAN/tr|B4DW52|B4DW52_HUMAN/tr|B4E335|B4E335_HUMAN/tr|Q53G76|Q53G76_HUMAN/tr|F1BXA6|F1BXA6_HUMAN/tr|Q53G99|Q53G99_HUMAN/tr|Q6PJ43|Q6PJ43_HUMAN/tr|Q53GK6|Q5…		4.21	0		0	2	MASCOT		T
	P13063_NL,25133	K.DLYANTVLSGGTTMYPGIADR.M	2215.07	-0.00636	2	1	94	0	4.75e-08	0|0	sp|P60709|ACTB_HUMAN/sp|P63261|ACTG_HUMAN/tr|Q1KLZ0|Q1KLZ0_HUMAN/tr|I3L3I4|I3L3I4_HUMAN/tr|Q9UE89|Q9UE89_HUMAN/tr|B3KWQ3|B3KWQ3_HUMAN/tr|Q8WVW5|Q8WVW5_HUMAN/tr|A4UCT3|A4UCT3_HUMAN/tr|B7ZAP6|B7ZAP6_HUMAN/tr|A5GZ75|A5GZ75_HUMAN/tr|B4DVQ0|B4DVQ0_HUMAN/tr|B4DW52|B4DW52_HUMAN/tr|B4E335|B4E335_HUMAN/tr|Q53G76|Q53G76_HUMAN/tr|F1BXA6|F1BXA6_HUMAN/tr|Q53G99|Q53G99_HUMAN/tr|Q6PJ43|Q6PJ43_HUMAN/tr|Q53GK6|Q5…		4.21	0		0	2	MASCOT		T
	P13063_NL,25275	K.DLYANTVLSGGTTMYPGIADR.M	2215.07	0.00054	2	1	112.9	0	5.96e-10	0|0	sp|P60709|ACTB_HUMAN/sp|P63261|ACTG_HUMAN/tr|Q1KLZ0|Q1KLZ0_HUMAN/tr|I3L3I4|I3L3I4_HUMAN/tr|Q9UE89|Q9UE89_HUMAN/tr|B3KWQ3|B3KWQ3_HUMAN/tr|Q8WVW5|Q8WVW5_HUMAN/tr|A4UCT3|A4UCT3_HUMAN/tr|B7ZAP6|B7ZAP6_HUMAN/tr|A5GZ75|A5GZ75_HUMAN/tr|B4DVQ0|B4DVQ0_HUMAN/tr|B4DW52|B4DW52_HUMAN/tr|B4E335|B4E335_HUMAN/tr|Q53G76|Q53G76_HUMAN/tr|F1BXA6|F1BXA6_HUMAN/tr|Q53G99|Q53G99_HUMAN/tr|Q6PJ43|Q6PJ43_HUMAN/tr|Q53GK6|Q5…		4.21	0		0	2	MASCOT		T
	P13063_NL,7052	K.DSYVGDEAQSK.R	1198.52	0.00055	2	1	43.55	0	0.00242	0|0	sp|P62736|ACTA_HUMAN/sp|P60709|ACTB_HUMAN/sp|P68032|ACTC_HUMAN/sp|P63261|ACTG_HUMAN/sp|P63267|ACTH_HUMAN/sp|P68133|ACTS_HUMAN/tr|D2JYH4|D2JYH4_HUMAN/tr|Q5T8M7|Q5T8M7_HUMAN/tr|G5E9R0|G5E9R0_HUMAN/tr|Q5T8M8|Q5T8M8_HUMAN/tr|Q1KLZ0|Q1KLZ0_HUMAN/tr|B4DUI8|B4DUI8_HUMAN/tr|I3L3I4|I3L3I4_HUMAN/tr|I3L1U9|I3L1U9_HUMAN/tr|I3L3R2|I3L3R2_HUMAN/tr|I3L3I0|I3L3I0_HUMAN/tr|Q7Z7J6|Q7Z7J6_HUMAN/tr|B7Z6I1|B7Z6I1_HUM…		4.03	0		0	2	MASCOT		T
	P13063_NL,7228	K.DSYVGDEAQSK.R	1198.52	-0.00077	2	1	47.62	0	0.00078	0|0	sp|P62736|ACTA_HUMAN/sp|P60709|ACTB_HUMAN/sp|P68032|ACTC_HUMAN/sp|P63261|ACTG_HUMAN/sp|P63267|ACTH_HUMAN/sp|P68133|ACTS_HUMAN/tr|D2JYH4|D2JYH4_HUMAN/tr|Q5T8M7|Q5T8M7_HUMAN/tr|G5E9R0|G5E9R0_HUMAN/tr|Q5T8M8|Q5T8M8_HUMAN/tr|Q1KLZ0|Q1KLZ0_HUMAN/tr|B4DUI8|B4DUI8_HUMAN/tr|I3L3I4|I3L3I4_HUMAN/tr|I3L1U9|I3L1U9_HUMAN/tr|I3L3R2|I3L3R2_HUMAN/tr|I3L3I0|I3L3I0_HUMAN/tr|Q7Z7J6|Q7Z7J6_HUMAN/tr|B7Z6I1|B7Z6I1_HUM…		4.03	0		0	2	MASCOT		T
	P13063_NL,15605	K.EITALAPSTM*K.I	1177.61	0.00354	2	1	45.55	0	0.00528	0|0	sp|P62736|ACTA_HUMAN/sp|P60709|ACTB_HUMAN/sp|P68032|ACTC_HUMAN/sp|P63261|ACTG_HUMAN/sp|P63267|ACTH_HUMAN/sp|P68133|ACTS_HUMAN/tr|D2JYH4|D2JYH4_HUMAN/tr|Q5T8M7|Q5T8M7_HUMAN/tr|Q5T8M8|Q5T8M8_HUMAN/tr|Q1KLZ0|Q1KLZ0_HUMAN/tr|B4DUI8|B4DUI8_HUMAN/tr|I3L3I4|I3L3I4_HUMAN/tr|Q9UE89|Q9UE89_HUMAN/tr|Q7Z7J6|Q7Z7J6_HUMAN/tr|B3KWQ3|B3KWQ3_HUMAN/tr|Q8WVW5|Q8WVW5_HUMAN/tr|A4UCT3|A4UCT3_HUMAN/tr|A8K3K1|A8K3K1_HUM…		6.1	0	15.994919 Oxidation (M)	0	2	MASCOT		T
	P13063_NL,15693	K.EITALAPSTMK.I	1161.62	0.00092	2	1	58.81	0	0.000233	0|0	sp|P62736|ACTA_HUMAN/sp|P60709|ACTB_HUMAN/sp|P68032|ACTC_HUMAN/sp|P63261|ACTG_HUMAN/sp|P63267|ACTH_HUMAN/sp|P68133|ACTS_HUMAN/tr|D2JYH4|D2JYH4_HUMAN/tr|Q5T8M7|Q5T8M7_HUMAN/tr|Q5T8M8|Q5T8M8_HUMAN/tr|Q1KLZ0|Q1KLZ0_HUMAN/tr|B4DUI8|B4DUI8_HUMAN/tr|I3L3I4|I3L3I4_HUMAN/tr|Q9UE89|Q9UE89_HUMAN/tr|Q7Z7J6|Q7Z7J6_HUMAN/tr|B3KWQ3|B3KWQ3_HUMAN/tr|Q8WVW5|Q8WVW5_HUMAN/tr|A4UCT3|A4UCT3_HUMAN/tr|A8K3K1|A8K3K1_HUM…		6.1	0		0	2	MASCOT		T
	P13063_NL,18323	K.IWHHTFYNELR.V ! R.IWHHTFYNELR.V	1515.75	-0.0009	3	1	37.03	0	0.0282	0|0	sp|Q9BYX7|ACTBM_HUMAN/sp|P60709|ACTB_HUMAN/sp|P68032|ACTC_HUMAN/sp|P63261|ACTG_HUMAN/sp|P68133|ACTS_HUMAN/sp|Q6S8J3|POTEE_HUMAN/sp|A5A3E0|POTEF_HUMAN/sp|P0CG38|POTEI_HUMAN/sp|P0CG39|POTEJ_HUMAN/tr|Q562X4|Q562X4_HUMAN/tr|G5E9R0|G5E9R0_HUMAN/tr|Q562T4|Q562T4_HUMAN/tr|Q5T8M8|Q5T8M8_HUMAN/tr|Q562P8|Q562P8_HUMAN/tr|Q562Z7|Q562Z7_HUMAN/tr|Q1KLZ0|Q1KLZ0_HUMAN/tr|Q562Q0|Q562Q0_HUMAN/tr|Q562Q8|Q562Q8_HUMA…		6.92	0		0	2	MASCOT		T
	P13063_NL,18494	K.IWHHTFYNELR.V ! R.IWHHTFYNELR.V	1515.75	-0.00264	3	1	51.72	0	0.000975	0|0	sp|Q9BYX7|ACTBM_HUMAN/sp|P60709|ACTB_HUMAN/sp|P68032|ACTC_HUMAN/sp|P63261|ACTG_HUMAN/sp|P68133|ACTS_HUMAN/sp|Q6S8J3|POTEE_HUMAN/sp|A5A3E0|POTEF_HUMAN/sp|P0CG38|POTEI_HUMAN/sp|P0CG39|POTEJ_HUMAN/tr|Q562X4|Q562X4_HUMAN/tr|G5E9R0|G5E9R0_HUMAN/tr|Q562T4|Q562T4_HUMAN/tr|Q5T8M8|Q5T8M8_HUMAN/tr|Q562P8|Q562P8_HUMAN/tr|Q562Z7|Q562Z7_HUMAN/tr|Q1KLZ0|Q1KLZ0_HUMAN/tr|Q562Q0|Q562Q0_HUMAN/tr|Q562Q8|Q562Q8_HUMA…		6.92	0		0	2	MASCOT		T
	P13063_NL,18668	K.IWHHTFYNELR.V ! R.IWHHTFYNELR.V	1515.75	-9e-05	3	1	24.5	0	0.497	0|0	sp|Q9BYX7|ACTBM_HUMAN/sp|P60709|ACTB_HUMAN/sp|P68032|ACTC_HUMAN/sp|P63261|ACTG_HUMAN/sp|P68133|ACTS_HUMAN/sp|Q6S8J3|POTEE_HUMAN/sp|A5A3E0|POTEF_HUMAN/sp|P0CG38|POTEI_HUMAN/sp|P0CG39|POTEJ_HUMAN/tr|Q562X4|Q562X4_HUMAN/tr|G5E9R0|G5E9R0_HUMAN/tr|Q562T4|Q562T4_HUMAN/tr|Q5T8M8|Q5T8M8_HUMAN/tr|Q562P8|Q562P8_HUMAN/tr|Q562Z7|Q562Z7_HUMAN/tr|Q1KLZ0|Q1KLZ0_HUMAN/tr|Q562Q0|Q562Q0_HUMAN/tr|Q562Q8|Q562Q8_HUMA…		6.92	0		0	2	MASCOT		T
	P13063_NL,29449	K.LCYVALDFEQEMATAASSSSLEK.S	2550.17	-0.00215	2	1	60.55	0	6.83e-05	0|0	sp|P60709|ACTB_HUMAN/sp|P63261|ACTG_HUMAN/sp|Q6S8J3|POTEE_HUMAN/tr|Q1KLZ0|Q1KLZ0_HUMAN/tr|I3L3I4|I3L3I4_HUMAN/tr|I3L4N8|I3L4N8_HUMAN/tr|B3KWQ3|B3KWQ3_HUMAN/tr|Q8WVW5|Q8WVW5_HUMAN/tr|A4UCT3|A4UCT3_HUMAN/tr|B7ZAP6|B7ZAP6_HUMAN/tr|A5GZ75|A5GZ75_HUMAN/tr|B4DVQ0|B4DVQ0_HUMAN/tr|G8FSY7|G8FSY7_HUMAN/tr|B4DW52|B4DW52_HUMAN/tr|B4E335|B4E335_HUMAN/tr|Q53G76|Q53G76_HUMAN/tr|Q53G99|Q53G99_HUMAN/tr|Q6PJ43|Q6P…		4	0		0	2	MASCOT		T
	P13063_NL,29518	K.LCYVALDFEQEMATAASSSSLEK.S	2550.17	-0.00039	3	1	104.28	0	2.76e-09	0|0	sp|P60709|ACTB_HUMAN/sp|P63261|ACTG_HUMAN/sp|Q6S8J3|POTEE_HUMAN/tr|Q1KLZ0|Q1KLZ0_HUMAN/tr|I3L3I4|I3L3I4_HUMAN/tr|I3L4N8|I3L4N8_HUMAN/tr|B3KWQ3|B3KWQ3_HUMAN/tr|Q8WVW5|Q8WVW5_HUMAN/tr|A4UCT3|A4UCT3_HUMAN/tr|B7ZAP6|B7ZAP6_HUMAN/tr|A5GZ75|A5GZ75_HUMAN/tr|B4DVQ0|B4DVQ0_HUMAN/tr|G8FSY7|G8FSY7_HUMAN/tr|B4DW52|B4DW52_HUMAN/tr|B4E335|B4E335_HUMAN/tr|Q53G76|Q53G76_HUMAN/tr|Q53G99|Q53G99_HUMAN/tr|Q6PJ43|Q6P…		4	0		0	2	MASCOT		T
	P13063_NL,29575	K.LCYVALDFEQEMATAASSSSLEK.S	2550.17	-0.00337	2	1	82.1	0	4.8e-07	0|0	sp|P60709|ACTB_HUMAN/sp|P63261|ACTG_HUMAN/sp|Q6S8J3|POTEE_HUMAN/tr|Q1KLZ0|Q1KLZ0_HUMAN/tr|I3L3I4|I3L3I4_HUMAN/tr|I3L4N8|I3L4N8_HUMAN/tr|B3KWQ3|B3KWQ3_HUMAN/tr|Q8WVW5|Q8WVW5_HUMAN/tr|A4UCT3|A4UCT3_HUMAN/tr|B7ZAP6|B7ZAP6_HUMAN/tr|A5GZ75|A5GZ75_HUMAN/tr|B4DVQ0|B4DVQ0_HUMAN/tr|G8FSY7|G8FSY7_HUMAN/tr|B4DW52|B4DW52_HUMAN/tr|B4E335|B4E335_HUMAN/tr|Q53G76|Q53G76_HUMAN/tr|Q53G99|Q53G99_HUMAN/tr|Q6PJ43|Q6P…		4	0		0	2	MASCOT		T
	P13063_NL,11644	K.QEYDESGPSIVHR.K	1516.7	-0.00073	3	1	46.79	0	0.0018	0|0	sp|Q9BYX7|ACTBM_HUMAN/sp|P60709|ACTB_HUMAN/sp|P63261|ACTG_HUMAN/sp|Q6S8J3|POTEE_HUMAN/sp|A5A3E0|POTEF_HUMAN/sp|P0CG38|POTEI_HUMAN/sp|P0CG39|POTEJ_HUMAN/tr|Q1KLZ0|Q1KLZ0_HUMAN/tr|B3KWQ3|B3KWQ3_HUMAN/tr|Q8WVW5|Q8WVW5_HUMAN/tr|B7ZAP6|B7ZAP6_HUMAN/tr|B4DVQ0|B4DVQ0_HUMAN/tr|B4DW52|B4DW52_HUMAN/tr|B4E335|B4E335_HUMAN/tr|Q53G76|Q53G76_HUMAN/tr|Q53G99|Q53G99_HUMAN/tr|Q6PJ43|Q6PJ43_HUMAN/tr|Q53GK6|Q53GK6_…		4.65	0		0	2	MASCOT		T
	P13063_NL,11656	K.QEYDESGPSIVHR.K	1516.7	0.00427	2	1	48.98	0	0.00102	0|0	sp|Q9BYX7|ACTBM_HUMAN/sp|P60709|ACTB_HUMAN/sp|P63261|ACTG_HUMAN/sp|Q6S8J3|POTEE_HUMAN/sp|A5A3E0|POTEF_HUMAN/sp|P0CG38|POTEI_HUMAN/sp|P0CG39|POTEJ_HUMAN/tr|Q1KLZ0|Q1KLZ0_HUMAN/tr|B3KWQ3|B3KWQ3_HUMAN/tr|Q8WVW5|Q8WVW5_HUMAN/tr|B7ZAP6|B7ZAP6_HUMAN/tr|B4DVQ0|B4DVQ0_HUMAN/tr|B4DW52|B4DW52_HUMAN/tr|B4E335|B4E335_HUMAN/tr|Q53G76|Q53G76_HUMAN/tr|Q53G99|Q53G99_HUMAN/tr|Q6PJ43|Q6PJ43_HUMAN/tr|Q53GK6|Q53GK6_…		4.65	0		0	2	MASCOT		T
	P13063_NL,11821	K.QEYDESGPSIVHR.K	1516.7	-0.00589	3	1	82.29	0	5.36e-07	0|0	sp|Q9BYX7|ACTBM_HUMAN/sp|P60709|ACTB_HUMAN/sp|P63261|ACTG_HUMAN/sp|Q6S8J3|POTEE_HUMAN/sp|A5A3E0|POTEF_HUMAN/sp|P0CG38|POTEI_HUMAN/sp|P0CG39|POTEJ_HUMAN/tr|Q1KLZ0|Q1KLZ0_HUMAN/tr|B3KWQ3|B3KWQ3_HUMAN/tr|Q8WVW5|Q8WVW5_HUMAN/tr|B7ZAP6|B7ZAP6_HUMAN/tr|B4DVQ0|B4DVQ0_HUMAN/tr|B4DW52|B4DW52_HUMAN/tr|B4E335|B4E335_HUMAN/tr|Q53G76|Q53G76_HUMAN/tr|Q53G99|Q53G99_HUMAN/tr|Q6PJ43|Q6PJ43_HUMAN/tr|Q53GK6|Q53GK6_…		4.65	0		0	2	MASCOT		T
	P13063_NL,11835	K.QEYDESGPSIVHR.K	1516.7	0.00019	2	1	103.52	0	3.81e-09	0|0	sp|Q9BYX7|ACTBM_HUMAN/sp|P60709|ACTB_HUMAN/sp|P63261|ACTG_HUMAN/sp|Q6S8J3|POTEE_HUMAN/sp|A5A3E0|POTEF_HUMAN/sp|P0CG38|POTEI_HUMAN/sp|P0CG39|POTEJ_HUMAN/tr|Q1KLZ0|Q1KLZ0_HUMAN/tr|B3KWQ3|B3KWQ3_HUMAN/tr|Q8WVW5|Q8WVW5_HUMAN/tr|B7ZAP6|B7ZAP6_HUMAN/tr|B4DVQ0|B4DVQ0_HUMAN/tr|B4DW52|B4DW52_HUMAN/tr|B4E335|B4E335_HUMAN/tr|Q53G76|Q53G76_HUMAN/tr|Q53G99|Q53G99_HUMAN/tr|Q6PJ43|Q6PJ43_HUMAN/tr|Q53GK6|Q53GK6_…		4.65	0		0	2	MASCOT		T
	P13063_NL,23961	K.SYELPDGQVITIGNER.F ! R.SYELPDGQVITIGNER.F	1790.89	-0.00024	2	1	71.79	0	1e-05	0|0	sp|P62736|ACTA_HUMAN/sp|Q9BYX7|ACTBM_HUMAN/sp|P60709|ACTB_HUMAN/sp|P68032|ACTC_HUMAN/sp|P63261|ACTG_HUMAN/sp|P63267|ACTH_HUMAN/sp|P68133|ACTS_HUMAN/sp|Q6S8J3|POTEE_HUMAN/sp|A5A3E0|POTEF_HUMAN/tr|D2JYH4|D2JYH4_HUMAN/tr|Q5T8M7|Q5T8M7_HUMAN/tr|Q5T8M8|Q5T8M8_HUMAN/tr|Q1KLZ0|Q1KLZ0_HUMAN/tr|B4DUI8|B4DUI8_HUMAN/tr|I3L3I4|I3L3I4_HUMAN/tr|B3KWQ3|B3KWQ3_HUMAN/tr|Q8WVW5|Q8WVW5_HUMAN/tr|A4UCT3|A4UCT3_HUMAN/…		4.14	0		0	2	MASCOT		T
	P13063_NL,24109	K.SYELPDGQVITIGNER.F ! R.SYELPDGQVITIGNER.F	1790.89	-0.00036	2	1	80.83	0	1.23e-06	0|0	sp|P62736|ACTA_HUMAN/sp|Q9BYX7|ACTBM_HUMAN/sp|P60709|ACTB_HUMAN/sp|P68032|ACTC_HUMAN/sp|P63261|ACTG_HUMAN/sp|P63267|ACTH_HUMAN/sp|P68133|ACTS_HUMAN/sp|Q6S8J3|POTEE_HUMAN/sp|A5A3E0|POTEF_HUMAN/tr|D2JYH4|D2JYH4_HUMAN/tr|Q5T8M7|Q5T8M7_HUMAN/tr|Q5T8M8|Q5T8M8_HUMAN/tr|Q1KLZ0|Q1KLZ0_HUMAN/tr|B4DUI8|B4DUI8_HUMAN/tr|I3L3I4|I3L3I4_HUMAN/tr|B3KWQ3|B3KWQ3_HUMAN/tr|Q8WVW5|Q8WVW5_HUMAN/tr|A4UCT3|A4UCT3_HUMAN/…		4.14	0		0	2	MASCOT		T
	P13063_NL,24254	K.SYELPDGQVITIGNER.F ! R.SYELPDGQVITIGNER.F	1790.89	-0.0028	2	1	76.19	0	3.76e-06	0|0	sp|P62736|ACTA_HUMAN/sp|Q9BYX7|ACTBM_HUMAN/sp|P60709|ACTB_HUMAN/sp|P68032|ACTC_HUMAN/sp|P63261|ACTG_HUMAN/sp|P63267|ACTH_HUMAN/sp|P68133|ACTS_HUMAN/sp|Q6S8J3|POTEE_HUMAN/sp|A5A3E0|POTEF_HUMAN/tr|D2JYH4|D2JYH4_HUMAN/tr|Q5T8M7|Q5T8M7_HUMAN/tr|Q5T8M8|Q5T8M8_HUMAN/tr|Q1KLZ0|Q1KLZ0_HUMAN/tr|B4DUI8|B4DUI8_HUMAN/tr|I3L3I4|I3L3I4_HUMAN/tr|B3KWQ3|B3KWQ3_HUMAN/tr|Q8WVW5|Q8WVW5_HUMAN/tr|A4UCT3|A4UCT3_HUMAN/…		4.14	0		0	2	MASCOT		T
	P13063_NL,17944	R.AVFPSIVGRPR.H ! R.AVFPSIVGRPR.Q	1198.71	-0.0003	3	1	23.79	0	0.374	0|0	sp|P62736|ACTA_HUMAN/sp|P60709|ACTB_HUMAN/sp|P68032|ACTC_HUMAN/sp|P63261|ACTG_HUMAN/sp|P63267|ACTH_HUMAN/sp|P68133|ACTS_HUMAN/tr|D2JYH4|D2JYH4_HUMAN/tr|Q5T8M7|Q5T8M7_HUMAN/tr|G5E9R0|G5E9R0_HUMAN/tr|Q5T8M8|Q5T8M8_HUMAN/tr|Q1KLZ0|Q1KLZ0_HUMAN/tr|I3L3I4|I3L3I4_HUMAN/tr|I3L1U9|I3L1U9_HUMAN/tr|I3L3R2|I3L3R2_HUMAN/tr|I3L4N8|I3L4N8_HUMAN/tr|I3L3I0|I3L3I0_HUMAN/tr|Q7Z7J6|Q7Z7J6_HUMAN/tr|B7Z6I1|B7Z6I1_HUM…		12	0		0	2	MASCOT		T
	P13063_NL,28879	R.CPEALFQPSFLGMESCGIHETTFNSIMK.C	3231.46	0.0001	3	1	44.48	0	0.00501	0|0	sp|P60709|ACTB_HUMAN/sp|P63261|ACTG_HUMAN/tr|Q1KLZ0|Q1KLZ0_HUMAN/tr|I3L3I4|I3L3I4_HUMAN/tr|B3KWQ3|B3KWQ3_HUMAN/tr|Q8WVW5|Q8WVW5_HUMAN/tr|A4UCT3|A4UCT3_HUMAN/tr|B7ZAP6|B7ZAP6_HUMAN/tr|A5GZ75|A5GZ75_HUMAN/tr|B4DVQ0|B4DVQ0_HUMAN/tr|B4DW52|B4DW52_HUMAN/tr|B4E335|B4E335_HUMAN/tr|Q53G76|Q53G76_HUMAN/tr|F1BXA6|F1BXA6_HUMAN/tr|Q53G99|Q53G99_HUMAN/tr|Q6PJ43|Q6PJ43_HUMAN/tr|Q53GK6|Q53GK6_HUMAN/tr|Q96DE1|Q9…		4.75	0		0	2	MASCOT		T
	P13063_NL,29015	R.CPEALFQPSFLGMESCGIHETTFNSIMK.C	3231.46	-0.00446	3	1	30.9	0	0.117	0|0	sp|P60709|ACTB_HUMAN/sp|P63261|ACTG_HUMAN/tr|Q1KLZ0|Q1KLZ0_HUMAN/tr|I3L3I4|I3L3I4_HUMAN/tr|B3KWQ3|B3KWQ3_HUMAN/tr|Q8WVW5|Q8WVW5_HUMAN/tr|A4UCT3|A4UCT3_HUMAN/tr|B7ZAP6|B7ZAP6_HUMAN/tr|A5GZ75|A5GZ75_HUMAN/tr|B4DVQ0|B4DVQ0_HUMAN/tr|B4DW52|B4DW52_HUMAN/tr|B4E335|B4E335_HUMAN/tr|Q53G76|Q53G76_HUMAN/tr|F1BXA6|F1BXA6_HUMAN/tr|Q53G99|Q53G99_HUMAN/tr|Q6PJ43|Q6PJ43_HUMAN/tr|Q53GK6|Q53GK6_HUMAN/tr|Q96DE1|Q9…		4.75	0		0	2	MASCOT		T
	P13063_NL,29144	R.CPEALFQPSFLGMESCGIHETTFNSIMK.C	3231.46	-0.00173	3	1	57.37	0	0.000262	0|0	sp|P60709|ACTB_HUMAN/sp|P63261|ACTG_HUMAN/tr|Q1KLZ0|Q1KLZ0_HUMAN/tr|I3L3I4|I3L3I4_HUMAN/tr|B3KWQ3|B3KWQ3_HUMAN/tr|Q8WVW5|Q8WVW5_HUMAN/tr|A4UCT3|A4UCT3_HUMAN/tr|B7ZAP6|B7ZAP6_HUMAN/tr|A5GZ75|A5GZ75_HUMAN/tr|B4DVQ0|B4DVQ0_HUMAN/tr|B4DW52|B4DW52_HUMAN/tr|B4E335|B4E335_HUMAN/tr|Q53G76|Q53G76_HUMAN/tr|F1BXA6|F1BXA6_HUMAN/tr|Q53G99|Q53G99_HUMAN/tr|Q6PJ43|Q6PJ43_HUMAN/tr|Q53GK6|Q53GK6_HUMAN/tr|Q96DE1|Q9…		4.75	0		0	2	MASCOT		T
	P13063_NL,13542	R.GYSFTTTAER.E	1132.53	-0.00097	2	1	44.82	0	0.00268	0|0	sp|P60709|ACTB_HUMAN/sp|P63261|ACTG_HUMAN/tr|Q1KLZ0|Q1KLZ0_HUMAN/tr|I3L3I4|I3L3I4_HUMAN/tr|I3L1U9|I3L1U9_HUMAN/tr|I3L4N8|I3L4N8_HUMAN/tr|I3L3I0|I3L3I0_HUMAN/tr|B3KWQ3|B3KWQ3_HUMAN/tr|Q8WVW5|Q8WVW5_HUMAN/tr|B7ZAP6|B7ZAP6_HUMAN/tr|B4DVQ0|B4DVQ0_HUMAN/tr|B4DW52|B4DW52_HUMAN/tr|B4E335|B4E335_HUMAN/tr|Q53G76|Q53G76_HUMAN/tr|Q53G99|Q53G99_HUMAN/tr|Q6PJ43|Q6PJ43_HUMAN/tr|Q53GK6|Q53GK6_HUMAN/tr|B4E3A4|B4…		6	0		0	2	MASCOT		T
	P13063_NL,13713	R.GYSFTTTAER.E	1132.53	-5e-05	2	1	42.09	0	0.00527	0|0	sp|P60709|ACTB_HUMAN/sp|P63261|ACTG_HUMAN/tr|Q1KLZ0|Q1KLZ0_HUMAN/tr|I3L3I4|I3L3I4_HUMAN/tr|I3L1U9|I3L1U9_HUMAN/tr|I3L4N8|I3L4N8_HUMAN/tr|I3L3I0|I3L3I0_HUMAN/tr|B3KWQ3|B3KWQ3_HUMAN/tr|Q8WVW5|Q8WVW5_HUMAN/tr|B7ZAP6|B7ZAP6_HUMAN/tr|B4DVQ0|B4DVQ0_HUMAN/tr|B4DW52|B4DW52_HUMAN/tr|B4E335|B4E335_HUMAN/tr|Q53G76|Q53G76_HUMAN/tr|Q53G99|Q53G99_HUMAN/tr|Q6PJ43|Q6PJ43_HUMAN/tr|Q53GK6|Q53GK6_HUMAN/tr|B4E3A4|B4…		6	0		0	2	MASCOT		T
	P13063_NL,5152	R.HQGVM*VGM*GQK.D	1203.56	2e-05	3	1	31.83	0	0.0686	0|0	sp|P62736|ACTA_HUMAN/sp|Q562R1|ACTBL_HUMAN/sp|P60709|ACTB_HUMAN/sp|P68032|ACTC_HUMAN/sp|P63261|ACTG_HUMAN/sp|P63267|ACTH_HUMAN/sp|P68133|ACTS_HUMAN/tr|D2JYH4|D2JYH4_HUMAN/tr|Q5T8M7|Q5T8M7_HUMAN/tr|G5E9R0|G5E9R0_HUMAN/tr|Q5T8M8|Q5T8M8_HUMAN/tr|Q1KLZ0|Q1KLZ0_HUMAN/tr|I3L3I4|I3L3I4_HUMAN/tr|I3L1U9|I3L1U9_HUMAN/tr|I3L3R2|I3L3R2_HUMAN/tr|I3L3I0|I3L3I0_HUMAN/tr|Q7Z7J6|Q7Z7J6_HUMAN/tr|B7Z6I1|B7Z6I1_HUMA…		8.76	0	15.994919 Oxidation (M)	0	2	MASCOT		T
	P13063_NL,9503	R.HQGVM*VGMGQK.D	1187.57	0.00099	2	1	57.97	0	0.000188	0|0	sp|P62736|ACTA_HUMAN/sp|Q562R1|ACTBL_HUMAN/sp|P60709|ACTB_HUMAN/sp|P68032|ACTC_HUMAN/sp|P63261|ACTG_HUMAN/sp|P63267|ACTH_HUMAN/sp|P68133|ACTS_HUMAN/tr|D2JYH4|D2JYH4_HUMAN/tr|Q5T8M7|Q5T8M7_HUMAN/tr|G5E9R0|G5E9R0_HUMAN/tr|Q5T8M8|Q5T8M8_HUMAN/tr|Q1KLZ0|Q1KLZ0_HUMAN/tr|I3L3I4|I3L3I4_HUMAN/tr|I3L1U9|I3L1U9_HUMAN/tr|I3L3R2|I3L3R2_HUMAN/tr|I3L3I0|I3L3I0_HUMAN/tr|Q7Z7J6|Q7Z7J6_HUMAN/tr|B7Z6I1|B7Z6I1_HUMA…		8.76	0	15.994919 Oxidation (M)	0	2	MASCOT		T
	P13063_NL,6126	R.HQGVMVGM*GQK.D	1187.57	0.00035	2	1	48.95	0	0.0015	0|0	sp|P62736|ACTA_HUMAN/sp|Q562R1|ACTBL_HUMAN/sp|P60709|ACTB_HUMAN/sp|P68032|ACTC_HUMAN/sp|P63261|ACTG_HUMAN/sp|P63267|ACTH_HUMAN/sp|P68133|ACTS_HUMAN/tr|D2JYH4|D2JYH4_HUMAN/tr|Q5T8M7|Q5T8M7_HUMAN/tr|G5E9R0|G5E9R0_HUMAN/tr|Q5T8M8|Q5T8M8_HUMAN/tr|Q1KLZ0|Q1KLZ0_HUMAN/tr|I3L3I4|I3L3I4_HUMAN/tr|I3L1U9|I3L1U9_HUMAN/tr|I3L3R2|I3L3R2_HUMAN/tr|I3L3I0|I3L3I0_HUMAN/tr|Q7Z7J6|Q7Z7J6_HUMAN/tr|B7Z6I1|B7Z6I1_HUMA…		8.76	0	15.994919 Oxidation (M)	0	2	MASCOT		T
	P13063_NL,6130	R.HQGVMVGM*GQK.D	1187.57	-0.00037	3	1	25.21	0	0.355	0|0	sp|P62736|ACTA_HUMAN/sp|Q562R1|ACTBL_HUMAN/sp|P60709|ACTB_HUMAN/sp|P68032|ACTC_HUMAN/sp|P63261|ACTG_HUMAN/sp|P63267|ACTH_HUMAN/sp|P68133|ACTS_HUMAN/tr|D2JYH4|D2JYH4_HUMAN/tr|Q5T8M7|Q5T8M7_HUMAN/tr|G5E9R0|G5E9R0_HUMAN/tr|Q5T8M8|Q5T8M8_HUMAN/tr|Q1KLZ0|Q1KLZ0_HUMAN/tr|I3L3I4|I3L3I4_HUMAN/tr|I3L1U9|I3L1U9_HUMAN/tr|I3L3R2|I3L3R2_HUMAN/tr|I3L3I0|I3L3I0_HUMAN/tr|Q7Z7J6|Q7Z7J6_HUMAN/tr|B7Z6I1|B7Z6I1_HUMA…		8.76	0	15.994919 Oxidation (M)	0	2	MASCOT		T
	P13063_NL,9387	R.HQGVMVGMGQK.D	1171.57	0.00087	2	1	61.56	0	6.63e-05	0|0	sp|P62736|ACTA_HUMAN/sp|Q562R1|ACTBL_HUMAN/sp|P60709|ACTB_HUMAN/sp|P68032|ACTC_HUMAN/sp|P63261|ACTG_HUMAN/sp|P63267|ACTH_HUMAN/sp|P68133|ACTS_HUMAN/tr|D2JYH4|D2JYH4_HUMAN/tr|Q5T8M7|Q5T8M7_HUMAN/tr|G5E9R0|G5E9R0_HUMAN/tr|Q5T8M8|Q5T8M8_HUMAN/tr|Q1KLZ0|Q1KLZ0_HUMAN/tr|I3L3I4|I3L3I4_HUMAN/tr|I3L1U9|I3L1U9_HUMAN/tr|I3L3R2|I3L3R2_HUMAN/tr|I3L3I0|I3L3I0_HUMAN/tr|Q7Z7J6|Q7Z7J6_HUMAN/tr|B7Z6I1|B7Z6I1_HUMA…		8.76	0		0	2	MASCOT		T
	P13063_NL,9401	R.HQGVMVGMGQK.D	1171.57	0.00012	3	1	24.05	0	0.373	0|0	sp|P62736|ACTA_HUMAN/sp|Q562R1|ACTBL_HUMAN/sp|P60709|ACTB_HUMAN/sp|P68032|ACTC_HUMAN/sp|P63261|ACTG_HUMAN/sp|P63267|ACTH_HUMAN/sp|P68133|ACTS_HUMAN/tr|D2JYH4|D2JYH4_HUMAN/tr|Q5T8M7|Q5T8M7_HUMAN/tr|G5E9R0|G5E9R0_HUMAN/tr|Q5T8M8|Q5T8M8_HUMAN/tr|Q1KLZ0|Q1KLZ0_HUMAN/tr|I3L3I4|I3L3I4_HUMAN/tr|I3L1U9|I3L1U9_HUMAN/tr|I3L3R2|I3L3R2_HUMAN/tr|I3L3I0|I3L3I0_HUMAN/tr|Q7Z7J6|Q7Z7J6_HUMAN/tr|B7Z6I1|B7Z6I1_HUMA…		8.76	0		0	2	MASCOT		T
	P13063_NL,9566	R.HQGVMVGMGQK.D	1171.57	0.00025	2	1	70.22	0	9.02e-06	0|0	sp|P62736|ACTA_HUMAN/sp|Q562R1|ACTBL_HUMAN/sp|P60709|ACTB_HUMAN/sp|P68032|ACTC_HUMAN/sp|P63261|ACTG_HUMAN/sp|P63267|ACTH_HUMAN/sp|P68133|ACTS_HUMAN/tr|D2JYH4|D2JYH4_HUMAN/tr|Q5T8M7|Q5T8M7_HUMAN/tr|G5E9R0|G5E9R0_HUMAN/tr|Q5T8M8|Q5T8M8_HUMAN/tr|Q1KLZ0|Q1KLZ0_HUMAN/tr|I3L3I4|I3L3I4_HUMAN/tr|I3L1U9|I3L1U9_HUMAN/tr|I3L3R2|I3L3R2_HUMAN/tr|I3L3I0|I3L3I0_HUMAN/tr|Q7Z7J6|Q7Z7J6_HUMAN/tr|B7Z6I1|B7Z6I1_HUMA…		8.76	0		0	2	MASCOT		T
	P13063_NL,9577	R.HQGVMVGMGQK.D	1171.57	0.00068	3	1	33.36	0	0.0438	0|0	sp|P62736|ACTA_HUMAN/sp|Q562R1|ACTBL_HUMAN/sp|P60709|ACTB_HUMAN/sp|P68032|ACTC_HUMAN/sp|P63261|ACTG_HUMAN/sp|P63267|ACTH_HUMAN/sp|P68133|ACTS_HUMAN/tr|D2JYH4|D2JYH4_HUMAN/tr|Q5T8M7|Q5T8M7_HUMAN/tr|G5E9R0|G5E9R0_HUMAN/tr|Q5T8M8|Q5T8M8_HUMAN/tr|Q1KLZ0|Q1KLZ0_HUMAN/tr|I3L3I4|I3L3I4_HUMAN/tr|I3L1U9|I3L1U9_HUMAN/tr|I3L3R2|I3L3R2_HUMAN/tr|I3L3I0|I3L3I0_HUMAN/tr|Q7Z7J6|Q7Z7J6_HUMAN/tr|B7Z6I1|B7Z6I1_HUMA…		8.76	0		0	2	MASCOT		T
	P13063_NL,22482	R.KDLYANTVLSGGTTMYPGIADR.M	2343.16	0.00135	3	1	52.62	0	0.00116	0|0	sp|P60709|ACTB_HUMAN/sp|P63261|ACTG_HUMAN/tr|Q1KLZ0|Q1KLZ0_HUMAN/tr|I3L3I4|I3L3I4_HUMAN/tr|Q9UE89|Q9UE89_HUMAN/tr|B3KWQ3|B3KWQ3_HUMAN/tr|Q8WVW5|Q8WVW5_HUMAN/tr|A4UCT3|A4UCT3_HUMAN/tr|B7ZAP6|B7ZAP6_HUMAN/tr|A5GZ75|A5GZ75_HUMAN/tr|B4DVQ0|B4DVQ0_HUMAN/tr|B4DW52|B4DW52_HUMAN/tr|B4E335|B4E335_HUMAN/tr|Q53G76|Q53G76_HUMAN/tr|F1BXA6|F1BXA6_HUMAN/tr|Q53G99|Q53G99_HUMAN/tr|Q6PJ43|Q6PJ43_HUMAN/tr|Q53GK6|Q5…		5.96	1		0	2	MASCOT		T
	P13063_NL,19747	R.VAPEEHPVLLTEAPLNPK.A	1954.06	1e-05	2	1	59	0	0.000115	0|0	sp|P60709|ACTB_HUMAN/sp|P63261|ACTG_HUMAN/tr|G5E9R0|G5E9R0_HUMAN/tr|Q562Z7|Q562Z7_HUMAN/tr|Q1KLZ0|Q1KLZ0_HUMAN/tr|I3L3I4|I3L3I4_HUMAN/tr|I3L1U9|I3L1U9_HUMAN/tr|I3L3R2|I3L3R2_HUMAN/tr|I3L4N8|I3L4N8_HUMAN/tr|I3L3I0|I3L3I0_HUMAN/tr|Q562L5|Q562L5_HUMAN/tr|Q562P0|Q562P0_HUMAN/tr|Q562P9|Q562P9_HUMAN/tr|Q8WVW5|Q8WVW5_HUMAN/tr|K7EM38|K7EM38_HUMAN/tr|Q562U2|Q562U2_HUMAN/tr|Q562L9|Q562L9_HUMAN/tr|Q562V5|Q5…		4.75	0		0	2	MASCOT		T
	P13063_NL,19788	R.VAPEEHPVLLTEAPLNPK.A	1954.06	-0.00051	3	1	34.34	0	0.0327	0|0	sp|P60709|ACTB_HUMAN/sp|P63261|ACTG_HUMAN/tr|G5E9R0|G5E9R0_HUMAN/tr|Q562Z7|Q562Z7_HUMAN/tr|Q1KLZ0|Q1KLZ0_HUMAN/tr|I3L3I4|I3L3I4_HUMAN/tr|I3L1U9|I3L1U9_HUMAN/tr|I3L3R2|I3L3R2_HUMAN/tr|I3L4N8|I3L4N8_HUMAN/tr|I3L3I0|I3L3I0_HUMAN/tr|Q562L5|Q562L5_HUMAN/tr|Q562P0|Q562P0_HUMAN/tr|Q562P9|Q562P9_HUMAN/tr|Q8WVW5|Q8WVW5_HUMAN/tr|K7EM38|K7EM38_HUMAN/tr|Q562U2|Q562U2_HUMAN/tr|Q562L9|Q562L9_HUMAN/tr|Q562V5|Q5…		4.75	0		0	2	MASCOT		T
	P13063_NL,19890	R.VAPEEHPVLLTEAPLNPK.A	1954.06	-0.00197	2	1	51.07	0	0.000709	0|0	sp|P60709|ACTB_HUMAN/sp|P63261|ACTG_HUMAN/tr|G5E9R0|G5E9R0_HUMAN/tr|Q562Z7|Q562Z7_HUMAN/tr|Q1KLZ0|Q1KLZ0_HUMAN/tr|I3L3I4|I3L3I4_HUMAN/tr|I3L1U9|I3L1U9_HUMAN/tr|I3L3R2|I3L3R2_HUMAN/tr|I3L4N8|I3L4N8_HUMAN/tr|I3L3I0|I3L3I0_HUMAN/tr|Q562L5|Q562L5_HUMAN/tr|Q562P0|Q562P0_HUMAN/tr|Q562P9|Q562P9_HUMAN/tr|Q8WVW5|Q8WVW5_HUMAN/tr|K7EM38|K7EM38_HUMAN/tr|Q562U2|Q562U2_HUMAN/tr|Q562L9|Q562L9_HUMAN/tr|Q562V5|Q5…		4.75	0		0	2	MASCOT		T
	P13063_NL,19928	R.VAPEEHPVLLTEAPLNPK.A	1954.06	-6e-05	3	1	36.7	0	0.0193	0|0	sp|P60709|ACTB_HUMAN/sp|P63261|ACTG_HUMAN/tr|G5E9R0|G5E9R0_HUMAN/tr|Q562Z7|Q562Z7_HUMAN/tr|Q1KLZ0|Q1KLZ0_HUMAN/tr|I3L3I4|I3L3I4_HUMAN/tr|I3L1U9|I3L1U9_HUMAN/tr|I3L3R2|I3L3R2_HUMAN/tr|I3L4N8|I3L4N8_HUMAN/tr|I3L3I0|I3L3I0_HUMAN/tr|Q562L5|Q562L5_HUMAN/tr|Q562P0|Q562P0_HUMAN/tr|Q562P9|Q562P9_HUMAN/tr|Q8WVW5|Q8WVW5_HUMAN/tr|K7EM38|K7EM38_HUMAN/tr|Q562U2|Q562U2_HUMAN/tr|Q562L9|Q562L9_HUMAN/tr|Q562V5|Q5…		4.75	0		0	2	MASCOT		T
$13-1	sp|P26641|EF1G_HUMAN Elongation factor 1-gamma OS=Homo sapiens GN=EEF1G PE=1 SV=3	25	15	0.4554	50118.2	6.25
$13-2	tr|Q53YD7|Q53YD7_HUMAN EEF1G protein OS=Homo sapiens GN=EEF1G PE=2 SV=1	25	15	0.4554	50118.2	6.25
$13-3	tr|B4DTG2|B4DTG2_HUMAN Elongation factor 1-gamma OS=Homo sapiens GN=EEF1G PE=2 SV=1	25	15	0.4086	56149.1	7.6
	P13063_NL,21374	K.AAAPAPEEEMDECEQALAAEPK.A	2357.03	-0.00445	2	1	57.89	0	5.97e-05	0|0	sp|P26641|EF1G_HUMAN/tr|B4DTG2|B4DTG2_HUMAN/tr|Q53YD7|Q53YD7_HUMAN/tr|Q2F840|Q2F840_HUMAN		3.77	0		0	2	MASCOT		T
	P13063_NL,21525	K.AAAPAPEEEMDECEQALAAEPK.A	2357.03	-0.00159	2	1	73.64	0	1.55e-06	0|0	sp|P26641|EF1G_HUMAN/tr|B4DTG2|B4DTG2_HUMAN/tr|Q53YD7|Q53YD7_HUMAN/tr|Q2F840|Q2F840_HUMAN		3.77	0		0	2	MASCOT		T
	P13063_NL,15998	K.ALIAAQYSGAQVR.V	1347.74	-0.00125	2	1	60.74	0	0.000124	0|0	sp|P26641|EF1G_HUMAN/tr|B4DTG2|B4DTG2_HUMAN/tr|Q53YD7|Q53YD7_HUMAN/tr|B4DUK7|B4DUK7_HUMAN/tr|Q2F838|Q2F838_HUMAN/tr|B4DSR4|B4DSR4_HUMAN		8.79	0		0	2	MASCOT		T
	P13063_NL,16188	K.ALIAAQYSGAQVR.V	1347.74	0.00057	2	1	62.89	0	7.82e-05	0|0	sp|P26641|EF1G_HUMAN/tr|B4DTG2|B4DTG2_HUMAN/tr|Q53YD7|Q53YD7_HUMAN/tr|B4DUK7|B4DUK7_HUMAN/tr|Q2F838|Q2F838_HUMAN/tr|B4DSR4|B4DSR4_HUMAN		8.79	0		0	2	MASCOT		T
	P13063_NL,16374	K.ALIAAQYSGAQVR.V	1347.74	0.00021	2	1	56.44	0	0.000351	0|0	sp|P26641|EF1G_HUMAN/tr|B4DTG2|B4DTG2_HUMAN/tr|Q53YD7|Q53YD7_HUMAN/tr|B4DUK7|B4DUK7_HUMAN/tr|Q2F838|Q2F838_HUMAN/tr|B4DSR4|B4DSR4_HUMAN		8.79	0		0	2	MASCOT		T
	P13063_NL,26511	K.DGWSLWYSEYR.F	1461.64	0.00059	2	1	52.21	0	0.000223	0|0	sp|P26641|EF1G_HUMAN/tr|B4DTG2|B4DTG2_HUMAN/tr|Q53YD7|Q53YD7_HUMAN/tr|E7EMT2|E7EMT2_HUMAN/tr|B4DUP0|B4DUP0_HUMAN		4.37	0		0	2	MASCOT		T
	P13063_NL,15442	K.DPFAHLPK.S	924.494	0.00134	3	1	21.41	0	0.72	0|0	sp|P26641|EF1G_HUMAN/tr|B4DTG2|B4DTG2_HUMAN/tr|Q53YD7|Q53YD7_HUMAN/tr|E7EMT2|E7EMT2_HUMAN/tr|B4DUP0|B4DUP0_HUMAN		6.74	0		0	2	MASCOT		T
	P13063_NL,15624	K.DPFAHLPK.S	924.494	0.00095	3	1	25.75	0	0.265	0|0	sp|P26641|EF1G_HUMAN/tr|B4DTG2|B4DTG2_HUMAN/tr|Q53YD7|Q53YD7_HUMAN/tr|E7EMT2|E7EMT2_HUMAN/tr|B4DUP0|B4DUP0_HUMAN		6.74	0		0	2	MASCOT		T
	P13063_NL,19965	K.KAAAPAPEEEMDECEQALAAEPK.A	2485.12	0.00439	3	1	53.13	0	0.000297	0|0	sp|P26641|EF1G_HUMAN/tr|B4DTG2|B4DTG2_HUMAN/tr|Q53YD7|Q53YD7_HUMAN/tr|Q2F840|Q2F840_HUMAN		4.06	1		0	2	MASCOT		T
	P13063_NL,14667	K.LDPGSEETQTLVR.E	1444.73	-0.00221	2	1	47.07	0	0.00335	0|0	sp|P26641|EF1G_HUMAN/tr|B4DTG2|B4DTG2_HUMAN/tr|Q53YD7|Q53YD7_HUMAN/tr|B4DUP0|B4DUP0_HUMAN		4.14	0		0	2	MASCOT		T
	P13063_NL,14838	K.LDPGSEETQTLVR.E	1444.73	-0.00055	2	1	85.76	0	4.42e-07	0|0	sp|P26641|EF1G_HUMAN/tr|B4DTG2|B4DTG2_HUMAN/tr|Q53YD7|Q53YD7_HUMAN/tr|B4DUP0|B4DUP0_HUMAN		4.14	0		0	2	MASCOT		T
	P13063_NL,22856	K.STFVLDEFK.R	1085.55	-0.00435	2	1	50.86	0	0.000853	0|0	sp|P26641|EF1G_HUMAN/tr|B4DTG2|B4DTG2_HUMAN/tr|Q53YD7|Q53YD7_HUMAN/tr|E7EMT2|E7EMT2_HUMAN/tr|B4DUP0|B4DUP0_HUMAN		4.37	0		0	2	MASCOT		T
	P13063_NL,32508	K.VPAFEGDDGFCVFESNAIAYYVSNEELR.G	3198.44	0.00297	3	1	27.81	0	0.0705	0|0	sp|P26641|EF1G_HUMAN/tr|B4DTG2|B4DTG2_HUMAN/tr|Q53YD7|Q53YD7_HUMAN/tr|B4DUK7|B4DUK7_HUMAN/tr|Q2F838|Q2F838_HUMAN/tr|B4DSR4|B4DSR4_HUMAN		3.77	0		0	2	MASCOT		T
	P13063_NL,30910	K.YSNEDTLSVALPYFWEHFDK.D	2461.13	0.00113	3	1	48	0	0.00126	0|0	sp|P26641|EF1G_HUMAN/tr|B4DTG2|B4DTG2_HUMAN/tr|Q53YD7|Q53YD7_HUMAN/tr|E7EMT2|E7EMT2_HUMAN/tr|B4DUP0|B4DUP0_HUMAN		4.31	0		0	2	MASCOT		T
	P13063_NL,31086	K.YSNEDTLSVALPYFWEHFDK.D	2461.13	-0.00103	3	1	53.01	0	0.000407	0|0	sp|P26641|EF1G_HUMAN/tr|B4DTG2|B4DTG2_HUMAN/tr|Q53YD7|Q53YD7_HUMAN/tr|E7EMT2|E7EMT2_HUMAN/tr|B4DUP0|B4DUP0_HUMAN		4.31	0		0	2	MASCOT		T
	P13063_NL,24848	R.EYFSWEGAFQHVGK.A	1684.78	-0.00168	3	1	40.31	0	0.00785	0|0	sp|P26641|EF1G_HUMAN/tr|B4DTG2|B4DTG2_HUMAN/tr|Q53YD7|Q53YD7_HUMAN/tr|E7EMT2|E7EMT2_HUMAN/tr|B4DUP0|B4DUP0_HUMAN		5.4	0		0	2	MASCOT		T
	P13063_NL,30459	R.GQELAFPLSPDWQVDYESYTWR.K	2687.24	-0.0011	3	1	41.67	0	0.015	0|0	sp|P26641|EF1G_HUMAN/tr|B4DTG2|B4DTG2_HUMAN/tr|Q53YD7|Q53YD7_HUMAN/tr|E7EMT2|E7EMT2_HUMAN/tr|B4DUP0|B4DUP0_HUMAN		3.92	0		0	2	MASCOT		T
	P13063_NL,30552	R.GQELAFPLSPDWQVDYESYTWR.K	2687.24	-0.00335	2	1	91.57	0	1.54e-07	0|0	sp|P26641|EF1G_HUMAN/tr|B4DTG2|B4DTG2_HUMAN/tr|Q53YD7|Q53YD7_HUMAN/tr|E7EMT2|E7EMT2_HUMAN/tr|B4DUP0|B4DUP0_HUMAN		3.92	0		0	2	MASCOT		T
	P13063_NL,30597	R.GQELAFPLSPDWQVDYESYTWR.K	2687.24	-0.00119	3	1	69.12	0	2.7e-05	0|0	sp|P26641|EF1G_HUMAN/tr|B4DTG2|B4DTG2_HUMAN/tr|Q53YD7|Q53YD7_HUMAN/tr|E7EMT2|E7EMT2_HUMAN/tr|B4DUP0|B4DUP0_HUMAN		3.92	0		0	2	MASCOT		T
	P13063_NL,28033	R.ILGLLDAYLK.T	1118.68	-8e-05	2	1	60.46	0	3.52e-05	0|0	sp|P26641|EF1G_HUMAN/tr|B4DTG2|B4DTG2_HUMAN/tr|Q53YD7|Q53YD7_HUMAN/tr|E7EMT2|E7EMT2_HUMAN/tr|B4DUK7|B4DUK7_HUMAN/tr|B4DUP0|B4DUP0_HUMAN		5.84	0		0	2	MASCOT		T
	P13063_NL,28153	R.ILGLLDAYLK.T	1118.68	-0.00054	2	1	61.26	0	3.25e-05	0|0	sp|P26641|EF1G_HUMAN/tr|B4DTG2|B4DTG2_HUMAN/tr|Q53YD7|Q53YD7_HUMAN/tr|E7EMT2|E7EMT2_HUMAN/tr|B4DUK7|B4DUK7_HUMAN/tr|B4DUP0|B4DUP0_HUMAN		5.84	0		0	2	MASCOT		T
	P13063_NL,13317	R.KLDPGSEETQTLVR.E	1572.82	-0.00498	2	1	54.21	0	0.000626	0|0	sp|P26641|EF1G_HUMAN/tr|B4DTG2|B4DTG2_HUMAN/tr|Q53YD7|Q53YD7_HUMAN/tr|B4DUP0|B4DUP0_HUMAN		4.68	1		0	2	MASCOT		T
	P13063_NL,17876	R.VLSAPPHFHFGQTNR.T	1707.87	0.0008	4	1	36.54	0	0.0631	0|0	sp|P26641|EF1G_HUMAN/tr|B4DTG2|B4DTG2_HUMAN/tr|Q53YD7|Q53YD7_HUMAN/tr|B4DUK7|B4DUK7_HUMAN/tr|Q2F838|Q2F838_HUMAN/tr|B4DSR4|B4DSR4_HUMAN		9.73	0		0	2	MASCOT		T
	P13063_NL,18072	R.VLSAPPHFHFGQTNR.T	1707.87	-0.00076	4	1	45.43	0	0.00802	0|0	sp|P26641|EF1G_HUMAN/tr|B4DTG2|B4DTG2_HUMAN/tr|Q53YD7|Q53YD7_HUMAN/tr|B4DUK7|B4DUK7_HUMAN/tr|Q2F838|Q2F838_HUMAN/tr|B4DSR4|B4DSR4_HUMAN		9.73	0		0	2	MASCOT		T
	P13063_NL,26243	R.WFLTCINQPQFR.A	1609.79	-0.00154	2	1	53.14	0	0.000622	0|0	sp|P26641|EF1G_HUMAN/tr|B4DTG2|B4DTG2_HUMAN/tr|Q53YD7|Q53YD7_HUMAN		8.25	0		0	2	MASCOT		T
$14-1	tr|F5H012|F5H012_HUMAN E3 ubiquitin-protein ligase TRIM21 OS=Homo sapiens GN=TRIM21 PE=4 SV=1	33	14	0.3368	54081	6.06
$14-2	sp|P19474|RO52_HUMAN E3 ubiquitin-protein ligase TRIM21 OS=Homo sapiens GN=TRIM21 PE=1 SV=1	33	14	0.3368	54169.2	5.98
	P13063_NL,19296	K.DLDITSPELR.S	1158.6	-0.00066	2	1	50.89	0	0.00162	0|0	sp|P19474|RO52_HUMAN/tr|F5H012|F5H012_HUMAN		4.03	0		0	2	MASCOT		T
	P13063_NL,19143	K.EAWDLGVCR.D	1105.51	-0.0029	2	1	46.34	0	0.00189	0|0	sp|P19474|RO52_HUMAN/tr|F5H012|F5H012_HUMAN		4.37	0		0	2	MASCOT		T
	P13063_NL,6410	K.GGGSVCPVCR.Q	1048.47	-0.00125	2	1	71.72	0	2.74e-06	0|0	sp|P19474|RO52_HUMAN/tr|F5H012|F5H012_HUMAN		8.07	0		0	2	MASCOT		T
	P13063_NL,6576	K.GGGSVCPVCR.Q	1048.47	-0.00041	2	1	66.31	0	8.5e-06	0|0	sp|P19474|RO52_HUMAN/tr|F5H012|F5H012_HUMAN		8.07	0		0	2	MASCOT		T
	P13063_NL,17203	K.HYWEVDVTGK.E	1233.59	-0.00265	2	1	41.95	0	0.00774	0|0	sp|P19474|RO52_HUMAN/tr|F5H012|F5H012_HUMAN		5.32	0		0	2	MASCOT		T
	P13063_NL,30448	K.LAQQSQALQELISELDR.R	1942.02	-0.00729	2	1	86.33	0	2.97e-07	0|0	sp|P19474|RO52_HUMAN/tr|F5H012|F5H012_HUMAN		4.14	0		0	2	MASCOT		T
	P13063_NL,30474	K.LAQQSQALQELISELDR.R	1942.02	0.00035	3	1	42.22	0	0.00829	0|0	sp|P19474|RO52_HUMAN/tr|F5H012|F5H012_HUMAN		4.14	0		0	2	MASCOT		T
	P13063_NL,30581	K.LAQQSQALQELISELDR.R	1942.02	-0.00189	2	1	121.28	0	9.8e-11	0|0	sp|P19474|RO52_HUMAN/tr|F5H012|F5H012_HUMAN		4.14	0		0	2	MASCOT		T
	P13063_NL,30608	K.LAQQSQALQELISELDR.R	1942.02	-0.0016	3	1	103.47	0	5.89e-09	0|0	sp|P19474|RO52_HUMAN/tr|F5H012|F5H012_HUMAN		4.14	0		0	2	MASCOT		T
	P13063_NL,31135	K.LAQQSQALQELISELDR.R	1942.02	0.00273	2	1	66.46	0	3.04e-05	0|0	sp|P19474|RO52_HUMAN/tr|F5H012|F5H012_HUMAN		4.14	0		0	2	MASCOT		T
	P13063_NL,19932	K.LQVALGELR.R	998.599	-0.0014	2	1	52.94	0	0.000362	0|0	sp|P19474|RO52_HUMAN/tr|F5H012|F5H012_HUMAN		6	0		0	2	MASCOT		T
	P13063_NL,15771	K.NFLVEEEQR.Q	1163.57	-0.00032	2	1	41.85	0	0.00918	0|0	sp|P19474|RO52_HUMAN/tr|F5H012|F5H012_HUMAN		4.25	0		0	2	MASCOT		T
	P13063_NL,15957	K.NFLVEEEQR.Q	1163.57	-0.00182	2	1	48.42	0	0.00194	0|0	sp|P19474|RO52_HUMAN/tr|F5H012|F5H012_HUMAN		4.25	0		0	2	MASCOT		T
	P13063_NL,21171	R.DHAMVPLEEAAQEYQEK.L	1987.91	-0.00015	3	1	41	0	0.0048	0|0	sp|P19474|RO52_HUMAN/tr|F5H012|F5H012_HUMAN		4.25	0		0	2	MASCOT		T
	P13063_NL,21332	R.DHAMVPLEEAAQEYQEK.L	1987.91	-0.00051	3	1	64.51	0	2.12e-05	0|0	sp|P19474|RO52_HUMAN/tr|F5H012|F5H012_HUMAN		4.25	0		0	2	MASCOT		T
	P13063_NL,21350	R.DHAMVPLEEAAQEYQEK.L	1987.91	0.00045	2	1	53.24	0	0.000285	0|0	sp|P19474|RO52_HUMAN/tr|F5H012|F5H012_HUMAN		4.25	0		0	2	MASCOT		T
	P13063_NL,20174	R.FDSYPMVLGAQHFHSGK.H	1920.91	-0.00103	4	1	23.69	0	0.725	0|0	sp|P19474|RO52_HUMAN/tr|H0YDP8|H0YDP8_HUMAN/tr|F5H012|F5H012_HUMAN		6.92	0		0	2	MASCOT		T
	P13063_NL,20209	R.FDSYPMVLGAQHFHSGK.H	1920.91	-0.0068	3	1	44.95	0	0.00556	0|0	sp|P19474|RO52_HUMAN/tr|H0YDP8|H0YDP8_HUMAN/tr|F5H012|F5H012_HUMAN		6.92	0		0	2	MASCOT		T
	P13063_NL,20314	R.FDSYPMVLGAQHFHSGK.H	1920.91	-7e-05	4	1	45.61	0	0.00467	0|0	sp|P19474|RO52_HUMAN/tr|H0YDP8|H0YDP8_HUMAN/tr|F5H012|F5H012_HUMAN		6.92	0		0	2	MASCOT		T
	P13063_NL,13434	R.KGHFLLSSK.S	1016.59	-0.00055	3	1	35.48	0	0.0432	0|0	sp|P19474|RO52_HUMAN/tr|F5H012|F5H012_HUMAN		10	1		0	2	MASCOT		T
	P13063_NL,13602	R.KGHFLLSSK.S	1016.59	-0.00058	3	1	38.99	0	0.0192	0|0	sp|P19474|RO52_HUMAN/tr|F5H012|F5H012_HUMAN		10	1		0	2	MASCOT		T
	P13063_NL,13769	R.KGHFLLSSK.S	1016.59	0.00011	3	1	41.42	0	0.011	0|0	sp|P19474|RO52_HUMAN/tr|F5H012|F5H012_HUMAN		10	1		0	2	MASCOT		T
	P13063_NL,10753	R.LGDTQQSIPGNEER.F	1543.73	-0.00155	2	1	51.3	0	0.000774	0|0	sp|P19474|RO52_HUMAN/tr|H0YDP8|H0YDP8_HUMAN/tr|F5H012|F5H012_HUMAN		4.14	0		0	2	MASCOT		T
	P13063_NL,10911	R.LGDTQQSIPGNEER.F	1543.73	0.00077	2	1	112.65	0	5.61e-10	0|0	sp|P19474|RO52_HUMAN/tr|H0YDP8|H0YDP8_HUMAN/tr|F5H012|F5H012_HUMAN		4.14	0		0	2	MASCOT		T
	P13063_NL,11066	R.LGDTQQSIPGNEER.F	1543.73	0.00349	2	1	85.01	0	3.2e-07	0|0	sp|P19474|RO52_HUMAN/tr|H0YDP8|H0YDP8_HUMAN/tr|F5H012|F5H012_HUMAN		4.14	0		0	2	MASCOT		T
	P13063_NL,10991	R.QLANM*VNNLK.E	1160.61	0.00674	2	1	43.99	0	0.00707	0|0	sp|P19474|RO52_HUMAN/tr|F5H012|F5H012_HUMAN		8.75	0	15.994919 Oxidation (M)	0	2	MASCOT		T
	P13063_NL,11249	R.QLANM*VNNLK.E	1160.61	-0.00074	2	1	43.98	0	0.00731	0|0	sp|P19474|RO52_HUMAN/tr|F5H012|F5H012_HUMAN		8.75	0	15.994919 Oxidation (M)	0	2	MASCOT		T
	P13063_NL,17329	R.QLANMVNNLK.E	1144.61	-0.00125	2	1	62.1	0	0.000102	0|0	sp|P19474|RO52_HUMAN/tr|F5H012|F5H012_HUMAN		8.75	0		0	2	MASCOT		T
	P13063_NL,9381	R.QLQELEKDER.E	1287.65	-0.00088	2	1	50.68	0	0.0013	0|0	sp|P19474|RO52_HUMAN/tr|F5H012|F5H012_HUMAN		4.41	1		0	2	MASCOT		T
	P13063_NL,9393	R.QLQELEKDER.E	1287.65	-0.00115	3	1	47.66	0	0.0026	0|0	sp|P19474|RO52_HUMAN/tr|F5H012|F5H012_HUMAN		4.41	1		0	2	MASCOT		T
	P13063_NL,10730	R.SVCHVPGLK.K	996.53	0.00014	3	1	33.46	0	0.0516	0|0	sp|P19474|RO52_HUMAN/tr|F5H012|F5H012_HUMAN		7.97	0		0	2	MASCOT		T
	P13063_NL,10824	R.SVCHVPGLK.K	996.53	-0.00156	2	1	57.97	0	0.000161	0|0	sp|P19474|RO52_HUMAN/tr|F5H012|F5H012_HUMAN		7.97	0		0	2	MASCOT		T
	P13063_NL,10885	R.SVCHVPGLK.K	996.53	0.00023	3	1	42.39	0	0.0066	0|0	sp|P19474|RO52_HUMAN/tr|F5H012|F5H012_HUMAN		7.97	0		0	2	MASCOT		T
$15-1	sp|P29692|EF1D_HUMAN Elongation factor 1-delta OS=Homo sapiens GN=EEF1D PE=1 SV=5	37	13	0.5979	31121.5	4.9
$15-2	tr|E9PRY8|E9PRY8_HUMAN Elongation factor 1-delta OS=Homo sapiens GN=EEF1D PE=3 SV=1	37	13	0.241	76569.1	6.61
$15-3	tr|D3DWK1|D3DWK1_HUMAN Eukaryotic translation elongation factor 1 delta (Guanine nucleotide exchange protein), isoform CRA_b OS=Homo sapiens GN=EEF1D PE=3 SV=1	37	13	0.2597	71421	6.02
$15-4	tr|B2RAR6|B2RAR6_HUMAN cDNA, FLJ95068, highly similar to Homo sapiens eukaryotic translation elongation factor 1 delta (guanine nucleotide exchange protein) (EEF1D), transcript variant 1, mRNA OS=Homo sapiens PE=2 SV=1	37	13	0.2597	71449.1	6.02
	P13063_NL,20018	K.FEEHVQSVDIAAFNK.I	1733.85	-0.00048	3	1	34.83	0	0.0476	0|0	sp|P29692|EF1D_HUMAN/tr|E9PBQ9|E9PBQ9_HUMAN/tr|Q9BW34|Q9BW34_HUMAN/tr|B2RAR6|B2RAR6_HUMAN/tr|E9PQZ1|E9PQZ1_HUMAN/tr|D3DWK1|D3DWK1_HUMAN/tr|E9PRY8|E9PRY8_HUMAN/tr|B4DDU4|B4DDU4_HUMAN/tr|H0YE72|H0YE72_HUMAN		4.65	0		0	2	MASCOT		T
	P13063_NL,20037	K.FEEHVQSVDIAAFNK.I	1733.85	-0.00251	2	1	61.07	0	0.000118	0|0	sp|P29692|EF1D_HUMAN/tr|E9PBQ9|E9PBQ9_HUMAN/tr|Q9BW34|Q9BW34_HUMAN/tr|B2RAR6|B2RAR6_HUMAN/tr|E9PQZ1|E9PQZ1_HUMAN/tr|D3DWK1|D3DWK1_HUMAN/tr|E9PRY8|E9PRY8_HUMAN/tr|B4DDU4|B4DDU4_HUMAN/tr|H0YE72|H0YE72_HUMAN		4.65	0		0	2	MASCOT		T
	P13063_NL,20172	K.FEEHVQSVDIAAFNK.I	1733.85	-0.00129	3	1	41.04	0	0.0118	0|0	sp|P29692|EF1D_HUMAN/tr|E9PBQ9|E9PBQ9_HUMAN/tr|Q9BW34|Q9BW34_HUMAN/tr|B2RAR6|B2RAR6_HUMAN/tr|E9PQZ1|E9PQZ1_HUMAN/tr|D3DWK1|D3DWK1_HUMAN/tr|E9PRY8|E9PRY8_HUMAN/tr|B4DDU4|B4DDU4_HUMAN/tr|H0YE72|H0YE72_HUMAN		4.65	0		0	2	MASCOT		T
	P13063_NL,16157	K.KLQIQCVVEDDK.V ! R.KLQIQCVVEDDK.V	1474.76	-0.00236	3	1	37.11	0	0.0346	0|0	sp|P24534|EF1B_HUMAN/tr|A4D1M6|A4D1M6_HUMAN ! sp|P29692|EF1D_HUMAN/tr|E9PBQ9|E9PBQ9_HUMAN/tr|Q9BW34|Q9BW34_HUMAN/tr|B2RAR6|B2RAR6_HUMAN/tr|E9PQZ1|E9PQZ1_HUMAN/tr|D3DWK1|D3DWK1_HUMAN/tr|E9PRY8|E9PRY8_HUMAN/tr|E9PK01|E9PK01_HUMAN/tr|H0YE58|H0YE58_HUMAN/tr|B4DDU4|B4DDU4_HUMAN/tr|H0YE72|H0YE72_HUMAN		4.56	1		0	2	MASCOT		T
	P13063_NL,16203	K.KLQIQCVVEDDK.V ! R.KLQIQCVVEDDK.V	1474.76	-0.00198	2	1	58.39	0	0.000258	0|0	sp|P24534|EF1B_HUMAN/tr|A4D1M6|A4D1M6_HUMAN ! sp|P29692|EF1D_HUMAN/tr|E9PBQ9|E9PBQ9_HUMAN/tr|Q9BW34|Q9BW34_HUMAN/tr|B2RAR6|B2RAR6_HUMAN/tr|E9PQZ1|E9PQZ1_HUMAN/tr|D3DWK1|D3DWK1_HUMAN/tr|E9PRY8|E9PRY8_HUMAN/tr|E9PK01|E9PK01_HUMAN/tr|H0YE58|H0YE58_HUMAN/tr|B4DDU4|B4DDU4_HUMAN/tr|H0YE72|H0YE72_HUMAN		4.56	1		0	2	MASCOT		T
	P13063_NL,17777	K.LQIQCVVEDDK.V	1346.66	-0.00042	2	1	48.52	0	0.00241	0|0	sp|P24534|EF1B_HUMAN/sp|P29692|EF1D_HUMAN/tr|A4D1M6|A4D1M6_HUMAN/tr|E9PBQ9|E9PBQ9_HUMAN/tr|Q9BW34|Q9BW34_HUMAN/tr|B2RAR6|B2RAR6_HUMAN/tr|E9PQZ1|E9PQZ1_HUMAN/tr|D3DWK1|D3DWK1_HUMAN/tr|E9PRY8|E9PRY8_HUMAN/tr|E9PK01|E9PK01_HUMAN/tr|H0YE58|H0YE58_HUMAN/tr|B4DDU4|B4DDU4_HUMAN/tr|H0YE72|H0YE72_HUMAN		4.03	0		0	2	MASCOT		T
	P13063_NL,17959	K.LQIQCVVEDDK.V	1346.66	0.0003	2	1	65.02	0	5.4e-05	0|0	sp|P24534|EF1B_HUMAN/sp|P29692|EF1D_HUMAN/tr|A4D1M6|A4D1M6_HUMAN/tr|E9PBQ9|E9PBQ9_HUMAN/tr|Q9BW34|Q9BW34_HUMAN/tr|B2RAR6|B2RAR6_HUMAN/tr|E9PQZ1|E9PQZ1_HUMAN/tr|D3DWK1|D3DWK1_HUMAN/tr|E9PRY8|E9PRY8_HUMAN/tr|E9PK01|E9PK01_HUMAN/tr|H0YE58|H0YE58_HUMAN/tr|B4DDU4|B4DDU4_HUMAN/tr|H0YE72|H0YE72_HUMAN		4.03	0		0	2	MASCOT		T
	P13063_NL,13162	K.SLAGSSGPGASSGTSGDHGELVVR.I	2185.05	-3e-05	3	1	34.75	0	0.0397	0|0	sp|P29692|EF1D_HUMAN/tr|E9PI39|E9PI39_HUMAN/tr|E9PMW7|E9PMW7_HUMAN/tr|H0YCK7|H0YCK7_HUMAN/tr|B2RAR6|B2RAR6_HUMAN/tr|E9PL12|E9PL12_HUMAN/tr|E9PPR1|E9PPR1_HUMAN/tr|E9PQ49|E9PQ49_HUMAN/tr|D3DWK1|D3DWK1_HUMAN/tr|E9PIZ1|E9PIZ1_HUMAN/tr|E9PRY8|E9PRY8_HUMAN/tr|Q71RH4|Q71RH4_HUMAN/tr|Q9H7G6|Q9H7G6_HUMAN/tr|E9PK01|E9PK01_HUMAN		5.3	0		0	2	MASCOT		T
	P13063_NL,13338	K.SLAGSSGPGASSGTSGDHGELVVR.I	2185.05	-0.00135	3	1	88.47	0	1.7e-07	0|0	sp|P29692|EF1D_HUMAN/tr|E9PI39|E9PI39_HUMAN/tr|E9PMW7|E9PMW7_HUMAN/tr|H0YCK7|H0YCK7_HUMAN/tr|B2RAR6|B2RAR6_HUMAN/tr|E9PL12|E9PL12_HUMAN/tr|E9PPR1|E9PPR1_HUMAN/tr|E9PQ49|E9PQ49_HUMAN/tr|D3DWK1|D3DWK1_HUMAN/tr|E9PIZ1|E9PIZ1_HUMAN/tr|E9PRY8|E9PRY8_HUMAN/tr|Q71RH4|Q71RH4_HUMAN/tr|Q9H7G6|Q9H7G6_HUMAN/tr|E9PK01|E9PK01_HUMAN		5.3	0		0	2	MASCOT		T
	P13063_NL,13372	K.SLAGSSGPGASSGTSGDHGELVVR.I	2185.05	-0.00336	2	1	90.38	0	1.12e-07	0|0	sp|P29692|EF1D_HUMAN/tr|E9PI39|E9PI39_HUMAN/tr|E9PMW7|E9PMW7_HUMAN/tr|H0YCK7|H0YCK7_HUMAN/tr|B2RAR6|B2RAR6_HUMAN/tr|E9PL12|E9PL12_HUMAN/tr|E9PPR1|E9PPR1_HUMAN/tr|E9PQ49|E9PQ49_HUMAN/tr|D3DWK1|D3DWK1_HUMAN/tr|E9PIZ1|E9PIZ1_HUMAN/tr|E9PRY8|E9PRY8_HUMAN/tr|Q71RH4|Q71RH4_HUMAN/tr|Q9H7G6|Q9H7G6_HUMAN/tr|E9PK01|E9PK01_HUMAN		5.3	0		0	2	MASCOT		T
	P13063_NL,13508	K.SLAGSSGPGASSGTSGDHGELVVR.I	2185.05	0.00021	3	1	55.38	0	0.000343	0|0	sp|P29692|EF1D_HUMAN/tr|E9PI39|E9PI39_HUMAN/tr|E9PMW7|E9PMW7_HUMAN/tr|H0YCK7|H0YCK7_HUMAN/tr|B2RAR6|B2RAR6_HUMAN/tr|E9PL12|E9PL12_HUMAN/tr|E9PPR1|E9PPR1_HUMAN/tr|E9PQ49|E9PQ49_HUMAN/tr|D3DWK1|D3DWK1_HUMAN/tr|E9PIZ1|E9PIZ1_HUMAN/tr|E9PRY8|E9PRY8_HUMAN/tr|Q71RH4|Q71RH4_HUMAN/tr|Q9H7G6|Q9H7G6_HUMAN/tr|E9PK01|E9PK01_HUMAN		5.3	0		0	2	MASCOT		T
	P13063_NL,28155	K.SSILLDVKPWDDETDMAQLEACVR.S	2791.33	0.007	3	1	59.66	0	0.000116	0|0	sp|P29692|EF1D_HUMAN/tr|E9PBQ9|E9PBQ9_HUMAN/tr|Q9BW34|Q9BW34_HUMAN/tr|B2RAR6|B2RAR6_HUMAN/tr|E9PQZ1|E9PQZ1_HUMAN/tr|D3DWK1|D3DWK1_HUMAN/tr|E9PRY8|E9PRY8_HUMAN/tr|Q71RH4|Q71RH4_HUMAN/tr|Q9H7G6|Q9H7G6_HUMAN/tr|E9PK01|E9PK01_HUMAN/tr|H0YE58|H0YE58_HUMAN/tr|H0YE72|H0YE72_HUMAN		3.96	0		0	2	MASCOT		T
	P13063_NL,21504	K.VGTDLLEEEITK.F	1346.7	0.00083	2	1	99.88	0	2.38e-08	0|0	sp|P29692|EF1D_HUMAN/tr|E9PBQ9|E9PBQ9_HUMAN/tr|Q9BW34|Q9BW34_HUMAN/tr|B2RAR6|B2RAR6_HUMAN/tr|E9PQZ1|E9PQZ1_HUMAN/tr|D3DWK1|D3DWK1_HUMAN/tr|E9PRY8|E9PRY8_HUMAN/tr|H0YE58|H0YE58_HUMAN/tr|B4DDU4|B4DDU4_HUMAN/tr|H0YE72|H0YE72_HUMAN		4	0		0	2	MASCOT		T
	P13063_NL,21659	K.VGTDLLEEEITK.F	1346.7	0.00083	2	1	92.11	0	1.42e-07	0|0	sp|P29692|EF1D_HUMAN/tr|E9PBQ9|E9PBQ9_HUMAN/tr|Q9BW34|Q9BW34_HUMAN/tr|B2RAR6|B2RAR6_HUMAN/tr|E9PQZ1|E9PQZ1_HUMAN/tr|D3DWK1|D3DWK1_HUMAN/tr|E9PRY8|E9PRY8_HUMAN/tr|H0YE58|H0YE58_HUMAN/tr|B4DDU4|B4DDU4_HUMAN/tr|H0YE72|H0YE72_HUMAN		4	0		0	2	MASCOT		T
	P13063_NL,5842	R.ATAPQTQHVSPM*R.Q	1439.71	0.00036	3	1	28.54	0	0.191	0|0	sp|P29692|EF1D_HUMAN/tr|E9PI39|E9PI39_HUMAN/tr|E9PBQ9|E9PBQ9_HUMAN/tr|Q9BW34|Q9BW34_HUMAN/tr|B2RAR6|B2RAR6_HUMAN/tr|E9PL12|E9PL12_HUMAN/tr|E9PPR1|E9PPR1_HUMAN/tr|E9PQ49|E9PQ49_HUMAN/tr|E9PQZ1|E9PQZ1_HUMAN/tr|D3DWK1|D3DWK1_HUMAN/tr|E9PRY8|E9PRY8_HUMAN/tr|Q71RH4|Q71RH4_HUMAN/tr|E9PK06|E9PK06_HUMAN/tr|Q9H7G6|Q9H7G6_HUMAN/tr|E9PK01|E9PK01_HUMAN/tr|B4DDU4|B4DDU4_HUMAN/tr|E9PL71|E9PL71_HUMAN		9.8	0	15.994919 Oxidation (M)	0	2	MASCOT		T
	P13063_NL,7973	R.ATAPQTQHVSPM*R.Q	1439.71	0.00012	3	1	22.21	0	0.807	0|0	sp|P29692|EF1D_HUMAN/tr|E9PI39|E9PI39_HUMAN/tr|E9PBQ9|E9PBQ9_HUMAN/tr|Q9BW34|Q9BW34_HUMAN/tr|B2RAR6|B2RAR6_HUMAN/tr|E9PL12|E9PL12_HUMAN/tr|E9PPR1|E9PPR1_HUMAN/tr|E9PQ49|E9PQ49_HUMAN/tr|E9PQZ1|E9PQZ1_HUMAN/tr|D3DWK1|D3DWK1_HUMAN/tr|E9PRY8|E9PRY8_HUMAN/tr|Q71RH4|Q71RH4_HUMAN/tr|E9PK06|E9PK06_HUMAN/tr|Q9H7G6|Q9H7G6_HUMAN/tr|E9PK01|E9PK01_HUMAN/tr|B4DDU4|B4DDU4_HUMAN/tr|E9PL71|E9PL71_HUMAN		9.8	0	15.994919 Oxidation (M)	0	2	MASCOT		T
	P13063_NL,7971	R.ATAPQTQHVSPMR.Q	1423.71	-5e-05	2	1	59.43	0	0.000159	0|0	sp|P29692|EF1D_HUMAN/tr|E9PI39|E9PI39_HUMAN/tr|E9PBQ9|E9PBQ9_HUMAN/tr|Q9BW34|Q9BW34_HUMAN/tr|B2RAR6|B2RAR6_HUMAN/tr|E9PL12|E9PL12_HUMAN/tr|E9PPR1|E9PPR1_HUMAN/tr|E9PQ49|E9PQ49_HUMAN/tr|E9PQZ1|E9PQZ1_HUMAN/tr|D3DWK1|D3DWK1_HUMAN/tr|E9PRY8|E9PRY8_HUMAN/tr|Q71RH4|Q71RH4_HUMAN/tr|E9PK06|E9PK06_HUMAN/tr|Q9H7G6|Q9H7G6_HUMAN/tr|E9PK01|E9PK01_HUMAN/tr|B4DDU4|B4DDU4_HUMAN/tr|E9PL71|E9PL71_HUMAN		9.8	0		0	2	MASCOT		T
	P13063_NL,8087	R.ATAPQTQHVSPMR.Q	1423.71	-0.00054	3	1	46.23	0	0.00341	0|0	sp|P29692|EF1D_HUMAN/tr|E9PI39|E9PI39_HUMAN/tr|E9PBQ9|E9PBQ9_HUMAN/tr|Q9BW34|Q9BW34_HUMAN/tr|B2RAR6|B2RAR6_HUMAN/tr|E9PL12|E9PL12_HUMAN/tr|E9PPR1|E9PPR1_HUMAN/tr|E9PQ49|E9PQ49_HUMAN/tr|E9PQZ1|E9PQZ1_HUMAN/tr|D3DWK1|D3DWK1_HUMAN/tr|E9PRY8|E9PRY8_HUMAN/tr|Q71RH4|Q71RH4_HUMAN/tr|E9PK06|E9PK06_HUMAN/tr|Q9H7G6|Q9H7G6_HUMAN/tr|E9PK01|E9PK01_HUMAN/tr|B4DDU4|B4DDU4_HUMAN/tr|E9PL71|E9PL71_HUMAN		9.8	0		0	2	MASCOT		T
	P13063_NL,8122	R.ATAPQTQHVSPMR.Q	1423.71	-7e-05	2	1	43.72	0	0.00593	0|0	sp|P29692|EF1D_HUMAN/tr|E9PI39|E9PI39_HUMAN/tr|E9PBQ9|E9PBQ9_HUMAN/tr|Q9BW34|Q9BW34_HUMAN/tr|B2RAR6|B2RAR6_HUMAN/tr|E9PL12|E9PL12_HUMAN/tr|E9PPR1|E9PPR1_HUMAN/tr|E9PQ49|E9PQ49_HUMAN/tr|E9PQZ1|E9PQZ1_HUMAN/tr|D3DWK1|D3DWK1_HUMAN/tr|E9PRY8|E9PRY8_HUMAN/tr|Q71RH4|Q71RH4_HUMAN/tr|E9PK06|E9PK06_HUMAN/tr|Q9H7G6|Q9H7G6_HUMAN/tr|E9PK01|E9PK01_HUMAN/tr|B4DDU4|B4DDU4_HUMAN/tr|E9PL71|E9PL71_HUMAN		9.8	0		0	2	MASCOT		T
	P13063_NL,11436	R.FYEQM*NGPVAGASR.Q	1542.7	0.00022	2	1	60.15	0	5.87e-05	0|0	sp|P29692|EF1D_HUMAN/tr|E9PI39|E9PI39_HUMAN/tr|E9PKK3|E9PKK3_HUMAN/tr|E9PMW7|E9PMW7_HUMAN/tr|H0YCK7|H0YCK7_HUMAN/tr|E9PBQ9|E9PBQ9_HUMAN/tr|Q9BW34|Q9BW34_HUMAN/tr|B2RAR6|B2RAR6_HUMAN/tr|E9PL12|E9PL12_HUMAN/tr|E9PPR1|E9PPR1_HUMAN/tr|E9PQ49|E9PQ49_HUMAN/tr|E9PQZ1|E9PQZ1_HUMAN/tr|D3DWK1|D3DWK1_HUMAN/tr|E9PIZ1|E9PIZ1_HUMAN/tr|E9PRY8|E9PRY8_HUMAN/tr|Q71RH4|Q71RH4_HUMAN/tr|E9PK06|E9PK06_HUMAN/tr|E9PN91|…		6	0	15.994919 Oxidation (M)	0	2	MASCOT		T
	P13063_NL,11602	R.FYEQM*NGPVAGASR.Q	1542.7	-0.00022	2	1	82.6	0	3.34e-07	0|0	sp|P29692|EF1D_HUMAN/tr|E9PI39|E9PI39_HUMAN/tr|E9PKK3|E9PKK3_HUMAN/tr|E9PMW7|E9PMW7_HUMAN/tr|H0YCK7|H0YCK7_HUMAN/tr|E9PBQ9|E9PBQ9_HUMAN/tr|Q9BW34|Q9BW34_HUMAN/tr|B2RAR6|B2RAR6_HUMAN/tr|E9PL12|E9PL12_HUMAN/tr|E9PPR1|E9PPR1_HUMAN/tr|E9PQ49|E9PQ49_HUMAN/tr|E9PQZ1|E9PQZ1_HUMAN/tr|D3DWK1|D3DWK1_HUMAN/tr|E9PIZ1|E9PIZ1_HUMAN/tr|E9PRY8|E9PRY8_HUMAN/tr|Q71RH4|Q71RH4_HUMAN/tr|E9PK06|E9PK06_HUMAN/tr|E9PN91|…		6	0	15.994919 Oxidation (M)	0	2	MASCOT		T
	P13063_NL,15114	R.FYEQM*NGPVAGASR.Q	1542.7	0.00402	2	1	63.12	0	2.78e-05	0|0	sp|P29692|EF1D_HUMAN/tr|E9PI39|E9PI39_HUMAN/tr|E9PKK3|E9PKK3_HUMAN/tr|E9PMW7|E9PMW7_HUMAN/tr|H0YCK7|H0YCK7_HUMAN/tr|E9PBQ9|E9PBQ9_HUMAN/tr|Q9BW34|Q9BW34_HUMAN/tr|B2RAR6|B2RAR6_HUMAN/tr|E9PL12|E9PL12_HUMAN/tr|E9PPR1|E9PPR1_HUMAN/tr|E9PQ49|E9PQ49_HUMAN/tr|E9PQZ1|E9PQZ1_HUMAN/tr|D3DWK1|D3DWK1_HUMAN/tr|E9PIZ1|E9PIZ1_HUMAN/tr|E9PRY8|E9PRY8_HUMAN/tr|Q71RH4|Q71RH4_HUMAN/tr|E9PK06|E9PK06_HUMAN/tr|E9PN91|…		6	0	15.994919 Oxidation (M)	0	2	MASCOT		T
	P13063_NL,15089	R.FYEQMNGPVAGASR.Q	1526.71	0.00038	2	1	81.03	0	7.66e-07	0|0	sp|P29692|EF1D_HUMAN/tr|E9PI39|E9PI39_HUMAN/tr|E9PKK3|E9PKK3_HUMAN/tr|E9PMW7|E9PMW7_HUMAN/tr|H0YCK7|H0YCK7_HUMAN/tr|E9PBQ9|E9PBQ9_HUMAN/tr|Q9BW34|Q9BW34_HUMAN/tr|B2RAR6|B2RAR6_HUMAN/tr|E9PL12|E9PL12_HUMAN/tr|E9PPR1|E9PPR1_HUMAN/tr|E9PQ49|E9PQ49_HUMAN/tr|E9PQZ1|E9PQZ1_HUMAN/tr|D3DWK1|D3DWK1_HUMAN/tr|E9PIZ1|E9PIZ1_HUMAN/tr|E9PRY8|E9PRY8_HUMAN/tr|Q71RH4|Q71RH4_HUMAN/tr|E9PK06|E9PK06_HUMAN/tr|E9PN91|…		6	0		0	2	MASCOT		T
	P13063_NL,24928	R.GVVQELQQAISK.L	1299.73	-0.00212	2	1	67.25	0	3.66e-05	0|0	sp|P29692|EF1D_HUMAN/tr|E9PI39|E9PI39_HUMAN/tr|E9PMW7|E9PMW7_HUMAN/tr|H0YCK7|H0YCK7_HUMAN/tr|Q9BW34|Q9BW34_HUMAN/tr|B2RAR6|B2RAR6_HUMAN/tr|E9PL12|E9PL12_HUMAN/tr|E9PPR1|E9PPR1_HUMAN/tr|E9PQ49|E9PQ49_HUMAN/tr|D3DWK1|D3DWK1_HUMAN/tr|E9PIZ1|E9PIZ1_HUMAN/tr|E9PRY8|E9PRY8_HUMAN/tr|Q71RH4|Q71RH4_HUMAN/tr|E9PN91|E9PN91_HUMAN/tr|Q9H7G6|Q9H7G6_HUMAN/tr|E9PK01|E9PK01_HUMAN/tr|E9PL71|E9PL71_HUMAN		6	0		0	2	MASCOT		T
	P13063_NL,25061	R.GVVQELQQAISK.L	1299.73	-0.0006	2	1	78.9	0	2.68e-06	0|0	sp|P29692|EF1D_HUMAN/tr|E9PI39|E9PI39_HUMAN/tr|E9PMW7|E9PMW7_HUMAN/tr|H0YCK7|H0YCK7_HUMAN/tr|Q9BW34|Q9BW34_HUMAN/tr|B2RAR6|B2RAR6_HUMAN/tr|E9PL12|E9PL12_HUMAN/tr|E9PPR1|E9PPR1_HUMAN/tr|E9PQ49|E9PQ49_HUMAN/tr|D3DWK1|D3DWK1_HUMAN/tr|E9PIZ1|E9PIZ1_HUMAN/tr|E9PRY8|E9PRY8_HUMAN/tr|Q71RH4|Q71RH4_HUMAN/tr|E9PN91|E9PN91_HUMAN/tr|Q9H7G6|Q9H7G6_HUMAN/tr|E9PK01|E9PK01_HUMAN/tr|E9PL71|E9PL71_HUMAN		6	0		0	2	MASCOT		T
	P13063_NL,25187	R.GVVQELQQAISK.L	1299.73	-0.00142	2	1	87.48	0	3.47e-07	0|0	sp|P29692|EF1D_HUMAN/tr|E9PI39|E9PI39_HUMAN/tr|E9PMW7|E9PMW7_HUMAN/tr|H0YCK7|H0YCK7_HUMAN/tr|Q9BW34|Q9BW34_HUMAN/tr|B2RAR6|B2RAR6_HUMAN/tr|E9PL12|E9PL12_HUMAN/tr|E9PPR1|E9PPR1_HUMAN/tr|E9PQ49|E9PQ49_HUMAN/tr|D3DWK1|D3DWK1_HUMAN/tr|E9PIZ1|E9PIZ1_HUMAN/tr|E9PRY8|E9PRY8_HUMAN/tr|Q71RH4|Q71RH4_HUMAN/tr|E9PN91|E9PN91_HUMAN/tr|Q9H7G6|Q9H7G6_HUMAN/tr|E9PK01|E9PK01_HUMAN/tr|E9PL71|E9PL71_HUMAN		6	0		0	2	MASCOT		T
	P13063_NL,25396	R.GVVQELQQAISK.L	1299.73	-0.0035	2	1	53.9	0	0.000778	0|0	sp|P29692|EF1D_HUMAN/tr|E9PI39|E9PI39_HUMAN/tr|E9PMW7|E9PMW7_HUMAN/tr|H0YCK7|H0YCK7_HUMAN/tr|Q9BW34|Q9BW34_HUMAN/tr|B2RAR6|B2RAR6_HUMAN/tr|E9PL12|E9PL12_HUMAN/tr|E9PPR1|E9PPR1_HUMAN/tr|E9PQ49|E9PQ49_HUMAN/tr|D3DWK1|D3DWK1_HUMAN/tr|E9PIZ1|E9PIZ1_HUMAN/tr|E9PRY8|E9PRY8_HUMAN/tr|Q71RH4|Q71RH4_HUMAN/tr|E9PN91|E9PN91_HUMAN/tr|Q9H7G6|Q9H7G6_HUMAN/tr|E9PK01|E9PK01_HUMAN/tr|E9PL71|E9PL71_HUMAN		6	0		0	2	MASCOT		T
	P13063_NL,16667	R.IASLEVENQSLR.G	1358.73	0.00064	2	1	72.82	0	9.12e-06	0|0	sp|P29692|EF1D_HUMAN/tr|E9PI39|E9PI39_HUMAN/tr|E9PMW7|E9PMW7_HUMAN/tr|H0YCK7|H0YCK7_HUMAN/tr|Q9BW34|Q9BW34_HUMAN/tr|B2RAR6|B2RAR6_HUMAN/tr|E9PL12|E9PL12_HUMAN/tr|E9PPR1|E9PPR1_HUMAN/tr|E9PQ49|E9PQ49_HUMAN/tr|D3DWK1|D3DWK1_HUMAN/tr|E9PIZ1|E9PIZ1_HUMAN/tr|E9PRY8|E9PRY8_HUMAN/tr|Q71RH4|Q71RH4_HUMAN/tr|E9PN91|E9PN91_HUMAN/tr|Q9H7G6|Q9H7G6_HUMAN/tr|E9PK01|E9PK01_HUMAN/tr|E9PL71|E9PL71_HUMAN		4.53	0		0	2	MASCOT		T
	P13063_NL,16856	R.IASLEVENQSLR.G	1358.73	-0.0011	2	1	74.29	0	6.46e-06	0|0	sp|P29692|EF1D_HUMAN/tr|E9PI39|E9PI39_HUMAN/tr|E9PMW7|E9PMW7_HUMAN/tr|H0YCK7|H0YCK7_HUMAN/tr|Q9BW34|Q9BW34_HUMAN/tr|B2RAR6|B2RAR6_HUMAN/tr|E9PL12|E9PL12_HUMAN/tr|E9PPR1|E9PPR1_HUMAN/tr|E9PQ49|E9PQ49_HUMAN/tr|D3DWK1|D3DWK1_HUMAN/tr|E9PIZ1|E9PIZ1_HUMAN/tr|E9PRY8|E9PRY8_HUMAN/tr|Q71RH4|Q71RH4_HUMAN/tr|E9PN91|E9PN91_HUMAN/tr|Q9H7G6|Q9H7G6_HUMAN/tr|E9PK01|E9PK01_HUMAN/tr|E9PL71|E9PL71_HUMAN		4.53	0		0	2	MASCOT		T
	P13063_NL,17124	R.IASLEVENQSLR.G	1358.73	0.0013	2	1	43.24	0	0.00799	0|0	sp|P29692|EF1D_HUMAN/tr|E9PI39|E9PI39_HUMAN/tr|E9PMW7|E9PMW7_HUMAN/tr|H0YCK7|H0YCK7_HUMAN/tr|Q9BW34|Q9BW34_HUMAN/tr|B2RAR6|B2RAR6_HUMAN/tr|E9PL12|E9PL12_HUMAN/tr|E9PPR1|E9PPR1_HUMAN/tr|E9PQ49|E9PQ49_HUMAN/tr|D3DWK1|D3DWK1_HUMAN/tr|E9PIZ1|E9PIZ1_HUMAN/tr|E9PRY8|E9PRY8_HUMAN/tr|Q71RH4|Q71RH4_HUMAN/tr|E9PN91|E9PN91_HUMAN/tr|Q9H7G6|Q9H7G6_HUMAN/tr|E9PK01|E9PK01_HUMAN/tr|E9PL71|E9PL71_HUMAN		4.53	0		0	2	MASCOT		T
	P13063_NL,12765	R.QENGASVILR.D	1086.59	-0.00069	2	1	67.22	0	2.92e-05	0|0	sp|P29692|EF1D_HUMAN/tr|E9PI39|E9PI39_HUMAN/tr|E9PMW7|E9PMW7_HUMAN/tr|H0YCK7|H0YCK7_HUMAN/tr|E9PBQ9|E9PBQ9_HUMAN/tr|B2RAR6|B2RAR6_HUMAN/tr|E9PL12|E9PL12_HUMAN/tr|E9PPR1|E9PPR1_HUMAN/tr|E9PQ49|E9PQ49_HUMAN/tr|D3DWK1|D3DWK1_HUMAN/tr|E9PIZ1|E9PIZ1_HUMAN/tr|E9PRY8|E9PRY8_HUMAN/tr|Q71RH4|Q71RH4_HUMAN/tr|E9PK06|E9PK06_HUMAN/tr|Q9H7G6|Q9H7G6_HUMAN/tr|E9PK01|E9PK01_HUMAN/tr|B4DDU4|B4DDU4_HUMAN/tr|E9PK72|…		6	0		0	2	MASCOT		T
	P13063_NL,12938	R.QENGASVILR.D	1086.59	0.00027	2	1	64.28	0	6.87e-05	0|0	sp|P29692|EF1D_HUMAN/tr|E9PI39|E9PI39_HUMAN/tr|E9PMW7|E9PMW7_HUMAN/tr|H0YCK7|H0YCK7_HUMAN/tr|E9PBQ9|E9PBQ9_HUMAN/tr|B2RAR6|B2RAR6_HUMAN/tr|E9PL12|E9PL12_HUMAN/tr|E9PPR1|E9PPR1_HUMAN/tr|E9PQ49|E9PQ49_HUMAN/tr|D3DWK1|D3DWK1_HUMAN/tr|E9PIZ1|E9PIZ1_HUMAN/tr|E9PRY8|E9PRY8_HUMAN/tr|Q71RH4|Q71RH4_HUMAN/tr|E9PK06|E9PK06_HUMAN/tr|Q9H7G6|Q9H7G6_HUMAN/tr|E9PK01|E9PK01_HUMAN/tr|B4DDU4|B4DDU4_HUMAN/tr|E9PK72|…		6	0		0	2	MASCOT		T
	P13063_NL,4662	R.QVEPPAK.K	768.425	0.00019	2	1	51.13	0	0.000579	0|0	sp|P29692|EF1D_HUMAN/tr|E9PI39|E9PI39_HUMAN/tr|E9PBQ9|E9PBQ9_HUMAN/tr|Q9BW34|Q9BW34_HUMAN/tr|B2RAR6|B2RAR6_HUMAN/tr|E9PL12|E9PL12_HUMAN/tr|E9PPR1|E9PPR1_HUMAN/tr|E9PQ49|E9PQ49_HUMAN/tr|E9PQZ1|E9PQZ1_HUMAN/tr|D3DWK1|D3DWK1_HUMAN/tr|E9PRY8|E9PRY8_HUMAN/tr|Q71RH4|Q71RH4_HUMAN/tr|E9PK06|E9PK06_HUMAN/tr|Q9H7G6|Q9H7G6_HUMAN/tr|E9PK01|E9PK01_HUMAN/tr|B4DDU4|B4DDU4_HUMAN/tr|E9PL71|E9PL71_HUMAN/tr|H0YE72|…		6	0		0	2	MASCOT		T
	P13063_NL,25172	R.SIQLDGLVWGASK.L	1373.74	-0.00055	2	1	77.94	0	2.46e-06	0|0	sp|P29692|EF1D_HUMAN/tr|E9PBQ9|E9PBQ9_HUMAN/tr|Q9BW34|Q9BW34_HUMAN/tr|B2RAR6|B2RAR6_HUMAN/tr|E9PQZ1|E9PQZ1_HUMAN/tr|D3DWK1|D3DWK1_HUMAN/tr|E9PQC9|E9PQC9_HUMAN/tr|E9PRY8|E9PRY8_HUMAN/tr|Q71RH4|Q71RH4_HUMAN/tr|Q9H7G6|Q9H7G6_HUMAN/tr|E9PK01|E9PK01_HUMAN/tr|H0YE58|H0YE58_HUMAN/tr|B4DDU4|B4DDU4_HUMAN/tr|H0YE72|H0YE72_HUMAN		5.55	0		0	2	MASCOT		T
	P13063_NL,25307	R.SIQLDGLVWGASK.L	1373.74	0.00071	2	1	86.33	0	3.58e-07	0|0	sp|P29692|EF1D_HUMAN/tr|E9PBQ9|E9PBQ9_HUMAN/tr|Q9BW34|Q9BW34_HUMAN/tr|B2RAR6|B2RAR6_HUMAN/tr|E9PQZ1|E9PQZ1_HUMAN/tr|D3DWK1|D3DWK1_HUMAN/tr|E9PQC9|E9PQC9_HUMAN/tr|E9PRY8|E9PRY8_HUMAN/tr|Q71RH4|Q71RH4_HUMAN/tr|Q9H7G6|Q9H7G6_HUMAN/tr|E9PK01|E9PK01_HUMAN/tr|H0YE58|H0YE58_HUMAN/tr|B4DDU4|B4DDU4_HUMAN/tr|H0YE72|H0YE72_HUMAN		5.55	0		0	2	MASCOT		T
	P13063_NL,25439	R.SIQLDGLVWGASK.L	1373.74	0.00559	2	1	60.58	0	0.000142	0|0	sp|P29692|EF1D_HUMAN/tr|E9PBQ9|E9PBQ9_HUMAN/tr|Q9BW34|Q9BW34_HUMAN/tr|B2RAR6|B2RAR6_HUMAN/tr|E9PQZ1|E9PQZ1_HUMAN/tr|D3DWK1|D3DWK1_HUMAN/tr|E9PQC9|E9PQC9_HUMAN/tr|E9PRY8|E9PRY8_HUMAN/tr|Q71RH4|Q71RH4_HUMAN/tr|Q9H7G6|Q9H7G6_HUMAN/tr|E9PK01|E9PK01_HUMAN/tr|H0YE58|H0YE58_HUMAN/tr|B4DDU4|B4DDU4_HUMAN/tr|H0YE72|H0YE72_HUMAN		5.55	0		0	2	MASCOT		T
	P13063_NL,25585	R.SIQLDGLVWGASK.L	1373.74	0.00381	2	1	54.36	0	0.000566	0|0	sp|P29692|EF1D_HUMAN/tr|E9PBQ9|E9PBQ9_HUMAN/tr|Q9BW34|Q9BW34_HUMAN/tr|B2RAR6|B2RAR6_HUMAN/tr|E9PQZ1|E9PQZ1_HUMAN/tr|D3DWK1|D3DWK1_HUMAN/tr|E9PQC9|E9PQC9_HUMAN/tr|E9PRY8|E9PRY8_HUMAN/tr|Q71RH4|Q71RH4_HUMAN/tr|Q9H7G6|Q9H7G6_HUMAN/tr|E9PK01|E9PK01_HUMAN/tr|H0YE58|H0YE58_HUMAN/tr|B4DDU4|B4DDU4_HUMAN/tr|H0YE72|H0YE72_HUMAN		5.55	0		0	2	MASCOT		T
$16-1	sp|Q13347|EIF3I_HUMAN Eukaryotic translation initiation factor 3 subunit I OS=Homo sapiens GN=EIF3I PE=1 SV=1	35	13	0.5908	36501.4	5.38
$16-2	tr|Q5U0F4|Q5U0F4_HUMAN Eukaryotic translation initiation factor 3, subunit 2 beta, 36kDa OS=Homo sapiens GN=EIF3I PE=2 SV=1	35	13	0.5908	36501.4	5.38
	P13063_NL,14402	-.MKPILLQGHER.S	1321.74	-0.00514	4	1	36.39	0	0.0215	0|0	sp|Q13347|EIF3I_HUMAN/tr|Q5TFK1|Q5TFK1_HUMAN/tr|Q5U0F4|Q5U0F4_HUMAN		8.52	0		0	2	MASCOT		T
	P13063_NL,14456	-.MKPILLQGHER.S	1321.74	0.00287	3	1	44.23	0	0.00367	0|0	sp|Q13347|EIF3I_HUMAN/tr|Q5TFK1|Q5TFK1_HUMAN/tr|Q5U0F4|Q5U0F4_HUMAN		8.52	0		0	2	MASCOT		T
	P13063_NL,14621	-.MKPILLQGHER.S	1321.74	0.00089	3	1	23.2	0	0.473	0|0	sp|Q13347|EIF3I_HUMAN/tr|Q5TFK1|Q5TFK1_HUMAN/tr|Q5U0F4|Q5U0F4_HUMAN		8.52	0		0	2	MASCOT		T
	P13063_NL,18149	K.GHFGPINSVAFHPDGK.S	1679.83	-0.00048	3	1	57.05	0	0.000296	0|0	sp|Q13347|EIF3I_HUMAN/tr|Q5U0F4|Q5U0F4_HUMAN/tr|Q9P1D9|Q9P1D9_HUMAN/tr|Q53HU7|Q53HU7_HUMAN		6.92	0		0	2	MASCOT		T
	P13063_NL,18209	K.GHFGPINSVAFHPDGK.S	1679.83	0.00187	4	1	43.59	0	0.00644	0|0	sp|Q13347|EIF3I_HUMAN/tr|Q5U0F4|Q5U0F4_HUMAN/tr|Q9P1D9|Q9P1D9_HUMAN/tr|Q53HU7|Q53HU7_HUMAN		6.92	0		0	2	MASCOT		T
	P13063_NL,18330	K.GHFGPINSVAFHPDGK.S	1679.83	0.0018	3	1	66.07	0	3.64e-05	0|0	sp|Q13347|EIF3I_HUMAN/tr|Q5U0F4|Q5U0F4_HUMAN/tr|Q9P1D9|Q9P1D9_HUMAN/tr|Q53HU7|Q53HU7_HUMAN		6.92	0		0	2	MASCOT		T
	P13063_NL,18503	K.GHFGPINSVAFHPDGK.S	1679.83	6e-05	3	1	23.79	0	0.632	0|0	sp|Q13347|EIF3I_HUMAN/tr|Q5U0F4|Q5U0F4_HUMAN/tr|Q9P1D9|Q9P1D9_HUMAN/tr|Q53HU7|Q53HU7_HUMAN		6.92	0		0	2	MASCOT		T
	P13063_NL,5578	K.HVLTGSADNSCR.L	1316.6	-0.00067	3	1	53.16	0	0.00038	0|0	sp|Q13347|EIF3I_HUMAN/tr|Q5TFK1|Q5TFK1_HUMAN/tr|Q5U0F4|Q5U0F4_HUMAN/tr|Q53HU7|Q53HU7_HUMAN		6.74	0		0	2	MASCOT		T
	P13063_NL,5590	K.HVLTGSADNSCR.L	1316.6	-0.00011	2	1	81.98	0	4.99e-07	0|0	sp|Q13347|EIF3I_HUMAN/tr|Q5TFK1|Q5TFK1_HUMAN/tr|Q5U0F4|Q5U0F4_HUMAN/tr|Q53HU7|Q53HU7_HUMAN		6.74	0		0	2	MASCOT		T
	P13063_NL,26349	K.ITSAVWGPLGECIIAGHESGELNQYSAK.S	2987.46	0.00137	3	1	49.53	0	0.00187	0|0	sp|Q13347|EIF3I_HUMAN/tr|Q5U0F4|Q5U0F4_HUMAN/tr|Q53HU7|Q53HU7_HUMAN		4.75	0		0	2	MASCOT		T
	P13063_NL,26525	K.ITSAVWGPLGECIIAGHESGELNQYSAK.S	2987.46	-0.00352	3	1	40.27	0	0.016	0|0	sp|Q13347|EIF3I_HUMAN/tr|Q5U0F4|Q5U0F4_HUMAN/tr|Q53HU7|Q53HU7_HUMAN		4.75	0		0	2	MASCOT		T
	P13063_NL,13882	K.LFDSTTLEHQK.T	1318.66	-0.00023	3	1	36.26	0	0.0419	0|0	sp|Q13347|EIF3I_HUMAN/tr|Q5U0F4|Q5U0F4_HUMAN/tr|Q53HU7|Q53HU7_HUMAN		5.32	0		0	2	MASCOT		T
	P13063_NL,13895	K.LFDSTTLEHQK.T	1318.66	-0.00095	2	1	60.22	0	0.000168	0|0	sp|Q13347|EIF3I_HUMAN/tr|Q5U0F4|Q5U0F4_HUMAN/tr|Q53HU7|Q53HU7_HUMAN		5.32	0		0	2	MASCOT		T
	P13063_NL,14059	K.LFDSTTLEHQK.T	1318.66	0.00091	3	1	50.54	0	0.00145	0|0	sp|Q13347|EIF3I_HUMAN/tr|Q5U0F4|Q5U0F4_HUMAN/tr|Q53HU7|Q53HU7_HUMAN		5.32	0		0	2	MASCOT		T
	P13063_NL,12301	K.SGEVLVNVK.E	944.541	-0.0005	2	1	64.79	0	6.43e-05	0|0	sp|Q13347|EIF3I_HUMAN/tr|Q5U0F4|Q5U0F4_HUMAN/tr|Q53HU7|Q53HU7_HUMAN		5.72	0		0	2	MASCOT		T
	P13063_NL,9681	K.SYSSGGEDGYVR.I	1276.54	0.00083	2	1	55.8	0	5.01e-05	0|0	sp|Q13347|EIF3I_HUMAN/tr|Q5U0F4|Q5U0F4_HUMAN/tr|Q9P1D9|Q9P1D9_HUMAN/tr|Q53HU7|Q53HU7_HUMAN		4.37	0		0	2	MASCOT		T
	P13063_NL,9864	K.SYSSGGEDGYVR.I	1276.54	0.00073	2	1	62.67	0	1.03e-05	0|0	sp|Q13347|EIF3I_HUMAN/tr|Q5U0F4|Q5U0F4_HUMAN/tr|Q9P1D9|Q9P1D9_HUMAN/tr|Q53HU7|Q53HU7_HUMAN		4.37	0		0	2	MASCOT		T
	P13063_NL,13923	R.DPSQIDNNEPYMK.I	1550.68	-0.00292	2	1	49.67	0	0.000468	0|0	sp|Q13347|EIF3I_HUMAN/tr|Q5U0F4|Q5U0F4_HUMAN/tr|Q53HU7|Q53HU7_HUMAN		4.03	0		0	2	MASCOT		T
	P13063_NL,14095	R.DPSQIDNNEPYMK.I	1550.68	0.00036	2	1	81.33	0	2.84e-07	0|0	sp|Q13347|EIF3I_HUMAN/tr|Q5U0F4|Q5U0F4_HUMAN/tr|Q53HU7|Q53HU7_HUMAN		4.03	0		0	2	MASCOT		T
	P13063_NL,21767	R.EGDLLFTVAK.D	1092.59	-0.00166	2	1	45.99	0	0.0037	0|0	sp|Q13347|EIF3I_HUMAN/tr|Q5TFK1|Q5TFK1_HUMAN/tr|Q5U0F4|Q5U0F4_HUMAN/tr|Q53HU7|Q53HU7_HUMAN		4.37	0		0	2	MASCOT		T
	P13063_NL,25905	R.FFHLAFEEEFGR.V	1528.72	0.00068	3	1	38.34	0	0.017	0|0	sp|Q13347|EIF3I_HUMAN/tr|Q5U0F4|Q5U0F4_HUMAN/tr|Q9P1D9|Q9P1D9_HUMAN/tr|Q53HU7|Q53HU7_HUMAN		4.75	0		0	2	MASCOT		T
	P13063_NL,26036	R.FFHLAFEEEFGR.V	1528.72	-0.00289	3	1	36.19	0	0.0281	0|0	sp|Q13347|EIF3I_HUMAN/tr|Q5U0F4|Q5U0F4_HUMAN/tr|Q9P1D9|Q9P1D9_HUMAN/tr|Q53HU7|Q53HU7_HUMAN		4.75	0		0	2	MASCOT		T
	P13063_NL,26314	R.FFHLAFEEEFGR.V	1528.72	-0.00148	3	1	37.19	0	0.0221	0|0	sp|Q13347|EIF3I_HUMAN/tr|Q5U0F4|Q5U0F4_HUMAN/tr|Q9P1D9|Q9P1D9_HUMAN/tr|Q53HU7|Q53HU7_HUMAN		4.75	0		0	2	MASCOT		T
	P13063_NL,26448	R.FFHLAFEEEFGR.V	1528.72	-0.00139	3	1	26.02	0	0.289	0|0	sp|Q13347|EIF3I_HUMAN/tr|Q5U0F4|Q5U0F4_HUMAN/tr|Q9P1D9|Q9P1D9_HUMAN/tr|Q53HU7|Q53HU7_HUMAN		4.75	0		0	2	MASCOT		T
	P13063_NL,26584	R.FFHLAFEEEFGR.V	1528.72	-0.00046	3	1	49.33	0	0.00134	0|0	sp|Q13347|EIF3I_HUMAN/tr|Q5U0F4|Q5U0F4_HUMAN/tr|Q9P1D9|Q9P1D9_HUMAN/tr|Q53HU7|Q53HU7_HUMAN		4.75	0		0	2	MASCOT		T
	P13063_NL,26711	R.FFHLAFEEEFGR.V	1528.72	-0.00172	3	1	44.58	0	0.00402	0|0	sp|Q13347|EIF3I_HUMAN/tr|Q5U0F4|Q5U0F4_HUMAN/tr|Q9P1D9|Q9P1D9_HUMAN/tr|Q53HU7|Q53HU7_HUMAN		4.75	0		0	2	MASCOT		T
	P13063_NL,26847	R.FFHLAFEEEFGR.V	1528.72	-0.00184	3	1	36.38	0	0.0268	0|0	sp|Q13347|EIF3I_HUMAN/tr|Q5U0F4|Q5U0F4_HUMAN/tr|Q9P1D9|Q9P1D9_HUMAN/tr|Q53HU7|Q53HU7_HUMAN		4.75	0		0	2	MASCOT		T
	P13063_NL,26988	R.FFHLAFEEEFGR.V	1528.72	-0.00112	3	1	49.24	0	0.00134	0|0	sp|Q13347|EIF3I_HUMAN/tr|Q5U0F4|Q5U0F4_HUMAN/tr|Q9P1D9|Q9P1D9_HUMAN/tr|Q53HU7|Q53HU7_HUMAN		4.75	0		0	2	MASCOT		T
	P13063_NL,27117	R.FFHLAFEEEFGR.V	1528.72	-0.0016	3	1	37.02	0	0.0229	0|0	sp|Q13347|EIF3I_HUMAN/tr|Q5U0F4|Q5U0F4_HUMAN/tr|Q9P1D9|Q9P1D9_HUMAN/tr|Q53HU7|Q53HU7_HUMAN		4.75	0		0	2	MASCOT		T
	P13063_NL,27246	R.FFHLAFEEEFGR.V	1528.72	-0.0004	3	1	27.49	0	0.204	0|0	sp|Q13347|EIF3I_HUMAN/tr|Q5U0F4|Q5U0F4_HUMAN/tr|Q9P1D9|Q9P1D9_HUMAN/tr|Q53HU7|Q53HU7_HUMAN		4.75	0		0	2	MASCOT		T
	P13063_NL,30115	R.IHYFDPQYFEFEFEA.-	1981.86	0.00862	2	1	47.86	0	0.000551	0|0	sp|Q13347|EIF3I_HUMAN/tr|Q5U0F4|Q5U0F4_HUMAN/tr|Q9P1D9|Q9P1D9_HUMAN/tr|Q53HU7|Q53HU7_HUMAN		4	0		0	2	MASCOT		T
	P13063_NL,13662	R.QINDIQLSR.D	1086.59	-0.00049	2	1	51.5	0	0.0013	0|0	sp|Q13347|EIF3I_HUMAN/tr|Q5U0F4|Q5U0F4_HUMAN/tr|Q53HU7|Q53HU7_HUMAN		5.84	0		0	2	MASCOT		T
	P13063_NL,13830	R.QINDIQLSR.D	1086.59	-0.00103	2	1	46.46	0	0.00365	0|0	sp|Q13347|EIF3I_HUMAN/tr|Q5U0F4|Q5U0F4_HUMAN/tr|Q53HU7|Q53HU7_HUMAN		5.84	0		0	2	MASCOT		T
	P13063_NL,21271	R.TERPVNSAALSPNYDHVVLGGGQEAMDVTTTSTR.I	3573.72	-0.00302	3	1	55.14	0	0.000268	0|0	sp|Q13347|EIF3I_HUMAN/tr|Q5U0F4|Q5U0F4_HUMAN/tr|Q53HU7|Q53HU7_HUMAN		4.75	0		0	2	MASCOT		T
	P13063_NL,21282	R.TERPVNSAALSPNYDHVVLGGGQEAMDVTTTSTR.I	3573.72	-0.00034	4	1	64.99	0	2.71e-05	0|0	sp|Q13347|EIF3I_HUMAN/tr|Q5U0F4|Q5U0F4_HUMAN/tr|Q53HU7|Q53HU7_HUMAN		4.75	0		0	2	MASCOT		T
$17-1	sp|P19338|NUCL_HUMAN Nucleolin OS=Homo sapiens GN=NCL PE=1 SV=3	25	13	0.2183	76613.5	4.6
	P13063_NL,17649	K.ALELTGLK.V	844.514	-0.00046	2	1	44.38	0	0.00609	0|0	sp|P19338|NUCL_HUMAN/tr|B3KM80|B3KM80_HUMAN/tr|Q6ZS99|Q6ZS99_HUMAN/tr|B3KTP9|B3KTP9_HUMAN		6.05	0		0	2	MASCOT		T
	P13063_NL,17808	K.ALELTGLK.V	844.514	-0.0001	2	1	55.44	0	0.000477	0|0	sp|P19338|NUCL_HUMAN/tr|B3KM80|B3KM80_HUMAN/tr|Q6ZS99|Q6ZS99_HUMAN/tr|B3KTP9|B3KTP9_HUMAN		6.05	0		0	2	MASCOT		T
	P13063_NL,9096	K.EAMEDGEIDGNK.V	1307.54	-0.00132	2	1	48.55	0	0.000408	0|0	sp|P19338|NUCL_HUMAN/tr|Q9BQ02|Q9BQ02_HUMAN/tr|B3KM80|B3KM80_HUMAN/tr|H7BY16|H7BY16_HUMAN/tr|Q6ZS99|Q6ZS99_HUMAN/tr|B3KTP9|B3KTP9_HUMAN		3.83	0		0	2	MASCOT		T
	P13063_NL,8814	K.ESFDGSVR.A	896.411	8e-05	2	1	47.79	0	0.000944	0|0	sp|P19338|NUCL_HUMAN/tr|Q9BQ02|Q9BQ02_HUMAN/tr|B3KM80|B3KM80_HUMAN/tr|H7BY16|H7BY16_HUMAN/tr|Q6ZS99|Q6ZS99_HUMAN/tr|B3KTP9|B3KTP9_HUMAN		4.37	0		0	2	MASCOT		T
	P13063_NL,24032	K.FGYVDFESAEDLEK.A	1648.74	0.00614	2	1	57.87	0	7.46e-05	0|0	sp|P19338|NUCL_HUMAN/tr|B3KM80|B3KM80_HUMAN/tr|Q6ZS99|Q6ZS99_HUMAN/tr|B3KTP9|B3KTP9_HUMAN		3.83	0		0	2	MASCOT		T
	P13063_NL,24174	K.FGYVDFESAEDLEK.A	1648.74	0.00138	2	1	68.34	0	6.93e-06	0|0	sp|P19338|NUCL_HUMAN/tr|B3KM80|B3KM80_HUMAN/tr|Q6ZS99|Q6ZS99_HUMAN/tr|B3KTP9|B3KTP9_HUMAN		3.83	0		0	2	MASCOT		T
	P13063_NL,23408	K.GFGFVDFNSEEDAK.A	1561.68	-0.00068	2	1	53.67	0	0.000157	0|0	sp|P19338|NUCL_HUMAN/tr|Q9BQ02|Q9BQ02_HUMAN/tr|B3KM80|B3KM80_HUMAN/tr|H7BY16|H7BY16_HUMAN/tr|Q6ZS99|Q6ZS99_HUMAN/tr|B3KTP9|B3KTP9_HUMAN		3.92	0		0	2	MASCOT		T
	P13063_NL,23567	K.GFGFVDFNSEEDAK.A	1561.68	0.00024	2	1	76.83	0	7.57e-07	0|0	sp|P19338|NUCL_HUMAN/tr|Q9BQ02|Q9BQ02_HUMAN/tr|B3KM80|B3KM80_HUMAN/tr|H7BY16|H7BY16_HUMAN/tr|Q6ZS99|Q6ZS99_HUMAN/tr|B3KTP9|B3KTP9_HUMAN		3.92	0		0	2	MASCOT		T
	P13063_NL,12307	K.GLSEDTTEETLK.E	1322.63	0.00074	2	1	69.26	0	1.86e-05	0|0	sp|P19338|NUCL_HUMAN/tr|Q9BQ02|Q9BQ02_HUMAN/tr|B3KM80|B3KM80_HUMAN/tr|H7BY16|H7BY16_HUMAN/tr|Q6ZS99|Q6ZS99_HUMAN/tr|B3KTP9|B3KTP9_HUMAN		4	0		0	2	MASCOT		T
	P13063_NL,12482	K.GLSEDTTEETLK.E	1322.63	0.00132	2	1	69.12	0	1.96e-05	0|0	sp|P19338|NUCL_HUMAN/tr|Q9BQ02|Q9BQ02_HUMAN/tr|B3KM80|B3KM80_HUMAN/tr|H7BY16|H7BY16_HUMAN/tr|Q6ZS99|Q6ZS99_HUMAN/tr|B3KTP9|B3KTP9_HUMAN		4	0		0	2	MASCOT		T
	P13063_NL,15537	K.NDLAVVDVR.I	1000.54	0.00012	2	1	52.97	0	0.000593	0|0	sp|P19338|NUCL_HUMAN/tr|B3KM80|B3KM80_HUMAN/tr|Q6ZS99|Q6ZS99_HUMAN/tr|B3KTP9|B3KTP9_HUMAN		4.21	0		0	2	MASCOT		T
	P13063_NL,15727	K.NDLAVVDVR.I	1000.54	2e-05	2	1	59.33	0	0.000137	0|0	sp|P19338|NUCL_HUMAN/tr|B3KM80|B3KM80_HUMAN/tr|Q6ZS99|Q6ZS99_HUMAN/tr|B3KTP9|B3KTP9_HUMAN		4.21	0		0	2	MASCOT		T
	P13063_NL,5024	K.QGTEIDGR.S	875.422	-0.00425	2	1	58.98	0	0.000157	0|0	sp|P19338|NUCL_HUMAN/tr|Q9BQ02|Q9BQ02_HUMAN/tr|B3KM80|B3KM80_HUMAN/tr|H7BY16|H7BY16_HUMAN/tr|Q6ZS99|Q6ZS99_HUMAN/tr|B3KTP9|B3KTP9_HUMAN		4.37	0		0	2	MASCOT		T
	P13063_NL,18195	K.TGISDVFAK.N	937.499	-0.00055	2	1	79.91	0	1.28e-06	0|0	sp|P19338|NUCL_HUMAN/tr|B3KM80|B3KM80_HUMAN/tr|Q6ZS99|Q6ZS99_HUMAN/tr|B3KTP9|B3KTP9_HUMAN		5.5	0		0	2	MASCOT		T
	P13063_NL,31402	K.TLVLSNLSYSATEETLQEVFEK.A	2501.27	-1e-05	3	1	52.76	0	0.000676	0|0	sp|P19338|NUCL_HUMAN/tr|Q9BQ02|Q9BQ02_HUMAN/tr|B3KM80|B3KM80_HUMAN/tr|H7BY16|H7BY16_HUMAN/tr|Q6ZS99|Q6ZS99_HUMAN/tr|B3KTP9|B3KTP9_HUMAN		4.09	0		0	2	MASCOT		T
	P13063_NL,31517	K.TLVLSNLSYSATEETLQEVFEK.A	2501.27	0.00347	3	1	69.22	0	1.55e-05	0|0	sp|P19338|NUCL_HUMAN/tr|Q9BQ02|Q9BQ02_HUMAN/tr|B3KM80|B3KM80_HUMAN/tr|H7BY16|H7BY16_HUMAN/tr|Q6ZS99|Q6ZS99_HUMAN/tr|B3KTP9|B3KTP9_HUMAN		4.09	0		0	2	MASCOT		T
	P13063_NL,31525	K.TLVLSNLSYSATEETLQEVFEK.A	2501.27	-0.00169	2	1	64.72	0	4.25e-05	0|0	sp|P19338|NUCL_HUMAN/tr|Q9BQ02|Q9BQ02_HUMAN/tr|B3KM80|B3KM80_HUMAN/tr|H7BY16|H7BY16_HUMAN/tr|Q6ZS99|Q6ZS99_HUMAN/tr|B3KTP9|B3KTP9_HUMAN		4.09	0		0	2	MASCOT		T
	P13063_NL,5877	K.VAVATPAK.K	756.461	-0.0003	2	1	58.44	0	0.000107	0|0	sp|P19338|NUCL_HUMAN/tr|Q9BQ02|Q9BQ02_HUMAN/tr|C9JLB1|C9JLB1_HUMAN/tr|C9J1H7|C9J1H7_HUMAN/tr|C9JWL1|C9JWL1_HUMAN/tr|C9JYW2|C9JYW2_HUMAN		8.72	0		0	2	MASCOT		T
	P13063_NL,6032	K.VAVATPAK.K	756.461	0.0004	2	1	46.3	0	0.00171	0|0	sp|P19338|NUCL_HUMAN/tr|Q9BQ02|Q9BQ02_HUMAN/tr|C9JLB1|C9JLB1_HUMAN/tr|C9J1H7|C9J1H7_HUMAN/tr|C9JWL1|C9JWL1_HUMAN/tr|C9JYW2|C9JYW2_HUMAN		8.72	0		0	2	MASCOT		T
	P13063_NL,30235	K.VEGTEPTTAFNLFVGNLNFNK.S	2312.16	-0.0015	2	1	50.18	0	0.0014	0|0	sp|P19338|NUCL_HUMAN/tr|B3KM80|B3KM80_HUMAN/tr|Q6ZS99|Q6ZS99_HUMAN/tr|B3KTP9|B3KTP9_HUMAN		4.53	0		0	2	MASCOT		T
	P13063_NL,30275	K.VEGTEPTTAFNLFVGNLNFNK.S	2312.16	-0.00294	3	1	41.4	0	0.0104	0|0	sp|P19338|NUCL_HUMAN/tr|B3KM80|B3KM80_HUMAN/tr|Q6ZS99|Q6ZS99_HUMAN/tr|B3KTP9|B3KTP9_HUMAN		4.53	0		0	2	MASCOT		T
	P13063_NL,30358	K.VEGTEPTTAFNLFVGNLNFNK.S	2312.16	-0.0045	2	1	96.08	0	3.53e-08	0|0	sp|P19338|NUCL_HUMAN/tr|B3KM80|B3KM80_HUMAN/tr|Q6ZS99|Q6ZS99_HUMAN/tr|B3KTP9|B3KTP9_HUMAN		4.53	0		0	2	MASCOT		T
	P13063_NL,30396	K.VEGTEPTTAFNLFVGNLNFNK.S	2312.16	-0.00135	3	1	41.03	0	0.0114	0|0	sp|P19338|NUCL_HUMAN/tr|B3KM80|B3KM80_HUMAN/tr|Q6ZS99|Q6ZS99_HUMAN/tr|B3KTP9|B3KTP9_HUMAN		4.53	0		0	2	MASCOT		T
	P13063_NL,17575	R.SISLYYTGEK.G	1160.58	0.00159	2	1	49.19	0	0.00186	0|0	sp|P19338|NUCL_HUMAN/tr|Q9BQ02|Q9BQ02_HUMAN/tr|B3KM80|B3KM80_HUMAN/tr|H7BY16|H7BY16_HUMAN/tr|Q6ZS99|Q6ZS99_HUMAN/tr|B3KTP9|B3KTP9_HUMAN		5.72	0		0	2	MASCOT		T
	P13063_NL,17744	R.SISLYYTGEK.G	1160.58	-0.00039	2	1	46.39	0	0.00369	0|0	sp|P19338|NUCL_HUMAN/tr|Q9BQ02|Q9BQ02_HUMAN/tr|B3KM80|B3KM80_HUMAN/tr|H7BY16|H7BY16_HUMAN/tr|Q6ZS99|Q6ZS99_HUMAN/tr|B3KTP9|B3KTP9_HUMAN		5.72	0		0	2	MASCOT		T
$18-1	sp|P55884|EIF3B_HUMAN Eukaryotic translation initiation factor 3 subunit B OS=Homo sapiens GN=EIF3B PE=1 SV=3	19	13	0.2002	92480.5	4.89
$18-2	tr|B4DV79|B4DV79_HUMAN Eukaryotic translation initiation factor 3 subunit B OS=Homo sapiens PE=2 SV=1	19	13	0.2209	85133.8	5.13
$18-3	tr|A4D210|A4D210_HUMAN Eukaryotic translation initiation factor 3 subunit B OS=Homo sapiens GN=EIF3S9 PE=3 SV=1	19	13	0.2103	88679.5	4.96
	P13063_NL,10048	K.DPVSIEER.A	944.468	-3e-05	2	1	45.68	0	0.0023	0|0	sp|P55884|EIF3B_HUMAN/tr|A4D210|A4D210_HUMAN/tr|B4DV79|B4DV79_HUMAN/tr|C9JQN7|C9JQN7_HUMAN/tr|Q86UM1|Q86UM1_HUMAN/tr|C9JZG1|C9JZG1_HUMAN/tr|Q96G38|Q96G38_HUMAN/tr|B4DXN6|B4DXN6_HUMAN		4.14	0		0	2	MASCOT		T
	P13063_NL,23114	K.DRPQEADGIDSVIVVDNVPQVGPDR.L	2690.34	-0.00701	3	1	72.72	0	8.33e-06	0|0	sp|P55884|EIF3B_HUMAN/tr|A4D210|A4D210_HUMAN/tr|B4DV79|B4DV79_HUMAN/tr|Q86UM1|Q86UM1_HUMAN/tr|C9JZG1|C9JZG1_HUMAN/tr|B4DXN6|B4DXN6_HUMAN		3.9	0		0	2	MASCOT		T
	P13063_NL,12630	K.FAVLHGEAPR.I	1096.59	0.0015	3	1	41.27	0	0.00811	0|0	sp|P55884|EIF3B_HUMAN/tr|A4D210|A4D210_HUMAN/tr|B4DV79|B4DV79_HUMAN/tr|Q59FS8|Q59FS8_HUMAN/tr|Q96G38|Q96G38_HUMAN/tr|B4DXN6|B4DXN6_HUMAN		6.75	0		0	2	MASCOT		T
	P13063_NL,12639	K.FAVLHGEAPR.I	1096.59	-0.00133	2	1	55.32	0	0.000357	0|0	sp|P55884|EIF3B_HUMAN/tr|A4D210|A4D210_HUMAN/tr|B4DV79|B4DV79_HUMAN/tr|Q59FS8|Q59FS8_HUMAN/tr|Q96G38|Q96G38_HUMAN/tr|B4DXN6|B4DXN6_HUMAN		6.75	0		0	2	MASCOT		T
	P13063_NL,13898	K.GTYLATFHQR.G	1193.61	-0.00348	2	1	45.69	0	0.0149	0|0	sp|P55884|EIF3B_HUMAN/tr|A4D210|A4D210_HUMAN/tr|B4DV79|B4DV79_HUMAN/tr|C9JQN7|C9JQN7_HUMAN/tr|Q86UM1|Q86UM1_HUMAN/tr|Q96G38|Q96G38_HUMAN/tr|B4DXN6|B4DXN6_HUMAN		8.75	0		0	2	MASCOT		T
	P13063_NL,13929	K.GTYLATFHQR.G	1193.61	-0.00142	3	1	47.31	0	0.0102	0|0	sp|P55884|EIF3B_HUMAN/tr|A4D210|A4D210_HUMAN/tr|B4DV79|B4DV79_HUMAN/tr|C9JQN7|C9JQN7_HUMAN/tr|Q86UM1|Q86UM1_HUMAN/tr|Q96G38|Q96G38_HUMAN/tr|B4DXN6|B4DXN6_HUMAN		8.75	0		0	2	MASCOT		T
	P13063_NL,15587	K.ITNDFYPEEDGK.T	1427.63	-0.00094	2	1	62.41	0	2.9e-05	0|0	sp|P55884|EIF3B_HUMAN/tr|A4D210|A4D210_HUMAN/tr|B4DV79|B4DV79_HUMAN/tr|Q86UM1|Q86UM1_HUMAN/tr|C9JZG1|C9JZG1_HUMAN/tr|Q96G38|Q96G38_HUMAN/tr|B4DXN6|B4DXN6_HUMAN		3.92	0		0	2	MASCOT		T
	P13063_NL,14148	K.MAQELYMEQK.N	1270.58	0.00089	2	1	58.8	0	8.61e-05	0|0	sp|P55884|EIF3B_HUMAN/tr|A4D210|A4D210_HUMAN/tr|B4DV79|B4DV79_HUMAN/tr|Q96G38|Q96G38_HUMAN/tr|B4DXN6|B4DXN6_HUMAN		4.53	0		0	2	MASCOT		T
	P13063_NL,14339	K.MAQELYMEQK.N	1270.58	-0.00125	2	1	52.61	0	0.000363	0|0	sp|P55884|EIF3B_HUMAN/tr|A4D210|A4D210_HUMAN/tr|B4DV79|B4DV79_HUMAN/tr|Q96G38|Q96G38_HUMAN/tr|B4DXN6|B4DXN6_HUMAN		4.53	0		0	2	MASCOT		T
	P13063_NL,12413	K.NGDYLCVK.V	968.451	0.00049	2	1	49	0	0.00125	0|0	sp|P55884|EIF3B_HUMAN/tr|A4D210|A4D210_HUMAN/tr|B4DV79|B4DV79_HUMAN/tr|Q59FS8|Q59FS8_HUMAN/tr|Q96G38|Q96G38_HUMAN/tr|B4DXN6|B4DXN6_HUMAN		5.83	0		0	2	MASCOT		T
	P13063_NL,23698	K.YMTISDEWDIPEK.Q	1626.74	0.00193	2	1	43.34	0	0.00273	0|0	sp|P55884|EIF3B_HUMAN/tr|A4D210|A4D210_HUMAN/tr|B4DV79|B4DV79_HUMAN/tr|Q86UM1|Q86UM1_HUMAN/tr|C9JZG1|C9JZG1_HUMAN/tr|Q96G38|Q96G38_HUMAN/tr|B4DXN6|B4DXN6_HUMAN		3.92	0		0	2	MASCOT		T
	P13063_NL,5330	R.AQAVSEDAGGNEGR.A	1360.61	-0.00354	2	1	50.16	0	0.000542	0|0	sp|P55884|EIF3B_HUMAN/tr|A4D210|A4D210_HUMAN/tr|B4DV79|B4DV79_HUMAN/tr|Q86UM1|Q86UM1_HUMAN/tr|C9JZG1|C9JZG1_HUMAN		4.14	0		0	2	MASCOT		T
	P13063_NL,5482	R.AQAVSEDAGGNEGR.A	1360.61	0.00024	2	1	88.27	0	7.87e-08	0|0	sp|P55884|EIF3B_HUMAN/tr|A4D210|A4D210_HUMAN/tr|B4DV79|B4DV79_HUMAN/tr|Q86UM1|Q86UM1_HUMAN/tr|C9JZG1|C9JZG1_HUMAN		4.14	0		0	2	MASCOT		T
	P13063_NL,22029	R.FSHQGVQLIDFSPCER.Y	1919.91	-0.00573	2	1	73.8	0	4.78e-06	0|0	sp|P55884|EIF3B_HUMAN/tr|A4D210|A4D210_HUMAN/tr|B4DV79|B4DV79_HUMAN/tr|C9JQN7|C9JQN7_HUMAN/tr|Q96G38|Q96G38_HUMAN/tr|B4DXN6|B4DXN6_HUMAN		5.32	0		0	2	MASCOT		T
	P13063_NL,22073	R.FSHQGVQLIDFSPCER.Y	1919.91	-0.00127	3	1	43.82	0	0.00442	0|0	sp|P55884|EIF3B_HUMAN/tr|A4D210|A4D210_HUMAN/tr|B4DV79|B4DV79_HUMAN/tr|C9JQN7|C9JQN7_HUMAN/tr|Q96G38|Q96G38_HUMAN/tr|B4DXN6|B4DXN6_HUMAN		5.32	0		0	2	MASCOT		T
	P13063_NL,28358	R.MTLDTLSIYETPSMGLLDK.K	2128.06	0.00206	2	1	58.88	0	0.000169	0|0	sp|P55884|EIF3B_HUMAN/tr|A4D210|A4D210_HUMAN/tr|B4DV79|B4DV79_HUMAN/tr|Q96G38|Q96G38_HUMAN/tr|B4DXN6|B4DXN6_HUMAN		4.03	0		0	2	MASCOT		T
	P13063_NL,28491	R.MTLDTLSIYETPSMGLLDK.K	2128.06	-0.00134	2	1	70.86	0	1.08e-05	0|0	sp|P55884|EIF3B_HUMAN/tr|A4D210|A4D210_HUMAN/tr|B4DV79|B4DV79_HUMAN/tr|Q96G38|Q96G38_HUMAN/tr|B4DXN6|B4DXN6_HUMAN		4.03	0		0	2	MASCOT		T
	P13063_NL,20494	R.NLFNVVDCK.L	1108.55	0.00024	2	1	46.97	0	0.00274	0|0	sp|P55884|EIF3B_HUMAN/tr|A4D210|A4D210_HUMAN/tr|B4DV79|B4DV79_HUMAN/tr|Q59FS8|Q59FS8_HUMAN/tr|Q96G38|Q96G38_HUMAN/tr|B4DXN6|B4DXN6_HUMAN		5.83	0		0	2	MASCOT		T
	P13063_NL,19698	R.VTLMQLPTR.Q	1058.6	0.00135	2	1	49.9	0	0.00199	0|0	sp|P55884|EIF3B_HUMAN/tr|A4D210|A4D210_HUMAN/tr|B4DV79|B4DV79_HUMAN/tr|Q59FS8|Q59FS8_HUMAN/tr|B4DXN6|B4DXN6_HUMAN		9.72	0		0	2	MASCOT		T
$19-1	sp|P14618|KPYM_HUMAN Pyruvate kinase isozymes M1/M2 OS=Homo sapiens GN=PKM PE=1 SV=4	17	13	0.3691	57936.2	7.96
	P13063_NL,23926	K.DPVQEAWAEDVDLR.V	1642.77	0.00341	2	1	62.99	0	6.48e-05	0|0	sp|P14618|KPYM_HUMAN/tr|Q504U3|Q504U3_HUMAN/tr|B4DRT3|B4DRT3_HUMAN/tr|B4DNK4|B4DNK4_HUMAN/tr|Q8WUW7|Q8WUW7_HUMAN		3.77	0		0	2	MASCOT		T
	P13063_NL,33398	K.FGVEQDVDMVFASFIR.K	1859.9	-0.00191	3	1	66.49	0	3e-05	0|0	sp|P14618|KPYM_HUMAN/tr|Q504U3|Q504U3_HUMAN/tr|H3BTN5|H3BTN5_HUMAN/tr|H3BSU3|H3BSU3_HUMAN/tr|H3BQ34|H3BQ34_HUMAN/tr|B4DRT3|B4DRT3_HUMAN/tr|B4DNK4|B4DNK4_HUMAN/tr|Q8WUW7|Q8WUW7_HUMAN		4.03	0		0	2	MASCOT		T
	P13063_NL,24143	K.GADFLVTEVENGGSLGSK.K ! -.GADFLVTEVENGGSLGSK.K	1779.88	0.00354	2	1	60.74	0	0.000134	0|0	sp|P14618|KPYM_HUMAN/tr|H3BTN5|H3BTN5_HUMAN/tr|H3BQ34|H3BQ34_HUMAN/tr|B4DRT3|B4DRT3_HUMAN/tr|B4DNK4|B4DNK4_HUMAN ! tr|Q8WUW7|Q8WUW7_HUMAN		4.14	0		0	2	MASCOT		T
	P13063_NL,8803	K.GSGTAEVELK.K	990.51	-0.00066	2	1	57.38	0	0.00034	0|0	sp|P14618|KPYM_HUMAN/tr|H3BT25|H3BT25_HUMAN/tr|H3BTJ2|H3BTJ2_HUMAN/tr|H3BTN5|H3BTN5_HUMAN/tr|H3BQ34|H3BQ34_HUMAN/tr|H3BUW1|H3BUW1_HUMAN/tr|B4DRT3|B4DRT3_HUMAN		4.53	0		0	2	MASCOT		T
	P13063_NL,8961	K.GSGTAEVELK.K	990.51	0.00222	2	1	85.08	0	5.36e-07	0|0	sp|P14618|KPYM_HUMAN/tr|H3BT25|H3BT25_HUMAN/tr|H3BTJ2|H3BTJ2_HUMAN/tr|H3BTN5|H3BTN5_HUMAN/tr|H3BQ34|H3BQ34_HUMAN/tr|H3BUW1|H3BUW1_HUMAN/tr|B4DRT3|B4DRT3_HUMAN		4.53	0		0	2	MASCOT		T
	P13063_NL,22527	K.GVNLPGAAVDLPAVSEK.D	1636.89	9e-05	2	1	60.86	0	0.000104	0|0	sp|P14618|KPYM_HUMAN/tr|Q504U3|Q504U3_HUMAN/tr|H3BTN5|H3BTN5_HUMAN/tr|H3BSU3|H3BSU3_HUMAN/tr|H3BQ34|H3BQ34_HUMAN/tr|B4DRT3|B4DRT3_HUMAN/tr|B4DNK4|B4DNK4_HUMAN/tr|Q8WUW7|Q8WUW7_HUMAN		4.37	0		0	2	MASCOT		T
	P13063_NL,17408	K.ITLDNAYMEK.C ! K.ITLDNAYMEK.-	1197.58	-0.0009	2	1	62.71	0	5.84e-05	0|0	sp|P14618|KPYM_HUMAN/tr|H3BTJ2|H3BTJ2_HUMAN/tr|H3BTN5|H3BTN5_HUMAN/tr|H3BQ34|H3BQ34_HUMAN/tr|H3BUW1|H3BUW1_HUMAN/tr|B4DRT3|B4DRT3_HUMAN/tr|B4DNK4|B4DNK4_HUMAN ! tr|H3BT25|H3BT25_HUMAN		4.37	0		0	2	MASCOT		T
	P13063_NL,28861	R.AEGSDVANAVLDGADCIMLSGETAK.G	2494.14	-0.0018	2	1	80.18	0	6.37e-07	0|0	sp|P14618|KPYM_HUMAN/tr|Q504U3|Q504U3_HUMAN/tr|H3BTN5|H3BTN5_HUMAN/tr|H3BSU3|H3BSU3_HUMAN/tr|B4DRT3|B4DRT3_HUMAN/tr|B4DNK4|B4DNK4_HUMAN/tr|Q8WUW7|Q8WUW7_HUMAN		3.77	0		0	2	MASCOT		T
	P13063_NL,28893	R.AEGSDVANAVLDGADCIMLSGETAK.G	2494.14	0.00316	3	1	44.38	0	0.00232	0|0	sp|P14618|KPYM_HUMAN/tr|Q504U3|Q504U3_HUMAN/tr|H3BTN5|H3BTN5_HUMAN/tr|H3BSU3|H3BSU3_HUMAN/tr|B4DRT3|B4DRT3_HUMAN/tr|B4DNK4|B4DNK4_HUMAN/tr|Q8WUW7|Q8WUW7_HUMAN		3.77	0		0	2	MASCOT		T
	P13063_NL,12954	R.APIIAVTR.N	840.53	-0.00054	2	1	49.97	0	0.000326	0|0	sp|P14618|KPYM_HUMAN/tr|Q504U3|Q504U3_HUMAN/tr|H3BTN5|H3BTN5_HUMAN/tr|B4DRT3|B4DRT3_HUMAN/tr|B4DNK4|B4DNK4_HUMAN/tr|Q8WUW7|Q8WUW7_HUMAN		9.8	0		0	2	MASCOT		T
	P13063_NL,27284	R.EAEAAIYHLQLFEELR.R	1931.99	-0.00224	3	1	46.21	0	0.00656	0|0	sp|P14618|KPYM_HUMAN/tr|B4DNK4|B4DNK4_HUMAN/tr|Q8WUW7|Q8WUW7_HUMAN/tr|Q9NYI7|Q9NYI7_HUMAN/tr|Q9UKK4|Q9UKK4_HUMAN/tr|Q9UN47|Q9UN47_HUMAN		4.48	0		0	2	MASCOT		T
	P13063_NL,27288	R.EAEAAIYHLQLFEELR.R	1931.99	0.00421	2	1	43.04	0	0.0136	0|0	sp|P14618|KPYM_HUMAN/tr|B4DNK4|B4DNK4_HUMAN/tr|Q8WUW7|Q8WUW7_HUMAN/tr|Q9NYI7|Q9NYI7_HUMAN/tr|Q9UKK4|Q9UKK4_HUMAN/tr|Q9UN47|Q9UN47_HUMAN		4.48	0		0	2	MASCOT		T
	P13063_NL,19290	R.GDLGIEIPAEK.V	1141.61	0.00016	2	1	50.11	0	0.00113	0|0	sp|P14618|KPYM_HUMAN/sp|P30613|KPYR_HUMAN/tr|Q504U3|Q504U3_HUMAN/tr|B1AVT2|B1AVT2_HUMAN/tr|Q16716|Q16716_HUMAN/tr|H3BTN5|H3BTN5_HUMAN/tr|H3BSU3|H3BSU3_HUMAN/tr|B4DRT3|B4DRT3_HUMAN/tr|B4DNK4|B4DNK4_HUMAN/tr|O75758|O75758_HUMAN/tr|Q8WUW7|Q8WUW7_HUMAN/tr|Q16715|Q16715_HUMAN/tr|B1AVT1|B1AVT1_HUMAN/tr|B4DPM0|B4DPM0_HUMAN		4.14	0		0	2	MASCOT		T
	P13063_NL,26483	R.LAPITSDPTEATAVGAVEASFK.C	2175.12	-0.00396	2	1	129.04	0	1.75e-11	0|0	sp|P14618|KPYM_HUMAN/tr|B4DNK4|B4DNK4_HUMAN/tr|Q9UK31|Q9UK31_HUMAN/tr|Q8WUW7|Q8WUW7_HUMAN/tr|Q9UKK4|Q9UKK4_HUMAN		4.14	0		0	2	MASCOT		T
	P13063_NL,26612	R.LAPITSDPTEATAVGAVEASFK.C	2175.12	-0.00458	2	1	114.13	0	5.43e-10	0|0	sp|P14618|KPYM_HUMAN/tr|B4DNK4|B4DNK4_HUMAN/tr|Q9UK31|Q9UK31_HUMAN/tr|Q8WUW7|Q8WUW7_HUMAN/tr|Q9UKK4|Q9UKK4_HUMAN		4.14	0		0	2	MASCOT		T
	P13063_NL,16418	R.LNFSHGTHEYHAETIK.N	1883.9	0.0009	3	1	35.58	0	0.0319	0|0	sp|P14618|KPYM_HUMAN/tr|H3BT25|H3BT25_HUMAN/tr|H3BTJ2|H3BTJ2_HUMAN/tr|H3BTN5|H3BTN5_HUMAN/tr|H3BQ34|H3BQ34_HUMAN/tr|H3BUW1|H3BUW1_HUMAN/tr|B4DRT3|B4DRT3_HUMAN		6.27	0		0	2	MASCOT		T
	P13063_NL,17039	R.NTGIICTIGPASR.S	1359.7	-0.00066	2	1	93.05	0	9.21e-08	0|0	sp|P14618|KPYM_HUMAN/tr|H3BT25|H3BT25_HUMAN/tr|H3BTJ2|H3BTJ2_HUMAN/tr|H3BU13|H3BU13_HUMAN/tr|H3BTN5|H3BTN5_HUMAN/tr|H3BQ34|H3BQ34_HUMAN/tr|H3BUW1|H3BUW1_HUMAN/tr|B4DRT3|B4DRT3_HUMAN/tr|B4DNK4|B4DNK4_HUMAN		8.25	0		0	2	MASCOT		T
$20-1	sp|P25705|ATPA_HUMAN ATP synthase subunit alpha, mitochondrial OS=Homo sapiens GN=ATP5A1 PE=1 SV=1	17	13	0.3219	59749.9	9.16
	P13063_NL,11404	K.APGIIPR.I ! K.APGIIPR.T	723.451	0.00042	2	1	42.69	0	0.00178	0|0	sp|P25705|ATPA_HUMAN/tr|K7ENP3|K7ENP3_HUMAN/tr|K7EK63|K7EK63_HUMAN/tr|B4DGW3|B4DGW3_HUMAN/tr|K7EJP1|K7EJP1_HUMAN/tr|K7ENJ4|K7ENJ4_HUMAN/tr|K7EK77|K7EK77_HUMAN/tr|K7EQT2|K7EQT2_HUMAN/tr|K7ERX7|K7ERX7_HUMAN ! tr|B4DY56|B4DY56_HUMAN		9.8	0		0	2	MASCOT		T
	P13063_NL,18186	K.AVDSLVPIGR.G	1026.59	-0.00034	2	1	48.39	0	0.00098	0|0	sp|P25705|ATPA_HUMAN/tr|K7ENP3|K7ENP3_HUMAN/tr|B4DY56|B4DY56_HUMAN/tr|K7EK63|K7EK63_HUMAN/tr|B4DGW3|B4DGW3_HUMAN/tr|K7ENJ4|K7ENJ4_HUMAN/tr|K7EK77|K7EK77_HUMAN/tr|K7EQT2|K7EQT2_HUMAN/tr|K7ERX7|K7ERX7_HUMAN		5.88	0		0	2	MASCOT		T
	P13063_NL,27138	K.GMSLNLEPDNVGVVVFGNDK.L	2104.04	0.00188	2	1	102.82	0	7.08e-09	0|0	sp|P25705|ATPA_HUMAN/tr|K7EKV9|K7EKV9_HUMAN/tr|K7ENP3|K7ENP3_HUMAN/tr|B4DY56|B4DY56_HUMAN/tr|B4DGW3|B4DGW3_HUMAN/tr|K7EJP1|K7EJP1_HUMAN/tr|K7EK77|K7EK77_HUMAN/tr|K7EQT2|K7EQT2_HUMAN/tr|K7ERX7|K7ERX7_HUMAN		4.03	0		0	2	MASCOT		T
	P13063_NL,19120	K.HALIIYDDLSK.Q	1287.69	8e-05	2	1	57.05	0	0.000336	0|0	sp|P25705|ATPA_HUMAN/tr|K7ENP3|K7ENP3_HUMAN/tr|B4DY56|B4DY56_HUMAN/tr|K7EK63|K7EK63_HUMAN		5.21	0		0	2	MASCOT		T
	P13063_NL,30642	K.QGQYSPMAIEEQVAVIYAGVR.G	2309.16	-0.00416	2	1	89.58	0	1.49e-07	0|0	sp|P25705|ATPA_HUMAN/tr|K7ENP3|K7ENP3_HUMAN/tr|B4DY56|B4DY56_HUMAN/tr|K7EK63|K7EK63_HUMAN		4.53	0		0	2	MASCOT		T
	P13063_NL,13627	K.TGTAEM*SSILEER.I	1439.67	-0.00328	2	1	52.88	0	0.000468	0|0	sp|P25705|ATPA_HUMAN/tr|K7ENP3|K7ENP3_HUMAN/tr|B4DY56|B4DY56_HUMAN/tr|K7ESA0|K7ESA0_HUMAN/tr|K7ERX7|K7ERX7_HUMAN		4.25	0	15.994919 Oxidation (M)	0	2	MASCOT		T
	P13063_NL,19972	K.TGTAEMSSILEER.I	1423.67	0.00038	2	1	76.71	0	2.4e-06	0|0	sp|P25705|ATPA_HUMAN/tr|K7ENP3|K7ENP3_HUMAN/tr|B4DY56|B4DY56_HUMAN/tr|K7ESA0|K7ESA0_HUMAN/tr|K7ERX7|K7ERX7_HUMAN		4.25	0		0	2	MASCOT		T
	P13063_NL,20592	R.EAYPGDVFYLHSR.L	1553.74	0.00083	3	1	47.73	0	0.00189	0|0	sp|P25705|ATPA_HUMAN/tr|K7ENP3|K7ENP3_HUMAN/tr|B4DY56|B4DY56_HUMAN/tr|K7EK63|K7EK63_HUMAN		5.32	0		0	2	MASCOT		T
	P13063_NL,32656	R.EVAAFAQFGSDLDAATQQLLSR.G	2338.17	0.00341	3	1	59.59	0	0.000157	0|0	sp|P25705|ATPA_HUMAN/tr|K7ENP3|K7ENP3_HUMAN/tr|B4DY56|B4DY56_HUMAN/tr|K7EK63|K7EK63_HUMAN		4.03	0		0	2	MASCOT		T
	P13063_NL,18719	R.ILGADTSVDLEETGR.V	1575.79	-0.00103	2	1	61.44	0	0.00012	0|0	sp|P25705|ATPA_HUMAN/tr|K7EKV9|K7EKV9_HUMAN/tr|K7ENP3|K7ENP3_HUMAN/tr|B4DY56|B4DY56_HUMAN/tr|K7ESA0|K7ESA0_HUMAN/tr|B4DGW3|B4DGW3_HUMAN/tr|K7EJP1|K7EJP1_HUMAN/tr|K7EK77|K7EK77_HUMAN/tr|K7EQT2|K7EQT2_HUMAN/tr|K7ERX7|K7ERX7_HUMAN		3.92	0		0	2	MASCOT		T
	P13063_NL,18919	R.ILGADTSVDLEETGR.V	1575.79	0.00077	2	1	91.73	0	1.15e-07	0|0	sp|P25705|ATPA_HUMAN/tr|K7EKV9|K7EKV9_HUMAN/tr|K7ENP3|K7ENP3_HUMAN/tr|B4DY56|B4DY56_HUMAN/tr|K7ESA0|K7ESA0_HUMAN/tr|B4DGW3|B4DGW3_HUMAN/tr|K7EJP1|K7EJP1_HUMAN/tr|K7EK77|K7EK77_HUMAN/tr|K7EQT2|K7EQT2_HUMAN/tr|K7ERX7|K7ERX7_HUMAN		3.92	0		0	2	MASCOT		T
	P13063_NL,6810	R.LTDADAMK.Y	864.413	0.0007	2	1	44.81	0	0.00404	0|0	sp|P25705|ATPA_HUMAN/tr|K7ENP3|K7ENP3_HUMAN/tr|B4DY56|B4DY56_HUMAN/tr|K7EK63|K7EK63_HUMAN/tr|K7ENJ4|K7ENJ4_HUMAN		4.21	0		0	2	MASCOT		T
	P13063_NL,25195	R.TGAIVDVPVGEELLGR.V	1624.89	-0.00137	2	1	58.46	0	0.000174	0|0	sp|P25705|ATPA_HUMAN/tr|K7EKV9|K7EKV9_HUMAN/tr|K7EK63|K7EK63_HUMAN/tr|B4DGW3|B4DGW3_HUMAN/tr|K7EJP1|K7EJP1_HUMAN/tr|K7EK77|K7EK77_HUMAN/tr|K7EQT2|K7EQT2_HUMAN/tr|K7ERX7|K7ERX7_HUMAN		4.14	0		0	2	MASCOT		T
	P13063_NL,17184	R.VLSIGDGIAR.V	1000.58	0.00044	2	1	42.88	0	0.0079	0|0	sp|P25705|ATPA_HUMAN/tr|K7EKV9|K7EKV9_HUMAN/tr|K7ENP3|K7ENP3_HUMAN/tr|B4DY56|B4DY56_HUMAN/tr|B4DGW3|B4DGW3_HUMAN/tr|K7EJP1|K7EJP1_HUMAN/tr|K7EK77|K7EK77_HUMAN/tr|K7EQT2|K7EQT2_HUMAN/tr|K7ERX7|K7ERX7_HUMAN		5.81	0		0	2	MASCOT		T
	P13063_NL,17370	R.VLSIGDGIAR.V	1000.58	-0.00156	2	1	48.98	0	0.00194	0|0	sp|P25705|ATPA_HUMAN/tr|K7EKV9|K7EKV9_HUMAN/tr|K7ENP3|K7ENP3_HUMAN/tr|B4DY56|B4DY56_HUMAN/tr|B4DGW3|B4DGW3_HUMAN/tr|K7EJP1|K7EJP1_HUMAN/tr|K7EK77|K7EK77_HUMAN/tr|K7EQT2|K7EQT2_HUMAN/tr|K7ERX7|K7ERX7_HUMAN		5.81	0		0	2	MASCOT		T
	P13063_NL,16439	R.VVDALGNAIDGK.G ! R.VVDALGNAIDGK.-	1171.63	0.0003	2	1	62.94	0	7.56e-05	0|0	sp|P25705|ATPA_HUMAN/tr|K7EK63|K7EK63_HUMAN/tr|B4DGW3|B4DGW3_HUMAN/tr|K7EJP1|K7EJP1_HUMAN/tr|K7ENJ4|K7ENJ4_HUMAN/tr|K7EK77|K7EK77_HUMAN/tr|K7EQT2|K7EQT2_HUMAN/tr|K7ERX7|K7ERX7_HUMAN ! tr|K7EKV9|K7EKV9_HUMAN		4.21	0		0	2	MASCOT		T
	P13063_NL,16620	R.VVDALGNAIDGK.G ! R.VVDALGNAIDGK.-	1171.63	0.0002	2	1	47.36	0	0.00273	0|0	sp|P25705|ATPA_HUMAN/tr|K7EK63|K7EK63_HUMAN/tr|B4DGW3|B4DGW3_HUMAN/tr|K7EJP1|K7EJP1_HUMAN/tr|K7ENJ4|K7ENJ4_HUMAN/tr|K7EK77|K7EK77_HUMAN/tr|K7EQT2|K7EQT2_HUMAN/tr|K7ERX7|K7ERX7_HUMAN ! tr|K7EKV9|K7EKV9_HUMAN		4.21	0		0	2	MASCOT		T
$21-1	sp|Q9HBM0|VEZA_HUMAN Vezatin OS=Homo sapiens GN=VEZT PE=1 SV=3	17	13	0.2182	88663.5	5.11
	P13063_NL,13729	K.AGQHPSQHLIGLR.K	1413.77	-0.00142	4	1	58.73	0	0.000189	0|0	sp|Q9HBM0|VEZA_HUMAN/tr|F8W8C2|F8W8C2_HUMAN/tr|F2Z3A6|F2Z3A6_HUMAN		9.81	0		0	2	MASCOT		T
	P13063_NL,31988	K.ALLNEVIILEDELEK.L	1740.96	-0.00712	2	1	52.61	0	0.000524	0|0	sp|Q9HBM0|VEZA_HUMAN/tr|F8W8C2|F8W8C2_HUMAN/tr|F2Z3A6|F2Z3A6_HUMAN		3.91	0		0	2	MASCOT		T
	P13063_NL,4564	K.CTTEGQQKPPTR.V	1402.67	0.0004	3	1	30.97	0	0.0973	0|0	sp|Q9HBM0|VEZA_HUMAN/tr|F8VUG0|F8VUG0_HUMAN/tr|F8VUB7|F8VUB7_HUMAN/tr|F8VXA0|F8VXA0_HUMAN/tr|F8W048|F8W048_HUMAN/tr|F8VVS3|F8VVS3_HUMAN/tr|F8VS43|F8VS43_HUMAN/tr|F8W088|F8W088_HUMAN		8.22	0		0	2	MASCOT		T
	P13063_NL,4701	K.CTTEGQQKPPTR.V	1402.67	0.00025	3	1	24.34	0	0.446	0|0	sp|Q9HBM0|VEZA_HUMAN/tr|F8VUG0|F8VUG0_HUMAN/tr|F8VUB7|F8VUB7_HUMAN/tr|F8VXA0|F8VXA0_HUMAN/tr|F8W048|F8W048_HUMAN/tr|F8VVS3|F8VVS3_HUMAN/tr|F8VS43|F8VS43_HUMAN/tr|F8W088|F8W088_HUMAN		8.22	0		0	2	MASCOT		T
	P13063_NL,13702	K.DNSSNEVFPQGAEER.M	1678.73	0.00161	2	1	71.19	0	2.48e-06	0|0	sp|Q9HBM0|VEZA_HUMAN/tr|F8W8C2|F8W8C2_HUMAN/tr|F2Z3A6|F2Z3A6_HUMAN		4	0		0	2	MASCOT		T
	P13063_NL,13870	K.DNSSNEVFPQGAEER.M	1678.73	-0.00033	2	1	76.4	0	7.75e-07	0|0	sp|Q9HBM0|VEZA_HUMAN/tr|F8W8C2|F8W8C2_HUMAN/tr|F2Z3A6|F2Z3A6_HUMAN		4	0		0	2	MASCOT		T
	P13063_NL,23279	K.ETQELVSEAYPILEQK.L	1876.95	-0.00863	2	1	50.64	0	0.00127	0|0	sp|Q9HBM0|VEZA_HUMAN/tr|F8W8C2|F8W8C2_HUMAN/tr|F2Z3A6|F2Z3A6_HUMAN		4.09	0		0	2	MASCOT		T
	P13063_NL,14876	K.GKPEIACENPHCTVVPLK.Q	2049.03	-4e-05	3	1	42.76	0	0.0079	0|0	sp|Q9HBM0|VEZA_HUMAN/tr|F8W8C2|F8W8C2_HUMAN/tr|F2Z3A6|F2Z3A6_HUMAN		6.74	0		0	2	MASCOT		T
	P13063_NL,19658	K.QLLFSDHAVLK.S	1270.72	0.00061	3	1	22.76	0	0.677	0|0	sp|Q9HBM0|VEZA_HUMAN/tr|F8W8C2|F8W8C2_HUMAN/tr|F2Z3A6|F2Z3A6_HUMAN		6.74	0		0	2	MASCOT		T
	P13063_NL,5362	K.SATTDNEISR.T	1093.51	-0.00175	2	1	61.42	0	9.8e-05	0|0	sp|Q9HBM0|VEZA_HUMAN/tr|F8W8C2|F8W8C2_HUMAN/tr|F2Z3A6|F2Z3A6_HUMAN		4.37	0		0	2	MASCOT		T
	P13063_NL,5510	K.SATTDNEISR.T	1093.51	0.00019	2	1	71.04	0	1.03e-05	0|0	sp|Q9HBM0|VEZA_HUMAN/tr|F8W8C2|F8W8C2_HUMAN/tr|F2Z3A6|F2Z3A6_HUMAN		4.37	0		0	2	MASCOT		T
	P13063_NL,16262	K.YSVHLEDMATNSR.A	1522.7	-0.00118	3	1	35.35	0	0.0212	0|0	sp|Q9HBM0|VEZA_HUMAN/tr|F8W8C2|F8W8C2_HUMAN/tr|F2Z3A6|F2Z3A6_HUMAN		5.32	0		0	2	MASCOT		T
	P13063_NL,16308	K.YSVHLEDMATNSR.A	1522.7	0.00044	2	1	49.26	0	0.00085	0|0	sp|Q9HBM0|VEZA_HUMAN/tr|F8W8C2|F8W8C2_HUMAN/tr|F2Z3A6|F2Z3A6_HUMAN		5.32	0		0	2	MASCOT		T
	P13063_NL,7353	R.ELNNVHTAVR.S	1152.61	0.0009	3	1	22.17	0	0.849	0|0	sp|Q9HBM0|VEZA_HUMAN/tr|F8W8C2|F8W8C2_HUMAN/tr|F2Z3A6|F2Z3A6_HUMAN		6.85	0		0	2	MASCOT		T
	P13063_NL,14324	R.LIQETEVISR.G	1187.66	-0.0046	2	1	65.96	0	3.92e-05	0|0	sp|Q9HBM0|VEZA_HUMAN/tr|F8W8C2|F8W8C2_HUMAN/tr|F2Z3A6|F2Z3A6_HUMAN		4.53	0		0	2	MASCOT		T
	P13063_NL,15722	R.TEYLCENSLEGK.N	1442.65	1e-05	2	1	54.22	0	0.000251	0|0	sp|Q9HBM0|VEZA_HUMAN/tr|F8W8C2|F8W8C2_HUMAN/tr|F2Z3A6|F2Z3A6_HUMAN		4.25	0		0	2	MASCOT		T
	P13063_NL,14337	R.YFETQHQSVPQCLSK.T	1851.87	-0.00695	3	1	30.39	0	0.111	0|0	sp|Q9HBM0|VEZA_HUMAN/tr|F8W8C2|F8W8C2_HUMAN/tr|F2Z3A6|F2Z3A6_HUMAN		6.74	0		0	2	MASCOT		T
$22-1	sp|Q9BTE3|MCMBP_HUMAN Mini-chromosome maintenance complex-binding protein OS=Homo sapiens GN=MCMBP PE=1 SV=2	16	13	0.2601	72979.3	5.56
	P13063_NL,12625	K.AHVLHFGK.Y	908.51	-1e-05	3	1	35.83	0	0.0219	0|0	sp|Q9BTE3|MCMBP_HUMAN		8.81	0		0	2	MASCOT		T
	P13063_NL,14597	K.AVEDDFVEM*R.K	1226.54	-0.00356	2	1	48.62	0	0.000509	0|0	sp|Q9BTE3|MCMBP_HUMAN		3.92	0	15.994919 Oxidation (M)	0	2	MASCOT		T
	P13063_NL,7610	K.EAYVNANQAR.V	1135.55	4e-05	2	1	52.96	0	0.000601	0|0	sp|Q9BTE3|MCMBP_HUMAN		6.1	0		0	2	MASCOT		T
	P13063_NL,26823	K.NDPQSITADDLHQLLVVAR.C	2105.1	-0.00151	3	1	28.78	0	0.193	0|0	sp|Q9BTE3|MCMBP_HUMAN		4.41	0		0	2	MASCOT		T
	P13063_NL,16597	R.CLSLSAGQTTLSR.E	1393.71	-0.00686	2	1	42.57	0	0.0087	0|0	sp|Q9BTE3|MCMBP_HUMAN		8.25	0		0	2	MASCOT		T
	P13063_NL,16789	R.CLSLSAGQTTLSR.E	1393.71	0.00026	2	1	44.05	0	0.00629	0|0	sp|Q9BTE3|MCMBP_HUMAN		8.25	0		0	2	MASCOT		T
	P13063_NL,22070	R.DASALLDPMECTDTAEEQR.V	2151.92	-0.00484	2	1	52.14	0	0.000122	0|0	sp|Q9BTE3|MCMBP_HUMAN		3.71	0		0	2	MASCOT		T
	P13063_NL,18031	R.DVAECGPQQELDLNSPR.N	1927.88	-0.00274	2	1	77.63	0	1.46e-06	0|0	sp|Q9BTE3|MCMBP_HUMAN		3.92	0		0	2	MASCOT		T
	P13063_NL,18206	R.DVAECGPQQELDLNSPR.N	1927.88	-0.00274	2	1	119.76	0	8.95e-11	0|0	sp|Q9BTE3|MCMBP_HUMAN		3.92	0		0	2	MASCOT		T
	P13063_NL,22143	R.FLEYSISDEITK.A	1444.72	-0.00379	2	1	43.84	0	0.00679	0|0	sp|Q9BTE3|MCMBP_HUMAN		4.14	0		0	2	MASCOT		T
	P13063_NL,18450	R.IIQHLVPASFR.L	1280.75	-0.00248	3	1	21.81	0	0.39	0|0	sp|Q9BTE3|MCMBP_HUMAN		9.76	0		0	2	MASCOT		T
	P13063_NL,18699	R.LQMTIENMNHLK.F	1471.74	-0.00043	3	1	30.53	0	0.13	0|0	sp|Q9BTE3|MCMBP_HUMAN		6.75	0		0	2	MASCOT		T
	P13063_NL,14362	R.NSTFTEHLYR.I	1267.61	-0.00732	3	1	25.3	0	0.329	0|0	sp|Q9BTE3|MCMBP_HUMAN		6.75	0		0	2	MASCOT		T
	P13063_NL,18567	R.QAGSVGGLQWCGEPK.R	1573.74	0.0009	2	1	90.73	0	7.67e-08	0|0	sp|Q9BTE3|MCMBP_HUMAN		5.99	0		0	2	MASCOT		T
	P13063_NL,8784	R.VSPSTSYTPSR.H	1181.58	-0.00161	2	1	58.69	0	0.000164	0|0	sp|Q9BTE3|MCMBP_HUMAN		8.72	0		0	2	MASCOT		T
	P13063_NL,8950	R.VSPSTSYTPSR.H	1181.58	0.00091	2	1	56.32	0	0.000276	0|0	sp|Q9BTE3|MCMBP_HUMAN		8.72	0		0	2	MASCOT		T
$23-1	tr|Q9BW34|Q9BW34_HUMAN EEF1D protein (Fragment) OS=Homo sapiens GN=EEF1D PE=2 SV=2	32	12	0.2818	60881.8	7.48
	P13063_NL,20018	K.FEEHVQSVDIAAFNK.I	1733.85	-0.00048	3	1	34.83	0	0.0476	0|0	sp|P29692|EF1D_HUMAN/tr|E9PBQ9|E9PBQ9_HUMAN/tr|Q9BW34|Q9BW34_HUMAN/tr|B2RAR6|B2RAR6_HUMAN/tr|E9PQZ1|E9PQZ1_HUMAN/tr|D3DWK1|D3DWK1_HUMAN/tr|E9PRY8|E9PRY8_HUMAN/tr|B4DDU4|B4DDU4_HUMAN/tr|H0YE72|H0YE72_HUMAN		4.65	0		0	2	MASCOT		T
	P13063_NL,20037	K.FEEHVQSVDIAAFNK.I	1733.85	-0.00251	2	1	61.07	0	0.000118	0|0	sp|P29692|EF1D_HUMAN/tr|E9PBQ9|E9PBQ9_HUMAN/tr|Q9BW34|Q9BW34_HUMAN/tr|B2RAR6|B2RAR6_HUMAN/tr|E9PQZ1|E9PQZ1_HUMAN/tr|D3DWK1|D3DWK1_HUMAN/tr|E9PRY8|E9PRY8_HUMAN/tr|B4DDU4|B4DDU4_HUMAN/tr|H0YE72|H0YE72_HUMAN		4.65	0		0	2	MASCOT		T
	P13063_NL,20172	K.FEEHVQSVDIAAFNK.I	1733.85	-0.00129	3	1	41.04	0	0.0118	0|0	sp|P29692|EF1D_HUMAN/tr|E9PBQ9|E9PBQ9_HUMAN/tr|Q9BW34|Q9BW34_HUMAN/tr|B2RAR6|B2RAR6_HUMAN/tr|E9PQZ1|E9PQZ1_HUMAN/tr|D3DWK1|D3DWK1_HUMAN/tr|E9PRY8|E9PRY8_HUMAN/tr|B4DDU4|B4DDU4_HUMAN/tr|H0YE72|H0YE72_HUMAN		4.65	0		0	2	MASCOT		T
	P13063_NL,16157	K.KLQIQCVVEDDK.V ! R.KLQIQCVVEDDK.V	1474.76	-0.00236	3	1	37.11	0	0.0346	0|0	sp|P24534|EF1B_HUMAN/tr|A4D1M6|A4D1M6_HUMAN ! sp|P29692|EF1D_HUMAN/tr|E9PBQ9|E9PBQ9_HUMAN/tr|Q9BW34|Q9BW34_HUMAN/tr|B2RAR6|B2RAR6_HUMAN/tr|E9PQZ1|E9PQZ1_HUMAN/tr|D3DWK1|D3DWK1_HUMAN/tr|E9PRY8|E9PRY8_HUMAN/tr|E9PK01|E9PK01_HUMAN/tr|H0YE58|H0YE58_HUMAN/tr|B4DDU4|B4DDU4_HUMAN/tr|H0YE72|H0YE72_HUMAN		4.56	1		0	2	MASCOT		T
	P13063_NL,16203	K.KLQIQCVVEDDK.V ! R.KLQIQCVVEDDK.V	1474.76	-0.00198	2	1	58.39	0	0.000258	0|0	sp|P24534|EF1B_HUMAN/tr|A4D1M6|A4D1M6_HUMAN ! sp|P29692|EF1D_HUMAN/tr|E9PBQ9|E9PBQ9_HUMAN/tr|Q9BW34|Q9BW34_HUMAN/tr|B2RAR6|B2RAR6_HUMAN/tr|E9PQZ1|E9PQZ1_HUMAN/tr|D3DWK1|D3DWK1_HUMAN/tr|E9PRY8|E9PRY8_HUMAN/tr|E9PK01|E9PK01_HUMAN/tr|H0YE58|H0YE58_HUMAN/tr|B4DDU4|B4DDU4_HUMAN/tr|H0YE72|H0YE72_HUMAN		4.56	1		0	2	MASCOT		T
	P13063_NL,17777	K.LQIQCVVEDDK.V	1346.66	-0.00042	2	1	48.52	0	0.00241	0|0	sp|P24534|EF1B_HUMAN/sp|P29692|EF1D_HUMAN/tr|A4D1M6|A4D1M6_HUMAN/tr|E9PBQ9|E9PBQ9_HUMAN/tr|Q9BW34|Q9BW34_HUMAN/tr|B2RAR6|B2RAR6_HUMAN/tr|E9PQZ1|E9PQZ1_HUMAN/tr|D3DWK1|D3DWK1_HUMAN/tr|E9PRY8|E9PRY8_HUMAN/tr|E9PK01|E9PK01_HUMAN/tr|H0YE58|H0YE58_HUMAN/tr|B4DDU4|B4DDU4_HUMAN/tr|H0YE72|H0YE72_HUMAN		4.03	0		0	2	MASCOT		T
	P13063_NL,17959	K.LQIQCVVEDDK.V	1346.66	0.0003	2	1	65.02	0	5.4e-05	0|0	sp|P24534|EF1B_HUMAN/sp|P29692|EF1D_HUMAN/tr|A4D1M6|A4D1M6_HUMAN/tr|E9PBQ9|E9PBQ9_HUMAN/tr|Q9BW34|Q9BW34_HUMAN/tr|B2RAR6|B2RAR6_HUMAN/tr|E9PQZ1|E9PQZ1_HUMAN/tr|D3DWK1|D3DWK1_HUMAN/tr|E9PRY8|E9PRY8_HUMAN/tr|E9PK01|E9PK01_HUMAN/tr|H0YE58|H0YE58_HUMAN/tr|B4DDU4|B4DDU4_HUMAN/tr|H0YE72|H0YE72_HUMAN		4.03	0		0	2	MASCOT		T
	P13063_NL,28155	K.SSILLDVKPWDDETDMAQLEACVR.S	2791.33	0.007	3	1	59.66	0	0.000116	0|0	sp|P29692|EF1D_HUMAN/tr|E9PBQ9|E9PBQ9_HUMAN/tr|Q9BW34|Q9BW34_HUMAN/tr|B2RAR6|B2RAR6_HUMAN/tr|E9PQZ1|E9PQZ1_HUMAN/tr|D3DWK1|D3DWK1_HUMAN/tr|E9PRY8|E9PRY8_HUMAN/tr|Q71RH4|Q71RH4_HUMAN/tr|Q9H7G6|Q9H7G6_HUMAN/tr|E9PK01|E9PK01_HUMAN/tr|H0YE58|H0YE58_HUMAN/tr|H0YE72|H0YE72_HUMAN		3.96	0		0	2	MASCOT		T
	P13063_NL,21504	K.VGTDLLEEEITK.F	1346.7	0.00083	2	1	99.88	0	2.38e-08	0|0	sp|P29692|EF1D_HUMAN/tr|E9PBQ9|E9PBQ9_HUMAN/tr|Q9BW34|Q9BW34_HUMAN/tr|B2RAR6|B2RAR6_HUMAN/tr|E9PQZ1|E9PQZ1_HUMAN/tr|D3DWK1|D3DWK1_HUMAN/tr|E9PRY8|E9PRY8_HUMAN/tr|H0YE58|H0YE58_HUMAN/tr|B4DDU4|B4DDU4_HUMAN/tr|H0YE72|H0YE72_HUMAN		4	0		0	2	MASCOT		T
	P13063_NL,21659	K.VGTDLLEEEITK.F	1346.7	0.00083	2	1	92.11	0	1.42e-07	0|0	sp|P29692|EF1D_HUMAN/tr|E9PBQ9|E9PBQ9_HUMAN/tr|Q9BW34|Q9BW34_HUMAN/tr|B2RAR6|B2RAR6_HUMAN/tr|E9PQZ1|E9PQZ1_HUMAN/tr|D3DWK1|D3DWK1_HUMAN/tr|E9PRY8|E9PRY8_HUMAN/tr|H0YE58|H0YE58_HUMAN/tr|B4DDU4|B4DDU4_HUMAN/tr|H0YE72|H0YE72_HUMAN		4	0		0	2	MASCOT		T
	P13063_NL,5842	R.ATAPQTQHVSPM*R.Q	1439.71	0.00036	3	1	28.54	0	0.191	0|0	sp|P29692|EF1D_HUMAN/tr|E9PI39|E9PI39_HUMAN/tr|E9PBQ9|E9PBQ9_HUMAN/tr|Q9BW34|Q9BW34_HUMAN/tr|B2RAR6|B2RAR6_HUMAN/tr|E9PL12|E9PL12_HUMAN/tr|E9PPR1|E9PPR1_HUMAN/tr|E9PQ49|E9PQ49_HUMAN/tr|E9PQZ1|E9PQZ1_HUMAN/tr|D3DWK1|D3DWK1_HUMAN/tr|E9PRY8|E9PRY8_HUMAN/tr|Q71RH4|Q71RH4_HUMAN/tr|E9PK06|E9PK06_HUMAN/tr|Q9H7G6|Q9H7G6_HUMAN/tr|E9PK01|E9PK01_HUMAN/tr|B4DDU4|B4DDU4_HUMAN/tr|E9PL71|E9PL71_HUMAN		9.8	0	15.994919 Oxidation (M)	0	2	MASCOT		T
	P13063_NL,7973	R.ATAPQTQHVSPM*R.Q	1439.71	0.00012	3	1	22.21	0	0.807	0|0	sp|P29692|EF1D_HUMAN/tr|E9PI39|E9PI39_HUMAN/tr|E9PBQ9|E9PBQ9_HUMAN/tr|Q9BW34|Q9BW34_HUMAN/tr|B2RAR6|B2RAR6_HUMAN/tr|E9PL12|E9PL12_HUMAN/tr|E9PPR1|E9PPR1_HUMAN/tr|E9PQ49|E9PQ49_HUMAN/tr|E9PQZ1|E9PQZ1_HUMAN/tr|D3DWK1|D3DWK1_HUMAN/tr|E9PRY8|E9PRY8_HUMAN/tr|Q71RH4|Q71RH4_HUMAN/tr|E9PK06|E9PK06_HUMAN/tr|Q9H7G6|Q9H7G6_HUMAN/tr|E9PK01|E9PK01_HUMAN/tr|B4DDU4|B4DDU4_HUMAN/tr|E9PL71|E9PL71_HUMAN		9.8	0	15.994919 Oxidation (M)	0	2	MASCOT		T
	P13063_NL,7971	R.ATAPQTQHVSPMR.Q	1423.71	-5e-05	2	1	59.43	0	0.000159	0|0	sp|P29692|EF1D_HUMAN/tr|E9PI39|E9PI39_HUMAN/tr|E9PBQ9|E9PBQ9_HUMAN/tr|Q9BW34|Q9BW34_HUMAN/tr|B2RAR6|B2RAR6_HUMAN/tr|E9PL12|E9PL12_HUMAN/tr|E9PPR1|E9PPR1_HUMAN/tr|E9PQ49|E9PQ49_HUMAN/tr|E9PQZ1|E9PQZ1_HUMAN/tr|D3DWK1|D3DWK1_HUMAN/tr|E9PRY8|E9PRY8_HUMAN/tr|Q71RH4|Q71RH4_HUMAN/tr|E9PK06|E9PK06_HUMAN/tr|Q9H7G6|Q9H7G6_HUMAN/tr|E9PK01|E9PK01_HUMAN/tr|B4DDU4|B4DDU4_HUMAN/tr|E9PL71|E9PL71_HUMAN		9.8	0		0	2	MASCOT		T
	P13063_NL,8087	R.ATAPQTQHVSPMR.Q	1423.71	-0.00054	3	1	46.23	0	0.00341	0|0	sp|P29692|EF1D_HUMAN/tr|E9PI39|E9PI39_HUMAN/tr|E9PBQ9|E9PBQ9_HUMAN/tr|Q9BW34|Q9BW34_HUMAN/tr|B2RAR6|B2RAR6_HUMAN/tr|E9PL12|E9PL12_HUMAN/tr|E9PPR1|E9PPR1_HUMAN/tr|E9PQ49|E9PQ49_HUMAN/tr|E9PQZ1|E9PQZ1_HUMAN/tr|D3DWK1|D3DWK1_HUMAN/tr|E9PRY8|E9PRY8_HUMAN/tr|Q71RH4|Q71RH4_HUMAN/tr|E9PK06|E9PK06_HUMAN/tr|Q9H7G6|Q9H7G6_HUMAN/tr|E9PK01|E9PK01_HUMAN/tr|B4DDU4|B4DDU4_HUMAN/tr|E9PL71|E9PL71_HUMAN		9.8	0		0	2	MASCOT		T
	P13063_NL,8122	R.ATAPQTQHVSPMR.Q	1423.71	-7e-05	2	1	43.72	0	0.00593	0|0	sp|P29692|EF1D_HUMAN/tr|E9PI39|E9PI39_HUMAN/tr|E9PBQ9|E9PBQ9_HUMAN/tr|Q9BW34|Q9BW34_HUMAN/tr|B2RAR6|B2RAR6_HUMAN/tr|E9PL12|E9PL12_HUMAN/tr|E9PPR1|E9PPR1_HUMAN/tr|E9PQ49|E9PQ49_HUMAN/tr|E9PQZ1|E9PQZ1_HUMAN/tr|D3DWK1|D3DWK1_HUMAN/tr|E9PRY8|E9PRY8_HUMAN/tr|Q71RH4|Q71RH4_HUMAN/tr|E9PK06|E9PK06_HUMAN/tr|Q9H7G6|Q9H7G6_HUMAN/tr|E9PK01|E9PK01_HUMAN/tr|B4DDU4|B4DDU4_HUMAN/tr|E9PL71|E9PL71_HUMAN		9.8	0		0	2	MASCOT		T
	P13063_NL,11436	R.FYEQM*NGPVAGASR.Q	1542.7	0.00022	2	1	60.15	0	5.87e-05	0|0	sp|P29692|EF1D_HUMAN/tr|E9PI39|E9PI39_HUMAN/tr|E9PKK3|E9PKK3_HUMAN/tr|E9PMW7|E9PMW7_HUMAN/tr|H0YCK7|H0YCK7_HUMAN/tr|E9PBQ9|E9PBQ9_HUMAN/tr|Q9BW34|Q9BW34_HUMAN/tr|B2RAR6|B2RAR6_HUMAN/tr|E9PL12|E9PL12_HUMAN/tr|E9PPR1|E9PPR1_HUMAN/tr|E9PQ49|E9PQ49_HUMAN/tr|E9PQZ1|E9PQZ1_HUMAN/tr|D3DWK1|D3DWK1_HUMAN/tr|E9PIZ1|E9PIZ1_HUMAN/tr|E9PRY8|E9PRY8_HUMAN/tr|Q71RH4|Q71RH4_HUMAN/tr|E9PK06|E9PK06_HUMAN/tr|E9PN91|…		6	0	15.994919 Oxidation (M)	0	2	MASCOT		T
	P13063_NL,11602	R.FYEQM*NGPVAGASR.Q	1542.7	-0.00022	2	1	82.6	0	3.34e-07	0|0	sp|P29692|EF1D_HUMAN/tr|E9PI39|E9PI39_HUMAN/tr|E9PKK3|E9PKK3_HUMAN/tr|E9PMW7|E9PMW7_HUMAN/tr|H0YCK7|H0YCK7_HUMAN/tr|E9PBQ9|E9PBQ9_HUMAN/tr|Q9BW34|Q9BW34_HUMAN/tr|B2RAR6|B2RAR6_HUMAN/tr|E9PL12|E9PL12_HUMAN/tr|E9PPR1|E9PPR1_HUMAN/tr|E9PQ49|E9PQ49_HUMAN/tr|E9PQZ1|E9PQZ1_HUMAN/tr|D3DWK1|D3DWK1_HUMAN/tr|E9PIZ1|E9PIZ1_HUMAN/tr|E9PRY8|E9PRY8_HUMAN/tr|Q71RH4|Q71RH4_HUMAN/tr|E9PK06|E9PK06_HUMAN/tr|E9PN91|…		6	0	15.994919 Oxidation (M)	0	2	MASCOT		T
	P13063_NL,15114	R.FYEQM*NGPVAGASR.Q	1542.7	0.00402	2	1	63.12	0	2.78e-05	0|0	sp|P29692|EF1D_HUMAN/tr|E9PI39|E9PI39_HUMAN/tr|E9PKK3|E9PKK3_HUMAN/tr|E9PMW7|E9PMW7_HUMAN/tr|H0YCK7|H0YCK7_HUMAN/tr|E9PBQ9|E9PBQ9_HUMAN/tr|Q9BW34|Q9BW34_HUMAN/tr|B2RAR6|B2RAR6_HUMAN/tr|E9PL12|E9PL12_HUMAN/tr|E9PPR1|E9PPR1_HUMAN/tr|E9PQ49|E9PQ49_HUMAN/tr|E9PQZ1|E9PQZ1_HUMAN/tr|D3DWK1|D3DWK1_HUMAN/tr|E9PIZ1|E9PIZ1_HUMAN/tr|E9PRY8|E9PRY8_HUMAN/tr|Q71RH4|Q71RH4_HUMAN/tr|E9PK06|E9PK06_HUMAN/tr|E9PN91|…		6	0	15.994919 Oxidation (M)	0	2	MASCOT		T
	P13063_NL,15089	R.FYEQMNGPVAGASR.Q	1526.71	0.00038	2	1	81.03	0	7.66e-07	0|0	sp|P29692|EF1D_HUMAN/tr|E9PI39|E9PI39_HUMAN/tr|E9PKK3|E9PKK3_HUMAN/tr|E9PMW7|E9PMW7_HUMAN/tr|H0YCK7|H0YCK7_HUMAN/tr|E9PBQ9|E9PBQ9_HUMAN/tr|Q9BW34|Q9BW34_HUMAN/tr|B2RAR6|B2RAR6_HUMAN/tr|E9PL12|E9PL12_HUMAN/tr|E9PPR1|E9PPR1_HUMAN/tr|E9PQ49|E9PQ49_HUMAN/tr|E9PQZ1|E9PQZ1_HUMAN/tr|D3DWK1|D3DWK1_HUMAN/tr|E9PIZ1|E9PIZ1_HUMAN/tr|E9PRY8|E9PRY8_HUMAN/tr|Q71RH4|Q71RH4_HUMAN/tr|E9PK06|E9PK06_HUMAN/tr|E9PN91|…		6	0		0	2	MASCOT		T
	P13063_NL,24928	R.GVVQELQQAISK.L	1299.73	-0.00212	2	1	67.25	0	3.66e-05	0|0	sp|P29692|EF1D_HUMAN/tr|E9PI39|E9PI39_HUMAN/tr|E9PMW7|E9PMW7_HUMAN/tr|H0YCK7|H0YCK7_HUMAN/tr|Q9BW34|Q9BW34_HUMAN/tr|B2RAR6|B2RAR6_HUMAN/tr|E9PL12|E9PL12_HUMAN/tr|E9PPR1|E9PPR1_HUMAN/tr|E9PQ49|E9PQ49_HUMAN/tr|D3DWK1|D3DWK1_HUMAN/tr|E9PIZ1|E9PIZ1_HUMAN/tr|E9PRY8|E9PRY8_HUMAN/tr|Q71RH4|Q71RH4_HUMAN/tr|E9PN91|E9PN91_HUMAN/tr|Q9H7G6|Q9H7G6_HUMAN/tr|E9PK01|E9PK01_HUMAN/tr|E9PL71|E9PL71_HUMAN		6	0		0	2	MASCOT		T
	P13063_NL,25061	R.GVVQELQQAISK.L	1299.73	-0.0006	2	1	78.9	0	2.68e-06	0|0	sp|P29692|EF1D_HUMAN/tr|E9PI39|E9PI39_HUMAN/tr|E9PMW7|E9PMW7_HUMAN/tr|H0YCK7|H0YCK7_HUMAN/tr|Q9BW34|Q9BW34_HUMAN/tr|B2RAR6|B2RAR6_HUMAN/tr|E9PL12|E9PL12_HUMAN/tr|E9PPR1|E9PPR1_HUMAN/tr|E9PQ49|E9PQ49_HUMAN/tr|D3DWK1|D3DWK1_HUMAN/tr|E9PIZ1|E9PIZ1_HUMAN/tr|E9PRY8|E9PRY8_HUMAN/tr|Q71RH4|Q71RH4_HUMAN/tr|E9PN91|E9PN91_HUMAN/tr|Q9H7G6|Q9H7G6_HUMAN/tr|E9PK01|E9PK01_HUMAN/tr|E9PL71|E9PL71_HUMAN		6	0		0	2	MASCOT		T
	P13063_NL,25187	R.GVVQELQQAISK.L	1299.73	-0.00142	2	1	87.48	0	3.47e-07	0|0	sp|P29692|EF1D_HUMAN/tr|E9PI39|E9PI39_HUMAN/tr|E9PMW7|E9PMW7_HUMAN/tr|H0YCK7|H0YCK7_HUMAN/tr|Q9BW34|Q9BW34_HUMAN/tr|B2RAR6|B2RAR6_HUMAN/tr|E9PL12|E9PL12_HUMAN/tr|E9PPR1|E9PPR1_HUMAN/tr|E9PQ49|E9PQ49_HUMAN/tr|D3DWK1|D3DWK1_HUMAN/tr|E9PIZ1|E9PIZ1_HUMAN/tr|E9PRY8|E9PRY8_HUMAN/tr|Q71RH4|Q71RH4_HUMAN/tr|E9PN91|E9PN91_HUMAN/tr|Q9H7G6|Q9H7G6_HUMAN/tr|E9PK01|E9PK01_HUMAN/tr|E9PL71|E9PL71_HUMAN		6	0		0	2	MASCOT		T
	P13063_NL,25396	R.GVVQELQQAISK.L	1299.73	-0.0035	2	1	53.9	0	0.000778	0|0	sp|P29692|EF1D_HUMAN/tr|E9PI39|E9PI39_HUMAN/tr|E9PMW7|E9PMW7_HUMAN/tr|H0YCK7|H0YCK7_HUMAN/tr|Q9BW34|Q9BW34_HUMAN/tr|B2RAR6|B2RAR6_HUMAN/tr|E9PL12|E9PL12_HUMAN/tr|E9PPR1|E9PPR1_HUMAN/tr|E9PQ49|E9PQ49_HUMAN/tr|D3DWK1|D3DWK1_HUMAN/tr|E9PIZ1|E9PIZ1_HUMAN/tr|E9PRY8|E9PRY8_HUMAN/tr|Q71RH4|Q71RH4_HUMAN/tr|E9PN91|E9PN91_HUMAN/tr|Q9H7G6|Q9H7G6_HUMAN/tr|E9PK01|E9PK01_HUMAN/tr|E9PL71|E9PL71_HUMAN		6	0		0	2	MASCOT		T
	P13063_NL,16667	R.IASLEVENQSLR.G	1358.73	0.00064	2	1	72.82	0	9.12e-06	0|0	sp|P29692|EF1D_HUMAN/tr|E9PI39|E9PI39_HUMAN/tr|E9PMW7|E9PMW7_HUMAN/tr|H0YCK7|H0YCK7_HUMAN/tr|Q9BW34|Q9BW34_HUMAN/tr|B2RAR6|B2RAR6_HUMAN/tr|E9PL12|E9PL12_HUMAN/tr|E9PPR1|E9PPR1_HUMAN/tr|E9PQ49|E9PQ49_HUMAN/tr|D3DWK1|D3DWK1_HUMAN/tr|E9PIZ1|E9PIZ1_HUMAN/tr|E9PRY8|E9PRY8_HUMAN/tr|Q71RH4|Q71RH4_HUMAN/tr|E9PN91|E9PN91_HUMAN/tr|Q9H7G6|Q9H7G6_HUMAN/tr|E9PK01|E9PK01_HUMAN/tr|E9PL71|E9PL71_HUMAN		4.53	0		0	2	MASCOT		T
	P13063_NL,16856	R.IASLEVENQSLR.G	1358.73	-0.0011	2	1	74.29	0	6.46e-06	0|0	sp|P29692|EF1D_HUMAN/tr|E9PI39|E9PI39_HUMAN/tr|E9PMW7|E9PMW7_HUMAN/tr|H0YCK7|H0YCK7_HUMAN/tr|Q9BW34|Q9BW34_HUMAN/tr|B2RAR6|B2RAR6_HUMAN/tr|E9PL12|E9PL12_HUMAN/tr|E9PPR1|E9PPR1_HUMAN/tr|E9PQ49|E9PQ49_HUMAN/tr|D3DWK1|D3DWK1_HUMAN/tr|E9PIZ1|E9PIZ1_HUMAN/tr|E9PRY8|E9PRY8_HUMAN/tr|Q71RH4|Q71RH4_HUMAN/tr|E9PN91|E9PN91_HUMAN/tr|Q9H7G6|Q9H7G6_HUMAN/tr|E9PK01|E9PK01_HUMAN/tr|E9PL71|E9PL71_HUMAN		4.53	0		0	2	MASCOT		T
	P13063_NL,17124	R.IASLEVENQSLR.G	1358.73	0.0013	2	1	43.24	0	0.00799	0|0	sp|P29692|EF1D_HUMAN/tr|E9PI39|E9PI39_HUMAN/tr|E9PMW7|E9PMW7_HUMAN/tr|H0YCK7|H0YCK7_HUMAN/tr|Q9BW34|Q9BW34_HUMAN/tr|B2RAR6|B2RAR6_HUMAN/tr|E9PL12|E9PL12_HUMAN/tr|E9PPR1|E9PPR1_HUMAN/tr|E9PQ49|E9PQ49_HUMAN/tr|D3DWK1|D3DWK1_HUMAN/tr|E9PIZ1|E9PIZ1_HUMAN/tr|E9PRY8|E9PRY8_HUMAN/tr|Q71RH4|Q71RH4_HUMAN/tr|E9PN91|E9PN91_HUMAN/tr|Q9H7G6|Q9H7G6_HUMAN/tr|E9PK01|E9PK01_HUMAN/tr|E9PL71|E9PL71_HUMAN		4.53	0		0	2	MASCOT		T
	P13063_NL,10499	R.QSSGPGASSGTSGDHGELVVR.I	1984.93	-0.00742	3	1	30.3	0	0.104	0|0	tr|Q9BW34|Q9BW34_HUMAN/tr|E9PN91|E9PN91_HUMAN/tr|E9PL71|E9PL71_HUMAN		5.32	0		0	2	MASCOT		T
	P13063_NL,4662	R.QVEPPAK.K	768.425	0.00019	2	1	51.13	0	0.000579	0|0	sp|P29692|EF1D_HUMAN/tr|E9PI39|E9PI39_HUMAN/tr|E9PBQ9|E9PBQ9_HUMAN/tr|Q9BW34|Q9BW34_HUMAN/tr|B2RAR6|B2RAR6_HUMAN/tr|E9PL12|E9PL12_HUMAN/tr|E9PPR1|E9PPR1_HUMAN/tr|E9PQ49|E9PQ49_HUMAN/tr|E9PQZ1|E9PQZ1_HUMAN/tr|D3DWK1|D3DWK1_HUMAN/tr|E9PRY8|E9PRY8_HUMAN/tr|Q71RH4|Q71RH4_HUMAN/tr|E9PK06|E9PK06_HUMAN/tr|Q9H7G6|Q9H7G6_HUMAN/tr|E9PK01|E9PK01_HUMAN/tr|B4DDU4|B4DDU4_HUMAN/tr|E9PL71|E9PL71_HUMAN/tr|H0YE72|…		6	0		0	2	MASCOT		T
	P13063_NL,25172	R.SIQLDGLVWGASK.L	1373.74	-0.00055	2	1	77.94	0	2.46e-06	0|0	sp|P29692|EF1D_HUMAN/tr|E9PBQ9|E9PBQ9_HUMAN/tr|Q9BW34|Q9BW34_HUMAN/tr|B2RAR6|B2RAR6_HUMAN/tr|E9PQZ1|E9PQZ1_HUMAN/tr|D3DWK1|D3DWK1_HUMAN/tr|E9PQC9|E9PQC9_HUMAN/tr|E9PRY8|E9PRY8_HUMAN/tr|Q71RH4|Q71RH4_HUMAN/tr|Q9H7G6|Q9H7G6_HUMAN/tr|E9PK01|E9PK01_HUMAN/tr|H0YE58|H0YE58_HUMAN/tr|B4DDU4|B4DDU4_HUMAN/tr|H0YE72|H0YE72_HUMAN		5.55	0		0	2	MASCOT		T
	P13063_NL,25307	R.SIQLDGLVWGASK.L	1373.74	0.00071	2	1	86.33	0	3.58e-07	0|0	sp|P29692|EF1D_HUMAN/tr|E9PBQ9|E9PBQ9_HUMAN/tr|Q9BW34|Q9BW34_HUMAN/tr|B2RAR6|B2RAR6_HUMAN/tr|E9PQZ1|E9PQZ1_HUMAN/tr|D3DWK1|D3DWK1_HUMAN/tr|E9PQC9|E9PQC9_HUMAN/tr|E9PRY8|E9PRY8_HUMAN/tr|Q71RH4|Q71RH4_HUMAN/tr|Q9H7G6|Q9H7G6_HUMAN/tr|E9PK01|E9PK01_HUMAN/tr|H0YE58|H0YE58_HUMAN/tr|B4DDU4|B4DDU4_HUMAN/tr|H0YE72|H0YE72_HUMAN		5.55	0		0	2	MASCOT		T
	P13063_NL,25439	R.SIQLDGLVWGASK.L	1373.74	0.00559	2	1	60.58	0	0.000142	0|0	sp|P29692|EF1D_HUMAN/tr|E9PBQ9|E9PBQ9_HUMAN/tr|Q9BW34|Q9BW34_HUMAN/tr|B2RAR6|B2RAR6_HUMAN/tr|E9PQZ1|E9PQZ1_HUMAN/tr|D3DWK1|D3DWK1_HUMAN/tr|E9PQC9|E9PQC9_HUMAN/tr|E9PRY8|E9PRY8_HUMAN/tr|Q71RH4|Q71RH4_HUMAN/tr|Q9H7G6|Q9H7G6_HUMAN/tr|E9PK01|E9PK01_HUMAN/tr|H0YE58|H0YE58_HUMAN/tr|B4DDU4|B4DDU4_HUMAN/tr|H0YE72|H0YE72_HUMAN		5.55	0		0	2	MASCOT		T
	P13063_NL,25585	R.SIQLDGLVWGASK.L	1373.74	0.00381	2	1	54.36	0	0.000566	0|0	sp|P29692|EF1D_HUMAN/tr|E9PBQ9|E9PBQ9_HUMAN/tr|Q9BW34|Q9BW34_HUMAN/tr|B2RAR6|B2RAR6_HUMAN/tr|E9PQZ1|E9PQZ1_HUMAN/tr|D3DWK1|D3DWK1_HUMAN/tr|E9PQC9|E9PQC9_HUMAN/tr|E9PRY8|E9PRY8_HUMAN/tr|Q71RH4|Q71RH4_HUMAN/tr|Q9H7G6|Q9H7G6_HUMAN/tr|E9PK01|E9PK01_HUMAN/tr|H0YE58|H0YE58_HUMAN/tr|B4DDU4|B4DDU4_HUMAN/tr|H0YE72|H0YE72_HUMAN		5.55	0		0	2	MASCOT		T
$24-1	sp|P23396|RS3_HUMAN 40S ribosomal protein S3 OS=Homo sapiens GN=RPS3 PE=1 SV=2	23	12	0.5926	26688	9.68
	P13063_NL,18320	K.DEILPTTPISEQK.G	1470.77	0.00197	2	1	62.68	0	8.18e-05	0|0	sp|P23396|RS3_HUMAN/tr|E9PL09|E9PL09_HUMAN/tr|Q9NQS8|Q9NQS8_HUMAN/tr|E9PSF4|E9PSF4_HUMAN/tr|Q53G83|Q53G83_HUMAN/tr|E9PPU1|E9PPU1_HUMAN/tr|J3KN86|J3KN86_HUMAN/tr|H0YEU2|H0YEU2_HUMAN		4.14	0		0	2	MASCOT		T
	P13063_NL,25549	K.FVDGLMIHSGDPVNYYVDTAVR.H	2468.19	-0.00397	3	1	66.19	0	3.26e-05	0|0	sp|P23396|RS3_HUMAN/tr|E9PL09|E9PL09_HUMAN/tr|Q9NQS8|Q9NQS8_HUMAN/tr|E9PSF4|E9PSF4_HUMAN/tr|Q53G83|Q53G83_HUMAN/tr|A7E2S3|A7E2S3_HUMAN/tr|J3KN86|J3KN86_HUMAN/tr|H0YEU2|H0YEU2_HUMAN		4.41	0		0	2	MASCOT		T
	P13063_NL,16682	K.GGKPEPPAMPQPVPTA.-	1573.8	6e-05	2	1	46.63	0	0.00359	0|0	sp|P23396|RS3_HUMAN/tr|E9PL09|E9PL09_HUMAN/tr|Q9NQS8|Q9NQS8_HUMAN/tr|Q53G83|Q53G83_HUMAN/tr|E9PPU1|E9PPU1_HUMAN/tr|J3KN86|J3KN86_HUMAN/tr|H0YEU2|H0YEU2_HUMAN		6	0		0	2	MASCOT		T
	P13063_NL,14840	K.KPLPDHVSIVEPK.D	1458.83	0.00065	3	1	30.76	0	0.0887	0|0	sp|P23396|RS3_HUMAN/tr|E9PL09|E9PL09_HUMAN/tr|Q9NQS8|Q9NQS8_HUMAN/tr|E9PSF4|E9PSF4_HUMAN/tr|Q53G83|Q53G83_HUMAN/tr|E9PPU1|E9PPU1_HUMAN/tr|J3KN86|J3KN86_HUMAN/tr|H0YEU2|H0YEU2_HUMAN		6.75	0		0	2	MASCOT		T
	P13063_NL,15024	K.KPLPDHVSIVEPK.D	1458.83	-0.00049	3	1	54.77	0	0.000341	0|0	sp|P23396|RS3_HUMAN/tr|E9PL09|E9PL09_HUMAN/tr|Q9NQS8|Q9NQS8_HUMAN/tr|E9PSF4|E9PSF4_HUMAN/tr|Q53G83|Q53G83_HUMAN/tr|E9PPU1|E9PPU1_HUMAN/tr|J3KN86|J3KN86_HUMAN/tr|H0YEU2|H0YEU2_HUMAN		6.75	0		0	2	MASCOT		T
	P13063_NL,15104	K.KPLPDHVSIVEPK.D	1458.83	-0.00073	2	1	52.83	0	0.000535	0|0	sp|P23396|RS3_HUMAN/tr|E9PL09|E9PL09_HUMAN/tr|Q9NQS8|Q9NQS8_HUMAN/tr|E9PSF4|E9PSF4_HUMAN/tr|Q53G83|Q53G83_HUMAN/tr|E9PPU1|E9PPU1_HUMAN/tr|J3KN86|J3KN86_HUMAN/tr|H0YEU2|H0YEU2_HUMAN		6.75	0		0	2	MASCOT		T
	P13063_NL,15208	K.KPLPDHVSIVEPK.D	1458.83	-0.0001	3	1	55.7	0	0.000275	0|0	sp|P23396|RS3_HUMAN/tr|E9PL09|E9PL09_HUMAN/tr|Q9NQS8|Q9NQS8_HUMAN/tr|E9PSF4|E9PSF4_HUMAN/tr|Q53G83|Q53G83_HUMAN/tr|E9PPU1|E9PPU1_HUMAN/tr|J3KN86|J3KN86_HUMAN/tr|H0YEU2|H0YEU2_HUMAN		6.75	0		0	2	MASCOT		T
	P13063_NL,15307	K.KPLPDHVSIVEPK.D	1458.83	-0.00343	2	1	42.15	0	0.00636	0|0	sp|P23396|RS3_HUMAN/tr|E9PL09|E9PL09_HUMAN/tr|Q9NQS8|Q9NQS8_HUMAN/tr|E9PSF4|E9PSF4_HUMAN/tr|Q53G83|Q53G83_HUMAN/tr|E9PPU1|E9PPU1_HUMAN/tr|J3KN86|J3KN86_HUMAN/tr|H0YEU2|H0YEU2_HUMAN		6.75	0		0	2	MASCOT		T
	P13063_NL,14813	R.ELAEDGYSGVEVR.V	1423.67	0.00209	2	1	66.09	0	2.32e-05	0|0	sp|P23396|RS3_HUMAN/tr|E9PJH4|E9PJH4_HUMAN/tr|E9PK82|E9PK82_HUMAN/tr|E9PL09|E9PL09_HUMAN/tr|H0YCJ7|H0YCJ7_HUMAN/tr|E9PQ96|E9PQ96_HUMAN/tr|Q53G83|Q53G83_HUMAN/tr|F2Z2S8|F2Z2S8_HUMAN/tr|E9PPU1|E9PPU1_HUMAN/tr|H0YF32|H0YF32_HUMAN/tr|E9PL45|E9PL45_HUMAN/tr|J3KN86|J3KN86_HUMAN/tr|H0YEU2|H0YEU2_HUMAN		4	0		0	2	MASCOT		T
	P13063_NL,15477	R.ELAEDGYSGVEVR.V	1423.67	0.00057	2	1	84.54	0	3.64e-07	0|0	sp|P23396|RS3_HUMAN/tr|E9PJH4|E9PJH4_HUMAN/tr|E9PK82|E9PK82_HUMAN/tr|E9PL09|E9PL09_HUMAN/tr|H0YCJ7|H0YCJ7_HUMAN/tr|E9PQ96|E9PQ96_HUMAN/tr|Q53G83|Q53G83_HUMAN/tr|F2Z2S8|F2Z2S8_HUMAN/tr|E9PPU1|E9PPU1_HUMAN/tr|H0YF32|H0YF32_HUMAN/tr|E9PL45|E9PL45_HUMAN/tr|J3KN86|J3KN86_HUMAN/tr|H0YEU2|H0YEU2_HUMAN		4	0		0	2	MASCOT		T
	P13063_NL,15758	R.ELAEDGYSGVEVR.V	1423.67	0.00147	2	1	78.5	0	1.44e-06	0|0	sp|P23396|RS3_HUMAN/tr|E9PJH4|E9PJH4_HUMAN/tr|E9PK82|E9PK82_HUMAN/tr|E9PL09|E9PL09_HUMAN/tr|H0YCJ7|H0YCJ7_HUMAN/tr|E9PQ96|E9PQ96_HUMAN/tr|Q53G83|Q53G83_HUMAN/tr|F2Z2S8|F2Z2S8_HUMAN/tr|E9PPU1|E9PPU1_HUMAN/tr|H0YF32|H0YF32_HUMAN/tr|E9PL45|E9PL45_HUMAN/tr|J3KN86|J3KN86_HUMAN/tr|H0YEU2|H0YEU2_HUMAN		4	0		0	2	MASCOT		T
	P13063_NL,15952	R.ELAEDGYSGVEVR.V	1423.67	0.00211	2	1	68.11	0	1.46e-05	0|0	sp|P23396|RS3_HUMAN/tr|E9PJH4|E9PJH4_HUMAN/tr|E9PK82|E9PK82_HUMAN/tr|E9PL09|E9PL09_HUMAN/tr|H0YCJ7|H0YCJ7_HUMAN/tr|E9PQ96|E9PQ96_HUMAN/tr|Q53G83|Q53G83_HUMAN/tr|F2Z2S8|F2Z2S8_HUMAN/tr|E9PPU1|E9PPU1_HUMAN/tr|H0YF32|H0YF32_HUMAN/tr|E9PL45|E9PL45_HUMAN/tr|J3KN86|J3KN86_HUMAN/tr|H0YEU2|H0YEU2_HUMAN		4	0		0	2	MASCOT		T
	P13063_NL,16152	R.ELAEDGYSGVEVR.V	1423.67	0.00357	2	1	68.04	0	1.44e-05	0|0	sp|P23396|RS3_HUMAN/tr|E9PJH4|E9PJH4_HUMAN/tr|E9PK82|E9PK82_HUMAN/tr|E9PL09|E9PL09_HUMAN/tr|H0YCJ7|H0YCJ7_HUMAN/tr|E9PQ96|E9PQ96_HUMAN/tr|Q53G83|Q53G83_HUMAN/tr|F2Z2S8|F2Z2S8_HUMAN/tr|E9PPU1|E9PPU1_HUMAN/tr|H0YF32|H0YF32_HUMAN/tr|E9PL45|E9PL45_HUMAN/tr|J3KN86|J3KN86_HUMAN/tr|H0YEU2|H0YEU2_HUMAN		4	0		0	2	MASCOT		T
	P13063_NL,9268	R.ELTAVVQK.R	887.52	-0.00077	2	1	44.19	0	0.0211	0|0	sp|P23396|RS3_HUMAN/tr|E9PJH4|E9PJH4_HUMAN/tr|E9PK82|E9PK82_HUMAN/tr|E9PL09|E9PL09_HUMAN/tr|H0YCJ7|H0YCJ7_HUMAN/tr|E9PQ96|E9PQ96_HUMAN/tr|Q53G83|Q53G83_HUMAN/tr|F2Z2S8|F2Z2S8_HUMAN/tr|E9PPU1|E9PPU1_HUMAN/tr|A7E2S3|A7E2S3_HUMAN/tr|H0YF32|H0YF32_HUMAN/tr|E9PL45|E9PL45_HUMAN/tr|J3KN86|J3KN86_HUMAN		6.1	0		0	2	MASCOT		T
	P13063_NL,24130	R.FGFPEGSVELYAEK.V	1572.76	0.00061	2	1	80.43	0	1.08e-06	0|0	sp|P23396|RS3_HUMAN/tr|H0YCJ7|H0YCJ7_HUMAN/tr|F2Z2S8|F2Z2S8_HUMAN/tr|E9PPU1|E9PPU1_HUMAN/tr|A7E2S3|A7E2S3_HUMAN/tr|H0YF32|H0YF32_HUMAN/tr|E9PL45|E9PL45_HUMAN		4.25	0		0	2	MASCOT		T
	P13063_NL,10808	R.FIMESGAK.G	882.439	-0.00028	2	1	41.65	0	0.00647	0|0	sp|P23396|RS3_HUMAN/tr|E9PL09|E9PL09_HUMAN/tr|Q9NQS8|Q9NQS8_HUMAN/tr|Q53G83|Q53G83_HUMAN/tr|A7E2S3|A7E2S3_HUMAN/tr|J3KN86|J3KN86_HUMAN/tr|H0YEU2|H0YEU2_HUMAN		6	0		0	2	MASCOT		T
	P13063_NL,10969	R.FIMESGAK.G	882.439	0.00108	2	1	42.46	0	0.0059	0|0	sp|P23396|RS3_HUMAN/tr|E9PL09|E9PL09_HUMAN/tr|Q9NQS8|Q9NQS8_HUMAN/tr|Q53G83|Q53G83_HUMAN/tr|A7E2S3|A7E2S3_HUMAN/tr|J3KN86|J3KN86_HUMAN/tr|H0YEU2|H0YEU2_HUMAN		6	0		0	2	MASCOT		T
	P13063_NL,20138	R.GLCAIAQAESLR.Y	1288.67	0.00036	2	1	51.31	0	0.00145	0|0	sp|P23396|RS3_HUMAN/tr|H0YCJ7|H0YCJ7_HUMAN/tr|Q9NQS8|Q9NQS8_HUMAN/tr|Q53G83|Q53G83_HUMAN/tr|F2Z2S8|F2Z2S8_HUMAN/tr|A7E2S3|A7E2S3_HUMAN/tr|H0YF32|H0YF32_HUMAN/tr|E9PL45|E9PL45_HUMAN/tr|J3KN86|J3KN86_HUMAN		6	0		0	2	MASCOT		T
	P13063_NL,18017	R.KFVADGIFK.A ! -.XFVADGIFK.A	1024.58	0.00023	2	1	47.49	0	0.00157	0|0	sp|P23396|RS3_HUMAN/tr|E9PJH4|E9PJH4_HUMAN/tr|E9PQX2|E9PQX2_HUMAN/tr|E9PK82|E9PK82_HUMAN/tr|E9PL09|E9PL09_HUMAN/tr|H0YCJ7|H0YCJ7_HUMAN/tr|E9PQ96|E9PQ96_HUMAN/tr|Q53G83|Q53G83_HUMAN/tr|F2Z2S8|F2Z2S8_HUMAN/tr|E9PPU1|E9PPU1_HUMAN/tr|E9PL45|E9PL45_HUMAN/tr|J3KN86|J3KN86_HUMAN ! tr|H0YES8|H0YES8_HUMAN/tr|H0YEU2|H0YEU2_HUMAN		8.59	1		0	2	MASCOT		T
	P13063_NL,12308	R.QGVLGIK.V	714.451	0.00032	2	1	49.61	0	0.00164	0|0	sp|P23396|RS3_HUMAN/tr|E9PL09|E9PL09_HUMAN/tr|Q9NQS8|Q9NQS8_HUMAN/tr|E9PSF4|E9PSF4_HUMAN/tr|Q53G83|Q53G83_HUMAN/tr|J3KN86|J3KN86_HUMAN/tr|H0YEU2|H0YEU2_HUMAN		8.75	0		0	2	MASCOT		T
	P13063_NL,12481	R.QGVLGIK.V	714.451	0.00043	2	1	52	0	0.000949	0|0	sp|P23396|RS3_HUMAN/tr|E9PL09|E9PL09_HUMAN/tr|Q9NQS8|Q9NQS8_HUMAN/tr|E9PSF4|E9PSF4_HUMAN/tr|Q53G83|Q53G83_HUMAN/tr|J3KN86|J3KN86_HUMAN/tr|H0YEU2|H0YEU2_HUMAN		8.75	0		0	2	MASCOT		T
	P13063_NL,20527	R.TEIIILATR.T ! R.TEIIILATR.A	1029.63	0.0007	2	1	54.22	0	0.000292	0|0	sp|P23396|RS3_HUMAN/tr|E9PJH4|E9PJH4_HUMAN/tr|E9PK82|E9PK82_HUMAN/tr|E9PL09|E9PL09_HUMAN/tr|H0YCJ7|H0YCJ7_HUMAN/tr|E9PQ96|E9PQ96_HUMAN/tr|Q53G83|Q53G83_HUMAN/tr|F2Z2S8|F2Z2S8_HUMAN/tr|E9PPU1|E9PPU1_HUMAN/tr|H0YF32|H0YF32_HUMAN/tr|E9PL45|E9PL45_HUMAN/tr|J3KN86|J3KN86_HUMAN ! tr|H0YEU2|H0YEU2_HUMAN		5.66	0		0	2	MASCOT		T
	P13063_NL,20678	R.TEIIILATR.T ! R.TEIIILATR.A	1029.63	0.00254	2	1	48.27	0	0.00112	0|0	sp|P23396|RS3_HUMAN/tr|E9PJH4|E9PJH4_HUMAN/tr|E9PK82|E9PK82_HUMAN/tr|E9PL09|E9PL09_HUMAN/tr|H0YCJ7|H0YCJ7_HUMAN/tr|E9PQ96|E9PQ96_HUMAN/tr|Q53G83|Q53G83_HUMAN/tr|F2Z2S8|F2Z2S8_HUMAN/tr|E9PPU1|E9PPU1_HUMAN/tr|H0YF32|H0YF32_HUMAN/tr|E9PL45|E9PL45_HUMAN/tr|J3KN86|J3KN86_HUMAN ! tr|H0YEU2|H0YEU2_HUMAN		5.66	0		0	2	MASCOT		T
$25-1	sp|P06576|ATPB_HUMAN ATP synthase subunit beta, mitochondrial OS=Homo sapiens GN=ATP5B PE=1 SV=3	17	12	0.3365	56559.2	5.26
$25-2	tr|Q0QEN7|Q0QEN7_HUMAN ATP synthase subunit beta (Fragment) OS=Homo sapiens GN=ATP5B PE=2 SV=1	17	12	0.4	48112.6	4.95
	P13063_NL,17356	K.AHGGYSVFAGVGER.T	1406.68	-0.00119	3	1	24	0	0.559	0|0	sp|P06576|ATPB_HUMAN/tr|F8VPV9|F8VPV9_HUMAN/tr|H0YH81|H0YH81_HUMAN/tr|F8W0P7|F8W0P7_HUMAN/tr|F8W079|F8W079_HUMAN/tr|Q0QEN7|Q0QEN7_HUMAN/tr|H0YI37|H0YI37_HUMAN		6.79	0		0	2	MASCOT		T
	P13063_NL,31662	K.TVLIMELINNVAK.A	1457.84	0.00026	2	1	60.01	0	8.72e-05	0|0	sp|P06576|ATPB_HUMAN/tr|F8VPV9|F8VPV9_HUMAN/tr|H0YH81|H0YH81_HUMAN/tr|F8W0P7|F8W0P7_HUMAN/tr|F8W079|F8W079_HUMAN/tr|Q0QEN7|Q0QEN7_HUMAN/tr|H0YI37|H0YI37_HUMAN		5.66	0		0	2	MASCOT		T
	P13063_NL,31780	K.TVLIMELINNVAK.A	1457.84	-0.00124	2	1	68.23	0	1.32e-05	0|0	sp|P06576|ATPB_HUMAN/tr|F8VPV9|F8VPV9_HUMAN/tr|H0YH81|H0YH81_HUMAN/tr|F8W0P7|F8W0P7_HUMAN/tr|F8W079|F8W079_HUMAN/tr|Q0QEN7|Q0QEN7_HUMAN/tr|H0YI37|H0YI37_HUMAN		5.66	0		0	2	MASCOT		T
	P13063_NL,18125	K.VALVYGQMNEPPGAR.A	1601.81	-0.00018	2	1	70.88	0	1.16e-05	0|0	sp|P06576|ATPB_HUMAN/tr|F8VPV9|F8VPV9_HUMAN/tr|H0YH81|H0YH81_HUMAN/tr|F8W0P7|F8W0P7_HUMAN/tr|Q0QEN7|Q0QEN7_HUMAN		5.97	0		0	2	MASCOT		T
	P13063_NL,18302	K.VALVYGQMNEPPGAR.A	1601.81	-0.0007	2	1	45.3	0	0.00429	0|0	sp|P06576|ATPB_HUMAN/tr|F8VPV9|F8VPV9_HUMAN/tr|H0YH81|H0YH81_HUMAN/tr|F8W0P7|F8W0P7_HUMAN/tr|Q0QEN7|Q0QEN7_HUMAN		5.97	0		0	2	MASCOT		T
	P13063_NL,18478	K.VALVYGQMNEPPGAR.A	1601.81	-0.00504	2	1	45.52	0	0.00411	0|0	sp|P06576|ATPB_HUMAN/tr|F8VPV9|F8VPV9_HUMAN/tr|H0YH81|H0YH81_HUMAN/tr|F8W0P7|F8W0P7_HUMAN/tr|Q0QEN7|Q0QEN7_HUMAN		5.97	0		0	2	MASCOT		T
	P13063_NL,9948	K.VLDSGAPIK.I	899.52	0.00061	2	1	61.58	0	6.81e-05	0|0	sp|P06576|ATPB_HUMAN/tr|F8VPV9|F8VPV9_HUMAN/tr|H0YH81|H0YH81_HUMAN/tr|F8W079|F8W079_HUMAN/tr|Q0QEN7|Q0QEN7_HUMAN		5.81	0		0	2	MASCOT		T
	P13063_NL,21783	K.VVDLLAPYAK.G	1088.64	-0.00044	2	1	64.8	0	3.3e-05	0|0	sp|P06576|ATPB_HUMAN/tr|F8VPV9|F8VPV9_HUMAN/tr|H0YH81|H0YH81_HUMAN/tr|F8W079|F8W079_HUMAN/tr|Q0QEN7|Q0QEN7_HUMAN		5.81	0		0	2	MASCOT		T
	P13063_NL,25844	R.AIAELGIYPAVDPLDSTSR.I	1988.03	-0.00269	2	1	64.82	0	4.49e-05	0|0	sp|P06576|ATPB_HUMAN/tr|F8VPV9|F8VPV9_HUMAN/tr|H0YH81|H0YH81_HUMAN/tr|F8VQY0|F8VQY0_HUMAN/tr|Q0QEN7|Q0QEN7_HUMAN		4.03	0		0	2	MASCOT		T
	P13063_NL,33618	R.DQEGQDVLLFIDNIFR.F	1921.97	-0.00448	2	1	85.56	0	4.15e-07	0|0	sp|P06576|ATPB_HUMAN/tr|H0YH81|H0YH81_HUMAN/tr|F8W0P7|F8W0P7_HUMAN/tr|Q0QEN7|Q0QEN7_HUMAN		3.84	0		0	2	MASCOT		T
	P13063_NL,33625	R.DQEGQDVLLFIDNIFR.F	1921.97	-0.00067	3	1	54.32	0	0.00055	0|0	sp|P06576|ATPB_HUMAN/tr|H0YH81|H0YH81_HUMAN/tr|F8W0P7|F8W0P7_HUMAN/tr|Q0QEN7|Q0QEN7_HUMAN		3.84	0		0	2	MASCOT		T
	P13063_NL,26542	R.EGNDLYHEMIESGVINLK.D	2061	0.00016	3	1	34.76	0	0.0462	0|0	sp|P06576|ATPB_HUMAN/tr|F8VPV9|F8VPV9_HUMAN/tr|H0YH81|H0YH81_HUMAN/tr|F8W0P7|F8W0P7_HUMAN/tr|F8W079|F8W079_HUMAN/tr|Q0QEN7|Q0QEN7_HUMAN/tr|H0YI37|H0YI37_HUMAN		4.4	0		0	2	MASCOT		T
	P13063_NL,16494	R.IM*DPNIVGSEHYDVAR.G	1831.86	-0.00019	3	1	28.95	0	0.134	0|0	sp|P06576|ATPB_HUMAN/tr|F8VPV9|F8VPV9_HUMAN/tr|H0YH81|H0YH81_HUMAN/tr|F8VQY0|F8VQY0_HUMAN/tr|Q0QEN7|Q0QEN7_HUMAN		4.54	0	15.994919 Oxidation (M)	0	2	MASCOT		T
	P13063_NL,18305	R.IMDPNIVGSEHYDVAR.G	1815.87	-0.00037	3	1	40.7	0	0.0104	0|0	sp|P06576|ATPB_HUMAN/tr|F8VPV9|F8VPV9_HUMAN/tr|H0YH81|H0YH81_HUMAN/tr|F8VQY0|F8VQY0_HUMAN/tr|Q0QEN7|Q0QEN7_HUMAN		4.54	0		0	2	MASCOT		T
	P13063_NL,19712	R.IMNVIGEPIDER.G	1385.71	-0.00112	2	1	48.12	0	0.00214	0|0	sp|P06576|ATPB_HUMAN/tr|F8VPV9|F8VPV9_HUMAN/tr|H0YH81|H0YH81_HUMAN/tr|F8W079|F8W079_HUMAN/tr|Q0QEN7|Q0QEN7_HUMAN		4.14	0		0	2	MASCOT		T
	P13063_NL,22544	R.IPSAVGYQPTLATDMGTMQER.I	2266.08	-0.0024	2	1	69.79	0	2.34e-05	0|0	sp|P06576|ATPB_HUMAN/tr|F8VPV9|F8VPV9_HUMAN/tr|H0YH81|H0YH81_HUMAN/tr|F8W0P7|F8W0P7_HUMAN/tr|F8W079|F8W079_HUMAN/tr|Q0QEN7|Q0QEN7_HUMAN/tr|H0YI37|H0YI37_HUMAN		4.37	0		0	2	MASCOT		T
	P13063_NL,21189	R.LVLEVAQHLGESTVR.T	1650.92	-0.00124	2	1	53.3	0	0.000463	0|0	sp|P06576|ATPB_HUMAN/tr|F8VPV9|F8VPV9_HUMAN/tr|Q0QEN7|Q0QEN7_HUMAN		5.4	0		0	2	MASCOT		T
$26-1	sp|P06733|ENOA_HUMAN Alpha-enolase OS=Homo sapiens GN=ENO1 PE=1 SV=2	16	12	0.3571	47168.4	7.01
	P13063_NL,29785	K.DYPVVSIEDPFDQDDWGAWQK.F	2510.11	-0.00047	3	1	28.48	0	0.0707	0|0	sp|P06733|ENOA_HUMAN/tr|Q9BT62|Q9BT62_HUMAN/tr|Q96GV1|Q96GV1_HUMAN/tr|E2DRY6|E2DRY6_HUMAN		3.61	0		0	2	MASCOT		T
	P13063_NL,18321	K.EGLELLK.T	801.472	0.00081	2	1	59.05	0	0.000298	0|0	sp|P06733|ENOA_HUMAN/tr|Q9BT62|Q9BT62_HUMAN/tr|E2DRY6|E2DRY6_HUMAN		4.53	0		0	2	MASCOT		T
	P13063_NL,6162	K.KLNVTEQEK.I	1088.59	0.00132	2	1	53.75	0	0.000837	0|0	sp|P06733|ENOA_HUMAN/tr|A4UCS8|A4UCS8_HUMAN/tr|K7EM90|K7EM90_HUMAN		6.14	1		0	2	MASCOT		T
	P13063_NL,30379	K.LAMQEFMILPVGAANFR.E ! -.LAMQEFMILPVGAANFR.E	1907.99	-0.00591	2	1	52.37	0	0.000882	0|0	sp|P06733|ENOA_HUMAN/tr|E2DRY6|E2DRY6_HUMAN/tr|A4UCS8|A4UCS8_HUMAN/tr|K7EM90|K7EM90_HUMAN ! tr|Q9BT62|Q9BT62_HUMAN		6	0		0	2	MASCOT		T
	P13063_NL,16703	K.LMIEMDGTENK.S	1280.59	0.00127	2	1	58.18	0	0.000111	0|0	sp|P06733|ENOA_HUMAN/tr|A4UCS8|A4UCS8_HUMAN/tr|K7EM90|K7EM90_HUMAN		4.14	0		0	2	MASCOT		T
	P13063_NL,16888	K.LMIEMDGTENK.S	1280.59	-0.00075	2	1	61.06	0	6.05e-05	0|0	sp|P06733|ENOA_HUMAN/tr|A4UCS8|A4UCS8_HUMAN/tr|K7EM90|K7EM90_HUMAN		4.14	0		0	2	MASCOT		T
	P13063_NL,18196	K.VNQIGSVTESIQACK.L ! K.VNQIGSVTESLQACK.L	1633.82	-0.00239	2	1	95.28	0	5.1e-08	0|0	sp|P13929|ENOB_HUMAN/tr|D3DTL4|D3DTL4_HUMAN/tr|Q9NPL4|Q9NPL4_HUMAN ! sp|P06733|ENOA_HUMAN/tr|Q9BT62|Q9BT62_HUMAN/tr|A4QMW8|A4QMW8_HUMAN/tr|Q96GV1|Q96GV1_HUMAN/tr|E2DRY6|E2DRY6_HUMAN		5.97	0		0	2	MASCOT		T
	P13063_NL,18375	K.VNQIGSVTESIQACK.L ! K.VNQIGSVTESLQACK.L	1633.82	0.00221	2	1	72.58	0	9.29e-06	0|0	sp|P13929|ENOB_HUMAN/tr|D3DTL4|D3DTL4_HUMAN/tr|Q9NPL4|Q9NPL4_HUMAN ! sp|P06733|ENOA_HUMAN/tr|Q9BT62|Q9BT62_HUMAN/tr|A4QMW8|A4QMW8_HUMAN/tr|Q96GV1|Q96GV1_HUMAN/tr|E2DRY6|E2DRY6_HUMAN		5.97	0		0	2	MASCOT		T
	P13063_NL,28497	K.VVIGMDVAASEFFR.S	1540.78	0.00257	2	1	60.36	0	0.000134	0|0	sp|P06733|ENOA_HUMAN/tr|Q9BT62|Q9BT62_HUMAN/tr|E2DRY6|E2DRY6_HUMAN		4.37	0		0	2	MASCOT		T
	P13063_NL,25326	R.AAVPSGASTGIYEALELR.D	1804.94	-0.00242	2	1	66.58	0	3.9e-05	0|0	sp|P06733|ENOA_HUMAN/sp|P13929|ENOB_HUMAN/sp|P09104|ENOG_HUMAN/tr|Q6FHV6|Q6FHV6_HUMAN/tr|B7Z2X9|B7Z2X9_HUMAN/tr|E5RI09|E5RI09_HUMAN/tr|A8K3B0|A8K3B0_HUMAN/tr|F5H5U1|F5H5U1_HUMAN/tr|F5GWQ3|F5GWQ3_HUMAN/tr|K7EPM1|K7EPM1_HUMAN/tr|K7EN23|K7EN23_HUMAN/tr|F5H0C8|F5H0C8_HUMAN/tr|E5RG95|E5RG95_HUMAN/tr|K7EQF3|K7EQF3_HUMAN/tr|F5H1C3|F5H1C3_HUMAN/tr|B4DUJ6|B4DUJ6_HUMAN/tr|F5GZ30|F5GZ30_HUMAN/tr|E5RGZ4|E5RG…		4.53	0		0	2	MASCOT		T
	P13063_NL,25461	R.AAVPSGASTGIYEALELR.D	1804.94	0.00056	2	1	77.26	0	3.25e-06	0|0	sp|P06733|ENOA_HUMAN/sp|P13929|ENOB_HUMAN/sp|P09104|ENOG_HUMAN/tr|Q6FHV6|Q6FHV6_HUMAN/tr|B7Z2X9|B7Z2X9_HUMAN/tr|E5RI09|E5RI09_HUMAN/tr|A8K3B0|A8K3B0_HUMAN/tr|F5H5U1|F5H5U1_HUMAN/tr|F5GWQ3|F5GWQ3_HUMAN/tr|K7EPM1|K7EPM1_HUMAN/tr|K7EN23|K7EN23_HUMAN/tr|F5H0C8|F5H0C8_HUMAN/tr|E5RG95|E5RG95_HUMAN/tr|K7EQF3|K7EQF3_HUMAN/tr|F5H1C3|F5H1C3_HUMAN/tr|B4DUJ6|B4DUJ6_HUMAN/tr|F5GZ30|F5GZ30_HUMAN/tr|E5RGZ4|E5RG…		4.53	0		0	2	MASCOT		T
	P13063_NL,22019	R.GNPTVEVDLFTSK.G	1406.72	-0.00179	2	1	56.82	0	0.00037	0|0	sp|P06733|ENOA_HUMAN/tr|K7EN23|K7EN23_HUMAN/tr|K7EQF3|K7EQF3_HUMAN/tr|K7EM90|K7EM90_HUMAN		4.37	0		0	2	MASCOT		T
	P13063_NL,7398	R.IEEELGSK.A	904.462	-0.00263	2	1	52.29	0	0.00104	0|0	sp|P06733|ENOA_HUMAN/tr|Q9BT62|Q9BT62_HUMAN/tr|A4QMW8|A4QMW8_HUMAN/tr|Q96GV1|Q96GV1_HUMAN/tr|E2DRY6|E2DRY6_HUMAN		4.25	0		0	2	MASCOT		T
	P13063_NL,12001	R.IGAEVYHNLK.N	1143.62	0.00134	3	1	27.38	0	0.536	0|0	sp|P06733|ENOA_HUMAN/tr|Q9BT62|Q9BT62_HUMAN/tr|E2DRY6|E2DRY6_HUMAN/tr|A4UCS8|A4UCS8_HUMAN/tr|K7EM90|K7EM90_HUMAN		6.75	0		0	2	MASCOT		T
	P13063_NL,12174	R.IGAEVYHNLK.N	1143.62	-7e-05	3	1	32.26	0	0.178	0|0	sp|P06733|ENOA_HUMAN/tr|Q9BT62|Q9BT62_HUMAN/tr|E2DRY6|E2DRY6_HUMAN/tr|A4UCS8|A4UCS8_HUMAN/tr|K7EM90|K7EM90_HUMAN		6.75	0		0	2	MASCOT		T
	P13063_NL,23993	R.YISPDQLADLYK.S	1425.73	0.00051	2	1	75.05	0	4.49e-06	0|0	sp|P06733|ENOA_HUMAN/tr|Q9BT62|Q9BT62_HUMAN/tr|Q96GV1|Q96GV1_HUMAN/tr|E2DRY6|E2DRY6_HUMAN		4.21	0		0	2	MASCOT		T
$27-1	sp|Q86VP6|CAND1_HUMAN Cullin-associated NEDD8-dissociated protein 1 OS=Homo sapiens GN=CAND1 PE=1 SV=2	13	12	0.1195	136374	5.52
$27-2	tr|A8K8U1|A8K8U1_HUMAN cDNA FLJ77762, highly similar to Homo sapiens cullin-associated and neddylation-dissociated 1 (CAND1), mRNA OS=Homo sapiens PE=2 SV=1	13	12	0.1195	136316	5.55
	P13063_NL,7970	K.AADIDQEVK.E	988.495	0.00011	2	1	64.26	0	4.5e-05	0|0	sp|Q86VP6|CAND1_HUMAN/tr|A8K8U1|A8K8U1_HUMAN		4.03	0		0	2	MASCOT		T
	P13063_NL,14013	K.FCNVDDDELR.E	1282.54	0.00016	2	1	80.23	0	2.71e-07	0|0	sp|Q86VP6|CAND1_HUMAN/tr|A8K8U1|A8K8U1_HUMAN/tr|H0YH27|H0YH27_HUMAN		3.84	0		0	2	MASCOT		T
	P13063_NL,12603	K.HTVDDGLDIR.K	1140.56	9e-05	2	1	46.82	0	0.00232	0|0	sp|Q86VP6|CAND1_HUMAN/tr|A8K8U1|A8K8U1_HUMAN/tr|B3KMG3|B3KMG3_HUMAN/tr|B3KM30|B3KM30_HUMAN		4.41	0		0	2	MASCOT		T
	P13063_NL,24421	K.ITSEALLVTQQLVK.V ! K.ITSEALLVTQQLVK.A	1542.91	4e-05	2	1	72.95	0	2.46e-06	0|0	sp|Q86VP6|CAND1_HUMAN/tr|A8K8U1|A8K8U1_HUMAN ! tr|H0YH27|H0YH27_HUMAN		6	0		0	2	MASCOT		T
	P13063_NL,28791	K.LGTLSALDILIK.N	1256.78	-0.00109	2	1	43.42	0	0.00131	0|0	sp|Q86VP6|CAND1_HUMAN/tr|A8K8U1|A8K8U1_HUMAN		5.84	0		0	2	MASCOT		T
	P13063_NL,28164	K.LTLIDPETLLPR.L	1380.81	-0.00069	2	1	56.77	0	0.000112	0|0	sp|Q86VP6|CAND1_HUMAN/tr|A8K8U1|A8K8U1_HUMAN/tr|B3KMG3|B3KMG3_HUMAN		4.37	0		0	2	MASCOT		T
	P13063_NL,6333	K.MTSSDKDFR.F	1086.49	0.00125	3	1	51.12	0	0.000355	0|0	sp|Q86VP6|CAND1_HUMAN/sp|O75155|CAND2_HUMAN/tr|A8K8U1|A8K8U1_HUMAN/tr|F8WBB8|F8WBB8_HUMAN		5.71	1		0	2	MASCOT		T
	P13063_NL,28528	R.DLLDTVLPHLYNETK.V	1770.93	-0.00017	3	1	21.85	0	1.11	0|0	sp|Q86VP6|CAND1_HUMAN/tr|A8K8U1|A8K8U1_HUMAN/tr|B3KMG3|B3KMG3_HUMAN		4.54	0		0	2	MASCOT		T
	P13063_NL,26949	R.EYCIQAFESFVR.R	1548.72	-0.00163	2	1	44.9	0	0.00279	0|0	sp|Q86VP6|CAND1_HUMAN/tr|A8K8U1|A8K8U1_HUMAN/tr|H0YH27|H0YH27_HUMAN		4.53	0		0	2	MASCOT		T
	P13063_NL,23796	R.FMATNDLMTELQK.D	1541.73	0.00092	2	1	44.65	0	0.00469	0|0	sp|Q86VP6|CAND1_HUMAN/tr|A8K8U1|A8K8U1_HUMAN		4.37	0		0	2	MASCOT		T
	P13063_NL,32999	R.LDIFEFLNHVEDGLK.D	1788.92	-0.00065	3	1	78.42	0	2.49e-06	0|0	sp|Q86VP6|CAND1_HUMAN/tr|A8K8U1|A8K8U1_HUMAN/tr|B3KMG3|B3KMG3_HUMAN/tr|B3KM30|B3KM30_HUMAN		4.31	0		0	2	MASCOT		T
	P13063_NL,15094	R.M*LTGPVYSQSTALTHK.Q	1749.88	-0.00638	3	1	62.72	0	9.65e-05	0|0	sp|Q86VP6|CAND1_HUMAN/tr|A8K8U1|A8K8U1_HUMAN/tr|B3KMG3|B3KMG3_HUMAN		8.37	0	15.994919 Oxidation (M)	0	2	MASCOT		T
	P13063_NL,16675	R.MLTGPVYSQSTALTHK.Q	1733.89	-0.00143	3	1	57.83	0	0.000289	0|0	sp|Q86VP6|CAND1_HUMAN/tr|A8K8U1|A8K8U1_HUMAN/tr|B3KMG3|B3KMG3_HUMAN		8.37	0		0	2	MASCOT		T
$28-1	sp|P68363|TBA1B_HUMAN Tubulin alpha-1B chain OS=Homo sapiens GN=TUBA1B PE=1 SV=1	23	11	0.3437	50151.1	4.94
$28-2	tr|B3KT06|B3KT06_HUMAN cDNA FLJ37398 fis, clone BRAMY2027467, highly similar to Tubulin alpha-ubiquitous chain OS=Homo sapiens PE=2 SV=1	23	11	0.3726	46340.8	5
$28-3	tr|B3KPS3|B3KPS3_HUMAN cDNA FLJ32131 fis, clone PEBLM2000267, highly similar to Tubulin alpha-ubiquitous chain OS=Homo sapiens PE=2 SV=1	23	11	0.3726	46240.7	4.99
	P13063_NL,16510	K.DVNAAIATIK.T	1015.58	-0.00069	2	1	52.06	0	0.00126	0|0	sp|Q71U36|TBA1A_HUMAN/sp|P68363|TBA1B_HUMAN/sp|Q9BQE3|TBA1C_HUMAN/sp|Q13748|TBA3C_HUMAN/sp|Q6PEY2|TBA3E_HUMAN/tr|Q1ZYQ1|Q1ZYQ1_HUMAN/tr|G3V1U9|G3V1U9_HUMAN/tr|B3KPS3|B3KPS3_HUMAN/tr|F5H5D3|F5H5D3_HUMAN/tr|Q53GA7|Q53GA7_HUMAN/tr|B4DQK4|B4DQK4_HUMAN/tr|A8JZY9|A8JZY9_HUMAN/tr|Q9UQM3|Q9UQM3_HUMAN/tr|B3KT06|B3KT06_HUMAN/tr|F8VXZ4|F8VXZ4_HUMAN/tr|Q8N532|Q8N532_HUMAN/tr|B4DDU2|B4DDU2_HUMAN/tr|Q8WU19|Q8W…		5.84	0		0	2	MASCOT		T
	P13063_NL,16683	K.DVNAAIATIK.T	1015.58	-0.00037	2	1	52.77	0	0.00107	0|0	sp|Q71U36|TBA1A_HUMAN/sp|P68363|TBA1B_HUMAN/sp|Q9BQE3|TBA1C_HUMAN/sp|Q13748|TBA3C_HUMAN/sp|Q6PEY2|TBA3E_HUMAN/tr|Q1ZYQ1|Q1ZYQ1_HUMAN/tr|G3V1U9|G3V1U9_HUMAN/tr|B3KPS3|B3KPS3_HUMAN/tr|F5H5D3|F5H5D3_HUMAN/tr|Q53GA7|Q53GA7_HUMAN/tr|B4DQK4|B4DQK4_HUMAN/tr|A8JZY9|A8JZY9_HUMAN/tr|Q9UQM3|Q9UQM3_HUMAN/tr|B3KT06|B3KT06_HUMAN/tr|F8VXZ4|F8VXZ4_HUMAN/tr|Q8N532|Q8N532_HUMAN/tr|B4DDU2|B4DDU2_HUMAN/tr|Q8WU19|Q8W…		5.84	0		0	2	MASCOT		T
	P13063_NL,24838	K.EIIDLVLDR.I	1085.62	-0.00038	2	1	51.96	0	0.000699	0|0	sp|Q71U36|TBA1A_HUMAN/sp|P68363|TBA1B_HUMAN/sp|Q9BQE3|TBA1C_HUMAN/tr|G3V1U9|G3V1U9_HUMAN/tr|B3KPS3|B3KPS3_HUMAN/tr|F5H5D3|F5H5D3_HUMAN/tr|Q53GA7|Q53GA7_HUMAN/tr|B7Z1K5|B7Z1K5_HUMAN/tr|B4DQK4|B4DQK4_HUMAN/tr|A8JZY9|A8JZY9_HUMAN/tr|B3KT06|B3KT06_HUMAN/tr|F8VS66|F8VS66_HUMAN/tr|F8VQQ4|F8VQQ4_HUMAN/tr|F8VRZ4|F8VRZ4_HUMAN/tr|Q8N532|Q8N532_HUMAN/tr|F8VVB9|F8VVB9_HUMAN		4.03	0		0	2	MASCOT		T
	P13063_NL,24973	K.EIIDLVLDR.I	1085.62	-0.0007	2	1	52.38	0	0.000621	0|0	sp|Q71U36|TBA1A_HUMAN/sp|P68363|TBA1B_HUMAN/sp|Q9BQE3|TBA1C_HUMAN/tr|G3V1U9|G3V1U9_HUMAN/tr|B3KPS3|B3KPS3_HUMAN/tr|F5H5D3|F5H5D3_HUMAN/tr|Q53GA7|Q53GA7_HUMAN/tr|B7Z1K5|B7Z1K5_HUMAN/tr|B4DQK4|B4DQK4_HUMAN/tr|A8JZY9|A8JZY9_HUMAN/tr|B3KT06|B3KT06_HUMAN/tr|F8VS66|F8VS66_HUMAN/tr|F8VQQ4|F8VQQ4_HUMAN/tr|F8VRZ4|F8VRZ4_HUMAN/tr|Q8N532|Q8N532_HUMAN/tr|F8VVB9|F8VVB9_HUMAN		4.03	0		0	2	MASCOT		T
	P13063_NL,24898	K.TIGGGDDSFNTFFSETGAGK.H	2007.89	-0.00147	2	1	85.11	0	2.02e-07	0|0	sp|Q71U36|TBA1A_HUMAN/sp|P68363|TBA1B_HUMAN/sp|Q9BQE3|TBA1C_HUMAN/sp|Q13748|TBA3C_HUMAN/sp|Q6PEY2|TBA3E_HUMAN/tr|Q1ZYQ1|Q1ZYQ1_HUMAN/tr|G3V1U9|G3V1U9_HUMAN/tr|B3KPS3|B3KPS3_HUMAN/tr|F5H5D3|F5H5D3_HUMAN/tr|Q53GA7|Q53GA7_HUMAN/tr|B7Z1K5|B7Z1K5_HUMAN/tr|A8JZY9|A8JZY9_HUMAN/tr|B3KT06|B3KT06_HUMAN/tr|F8VX09|F8VX09_HUMAN/tr|F8VXB8|F8VXB8_HUMAN/tr|F8VS66|F8VS66_HUMAN/tr|F8VRK0|F8VRK0_HUMAN/tr|F8VWV9|F8V…		4.03	0		0	2	MASCOT		T
	P13063_NL,25029	K.TIGGGDDSFNTFFSETGAGK.H	2007.89	-0.00243	2	1	134.75	0	2.2e-12	0|0	sp|Q71U36|TBA1A_HUMAN/sp|P68363|TBA1B_HUMAN/sp|Q9BQE3|TBA1C_HUMAN/sp|Q13748|TBA3C_HUMAN/sp|Q6PEY2|TBA3E_HUMAN/tr|Q1ZYQ1|Q1ZYQ1_HUMAN/tr|G3V1U9|G3V1U9_HUMAN/tr|B3KPS3|B3KPS3_HUMAN/tr|F5H5D3|F5H5D3_HUMAN/tr|Q53GA7|Q53GA7_HUMAN/tr|B7Z1K5|B7Z1K5_HUMAN/tr|A8JZY9|A8JZY9_HUMAN/tr|B3KT06|B3KT06_HUMAN/tr|F8VX09|F8VX09_HUMAN/tr|F8VXB8|F8VXB8_HUMAN/tr|F8VS66|F8VS66_HUMAN/tr|F8VRK0|F8VRK0_HUMAN/tr|F8VWV9|F8V…		4.03	0		0	2	MASCOT		T
	P13063_NL,27031	R.AVCMLSNTTAIAEAWAR.L	1864.9	-0.00514	2	1	54.9	0	0.000469	0|0	sp|Q71U36|TBA1A_HUMAN/sp|P68363|TBA1B_HUMAN/sp|Q13748|TBA3C_HUMAN/sp|Q6PEY2|TBA3E_HUMAN/sp|P68366|TBA4A_HUMAN/sp|Q9NY65|TBA8_HUMAN/tr|Q1ZYQ1|Q1ZYQ1_HUMAN/tr|A8MUB1|A8MUB1_HUMAN/tr|G3V1U9|G3V1U9_HUMAN/tr|B3KPS3|B3KPS3_HUMAN/tr|Q7Z3M3|Q7Z3M3_HUMAN/tr|C9J2C0|C9J2C0_HUMAN/tr|B4DQK4|B4DQK4_HUMAN/tr|A8JZY9|A8JZY9_HUMAN/tr|Q9UQM3|Q9UQM3_HUMAN/tr|B3KT06|B3KT06_HUMAN/tr|F8VXZ4|F8VXZ4_HUMAN/tr|B4DN58|B4DN5…		6.04	0		0	2	MASCOT		T
	P13063_NL,26326	R.AVFVDLEPTVIDEVR.T	1701.91	-0.00245	2	1	71.01	0	1.19e-05	0|0	sp|Q71U36|TBA1A_HUMAN/sp|P68363|TBA1B_HUMAN/sp|Q9BQE3|TBA1C_HUMAN/tr|G3V1U9|G3V1U9_HUMAN/tr|B3KPS3|B3KPS3_HUMAN/tr|F5H5D3|F5H5D3_HUMAN/tr|Q53GA7|Q53GA7_HUMAN/tr|B7Z1K5|B7Z1K5_HUMAN/tr|A8JZY9|A8JZY9_HUMAN/tr|B3KT06|B3KT06_HUMAN/tr|F8VX09|F8VX09_HUMAN/tr|F8VS66|F8VS66_HUMAN/tr|F8VRK0|F8VRK0_HUMAN/tr|F8VWV9|F8VWV9_HUMAN/tr|F8VQQ4|F8VQQ4_HUMAN/tr|F8VRZ4|F8VRZ4_HUMAN/tr|B4DN58|B4DN58_HUMAN/tr|Q8N532|Q…		3.92	0		0	2	MASCOT		T
	P13063_NL,26407	R.AVFVDLEPTVIDEVR.T	1701.91	-0.00193	3	1	23.66	0	0.663	0|0	sp|Q71U36|TBA1A_HUMAN/sp|P68363|TBA1B_HUMAN/sp|Q9BQE3|TBA1C_HUMAN/tr|G3V1U9|G3V1U9_HUMAN/tr|B3KPS3|B3KPS3_HUMAN/tr|F5H5D3|F5H5D3_HUMAN/tr|Q53GA7|Q53GA7_HUMAN/tr|B7Z1K5|B7Z1K5_HUMAN/tr|A8JZY9|A8JZY9_HUMAN/tr|B3KT06|B3KT06_HUMAN/tr|F8VX09|F8VX09_HUMAN/tr|F8VS66|F8VS66_HUMAN/tr|F8VRK0|F8VRK0_HUMAN/tr|F8VWV9|F8VWV9_HUMAN/tr|F8VQQ4|F8VQQ4_HUMAN/tr|F8VRZ4|F8VRZ4_HUMAN/tr|B4DN58|B4DN58_HUMAN/tr|Q8N532|Q…		3.92	0		0	2	MASCOT		T
	P13063_NL,26454	R.AVFVDLEPTVIDEVR.T	1701.91	5e-05	2	1	66.13	0	3.8e-05	0|0	sp|Q71U36|TBA1A_HUMAN/sp|P68363|TBA1B_HUMAN/sp|Q9BQE3|TBA1C_HUMAN/tr|G3V1U9|G3V1U9_HUMAN/tr|B3KPS3|B3KPS3_HUMAN/tr|F5H5D3|F5H5D3_HUMAN/tr|Q53GA7|Q53GA7_HUMAN/tr|B7Z1K5|B7Z1K5_HUMAN/tr|A8JZY9|A8JZY9_HUMAN/tr|B3KT06|B3KT06_HUMAN/tr|F8VX09|F8VX09_HUMAN/tr|F8VS66|F8VS66_HUMAN/tr|F8VRK0|F8VRK0_HUMAN/tr|F8VWV9|F8VWV9_HUMAN/tr|F8VQQ4|F8VQQ4_HUMAN/tr|F8VRZ4|F8VRZ4_HUMAN/tr|B4DN58|B4DN58_HUMAN/tr|Q8N532|Q…		3.92	0		0	2	MASCOT		T
	P13063_NL,10425	R.EDMAALEK.D	906.424	0.00061	2	1	53.6	0	0.000395	0|0	sp|Q71U36|TBA1A_HUMAN/sp|P68363|TBA1B_HUMAN/sp|Q9BQE3|TBA1C_HUMAN/sp|P68366|TBA4A_HUMAN/tr|A8MUB1|A8MUB1_HUMAN/tr|G3V1U9|G3V1U9_HUMAN/tr|B3KPS3|B3KPS3_HUMAN/tr|F5H5D3|F5H5D3_HUMAN/tr|Q53GA7|Q53GA7_HUMAN/tr|B7Z1K5|B7Z1K5_HUMAN/tr|B4DQK4|B4DQK4_HUMAN/tr|A8JZY9|A8JZY9_HUMAN/tr|Q9UQM3|Q9UQM3_HUMAN/tr|B3KT06|B3KT06_HUMAN/tr|F8VXZ4|F8VXZ4_HUMAN/tr|B4DN58|B4DN58_HUMAN/tr|F8VWX4|F8VWX4_HUMAN/tr|B4DDU2|B4…		4.14	0		0	2	MASCOT		T
	P13063_NL,29488	R.FDGALNVDLTEFQTNLVPYPR.I	2409.21	-0.00524	2	1	99.6	0	1.69e-08	0|0	sp|Q71U36|TBA1A_HUMAN/sp|P68363|TBA1B_HUMAN/sp|Q9BQE3|TBA1C_HUMAN/sp|Q13748|TBA3C_HUMAN/sp|Q6PEY2|TBA3E_HUMAN/sp|P68366|TBA4A_HUMAN/sp|Q9NY65|TBA8_HUMAN/tr|Q1ZYQ1|Q1ZYQ1_HUMAN/tr|A8MUB1|A8MUB1_HUMAN/tr|G3V1U9|G3V1U9_HUMAN/tr|B3KPS3|B3KPS3_HUMAN/tr|Q7Z3M3|Q7Z3M3_HUMAN/tr|F5H5D3|F5H5D3_HUMAN/tr|C9J2C0|C9J2C0_HUMAN/tr|Q53GA7|Q53GA7_HUMAN/tr|B7Z1K5|B7Z1K5_HUMAN/tr|B4DQK4|B4DQK4_HUMAN/tr|A8JZY9|A8JZY9…		4.03	0		0	2	MASCOT		T
	P13063_NL,29520	R.FDGALNVDLTEFQTNLVPYPR.I	2409.21	0.00147	3	1	20.82	0	1.26	0|0	sp|Q71U36|TBA1A_HUMAN/sp|P68363|TBA1B_HUMAN/sp|Q9BQE3|TBA1C_HUMAN/sp|Q13748|TBA3C_HUMAN/sp|Q6PEY2|TBA3E_HUMAN/sp|P68366|TBA4A_HUMAN/sp|Q9NY65|TBA8_HUMAN/tr|Q1ZYQ1|Q1ZYQ1_HUMAN/tr|A8MUB1|A8MUB1_HUMAN/tr|G3V1U9|G3V1U9_HUMAN/tr|B3KPS3|B3KPS3_HUMAN/tr|Q7Z3M3|Q7Z3M3_HUMAN/tr|F5H5D3|F5H5D3_HUMAN/tr|C9J2C0|C9J2C0_HUMAN/tr|Q53GA7|Q53GA7_HUMAN/tr|B7Z1K5|B7Z1K5_HUMAN/tr|B4DQK4|B4DQK4_HUMAN/tr|A8JZY9|A8JZY9…		4.03	0		0	2	MASCOT		T
	P13063_NL,29609	R.FDGALNVDLTEFQTNLVPYPR.I	2409.21	-0.00696	2	1	111.87	0	1.01e-09	0|0	sp|Q71U36|TBA1A_HUMAN/sp|P68363|TBA1B_HUMAN/sp|Q9BQE3|TBA1C_HUMAN/sp|Q13748|TBA3C_HUMAN/sp|Q6PEY2|TBA3E_HUMAN/sp|P68366|TBA4A_HUMAN/sp|Q9NY65|TBA8_HUMAN/tr|Q1ZYQ1|Q1ZYQ1_HUMAN/tr|A8MUB1|A8MUB1_HUMAN/tr|G3V1U9|G3V1U9_HUMAN/tr|B3KPS3|B3KPS3_HUMAN/tr|Q7Z3M3|Q7Z3M3_HUMAN/tr|F5H5D3|F5H5D3_HUMAN/tr|C9J2C0|C9J2C0_HUMAN/tr|Q53GA7|Q53GA7_HUMAN/tr|B7Z1K5|B7Z1K5_HUMAN/tr|B4DQK4|B4DQK4_HUMAN/tr|A8JZY9|A8JZY9…		4.03	0		0	2	MASCOT		T
	P13063_NL,24536	R.IHFPLATYAPVISAEK.A	1756.96	-0.00414	3	1	28.9	0	0.15	0|0	sp|Q71U36|TBA1A_HUMAN/sp|P68363|TBA1B_HUMAN/sp|Q9BQE3|TBA1C_HUMAN/sp|Q13748|TBA3C_HUMAN/sp|Q6PEY2|TBA3E_HUMAN/sp|P68366|TBA4A_HUMAN/tr|Q1ZYQ1|Q1ZYQ1_HUMAN/tr|A8MUB1|A8MUB1_HUMAN/tr|G3V1U9|G3V1U9_HUMAN/tr|B3KPS3|B3KPS3_HUMAN/tr|F5H5D3|F5H5D3_HUMAN/tr|Q53GA7|Q53GA7_HUMAN/tr|B7Z1K5|B7Z1K5_HUMAN/tr|B4DQK4|B4DQK4_HUMAN/tr|Q9UQM3|Q9UQM3_HUMAN/tr|B3KT06|B3KT06_HUMAN/tr|F8VXZ4|F8VXZ4_HUMAN/tr|C9JDS9|C9JD…		6.75	0		0	2	MASCOT		T
	P13063_NL,24731	R.IHFPLATYAPVISAEK.A	1756.96	-0.00426	3	1	41.65	0	0.00795	0|0	sp|Q71U36|TBA1A_HUMAN/sp|P68363|TBA1B_HUMAN/sp|Q9BQE3|TBA1C_HUMAN/sp|Q13748|TBA3C_HUMAN/sp|Q6PEY2|TBA3E_HUMAN/sp|P68366|TBA4A_HUMAN/tr|Q1ZYQ1|Q1ZYQ1_HUMAN/tr|A8MUB1|A8MUB1_HUMAN/tr|G3V1U9|G3V1U9_HUMAN/tr|B3KPS3|B3KPS3_HUMAN/tr|F5H5D3|F5H5D3_HUMAN/tr|Q53GA7|Q53GA7_HUMAN/tr|B7Z1K5|B7Z1K5_HUMAN/tr|B4DQK4|B4DQK4_HUMAN/tr|Q9UQM3|Q9UQM3_HUMAN/tr|B3KT06|B3KT06_HUMAN/tr|F8VXZ4|F8VXZ4_HUMAN/tr|C9JDS9|C9JD…		6.75	0		0	2	MASCOT		T
	P13063_NL,24744	R.IHFPLATYAPVISAEK.A	1756.96	-0.00123	2	1	48.35	0	0.00174	0|0	sp|Q71U36|TBA1A_HUMAN/sp|P68363|TBA1B_HUMAN/sp|Q9BQE3|TBA1C_HUMAN/sp|Q13748|TBA3C_HUMAN/sp|Q6PEY2|TBA3E_HUMAN/sp|P68366|TBA4A_HUMAN/tr|Q1ZYQ1|Q1ZYQ1_HUMAN/tr|A8MUB1|A8MUB1_HUMAN/tr|G3V1U9|G3V1U9_HUMAN/tr|B3KPS3|B3KPS3_HUMAN/tr|F5H5D3|F5H5D3_HUMAN/tr|Q53GA7|Q53GA7_HUMAN/tr|B7Z1K5|B7Z1K5_HUMAN/tr|B4DQK4|B4DQK4_HUMAN/tr|Q9UQM3|Q9UQM3_HUMAN/tr|B3KT06|B3KT06_HUMAN/tr|F8VXZ4|F8VXZ4_HUMAN/tr|C9JDS9|C9JD…		6.75	0		0	2	MASCOT		T
	P13063_NL,25021	R.IHFPLATYAPVISAEK.A	1756.96	-0.00291	3	1	35.07	0	0.0365	0|0	sp|Q71U36|TBA1A_HUMAN/sp|P68363|TBA1B_HUMAN/sp|Q9BQE3|TBA1C_HUMAN/sp|Q13748|TBA3C_HUMAN/sp|Q6PEY2|TBA3E_HUMAN/sp|P68366|TBA4A_HUMAN/tr|Q1ZYQ1|Q1ZYQ1_HUMAN/tr|A8MUB1|A8MUB1_HUMAN/tr|G3V1U9|G3V1U9_HUMAN/tr|B3KPS3|B3KPS3_HUMAN/tr|F5H5D3|F5H5D3_HUMAN/tr|Q53GA7|Q53GA7_HUMAN/tr|B7Z1K5|B7Z1K5_HUMAN/tr|B4DQK4|B4DQK4_HUMAN/tr|Q9UQM3|Q9UQM3_HUMAN/tr|B3KT06|B3KT06_HUMAN/tr|F8VXZ4|F8VXZ4_HUMAN/tr|C9JDS9|C9JD…		6.75	0		0	2	MASCOT		T
	P13063_NL,17446	R.NLDIERPTYTNLNR.L	1718.88	-0.00315	3	1	32.94	0	0.096	0|0	sp|Q71U36|TBA1A_HUMAN/sp|P68363|TBA1B_HUMAN/sp|Q9BQE3|TBA1C_HUMAN/sp|Q13748|TBA3C_HUMAN/sp|Q6PEY2|TBA3E_HUMAN/sp|P68366|TBA4A_HUMAN/sp|Q9NY65|TBA8_HUMAN/tr|Q1ZYQ1|Q1ZYQ1_HUMAN/tr|A8MUB1|A8MUB1_HUMAN/tr|G3V1U9|G3V1U9_HUMAN/tr|B3KPS3|B3KPS3_HUMAN/tr|Q7Z3M3|Q7Z3M3_HUMAN/tr|F5H5D3|F5H5D3_HUMAN/tr|C9J2C0|C9J2C0_HUMAN/tr|Q53GA7|Q53GA7_HUMAN/tr|B7Z1K5|B7Z1K5_HUMAN/tr|B4DQK4|B4DQK4_HUMAN/tr|A8JZY9|A8JZY9…		6.07	0		0	2	MASCOT		T
	P13063_NL,20832	R.QIFHPEQLITGK.E ! R.QLFHPEQLITGK.E	1410.77	0.00074	3	1	33.58	0	0.0436	0|0	sp|Q9H853|TBA4B_HUMAN ! sp|Q71U36|TBA1A_HUMAN/sp|P68363|TBA1B_HUMAN/sp|Q9BQE3|TBA1C_HUMAN/sp|Q13748|TBA3C_HUMAN/sp|Q6PEY2|TBA3E_HUMAN/sp|P68366|TBA4A_HUMAN/sp|Q9NY65|TBA8_HUMAN/tr|Q1ZYQ1|Q1ZYQ1_HUMAN/tr|A8MUB1|A8MUB1_HUMAN/tr|G3V1U9|G3V1U9_HUMAN/tr|B3KPS3|B3KPS3_HUMAN/tr|Q7Z3M3|Q7Z3M3_HUMAN/tr|F5H5D3|F5H5D3_HUMAN/tr|C9J2C0|C9J2C0_HUMAN/tr|Q53GA7|Q53GA7_HUMAN/tr|B7Z1K5|B7Z1K5_HUMAN/tr|A8JZY9|A8JZY…		6.75	0		0	2	MASCOT		T
	P13063_NL,20967	R.QIFHPEQLITGK.E ! R.QLFHPEQLITGK.E	1410.77	-0.00143	2	1	42.54	0	0.00554	0|0	sp|Q9H853|TBA4B_HUMAN ! sp|Q71U36|TBA1A_HUMAN/sp|P68363|TBA1B_HUMAN/sp|Q9BQE3|TBA1C_HUMAN/sp|Q13748|TBA3C_HUMAN/sp|Q6PEY2|TBA3E_HUMAN/sp|P68366|TBA4A_HUMAN/sp|Q9NY65|TBA8_HUMAN/tr|Q1ZYQ1|Q1ZYQ1_HUMAN/tr|A8MUB1|A8MUB1_HUMAN/tr|G3V1U9|G3V1U9_HUMAN/tr|B3KPS3|B3KPS3_HUMAN/tr|Q7Z3M3|Q7Z3M3_HUMAN/tr|F5H5D3|F5H5D3_HUMAN/tr|C9J2C0|C9J2C0_HUMAN/tr|Q53GA7|Q53GA7_HUMAN/tr|B7Z1K5|B7Z1K5_HUMAN/tr|A8JZY9|A8JZY…		6.75	0		0	2	MASCOT		T
	P13063_NL,20975	R.QIFHPEQLITGK.E ! R.QLFHPEQLITGK.E	1410.77	-0.00139	3	1	41.89	0	0.00643	0|0	sp|Q9H853|TBA4B_HUMAN ! sp|Q71U36|TBA1A_HUMAN/sp|P68363|TBA1B_HUMAN/sp|Q9BQE3|TBA1C_HUMAN/sp|Q13748|TBA3C_HUMAN/sp|Q6PEY2|TBA3E_HUMAN/sp|P68366|TBA4A_HUMAN/sp|Q9NY65|TBA8_HUMAN/tr|Q1ZYQ1|Q1ZYQ1_HUMAN/tr|A8MUB1|A8MUB1_HUMAN/tr|G3V1U9|G3V1U9_HUMAN/tr|B3KPS3|B3KPS3_HUMAN/tr|Q7Z3M3|Q7Z3M3_HUMAN/tr|F5H5D3|F5H5D3_HUMAN/tr|C9J2C0|C9J2C0_HUMAN/tr|Q53GA7|Q53GA7_HUMAN/tr|B7Z1K5|B7Z1K5_HUMAN/tr|A8JZY9|A8JZY…		6.75	0		0	2	MASCOT		T
	P13063_NL,26286	R.SIQFVDWCPTGFK.V	1584.75	-7e-05	2	1	42.75	0	0.00537	0|0	sp|P68363|TBA1B_HUMAN/sp|P68366|TBA4A_HUMAN/tr|A8MUB1|A8MUB1_HUMAN/tr|B3KPS3|B3KPS3_HUMAN/tr|A8JZY9|A8JZY9_HUMAN/tr|B3KT06|B3KT06_HUMAN/tr|B4DDU2|B4DDU2_HUMAN/tr|Q8WU19|Q8WU19_HUMAN		5.55	0		0	2	MASCOT		T
$29-1	tr|B4DH02|B4DH02_HUMAN cDNA FLJ50510, highly similar to Heat shock 70 kDa protein 4 OS=Homo sapiens PE=2 SV=1	12	11	0.1952	94359.9	5.11
$29-2	sp|P34932|HSP74_HUMAN Heat shock 70 kDa protein 4 OS=Homo sapiens GN=HSPA4 PE=1 SV=4	12	11	0.1952	94329.9	5.11
	P13063_NL,16222	K.ELSTTLNADEAVTR.G	1519.76	0.0061	2	1	47.85	0	0.00994	0|0	sp|P34932|HSP74_HUMAN/tr|Q59GF8|Q59GF8_HUMAN/tr|B4DH02|B4DH02_HUMAN/tr|B4DT47|B4DT47_HUMAN/tr|O14992|O14992_HUMAN/tr|B4DUS3|B4DUS3_HUMAN/tr|B4E354|B4E354_HUMAN/tr|B4E0H6|B4E0H6_HUMAN/tr|B4DIZ3|B4DIZ3_HUMAN		4.14	0		0	2	MASCOT		T
	P13063_NL,21295	K.LEDTENWLYEDGEDQPK.Q	2080.9	-0.00088	2	1	74.35	0	1.1e-06	0|0	sp|P34932|HSP74_HUMAN/tr|Q59GF8|Q59GF8_HUMAN/tr|B4DSE8|B4DSE8_HUMAN/tr|B4DH02|B4DH02_HUMAN/tr|B4DT47|B4DT47_HUMAN/tr|B0AZS1|B0AZS1_HUMAN/tr|B0AZU6|B0AZU6_HUMAN/tr|B4DUS3|B4DUS3_HUMAN/tr|B4E354|B4E354_HUMAN/tr|B4E0H6|B4E0H6_HUMAN/tr|B4DIZ3|B4DIZ3_HUMAN		3.66	0		0	2	MASCOT		T
	P13063_NL,12086	K.MQVDQEEPHVEEQQQQTPAENK.A	2622.17	-0.00254	3	1	22.61	0	0.231	0|0	sp|P34932|HSP74_HUMAN/tr|Q59GF8|Q59GF8_HUMAN/tr|B4DSE8|B4DSE8_HUMAN/tr|B4DH02|B4DH02_HUMAN/tr|B4DT47|B4DT47_HUMAN/tr|B4DUS3|B4DUS3_HUMAN/tr|B4E354|B4E354_HUMAN/tr|B4E0H6|B4E0H6_HUMAN/tr|B4DIZ3|B4DIZ3_HUMAN		4.14	0		0	2	MASCOT		T
	P13063_NL,15375	K.QSLTMDPVVK.S	1117.59	0.00033	2	1	55.75	0	0.000492	0|0	sp|P34932|HSP74_HUMAN/tr|B0AZT0|B0AZT0_HUMAN/tr|B4DSE8|B4DSE8_HUMAN/tr|B4DN48|B4DN48_HUMAN/tr|B4DH02|B4DH02_HUMAN/tr|B4DT47|B4DT47_HUMAN/tr|B0AZS1|B0AZS1_HUMAN/tr|B0AZU6|B0AZU6_HUMAN/tr|B4DUS3|B4DUS3_HUMAN/tr|B4E354|B4E354_HUMAN/tr|B4E0H6|B4E0H6_HUMAN/tr|B4DIZ3|B4DIZ3_HUMAN		5.84	0		0	2	MASCOT		T
	P13063_NL,28562	K.SNLAYDIVQLPTGLTGIK.V	1903.05	-0.00317	2	1	75.31	0	2.34e-06	0|0	sp|P34932|HSP74_HUMAN/tr|Q9BUK9|Q9BUK9_HUMAN/tr|Q59GF8|Q59GF8_HUMAN/tr|B4DH02|B4DH02_HUMAN/tr|O14992|O14992_HUMAN/tr|Q7KYN0|Q7KYN0_HUMAN		5.55	0		0	2	MASCOT		T
	P13063_NL,29592	K.TSTVDLPIENQLLWQIDR.E	2141.12	-0.007	2	1	76.55	0	3.01e-06	0|0	sp|P34932|HSP74_HUMAN/tr|Q59GF8|Q59GF8_HUMAN/tr|B4DSE8|B4DSE8_HUMAN/tr|B4DH02|B4DH02_HUMAN/tr|B4DT47|B4DT47_HUMAN/tr|B0AZU6|B0AZU6_HUMAN/tr|B4DUS3|B4DUS3_HUMAN/tr|B4E354|B4E354_HUMAN/tr|B4E0H6|B4E0H6_HUMAN/tr|B4DIZ3|B4DIZ3_HUMAN		4.03	0		0	2	MASCOT		T
	P13063_NL,20692	K.VLATAFDTTLGGR.K	1321.71	-0.00015	2	1	68.57	0	2.05e-05	0|0	sp|P34932|HSP74_HUMAN/tr|Q59GF8|Q59GF8_HUMAN/tr|B4DH02|B4DH02_HUMAN/tr|B4DT47|B4DT47_HUMAN/tr|O14992|O14992_HUMAN/tr|B4DUS3|B4DUS3_HUMAN/tr|B4E354|B4E354_HUMAN/tr|B4DIZ3|B4DIZ3_HUMAN/tr|Q7KYN0|Q7KYN0_HUMAN		5.81	0		0	2	MASCOT		T
	P13063_NL,20866	R.AFSDPFVEAEK.S	1239.59	0.0004	2	1	42.35	0	0.0055	0|0	sp|P34932|HSP74_HUMAN/tr|Q9BUK9|Q9BUK9_HUMAN/tr|Q59GF8|Q59GF8_HUMAN/tr|B4DH02|B4DH02_HUMAN/tr|O14992|O14992_HUMAN/tr|Q7KYN0|Q7KYN0_HUMAN		4.14	0		0	2	MASCOT		T
	P13063_NL,29410	R.EFSITDVVPYPISLR.W	1735.93	-0.00257	2	1	68.51	0	1.91e-05	0|0	sp|P34932|HSP74_HUMAN/tr|Q59GF8|Q59GF8_HUMAN/tr|B4DH02|B4DH02_HUMAN/tr|B4DT47|B4DT47_HUMAN/tr|O14992|O14992_HUMAN/tr|B4DUS3|B4DUS3_HUMAN/tr|B4E354|B4E354_HUMAN/tr|B4E0H6|B4E0H6_HUMAN/tr|B4DIZ3|B4DIZ3_HUMAN		4.37	0		0	2	MASCOT		T
	P13063_NL,29531	R.EFSITDVVPYPISLR.W	1735.93	-0.00397	2	1	44.16	0	0.00509	0|0	sp|P34932|HSP74_HUMAN/tr|Q59GF8|Q59GF8_HUMAN/tr|B4DH02|B4DH02_HUMAN/tr|B4DT47|B4DT47_HUMAN/tr|O14992|O14992_HUMAN/tr|B4DUS3|B4DUS3_HUMAN/tr|B4E354|B4E354_HUMAN/tr|B4E0H6|B4E0H6_HUMAN/tr|B4DIZ3|B4DIZ3_HUMAN		4.37	0		0	2	MASCOT		T
	P13063_NL,5982	R.FQESEERPK.L	1149.55	0.00066	3	1	31.37	0	0.102	0|0	sp|P34932|HSP74_HUMAN/tr|Q59GF8|Q59GF8_HUMAN/tr|B4DH02|B4DH02_HUMAN/tr|B4DT47|B4DT47_HUMAN/tr|B0AZS1|B0AZS1_HUMAN/tr|B0AZU6|B0AZU6_HUMAN/tr|B4DUS3|B4DUS3_HUMAN/tr|B4E354|B4E354_HUMAN/tr|B4E0H6|B4E0H6_HUMAN/tr|B4DIZ3|B4DIZ3_HUMAN		4.79	0		0	2	MASCOT		T
	P13063_NL,17620	R.WNSPAEEGSSDCEVFSK.N	1928.8	-0.00452	2	1	55.32	0	5.54e-05	0|0	sp|P34932|HSP74_HUMAN/tr|Q59GF8|Q59GF8_HUMAN/tr|B4DH02|B4DH02_HUMAN/tr|B4DT47|B4DT47_HUMAN/tr|O14992|O14992_HUMAN/tr|B4DUS3|B4DUS3_HUMAN/tr|B4E354|B4E354_HUMAN/tr|B4E0H6|B4E0H6_HUMAN/tr|B4DIZ3|B4DIZ3_HUMAN		4	0		0	2	MASCOT		T
$30-1	tr|H0Y4A6|H0Y4A6_HUMAN Valine--tRNA ligase (Fragment) OS=Homo sapiens GN=VARS PE=3 SV=1	12	11	0.131	131828	7.36
$30-2	tr|A2BEY0|A2BEY0_HUMAN Valyl-tRNA synthetase (Fragment) OS=Homo sapiens GN=VARS PE=3 SV=1	12	11	0.1311	131828	7.36
$30-3	sp|P26640|SYVC_HUMAN Valine--tRNA ligase OS=Homo sapiens GN=VARS PE=1 SV=4	12	11	0.1226	140474	7.53
$30-4	tr|B0V043|B0V043_HUMAN Valine--tRNA ligase OS=Homo sapiens GN=VARS PE=3 SV=1	12	11	0.1226	140464	7.53
	P13063_NL,14726	K.DVSGPMPDSYSPR.Y	1407.62	-0.00376	2	1	73.35	0	2.12e-06	0|0	sp|P26640|SYVC_HUMAN/tr|B0V043|B0V043_HUMAN/tr|Q5SP20|Q5SP20_HUMAN/tr|A2BEY0|A2BEY0_HUMAN/tr|H0Y4A6|H0Y4A6_HUMAN		4.21	0		0	2	MASCOT		T
	P13063_NL,16717	K.GFVPSPTSQPGGHESLVDR.W	1966.96	-0.00331	3	1	21.61	0	0.918	0|0	sp|P26640|SYVC_HUMAN/tr|B0V043|B0V043_HUMAN/tr|E7EVJ6|E7EVJ6_HUMAN/tr|A2BEY0|A2BEY0_HUMAN/tr|B4DT32|B4DT32_HUMAN/tr|H0Y4A6|H0Y4A6_HUMAN		5.32	0		0	2	MASCOT		T
	P13063_NL,5188	K.IQQQQPPPGEK.K	1249.65	0.00079	2	1	42.33	0	0.00932	0|0	sp|P26640|SYVC_HUMAN/tr|B0V043|B0V043_HUMAN/tr|Q5SP20|Q5SP20_HUMAN/tr|A2BEY0|A2BEY0_HUMAN/tr|H0Y4A6|H0Y4A6_HUMAN		6	0		0	2	MASCOT		T
	P13063_NL,9710	K.ITPAHDQNDYEVGQR.H	1742.81	0.00265	3	1	55.34	0	0.000272	0|0	sp|P26640|SYVC_HUMAN/tr|B0V043|B0V043_HUMAN/tr|A2BEY0|A2BEY0_HUMAN/tr|H0Y4A6|H0Y4A6_HUMAN		4.54	0		0	2	MASCOT		T
	P13063_NL,19999	K.LSAAVTEAFVR.L	1163.64	0.00082	2	1	55.1	0	0.000417	0|0	sp|P26640|SYVC_HUMAN/tr|B0V043|B0V043_HUMAN/tr|B4DZ61|B4DZ61_HUMAN/tr|A2BEY0|A2BEY0_HUMAN/tr|H0Y4A6|H0Y4A6_HUMAN		6	0		0	2	MASCOT		T
	P13063_NL,13496	K.VPLEVQEADEAK.L	1327.67	-0.00144	2	1	69.82	0	1.2e-05	0|0	sp|P26640|SYVC_HUMAN/tr|B0V043|B0V043_HUMAN/tr|E7EVJ6|E7EVJ6_HUMAN/tr|A2BEY0|A2BEY0_HUMAN/tr|B4DT32|B4DT32_HUMAN/tr|H0Y4A6|H0Y4A6_HUMAN		4	0		0	2	MASCOT		T
	P13063_NL,13858	K.VQGSDSDEEVVVATTR.I	1691.81	-0.00427	2	1	82.95	0	6.5e-07	0|0	sp|P26640|SYVC_HUMAN/tr|B0V043|B0V043_HUMAN/tr|B4DZ61|B4DZ61_HUMAN/tr|A2BEY0|A2BEY0_HUMAN/tr|H0Y4A6|H0Y4A6_HUMAN		3.92	0		0	2	MASCOT		T
	P13063_NL,13607	R.CGEMAQAASAAVTR.G	1422.65	-0.00125	2	1	71.63	0	5.03e-06	0|0	sp|P26640|SYVC_HUMAN/tr|B0V043|B0V043_HUMAN/tr|E7EVJ6|E7EVJ6_HUMAN/tr|A2BEY0|A2BEY0_HUMAN/tr|B4DT32|B4DT32_HUMAN/tr|H0Y4A6|H0Y4A6_HUMAN		6	0		0	2	MASCOT		T
	P13063_NL,22519	R.IETMLGDVAVAVHPK.D	1579.85	-0.00151	3	1	38.79	0	0.0182	0|0	sp|P26640|SYVC_HUMAN/tr|B0V043|B0V043_HUMAN/tr|B4DZ61|B4DZ61_HUMAN/tr|A2BEY0|A2BEY0_HUMAN/tr|H0Y4A6|H0Y4A6_HUMAN		5.32	0		0	2	MASCOT		T
	P13063_NL,12864	R.LHEEGIIYR.S	1129.6	0.00058	3	1	27.25	0	0.33	0|0	sp|P26640|SYVC_HUMAN/tr|B0V043|B0V043_HUMAN/tr|B4DZ61|B4DZ61_HUMAN/tr|A2BEY0|A2BEY0_HUMAN/tr|H0Y4A6|H0Y4A6_HUMAN		5.4	0		0	2	MASCOT		T
	P13063_NL,32628	R.SLPIVFDEFVDMDFGTGAVK.I	2187.07	-0.00141	2	1	45.28	0	0.00454	0|0	sp|P26640|SYVC_HUMAN/tr|B0V043|B0V043_HUMAN/tr|A2BEY0|A2BEY0_HUMAN/tr|H0Y4A6|H0Y4A6_HUMAN		3.84	0		0	2	MASCOT		T
	P13063_NL,32739	R.SLPIVFDEFVDMDFGTGAVK.I	2187.07	-0.00373	2	1	70.46	0	1.38e-05	0|0	sp|P26640|SYVC_HUMAN/tr|B0V043|B0V043_HUMAN/tr|A2BEY0|A2BEY0_HUMAN/tr|H0Y4A6|H0Y4A6_HUMAN		3.84	0		0	2	MASCOT		T
$31-1	tr|B4DI54|B4DI54_HUMAN cDNA FLJ56386, highly similar to Heat shock 70 kDa protein 1L OS=Homo sapiens PE=2 SV=1	24	10	0.1872	77560.5	8.2
$31-2	tr|Q53FA3|Q53FA3_HUMAN Heat shock 70 kDa protein 1-like (Fragment) OS=Homo sapiens GN=HSPA1L PE=2 SV=1	24	10	0.2059	70403.4	5.95
$31-3	sp|P34931|HS71L_HUMAN Heat shock 70 kDa protein 1-like OS=Homo sapiens GN=HSPA1L PE=1 SV=2	24	10	0.2059	70374.2	5.76
	P13063_NL,26749	K.AFYPEEISSMVLTK.L ! K.AFYPEEISSMVLTK.M	1614.81	-0.00103	3	1	19.56	0	2.66	0|0	sp|P34931|HS71L_HUMAN/tr|Q53FA3|Q53FA3_HUMAN/tr|B4DXY3|B4DXY3_HUMAN/tr|B2RCQ9|B2RCQ9_HUMAN/tr|B4DI54|B4DI54_HUMAN/tr|F8W1P1|F8W1P1_HUMAN ! sp|P08107|HSP71_HUMAN/tr|F8VZJ4|F8VZJ4_HUMAN/tr|A8K5I0|A8K5I0_HUMAN/tr|B4DNT8|B4DNT8_HUMAN/tr|B4DI39|B4DI39_HUMAN/tr|B4DWK5|B4DWK5_HUMAN/tr|Q59EJ3|Q59EJ3_HUMAN/tr|Q9UQC1|Q9UQC1_HUMAN		4.53	0		0	2	MASCOT		T
	P13063_NL,26807	K.AFYPEEISSMVLTK.L ! K.AFYPEEISSMVLTK.M	1614.81	6e-05	2	1	61.93	0	0.000154	0|0	sp|P34931|HS71L_HUMAN/tr|Q53FA3|Q53FA3_HUMAN/tr|B4DXY3|B4DXY3_HUMAN/tr|B2RCQ9|B2RCQ9_HUMAN/tr|B4DI54|B4DI54_HUMAN/tr|F8W1P1|F8W1P1_HUMAN ! sp|P08107|HSP71_HUMAN/tr|F8VZJ4|F8VZJ4_HUMAN/tr|A8K5I0|A8K5I0_HUMAN/tr|B4DNT8|B4DNT8_HUMAN/tr|B4DI39|B4DI39_HUMAN/tr|B4DWK5|B4DWK5_HUMAN/tr|Q59EJ3|Q59EJ3_HUMAN/tr|Q9UQC1|Q9UQC1_HUMAN		4.53	0		0	2	MASCOT		T
	P13063_NL,12128	K.ATAGDTHLGGEDFDNR.L ! K.ATAGDTHLGGEDFDNR.Q	1675.73	-0.0015	3	1	42.25	0	0.0025	0|0	sp|P34931|HS71L_HUMAN/sp|P08107|HSP71_HUMAN/sp|P17066|HSP76_HUMAN/sp|P48741|HSP77_HUMAN/tr|Q53FA3|Q53FA3_HUMAN/tr|E7EP94|E7EP94_HUMAN/tr|B4DXY3|B4DXY3_HUMAN/tr|Q5SP16|Q5SP16_HUMAN/tr|E7EP11|E7EP11_HUMAN/tr|F8VZJ4|F8VZJ4_HUMAN/tr|H0YIE7|H0YIE7_HUMAN/tr|A8K5I0|A8K5I0_HUMAN/tr|B2RCQ9|B2RCQ9_HUMAN/tr|B4DNT8|B4DNT8_HUMAN/tr|B4DHP5|B4DHP5_HUMAN/tr|B4DI39|B4DI39_HUMAN/tr|B4DVU9|B4DVU9_HUMAN/tr|B4DI54|B4…		4.22	0		0	2	MASCOT		T
	P13063_NL,12141	K.ATAGDTHLGGEDFDNR.L ! K.ATAGDTHLGGEDFDNR.Q	1675.73	-0.00028	2	1	43.92	0	0.0017	0|0	sp|P34931|HS71L_HUMAN/sp|P08107|HSP71_HUMAN/sp|P17066|HSP76_HUMAN/sp|P48741|HSP77_HUMAN/tr|Q53FA3|Q53FA3_HUMAN/tr|E7EP94|E7EP94_HUMAN/tr|B4DXY3|B4DXY3_HUMAN/tr|Q5SP16|Q5SP16_HUMAN/tr|E7EP11|E7EP11_HUMAN/tr|F8VZJ4|F8VZJ4_HUMAN/tr|H0YIE7|H0YIE7_HUMAN/tr|A8K5I0|A8K5I0_HUMAN/tr|B2RCQ9|B2RCQ9_HUMAN/tr|B4DNT8|B4DNT8_HUMAN/tr|B4DHP5|B4DHP5_HUMAN/tr|B4DI39|B4DI39_HUMAN/tr|B4DVU9|B4DVU9_HUMAN/tr|B4DI54|B4…		4.22	0		0	2	MASCOT		T
	P13063_NL,12302	K.ATAGDTHLGGEDFDNR.L ! K.ATAGDTHLGGEDFDNR.Q	1675.73	-0.00336	3	1	39.7	0	0.00478	0|0	sp|P34931|HS71L_HUMAN/sp|P08107|HSP71_HUMAN/sp|P17066|HSP76_HUMAN/sp|P48741|HSP77_HUMAN/tr|Q53FA3|Q53FA3_HUMAN/tr|E7EP94|E7EP94_HUMAN/tr|B4DXY3|B4DXY3_HUMAN/tr|Q5SP16|Q5SP16_HUMAN/tr|E7EP11|E7EP11_HUMAN/tr|F8VZJ4|F8VZJ4_HUMAN/tr|H0YIE7|H0YIE7_HUMAN/tr|A8K5I0|A8K5I0_HUMAN/tr|B2RCQ9|B2RCQ9_HUMAN/tr|B4DNT8|B4DNT8_HUMAN/tr|B4DHP5|B4DHP5_HUMAN/tr|B4DI39|B4DI39_HUMAN/tr|B4DVU9|B4DVU9_HUMAN/tr|B4DI54|B4…		4.22	0		0	2	MASCOT		T
	P13063_NL,12315	K.ATAGDTHLGGEDFDNR.L ! K.ATAGDTHLGGEDFDNR.Q	1675.73	0.00044	2	1	55.25	0	0.000124	0|0	sp|P34931|HS71L_HUMAN/sp|P08107|HSP71_HUMAN/sp|P17066|HSP76_HUMAN/sp|P48741|HSP77_HUMAN/tr|Q53FA3|Q53FA3_HUMAN/tr|E7EP94|E7EP94_HUMAN/tr|B4DXY3|B4DXY3_HUMAN/tr|Q5SP16|Q5SP16_HUMAN/tr|E7EP11|E7EP11_HUMAN/tr|F8VZJ4|F8VZJ4_HUMAN/tr|H0YIE7|H0YIE7_HUMAN/tr|A8K5I0|A8K5I0_HUMAN/tr|B2RCQ9|B2RCQ9_HUMAN/tr|B4DNT8|B4DNT8_HUMAN/tr|B4DHP5|B4DHP5_HUMAN/tr|B4DI39|B4DI39_HUMAN/tr|B4DVU9|B4DVU9_HUMAN/tr|B4DI54|B4…		4.22	0		0	2	MASCOT		T
	P13063_NL,23985	K.DAGVIAGLNVLR.I	1197.69	-0.00027	2	1	50.77	0	0.000712	0|0	sp|P34931|HS71L_HUMAN/sp|P08107|HSP71_HUMAN/tr|Q53FA3|Q53FA3_HUMAN/tr|E7EP94|E7EP94_HUMAN/tr|B4DXY3|B4DXY3_HUMAN/tr|F8VZJ4|F8VZJ4_HUMAN/tr|A8K5I0|A8K5I0_HUMAN/tr|B2RCQ9|B2RCQ9_HUMAN/tr|B4DNT8|B4DNT8_HUMAN/tr|B4DI39|B4DI39_HUMAN/tr|B4DVU9|B4DVU9_HUMAN/tr|B4DI54|B4DI54_HUMAN/tr|F8W1P1|F8W1P1_HUMAN/tr|B4DWK5|B4DWK5_HUMAN/tr|B4E1S9|B4E1S9_HUMAN/tr|Q59EJ3|Q59EJ3_HUMAN/tr|Q9UQC1|Q9UQC1_HUMAN		5.84	0		0	2	MASCOT		T
	P13063_NL,6870	K.ITITNDK.G	804.446	-0.00082	2	1	43.15	0	0.00971	0|0	sp|P34931|HS71L_HUMAN/sp|P08107|HSP71_HUMAN/sp|P54652|HSP72_HUMAN/sp|P17066|HSP76_HUMAN/sp|P11142|HSP7C_HUMAN/tr|Q53FA3|Q53FA3_HUMAN/tr|E7EP94|E7EP94_HUMAN/tr|A8K7Q2|A8K7Q2_HUMAN/tr|B4DXY3|B4DXY3_HUMAN/tr|Q5SP16|Q5SP16_HUMAN/tr|F8VZJ4|F8VZJ4_HUMAN/tr|A8K5I0|A8K5I0_HUMAN/tr|Q96BE0|Q96BE0_HUMAN/tr|Q96H53|Q96H53_HUMAN/tr|E9PKE3|E9PKE3_HUMAN/tr|E9PM13|E9PM13_HUMAN/tr|E9PS65|E9PS65_HUMAN/tr|E9PNE6|E9P…		5.84	0		0	2	MASCOT		T
	P13063_NL,18592	K.NALESYAFNM*K.S	1303.6	0.00107	2	1	51.67	0	0.000491	0|0	sp|P34931|HS71L_HUMAN/sp|P08107|HSP71_HUMAN/tr|Q53FA3|Q53FA3_HUMAN/tr|E7EP94|E7EP94_HUMAN/tr|Q5SP16|Q5SP16_HUMAN/tr|F8VZJ4|F8VZJ4_HUMAN/tr|A8K5I0|A8K5I0_HUMAN/tr|B2RCQ9|B2RCQ9_HUMAN/tr|B4DNT8|B4DNT8_HUMAN/tr|B4DI39|B4DI39_HUMAN/tr|B4DVU9|B4DVU9_HUMAN/tr|B4DI54|B4DI54_HUMAN/tr|B4DWK5|B4DWK5_HUMAN/tr|B4E1S9|B4E1S9_HUMAN/tr|Q59EJ3|Q59EJ3_HUMAN/tr|B4E1T6|B4E1T6_HUMAN/tr|B4E388|B4E388_HUMAN/tr|B3KTT5|…		6	0	15.994919 Oxidation (M)	0	2	MASCOT		T
	P13063_NL,29886	K.SINPDEAVAYGAAVQAAILM*GDK.S	2320.15	-0.00154	3	1	26.35	0	0.327	0|0	sp|P34931|HS71L_HUMAN/sp|P08107|HSP71_HUMAN/tr|Q53FA3|Q53FA3_HUMAN/tr|E7EP94|E7EP94_HUMAN/tr|B4DXY3|B4DXY3_HUMAN/tr|Q5SP16|Q5SP16_HUMAN/tr|F8VZJ4|F8VZJ4_HUMAN/tr|A8K5I0|A8K5I0_HUMAN/tr|B4DNT8|B4DNT8_HUMAN/tr|B4DI39|B4DI39_HUMAN/tr|B4DVU9|B4DVU9_HUMAN/tr|B4DI54|B4DI54_HUMAN/tr|F8W1P1|F8W1P1_HUMAN/tr|B4DWK5|B4DWK5_HUMAN/tr|B4E1S9|B4E1S9_HUMAN/tr|Q59EJ3|Q59EJ3_HUMAN/tr|B4E1T6|B4E1T6_HUMAN/tr|B4E388|…		4.03	0	15.994919 Oxidation (M)	0	2	MASCOT		T
	P13063_NL,31173	K.SINPDEAVAYGAAVQAAILMGDK.S	2304.15	-0.00262	3	1	37.85	0	0.0246	0|0	sp|P34931|HS71L_HUMAN/sp|P08107|HSP71_HUMAN/tr|Q53FA3|Q53FA3_HUMAN/tr|E7EP94|E7EP94_HUMAN/tr|B4DXY3|B4DXY3_HUMAN/tr|Q5SP16|Q5SP16_HUMAN/tr|F8VZJ4|F8VZJ4_HUMAN/tr|A8K5I0|A8K5I0_HUMAN/tr|B4DNT8|B4DNT8_HUMAN/tr|B4DI39|B4DI39_HUMAN/tr|B4DVU9|B4DVU9_HUMAN/tr|B4DI54|B4DI54_HUMAN/tr|F8W1P1|F8W1P1_HUMAN/tr|B4DWK5|B4DWK5_HUMAN/tr|B4E1S9|B4E1S9_HUMAN/tr|Q59EJ3|Q59EJ3_HUMAN/tr|B4E1T6|B4E1T6_HUMAN/tr|B4E388|…		4.03	0		0	2	MASCOT		T
	P13063_NL,31293	K.SINPDEAVAYGAAVQAAILMGDK.S	2304.15	-0.0007	3	1	95.69	0	4e-08	0|0	sp|P34931|HS71L_HUMAN/sp|P08107|HSP71_HUMAN/tr|Q53FA3|Q53FA3_HUMAN/tr|E7EP94|E7EP94_HUMAN/tr|B4DXY3|B4DXY3_HUMAN/tr|Q5SP16|Q5SP16_HUMAN/tr|F8VZJ4|F8VZJ4_HUMAN/tr|A8K5I0|A8K5I0_HUMAN/tr|B4DNT8|B4DNT8_HUMAN/tr|B4DI39|B4DI39_HUMAN/tr|B4DVU9|B4DVU9_HUMAN/tr|B4DI54|B4DI54_HUMAN/tr|F8W1P1|F8W1P1_HUMAN/tr|B4DWK5|B4DWK5_HUMAN/tr|B4E1S9|B4E1S9_HUMAN/tr|Q59EJ3|Q59EJ3_HUMAN/tr|B4E1T6|B4E1T6_HUMAN/tr|B4E388|…		4.03	0		0	2	MASCOT		T
	P13063_NL,31294	K.SINPDEAVAYGAAVQAAILMGDK.S	2304.15	-0.00421	2	1	113.16	0	7.08e-10	0|0	sp|P34931|HS71L_HUMAN/sp|P08107|HSP71_HUMAN/tr|Q53FA3|Q53FA3_HUMAN/tr|E7EP94|E7EP94_HUMAN/tr|B4DXY3|B4DXY3_HUMAN/tr|Q5SP16|Q5SP16_HUMAN/tr|F8VZJ4|F8VZJ4_HUMAN/tr|A8K5I0|A8K5I0_HUMAN/tr|B4DNT8|B4DNT8_HUMAN/tr|B4DI39|B4DI39_HUMAN/tr|B4DVU9|B4DVU9_HUMAN/tr|B4DI54|B4DI54_HUMAN/tr|F8W1P1|F8W1P1_HUMAN/tr|B4DWK5|B4DWK5_HUMAN/tr|B4E1S9|B4E1S9_HUMAN/tr|Q59EJ3|Q59EJ3_HUMAN/tr|B4E1T6|B4E1T6_HUMAN/tr|B4E388|…		4.03	0		0	2	MASCOT		T
	P13063_NL,31419	K.SINPDEAVAYGAAVQAAILMGDK.S	2304.15	0.0059	3	1	36.17	0	0.0341	0|0	sp|P34931|HS71L_HUMAN/sp|P08107|HSP71_HUMAN/tr|Q53FA3|Q53FA3_HUMAN/tr|E7EP94|E7EP94_HUMAN/tr|B4DXY3|B4DXY3_HUMAN/tr|Q5SP16|Q5SP16_HUMAN/tr|F8VZJ4|F8VZJ4_HUMAN/tr|A8K5I0|A8K5I0_HUMAN/tr|B4DNT8|B4DNT8_HUMAN/tr|B4DI39|B4DI39_HUMAN/tr|B4DVU9|B4DVU9_HUMAN/tr|B4DI54|B4DI54_HUMAN/tr|F8W1P1|F8W1P1_HUMAN/tr|B4DWK5|B4DWK5_HUMAN/tr|B4E1S9|B4E1S9_HUMAN/tr|Q59EJ3|Q59EJ3_HUMAN/tr|B4E1T6|B4E1T6_HUMAN/tr|B4E388|…		4.03	0		0	2	MASCOT		T
	P13063_NL,6430	K.YKAEDEVQR.E	1137.55	0.00093	3	1	36.24	0	0.0302	0|0	sp|P34931|HS71L_HUMAN/sp|P08107|HSP71_HUMAN/tr|Q53FA3|Q53FA3_HUMAN/tr|E7EP94|E7EP94_HUMAN/tr|Q5SP16|Q5SP16_HUMAN/tr|F8VZJ4|F8VZJ4_HUMAN/tr|A8K5I0|A8K5I0_HUMAN/tr|B2RCQ9|B2RCQ9_HUMAN/tr|B4DNT8|B4DNT8_HUMAN/tr|B4DI39|B4DI39_HUMAN/tr|B4DVU9|B4DVU9_HUMAN/tr|B4DI54|B4DI54_HUMAN/tr|B4DWK5|B4DWK5_HUMAN/tr|B4E1S9|B4E1S9_HUMAN/tr|Q59EJ3|Q59EJ3_HUMAN/tr|B4E1T6|B4E1T6_HUMAN/tr|B4E388|B4E388_HUMAN/tr|B3KTT5|…		4.68	1		0	2	MASCOT		T
	P13063_NL,23527	R.IINEPTAAAIAYGLDK.R ! R.IINEPTAAAIAYGLDK.G ! R.IINEPTAAAIAYGLDK.K ! R.IINEPTAAAIAYGLDK.-	1659.9	0.00601	2	1	54.85	0	0.000487	0|0	sp|P11021|GRP78_HUMAN/tr|B4DEF7|B4DEF7_HUMAN ! sp|P34931|HS71L_HUMAN/tr|Q53FA3|Q53FA3_HUMAN/tr|B4DXY3|B4DXY3_HUMAN/tr|H0YIE7|H0YIE7_HUMAN/tr|B2RCQ9|B2RCQ9_HUMAN/tr|B4DI54|B4DI54_HUMAN/tr|F8W1P1|F8W1P1_HUMAN ! sp|P54652|HSP72_HUMAN/sp|P11142|HSP7C_HUMAN/tr|E9PI65|E9PI65_HUMAN/tr|E9PKE3|E9PKE3_HUMAN/tr|E9PN89|E9PN89_HUMAN/tr|Q96IS6|Q96IS6_HUMAN/tr|B4DTX2|B4DTX2_HUMAN/tr|B3KTV0|B3KTV0_HUMAN/tr|B4E1Q…		4.37	0		0	2	MASCOT		T
	P13063_NL,23580	R.IINEPTAAAIAYGLDK.R ! R.IINEPTAAAIAYGLDK.G ! R.IINEPTAAAIAYGLDK.K ! R.IINEPTAAAIAYGLDK.-	1659.9	-0.00151	3	1	60.6	0	0.000123	0|0	sp|P11021|GRP78_HUMAN/tr|B4DEF7|B4DEF7_HUMAN ! sp|P34931|HS71L_HUMAN/tr|Q53FA3|Q53FA3_HUMAN/tr|B4DXY3|B4DXY3_HUMAN/tr|H0YIE7|H0YIE7_HUMAN/tr|B2RCQ9|B2RCQ9_HUMAN/tr|B4DI54|B4DI54_HUMAN/tr|F8W1P1|F8W1P1_HUMAN ! sp|P54652|HSP72_HUMAN/sp|P11142|HSP7C_HUMAN/tr|E9PI65|E9PI65_HUMAN/tr|E9PKE3|E9PKE3_HUMAN/tr|E9PN89|E9PN89_HUMAN/tr|Q96IS6|Q96IS6_HUMAN/tr|B4DTX2|B4DTX2_HUMAN/tr|B3KTV0|B3KTV0_HUMAN/tr|B4E1Q…		4.37	0		0	2	MASCOT		T
	P13063_NL,23672	R.IINEPTAAAIAYGLDK.R ! R.IINEPTAAAIAYGLDK.G ! R.IINEPTAAAIAYGLDK.K ! R.IINEPTAAAIAYGLDK.-	1659.9	9e-05	2	1	94.95	0	4.47e-08	0|0	sp|P11021|GRP78_HUMAN/tr|B4DEF7|B4DEF7_HUMAN ! sp|P34931|HS71L_HUMAN/tr|Q53FA3|Q53FA3_HUMAN/tr|B4DXY3|B4DXY3_HUMAN/tr|H0YIE7|H0YIE7_HUMAN/tr|B2RCQ9|B2RCQ9_HUMAN/tr|B4DI54|B4DI54_HUMAN/tr|F8W1P1|F8W1P1_HUMAN ! sp|P54652|HSP72_HUMAN/sp|P11142|HSP7C_HUMAN/tr|E9PI65|E9PI65_HUMAN/tr|E9PKE3|E9PKE3_HUMAN/tr|E9PN89|E9PN89_HUMAN/tr|Q96IS6|Q96IS6_HUMAN/tr|B4DTX2|B4DTX2_HUMAN/tr|B3KTV0|B3KTV0_HUMAN/tr|B4E1Q…		4.37	0		0	2	MASCOT		T
	P13063_NL,23722	R.IINEPTAAAIAYGLDK.R ! R.IINEPTAAAIAYGLDK.G ! R.IINEPTAAAIAYGLDK.K ! R.IINEPTAAAIAYGLDK.-	1659.9	-0.00319	3	1	78.29	0	2.03e-06	0|0	sp|P11021|GRP78_HUMAN/tr|B4DEF7|B4DEF7_HUMAN ! sp|P34931|HS71L_HUMAN/tr|Q53FA3|Q53FA3_HUMAN/tr|B4DXY3|B4DXY3_HUMAN/tr|H0YIE7|H0YIE7_HUMAN/tr|B2RCQ9|B2RCQ9_HUMAN/tr|B4DI54|B4DI54_HUMAN/tr|F8W1P1|F8W1P1_HUMAN ! sp|P54652|HSP72_HUMAN/sp|P11142|HSP7C_HUMAN/tr|E9PI65|E9PI65_HUMAN/tr|E9PKE3|E9PKE3_HUMAN/tr|E9PN89|E9PN89_HUMAN/tr|Q96IS6|Q96IS6_HUMAN/tr|B4DTX2|B4DTX2_HUMAN/tr|B3KTV0|B3KTV0_HUMAN/tr|B4E1Q…		4.37	0		0	2	MASCOT		T
	P13063_NL,18352	R.TTPSYVAFTDTER.L	1487.7	0.00357	2	1	75.38	0	2.64e-06	0|0	sp|P34931|HS71L_HUMAN/sp|P08107|HSP71_HUMAN/sp|P54652|HSP72_HUMAN/sp|P17066|HSP76_HUMAN/sp|P48741|HSP77_HUMAN/sp|P11142|HSP7C_HUMAN/tr|Q53FA3|Q53FA3_HUMAN/tr|B4DXY3|B4DXY3_HUMAN/tr|E7EP11|E7EP11_HUMAN/tr|F8VZJ4|F8VZJ4_HUMAN/tr|H0YIE7|H0YIE7_HUMAN/tr|A8K5I0|A8K5I0_HUMAN/tr|E9PI65|E9PI65_HUMAN/tr|E9PQQ4|E9PQQ4_HUMAN/tr|E9PKE3|E9PKE3_HUMAN/tr|E9PN25|E9PN25_HUMAN/tr|E9PK54|E9PK54_HUMAN/tr|E9PLF4|E9PL…		4.37	0		0	2	MASCOT		T
	P13063_NL,18520	R.TTPSYVAFTDTER.L	1487.7	0.00079	2	1	91.21	0	6.91e-08	0|0	sp|P34931|HS71L_HUMAN/sp|P08107|HSP71_HUMAN/sp|P54652|HSP72_HUMAN/sp|P17066|HSP76_HUMAN/sp|P48741|HSP77_HUMAN/sp|P11142|HSP7C_HUMAN/tr|Q53FA3|Q53FA3_HUMAN/tr|B4DXY3|B4DXY3_HUMAN/tr|E7EP11|E7EP11_HUMAN/tr|F8VZJ4|F8VZJ4_HUMAN/tr|H0YIE7|H0YIE7_HUMAN/tr|A8K5I0|A8K5I0_HUMAN/tr|E9PI65|E9PI65_HUMAN/tr|E9PQQ4|E9PQQ4_HUMAN/tr|E9PKE3|E9PKE3_HUMAN/tr|E9PN25|E9PN25_HUMAN/tr|E9PK54|E9PK54_HUMAN/tr|E9PLF4|E9PL…		4.37	0		0	2	MASCOT		T
	P13063_NL,18687	R.TTPSYVAFTDTER.L	1487.7	0.00025	2	1	75.81	0	2.4e-06	0|0	sp|P34931|HS71L_HUMAN/sp|P08107|HSP71_HUMAN/sp|P54652|HSP72_HUMAN/sp|P17066|HSP76_HUMAN/sp|P48741|HSP77_HUMAN/sp|P11142|HSP7C_HUMAN/tr|Q53FA3|Q53FA3_HUMAN/tr|B4DXY3|B4DXY3_HUMAN/tr|E7EP11|E7EP11_HUMAN/tr|F8VZJ4|F8VZJ4_HUMAN/tr|H0YIE7|H0YIE7_HUMAN/tr|A8K5I0|A8K5I0_HUMAN/tr|E9PI65|E9PI65_HUMAN/tr|E9PQQ4|E9PQQ4_HUMAN/tr|E9PKE3|E9PKE3_HUMAN/tr|E9PN25|E9PN25_HUMAN/tr|E9PK54|E9PK54_HUMAN/tr|E9PLF4|E9PL…		4.37	0		0	2	MASCOT		T
	P13063_NL,10178	R.VEIIANDQGNR.I ! K.VEIIANDQGNR.T ! R.VEILANDQGNR.T	1228.63	-0.00014	2	1	73.84	0	5.55e-06	0|0	sp|P11021|GRP78_HUMAN/tr|B4DEF7|B4DEF7_HUMAN ! sp|P34931|HS71L_HUMAN/sp|P08107|HSP71_HUMAN/sp|P54652|HSP72_HUMAN/sp|P11142|HSP7C_HUMAN/tr|Q53FA3|Q53FA3_HUMAN/tr|B4DXY3|B4DXY3_HUMAN/tr|E7EP11|E7EP11_HUMAN/tr|F8VZJ4|F8VZJ4_HUMAN/tr|H0YIE7|H0YIE7_HUMAN/tr|A8K5I0|A8K5I0_HUMAN/tr|E9PI65|E9PI65_HUMAN/tr|E9PQQ4|E9PQQ4_HUMAN/tr|E9PKE3|E9PKE3_HUMAN/tr|E9PN25|E9PN25_HUMAN/tr|E9PK54|E9PK54_HUMAN/tr|E9PLF4|E…		4.37	0		0	2	MASCOT		T
	P13063_NL,10342	R.VEIIANDQGNR.I ! K.VEIIANDQGNR.T ! R.VEILANDQGNR.T	1228.63	0.00133	2	1	76.78	0	2.96e-06	0|0	sp|P11021|GRP78_HUMAN/tr|B4DEF7|B4DEF7_HUMAN ! sp|P34931|HS71L_HUMAN/sp|P08107|HSP71_HUMAN/sp|P54652|HSP72_HUMAN/sp|P11142|HSP7C_HUMAN/tr|Q53FA3|Q53FA3_HUMAN/tr|B4DXY3|B4DXY3_HUMAN/tr|E7EP11|E7EP11_HUMAN/tr|F8VZJ4|F8VZJ4_HUMAN/tr|H0YIE7|H0YIE7_HUMAN/tr|A8K5I0|A8K5I0_HUMAN/tr|E9PI65|E9PI65_HUMAN/tr|E9PQQ4|E9PQQ4_HUMAN/tr|E9PKE3|E9PKE3_HUMAN/tr|E9PN25|E9PN25_HUMAN/tr|E9PK54|E9PK54_HUMAN/tr|E9PLF4|E…		4.37	0		0	2	MASCOT		T
$32-1	tr|Q53GA7|Q53GA7_HUMAN Tubulin alpha 6 variant (Fragment) OS=Homo sapiens PE=2 SV=1	22	10	0.3318	49822.7	5
$32-2	sp|Q9BQE3|TBA1C_HUMAN Tubulin alpha-1C chain OS=Homo sapiens GN=TUBA1C PE=1 SV=1	22	10	0.3318	49894.8	4.96
$32-3	tr|F5H5D3|F5H5D3_HUMAN Tubulin alpha-1C chain OS=Homo sapiens GN=TUBA1C PE=3 SV=1	22	10	0.2871	57729.5	4.94
	P13063_NL,24321	K.AYHEQLTVAEITNACFEPANQMVK.C	2764.31	-0.00305	3	1	39.26	0	0.0277	0|0	sp|Q9BQE3|TBA1C_HUMAN/tr|F5H5D3|F5H5D3_HUMAN/tr|Q53GA7|Q53GA7_HUMAN/tr|B7Z1K5|B7Z1K5_HUMAN/tr|Q8N532|Q8N532_HUMAN		4.75	0		0	2	MASCOT		T
	P13063_NL,16510	K.DVNAAIATIK.T	1015.58	-0.00069	2	1	52.06	0	0.00126	0|0	sp|Q71U36|TBA1A_HUMAN/sp|P68363|TBA1B_HUMAN/sp|Q9BQE3|TBA1C_HUMAN/sp|Q13748|TBA3C_HUMAN/sp|Q6PEY2|TBA3E_HUMAN/tr|Q1ZYQ1|Q1ZYQ1_HUMAN/tr|G3V1U9|G3V1U9_HUMAN/tr|B3KPS3|B3KPS3_HUMAN/tr|F5H5D3|F5H5D3_HUMAN/tr|Q53GA7|Q53GA7_HUMAN/tr|B4DQK4|B4DQK4_HUMAN/tr|A8JZY9|A8JZY9_HUMAN/tr|Q9UQM3|Q9UQM3_HUMAN/tr|B3KT06|B3KT06_HUMAN/tr|F8VXZ4|F8VXZ4_HUMAN/tr|Q8N532|Q8N532_HUMAN/tr|B4DDU2|B4DDU2_HUMAN/tr|Q8WU19|Q8W…		5.84	0		0	2	MASCOT		T
	P13063_NL,16683	K.DVNAAIATIK.T	1015.58	-0.00037	2	1	52.77	0	0.00107	0|0	sp|Q71U36|TBA1A_HUMAN/sp|P68363|TBA1B_HUMAN/sp|Q9BQE3|TBA1C_HUMAN/sp|Q13748|TBA3C_HUMAN/sp|Q6PEY2|TBA3E_HUMAN/tr|Q1ZYQ1|Q1ZYQ1_HUMAN/tr|G3V1U9|G3V1U9_HUMAN/tr|B3KPS3|B3KPS3_HUMAN/tr|F5H5D3|F5H5D3_HUMAN/tr|Q53GA7|Q53GA7_HUMAN/tr|B4DQK4|B4DQK4_HUMAN/tr|A8JZY9|A8JZY9_HUMAN/tr|Q9UQM3|Q9UQM3_HUMAN/tr|B3KT06|B3KT06_HUMAN/tr|F8VXZ4|F8VXZ4_HUMAN/tr|Q8N532|Q8N532_HUMAN/tr|B4DDU2|B4DDU2_HUMAN/tr|Q8WU19|Q8W…		5.84	0		0	2	MASCOT		T
	P13063_NL,24838	K.EIIDLVLDR.I	1085.62	-0.00038	2	1	51.96	0	0.000699	0|0	sp|Q71U36|TBA1A_HUMAN/sp|P68363|TBA1B_HUMAN/sp|Q9BQE3|TBA1C_HUMAN/tr|G3V1U9|G3V1U9_HUMAN/tr|B3KPS3|B3KPS3_HUMAN/tr|F5H5D3|F5H5D3_HUMAN/tr|Q53GA7|Q53GA7_HUMAN/tr|B7Z1K5|B7Z1K5_HUMAN/tr|B4DQK4|B4DQK4_HUMAN/tr|A8JZY9|A8JZY9_HUMAN/tr|B3KT06|B3KT06_HUMAN/tr|F8VS66|F8VS66_HUMAN/tr|F8VQQ4|F8VQQ4_HUMAN/tr|F8VRZ4|F8VRZ4_HUMAN/tr|Q8N532|Q8N532_HUMAN/tr|F8VVB9|F8VVB9_HUMAN		4.03	0		0	2	MASCOT		T
	P13063_NL,24973	K.EIIDLVLDR.I	1085.62	-0.0007	2	1	52.38	0	0.000621	0|0	sp|Q71U36|TBA1A_HUMAN/sp|P68363|TBA1B_HUMAN/sp|Q9BQE3|TBA1C_HUMAN/tr|G3V1U9|G3V1U9_HUMAN/tr|B3KPS3|B3KPS3_HUMAN/tr|F5H5D3|F5H5D3_HUMAN/tr|Q53GA7|Q53GA7_HUMAN/tr|B7Z1K5|B7Z1K5_HUMAN/tr|B4DQK4|B4DQK4_HUMAN/tr|A8JZY9|A8JZY9_HUMAN/tr|B3KT06|B3KT06_HUMAN/tr|F8VS66|F8VS66_HUMAN/tr|F8VQQ4|F8VQQ4_HUMAN/tr|F8VRZ4|F8VRZ4_HUMAN/tr|Q8N532|Q8N532_HUMAN/tr|F8VVB9|F8VVB9_HUMAN		4.03	0		0	2	MASCOT		T
	P13063_NL,24898	K.TIGGGDDSFNTFFSETGAGK.H	2007.89	-0.00147	2	1	85.11	0	2.02e-07	0|0	sp|Q71U36|TBA1A_HUMAN/sp|P68363|TBA1B_HUMAN/sp|Q9BQE3|TBA1C_HUMAN/sp|Q13748|TBA3C_HUMAN/sp|Q6PEY2|TBA3E_HUMAN/tr|Q1ZYQ1|Q1ZYQ1_HUMAN/tr|G3V1U9|G3V1U9_HUMAN/tr|B3KPS3|B3KPS3_HUMAN/tr|F5H5D3|F5H5D3_HUMAN/tr|Q53GA7|Q53GA7_HUMAN/tr|B7Z1K5|B7Z1K5_HUMAN/tr|A8JZY9|A8JZY9_HUMAN/tr|B3KT06|B3KT06_HUMAN/tr|F8VX09|F8VX09_HUMAN/tr|F8VXB8|F8VXB8_HUMAN/tr|F8VS66|F8VS66_HUMAN/tr|F8VRK0|F8VRK0_HUMAN/tr|F8VWV9|F8V…		4.03	0		0	2	MASCOT		T
	P13063_NL,25029	K.TIGGGDDSFNTFFSETGAGK.H	2007.89	-0.00243	2	1	134.75	0	2.2e-12	0|0	sp|Q71U36|TBA1A_HUMAN/sp|P68363|TBA1B_HUMAN/sp|Q9BQE3|TBA1C_HUMAN/sp|Q13748|TBA3C_HUMAN/sp|Q6PEY2|TBA3E_HUMAN/tr|Q1ZYQ1|Q1ZYQ1_HUMAN/tr|G3V1U9|G3V1U9_HUMAN/tr|B3KPS3|B3KPS3_HUMAN/tr|F5H5D3|F5H5D3_HUMAN/tr|Q53GA7|Q53GA7_HUMAN/tr|B7Z1K5|B7Z1K5_HUMAN/tr|A8JZY9|A8JZY9_HUMAN/tr|B3KT06|B3KT06_HUMAN/tr|F8VX09|F8VX09_HUMAN/tr|F8VXB8|F8VXB8_HUMAN/tr|F8VS66|F8VS66_HUMAN/tr|F8VRK0|F8VRK0_HUMAN/tr|F8VWV9|F8V…		4.03	0		0	2	MASCOT		T
	P13063_NL,26326	R.AVFVDLEPTVIDEVR.T	1701.91	-0.00245	2	1	71.01	0	1.19e-05	0|0	sp|Q71U36|TBA1A_HUMAN/sp|P68363|TBA1B_HUMAN/sp|Q9BQE3|TBA1C_HUMAN/tr|G3V1U9|G3V1U9_HUMAN/tr|B3KPS3|B3KPS3_HUMAN/tr|F5H5D3|F5H5D3_HUMAN/tr|Q53GA7|Q53GA7_HUMAN/tr|B7Z1K5|B7Z1K5_HUMAN/tr|A8JZY9|A8JZY9_HUMAN/tr|B3KT06|B3KT06_HUMAN/tr|F8VX09|F8VX09_HUMAN/tr|F8VS66|F8VS66_HUMAN/tr|F8VRK0|F8VRK0_HUMAN/tr|F8VWV9|F8VWV9_HUMAN/tr|F8VQQ4|F8VQQ4_HUMAN/tr|F8VRZ4|F8VRZ4_HUMAN/tr|B4DN58|B4DN58_HUMAN/tr|Q8N532|Q…		3.92	0		0	2	MASCOT		T
	P13063_NL,26407	R.AVFVDLEPTVIDEVR.T	1701.91	-0.00193	3	1	23.66	0	0.663	0|0	sp|Q71U36|TBA1A_HUMAN/sp|P68363|TBA1B_HUMAN/sp|Q9BQE3|TBA1C_HUMAN/tr|G3V1U9|G3V1U9_HUMAN/tr|B3KPS3|B3KPS3_HUMAN/tr|F5H5D3|F5H5D3_HUMAN/tr|Q53GA7|Q53GA7_HUMAN/tr|B7Z1K5|B7Z1K5_HUMAN/tr|A8JZY9|A8JZY9_HUMAN/tr|B3KT06|B3KT06_HUMAN/tr|F8VX09|F8VX09_HUMAN/tr|F8VS66|F8VS66_HUMAN/tr|F8VRK0|F8VRK0_HUMAN/tr|F8VWV9|F8VWV9_HUMAN/tr|F8VQQ4|F8VQQ4_HUMAN/tr|F8VRZ4|F8VRZ4_HUMAN/tr|B4DN58|B4DN58_HUMAN/tr|Q8N532|Q…		3.92	0		0	2	MASCOT		T
	P13063_NL,26454	R.AVFVDLEPTVIDEVR.T	1701.91	5e-05	2	1	66.13	0	3.8e-05	0|0	sp|Q71U36|TBA1A_HUMAN/sp|P68363|TBA1B_HUMAN/sp|Q9BQE3|TBA1C_HUMAN/tr|G3V1U9|G3V1U9_HUMAN/tr|B3KPS3|B3KPS3_HUMAN/tr|F5H5D3|F5H5D3_HUMAN/tr|Q53GA7|Q53GA7_HUMAN/tr|B7Z1K5|B7Z1K5_HUMAN/tr|A8JZY9|A8JZY9_HUMAN/tr|B3KT06|B3KT06_HUMAN/tr|F8VX09|F8VX09_HUMAN/tr|F8VS66|F8VS66_HUMAN/tr|F8VRK0|F8VRK0_HUMAN/tr|F8VWV9|F8VWV9_HUMAN/tr|F8VQQ4|F8VQQ4_HUMAN/tr|F8VRZ4|F8VRZ4_HUMAN/tr|B4DN58|B4DN58_HUMAN/tr|Q8N532|Q…		3.92	0		0	2	MASCOT		T
	P13063_NL,10425	R.EDMAALEK.D	906.424	0.00061	2	1	53.6	0	0.000395	0|0	sp|Q71U36|TBA1A_HUMAN/sp|P68363|TBA1B_HUMAN/sp|Q9BQE3|TBA1C_HUMAN/sp|P68366|TBA4A_HUMAN/tr|A8MUB1|A8MUB1_HUMAN/tr|G3V1U9|G3V1U9_HUMAN/tr|B3KPS3|B3KPS3_HUMAN/tr|F5H5D3|F5H5D3_HUMAN/tr|Q53GA7|Q53GA7_HUMAN/tr|B7Z1K5|B7Z1K5_HUMAN/tr|B4DQK4|B4DQK4_HUMAN/tr|A8JZY9|A8JZY9_HUMAN/tr|Q9UQM3|Q9UQM3_HUMAN/tr|B3KT06|B3KT06_HUMAN/tr|F8VXZ4|F8VXZ4_HUMAN/tr|B4DN58|B4DN58_HUMAN/tr|F8VWX4|F8VWX4_HUMAN/tr|B4DDU2|B4…		4.14	0		0	2	MASCOT		T
	P13063_NL,29488	R.FDGALNVDLTEFQTNLVPYPR.I	2409.21	-0.00524	2	1	99.6	0	1.69e-08	0|0	sp|Q71U36|TBA1A_HUMAN/sp|P68363|TBA1B_HUMAN/sp|Q9BQE3|TBA1C_HUMAN/sp|Q13748|TBA3C_HUMAN/sp|Q6PEY2|TBA3E_HUMAN/sp|P68366|TBA4A_HUMAN/sp|Q9NY65|TBA8_HUMAN/tr|Q1ZYQ1|Q1ZYQ1_HUMAN/tr|A8MUB1|A8MUB1_HUMAN/tr|G3V1U9|G3V1U9_HUMAN/tr|B3KPS3|B3KPS3_HUMAN/tr|Q7Z3M3|Q7Z3M3_HUMAN/tr|F5H5D3|F5H5D3_HUMAN/tr|C9J2C0|C9J2C0_HUMAN/tr|Q53GA7|Q53GA7_HUMAN/tr|B7Z1K5|B7Z1K5_HUMAN/tr|B4DQK4|B4DQK4_HUMAN/tr|A8JZY9|A8JZY9…		4.03	0		0	2	MASCOT		T
	P13063_NL,29520	R.FDGALNVDLTEFQTNLVPYPR.I	2409.21	0.00147	3	1	20.82	0	1.26	0|0	sp|Q71U36|TBA1A_HUMAN/sp|P68363|TBA1B_HUMAN/sp|Q9BQE3|TBA1C_HUMAN/sp|Q13748|TBA3C_HUMAN/sp|Q6PEY2|TBA3E_HUMAN/sp|P68366|TBA4A_HUMAN/sp|Q9NY65|TBA8_HUMAN/tr|Q1ZYQ1|Q1ZYQ1_HUMAN/tr|A8MUB1|A8MUB1_HUMAN/tr|G3V1U9|G3V1U9_HUMAN/tr|B3KPS3|B3KPS3_HUMAN/tr|Q7Z3M3|Q7Z3M3_HUMAN/tr|F5H5D3|F5H5D3_HUMAN/tr|C9J2C0|C9J2C0_HUMAN/tr|Q53GA7|Q53GA7_HUMAN/tr|B7Z1K5|B7Z1K5_HUMAN/tr|B4DQK4|B4DQK4_HUMAN/tr|A8JZY9|A8JZY9…		4.03	0		0	2	MASCOT		T
	P13063_NL,29609	R.FDGALNVDLTEFQTNLVPYPR.I	2409.21	-0.00696	2	1	111.87	0	1.01e-09	0|0	sp|Q71U36|TBA1A_HUMAN/sp|P68363|TBA1B_HUMAN/sp|Q9BQE3|TBA1C_HUMAN/sp|Q13748|TBA3C_HUMAN/sp|Q6PEY2|TBA3E_HUMAN/sp|P68366|TBA4A_HUMAN/sp|Q9NY65|TBA8_HUMAN/tr|Q1ZYQ1|Q1ZYQ1_HUMAN/tr|A8MUB1|A8MUB1_HUMAN/tr|G3V1U9|G3V1U9_HUMAN/tr|B3KPS3|B3KPS3_HUMAN/tr|Q7Z3M3|Q7Z3M3_HUMAN/tr|F5H5D3|F5H5D3_HUMAN/tr|C9J2C0|C9J2C0_HUMAN/tr|Q53GA7|Q53GA7_HUMAN/tr|B7Z1K5|B7Z1K5_HUMAN/tr|B4DQK4|B4DQK4_HUMAN/tr|A8JZY9|A8JZY9…		4.03	0		0	2	MASCOT		T
	P13063_NL,24536	R.IHFPLATYAPVISAEK.A	1756.96	-0.00414	3	1	28.9	0	0.15	0|0	sp|Q71U36|TBA1A_HUMAN/sp|P68363|TBA1B_HUMAN/sp|Q9BQE3|TBA1C_HUMAN/sp|Q13748|TBA3C_HUMAN/sp|Q6PEY2|TBA3E_HUMAN/sp|P68366|TBA4A_HUMAN/tr|Q1ZYQ1|Q1ZYQ1_HUMAN/tr|A8MUB1|A8MUB1_HUMAN/tr|G3V1U9|G3V1U9_HUMAN/tr|B3KPS3|B3KPS3_HUMAN/tr|F5H5D3|F5H5D3_HUMAN/tr|Q53GA7|Q53GA7_HUMAN/tr|B7Z1K5|B7Z1K5_HUMAN/tr|B4DQK4|B4DQK4_HUMAN/tr|Q9UQM3|Q9UQM3_HUMAN/tr|B3KT06|B3KT06_HUMAN/tr|F8VXZ4|F8VXZ4_HUMAN/tr|C9JDS9|C9JD…		6.75	0		0	2	MASCOT		T
	P13063_NL,24731	R.IHFPLATYAPVISAEK.A	1756.96	-0.00426	3	1	41.65	0	0.00795	0|0	sp|Q71U36|TBA1A_HUMAN/sp|P68363|TBA1B_HUMAN/sp|Q9BQE3|TBA1C_HUMAN/sp|Q13748|TBA3C_HUMAN/sp|Q6PEY2|TBA3E_HUMAN/sp|P68366|TBA4A_HUMAN/tr|Q1ZYQ1|Q1ZYQ1_HUMAN/tr|A8MUB1|A8MUB1_HUMAN/tr|G3V1U9|G3V1U9_HUMAN/tr|B3KPS3|B3KPS3_HUMAN/tr|F5H5D3|F5H5D3_HUMAN/tr|Q53GA7|Q53GA7_HUMAN/tr|B7Z1K5|B7Z1K5_HUMAN/tr|B4DQK4|B4DQK4_HUMAN/tr|Q9UQM3|Q9UQM3_HUMAN/tr|B3KT06|B3KT06_HUMAN/tr|F8VXZ4|F8VXZ4_HUMAN/tr|C9JDS9|C9JD…		6.75	0		0	2	MASCOT		T
	P13063_NL,24744	R.IHFPLATYAPVISAEK.A	1756.96	-0.00123	2	1	48.35	0	0.00174	0|0	sp|Q71U36|TBA1A_HUMAN/sp|P68363|TBA1B_HUMAN/sp|Q9BQE3|TBA1C_HUMAN/sp|Q13748|TBA3C_HUMAN/sp|Q6PEY2|TBA3E_HUMAN/sp|P68366|TBA4A_HUMAN/tr|Q1ZYQ1|Q1ZYQ1_HUMAN/tr|A8MUB1|A8MUB1_HUMAN/tr|G3V1U9|G3V1U9_HUMAN/tr|B3KPS3|B3KPS3_HUMAN/tr|F5H5D3|F5H5D3_HUMAN/tr|Q53GA7|Q53GA7_HUMAN/tr|B7Z1K5|B7Z1K5_HUMAN/tr|B4DQK4|B4DQK4_HUMAN/tr|Q9UQM3|Q9UQM3_HUMAN/tr|B3KT06|B3KT06_HUMAN/tr|F8VXZ4|F8VXZ4_HUMAN/tr|C9JDS9|C9JD…		6.75	0		0	2	MASCOT		T
	P13063_NL,25021	R.IHFPLATYAPVISAEK.A	1756.96	-0.00291	3	1	35.07	0	0.0365	0|0	sp|Q71U36|TBA1A_HUMAN/sp|P68363|TBA1B_HUMAN/sp|Q9BQE3|TBA1C_HUMAN/sp|Q13748|TBA3C_HUMAN/sp|Q6PEY2|TBA3E_HUMAN/sp|P68366|TBA4A_HUMAN/tr|Q1ZYQ1|Q1ZYQ1_HUMAN/tr|A8MUB1|A8MUB1_HUMAN/tr|G3V1U9|G3V1U9_HUMAN/tr|B3KPS3|B3KPS3_HUMAN/tr|F5H5D3|F5H5D3_HUMAN/tr|Q53GA7|Q53GA7_HUMAN/tr|B7Z1K5|B7Z1K5_HUMAN/tr|B4DQK4|B4DQK4_HUMAN/tr|Q9UQM3|Q9UQM3_HUMAN/tr|B3KT06|B3KT06_HUMAN/tr|F8VXZ4|F8VXZ4_HUMAN/tr|C9JDS9|C9JD…		6.75	0		0	2	MASCOT		T
	P13063_NL,17446	R.NLDIERPTYTNLNR.L	1718.88	-0.00315	3	1	32.94	0	0.096	0|0	sp|Q71U36|TBA1A_HUMAN/sp|P68363|TBA1B_HUMAN/sp|Q9BQE3|TBA1C_HUMAN/sp|Q13748|TBA3C_HUMAN/sp|Q6PEY2|TBA3E_HUMAN/sp|P68366|TBA4A_HUMAN/sp|Q9NY65|TBA8_HUMAN/tr|Q1ZYQ1|Q1ZYQ1_HUMAN/tr|A8MUB1|A8MUB1_HUMAN/tr|G3V1U9|G3V1U9_HUMAN/tr|B3KPS3|B3KPS3_HUMAN/tr|Q7Z3M3|Q7Z3M3_HUMAN/tr|F5H5D3|F5H5D3_HUMAN/tr|C9J2C0|C9J2C0_HUMAN/tr|Q53GA7|Q53GA7_HUMAN/tr|B7Z1K5|B7Z1K5_HUMAN/tr|B4DQK4|B4DQK4_HUMAN/tr|A8JZY9|A8JZY9…		6.07	0		0	2	MASCOT		T
	P13063_NL,20832	R.QIFHPEQLITGK.E ! R.QLFHPEQLITGK.E	1410.77	0.00074	3	1	33.58	0	0.0436	0|0	sp|Q9H853|TBA4B_HUMAN ! sp|Q71U36|TBA1A_HUMAN/sp|P68363|TBA1B_HUMAN/sp|Q9BQE3|TBA1C_HUMAN/sp|Q13748|TBA3C_HUMAN/sp|Q6PEY2|TBA3E_HUMAN/sp|P68366|TBA4A_HUMAN/sp|Q9NY65|TBA8_HUMAN/tr|Q1ZYQ1|Q1ZYQ1_HUMAN/tr|A8MUB1|A8MUB1_HUMAN/tr|G3V1U9|G3V1U9_HUMAN/tr|B3KPS3|B3KPS3_HUMAN/tr|Q7Z3M3|Q7Z3M3_HUMAN/tr|F5H5D3|F5H5D3_HUMAN/tr|C9J2C0|C9J2C0_HUMAN/tr|Q53GA7|Q53GA7_HUMAN/tr|B7Z1K5|B7Z1K5_HUMAN/tr|A8JZY9|A8JZY…		6.75	0		0	2	MASCOT		T
	P13063_NL,20967	R.QIFHPEQLITGK.E ! R.QLFHPEQLITGK.E	1410.77	-0.00143	2	1	42.54	0	0.00554	0|0	sp|Q9H853|TBA4B_HUMAN ! sp|Q71U36|TBA1A_HUMAN/sp|P68363|TBA1B_HUMAN/sp|Q9BQE3|TBA1C_HUMAN/sp|Q13748|TBA3C_HUMAN/sp|Q6PEY2|TBA3E_HUMAN/sp|P68366|TBA4A_HUMAN/sp|Q9NY65|TBA8_HUMAN/tr|Q1ZYQ1|Q1ZYQ1_HUMAN/tr|A8MUB1|A8MUB1_HUMAN/tr|G3V1U9|G3V1U9_HUMAN/tr|B3KPS3|B3KPS3_HUMAN/tr|Q7Z3M3|Q7Z3M3_HUMAN/tr|F5H5D3|F5H5D3_HUMAN/tr|C9J2C0|C9J2C0_HUMAN/tr|Q53GA7|Q53GA7_HUMAN/tr|B7Z1K5|B7Z1K5_HUMAN/tr|A8JZY9|A8JZY…		6.75	0		0	2	MASCOT		T
	P13063_NL,20975	R.QIFHPEQLITGK.E ! R.QLFHPEQLITGK.E	1410.77	-0.00139	3	1	41.89	0	0.00643	0|0	sp|Q9H853|TBA4B_HUMAN ! sp|Q71U36|TBA1A_HUMAN/sp|P68363|TBA1B_HUMAN/sp|Q9BQE3|TBA1C_HUMAN/sp|Q13748|TBA3C_HUMAN/sp|Q6PEY2|TBA3E_HUMAN/sp|P68366|TBA4A_HUMAN/sp|Q9NY65|TBA8_HUMAN/tr|Q1ZYQ1|Q1ZYQ1_HUMAN/tr|A8MUB1|A8MUB1_HUMAN/tr|G3V1U9|G3V1U9_HUMAN/tr|B3KPS3|B3KPS3_HUMAN/tr|Q7Z3M3|Q7Z3M3_HUMAN/tr|F5H5D3|F5H5D3_HUMAN/tr|C9J2C0|C9J2C0_HUMAN/tr|Q53GA7|Q53GA7_HUMAN/tr|B7Z1K5|B7Z1K5_HUMAN/tr|A8JZY9|A8JZY…		6.75	0		0	2	MASCOT		T
$33-1	tr|Q2XQU9|Q2XQU9_HUMAN FHL2 isoform 5 OS=Homo sapiens PE=2 SV=1	18	10	0.3085	44177.1	8.51
$33-2	sp|Q14192|FHL2_HUMAN Four and a half LIM domains protein 2 OS=Homo sapiens GN=FHL2 PE=1 SV=3	18	10	0.4301	32192.6	7.8
$33-3	tr|J3KNW4|J3KNW4_HUMAN Four and a half LIM domains protein 2 OS=Homo sapiens GN=FHL2 PE=4 SV=1	18	10	0.3085	44205.1	8.51
$33-4	tr|Q6I9R8|Q6I9R8_HUMAN FHL2 protein OS=Homo sapiens GN=FHL2 PE=2 SV=1	18	10	0.4301	32192.6	7.8
$33-5	tr|Q2TSB7|Q2TSB7_HUMAN Aging-associated gene 11 OS=Homo sapiens GN=AAG11 PE=2 SV=1	18	10	0.4301	32245.7	7.97
	P13063_NL,14984	K.CAGCTNPISGLGGTK.Y	1492.69	-0.00269	2	1	89.75	0	9.38e-08	0|0	sp|Q14192|FHL2_HUMAN/tr|Q6I9R8|Q6I9R8_HUMAN/tr|I0CE67|I0CE67_HUMAN/tr|Q53T40|Q53T40_HUMAN/tr|Q2TSB7|Q2TSB7_HUMAN/tr|Q2XQU9|Q2XQU9_HUMAN/tr|J3KNW4|J3KNW4_HUMAN		8.06	0		0	2	MASCOT		T
	P13063_NL,15168	K.CAGCTNPISGLGGTK.Y	1492.69	0.00227	2	1	106.2	0	2.06e-09	0|0	sp|Q14192|FHL2_HUMAN/tr|Q6I9R8|Q6I9R8_HUMAN/tr|I0CE67|I0CE67_HUMAN/tr|Q53T40|Q53T40_HUMAN/tr|Q2TSB7|Q2TSB7_HUMAN/tr|Q2XQU9|Q2XQU9_HUMAN/tr|J3KNW4|J3KNW4_HUMAN		8.06	0		0	2	MASCOT		T
	P13063_NL,14125	K.CSLSLVGR.G	891.472	-0.00022	2	1	41.49	0	0.0119	0|0	sp|Q14192|FHL2_HUMAN/tr|Q6I9R8|Q6I9R8_HUMAN/tr|I0CE67|I0CE67_HUMAN/tr|Q53T40|Q53T40_HUMAN/tr|Q2TSB7|Q2TSB7_HUMAN/tr|Q2XQU9|Q2XQU9_HUMAN/tr|J3KNW4|J3KNW4_HUMAN		8.25	0		0	2	MASCOT		T
	P13063_NL,17445	K.DNQNFCVPCYEK.Q	1573.64	-0.00048	2	1	50.43	0	0.000109	0|0	sp|Q14192|FHL2_HUMAN/tr|Q6I9R8|Q6I9R8_HUMAN/tr|I0CE67|I0CE67_HUMAN/tr|Q53T40|Q53T40_HUMAN/tr|Q2TSB7|Q2TSB7_HUMAN/tr|Q2XQU9|Q2XQU9_HUMAN/tr|J3KNW4|J3KNW4_HUMAN		4.37	0		0	2	MASCOT		T
	P13063_NL,18315	K.EDQLLCTDCYSNEYSSK.C	2111.85	-0.0031	2	1	90.24	0	7.9e-09	0|0	sp|Q14192|FHL2_HUMAN/tr|Q6I9R8|Q6I9R8_HUMAN/tr|I0CE67|I0CE67_HUMAN/tr|Q2TSB7|Q2TSB7_HUMAN/tr|Q53QP3|Q53QP3_HUMAN/tr|Q2XQU9|Q2XQU9_HUMAN/tr|J3KNW4|J3KNW4_HUMAN		3.92	0		0	2	MASCOT		T
	P13063_NL,18488	K.EDQLLCTDCYSNEYSSK.C	2111.85	0.00034	2	1	95.92	0	2.1e-09	0|0	sp|Q14192|FHL2_HUMAN/tr|Q6I9R8|Q6I9R8_HUMAN/tr|I0CE67|I0CE67_HUMAN/tr|Q2TSB7|Q2TSB7_HUMAN/tr|Q53QP3|Q53QP3_HUMAN/tr|Q2XQU9|Q2XQU9_HUMAN/tr|J3KNW4|J3KNW4_HUMAN		3.92	0		0	2	MASCOT		T
	P13063_NL,16012	K.GSSWHETCFICHR.C	1676.71	-0.00046	3	1	45.03	0	0.000724	0|0	sp|Q14192|FHL2_HUMAN/tr|Q6I9R8|Q6I9R8_HUMAN/tr|I0CE67|I0CE67_HUMAN/tr|Q53T40|Q53T40_HUMAN/tr|Q2TSB7|Q2TSB7_HUMAN/tr|Q2XQU9|Q2XQU9_HUMAN/tr|J3KNW4|J3KNW4_HUMAN		6.9	0		0	2	MASCOT		T
	P13063_NL,16072	K.GSSWHETCFICHR.C	1676.71	0.00106	4	1	26.22	0	0.056	0|0	sp|Q14192|FHL2_HUMAN/tr|Q6I9R8|Q6I9R8_HUMAN/tr|I0CE67|I0CE67_HUMAN/tr|Q53T40|Q53T40_HUMAN/tr|Q2TSB7|Q2TSB7_HUMAN/tr|Q2XQU9|Q2XQU9_HUMAN/tr|J3KNW4|J3KNW4_HUMAN		6.9	0		0	2	MASCOT		T
	P13063_NL,16198	K.GSSWHETCFICHR.C	1676.71	-0.00094	3	1	46.72	0	0.000501	0|0	sp|Q14192|FHL2_HUMAN/tr|Q6I9R8|Q6I9R8_HUMAN/tr|I0CE67|I0CE67_HUMAN/tr|Q53T40|Q53T40_HUMAN/tr|Q2TSB7|Q2TSB7_HUMAN/tr|Q2XQU9|Q2XQU9_HUMAN/tr|J3KNW4|J3KNW4_HUMAN		6.9	0		0	2	MASCOT		T
	P13063_NL,9516	K.KPITTGGVTYR.E	1192.67	0.00069	2	1	51.26	0	0.000866	0|0	sp|Q14192|FHL2_HUMAN/tr|Q6I9R8|Q6I9R8_HUMAN/tr|I0CE67|I0CE67_HUMAN/tr|Q53T40|Q53T40_HUMAN/tr|Q2TSB7|Q2TSB7_HUMAN/tr|Q2XQU9|Q2XQU9_HUMAN/tr|J3KNW4|J3KNW4_HUMAN		9.99	0		0	2	MASCOT		T
	P13063_NL,9550	K.KPITTGGVTYR.E	1192.67	0.00069	3	1	55.71	0	0.000311	0|0	sp|Q14192|FHL2_HUMAN/tr|Q6I9R8|Q6I9R8_HUMAN/tr|I0CE67|I0CE67_HUMAN/tr|Q53T40|Q53T40_HUMAN/tr|Q2TSB7|Q2TSB7_HUMAN/tr|Q2XQU9|Q2XQU9_HUMAN/tr|J3KNW4|J3KNW4_HUMAN		9.99	0		0	2	MASCOT		T
	P13063_NL,9719	K.KPITTGGVTYR.E	1192.67	-3e-05	2	1	44.13	0	0.00447	0|0	sp|Q14192|FHL2_HUMAN/tr|Q6I9R8|Q6I9R8_HUMAN/tr|I0CE67|I0CE67_HUMAN/tr|Q53T40|Q53T40_HUMAN/tr|Q2TSB7|Q2TSB7_HUMAN/tr|Q2XQU9|Q2XQU9_HUMAN/tr|J3KNW4|J3KNW4_HUMAN		9.99	0		0	2	MASCOT		T
	P13063_NL,5812	K.QHAMQCVQCK.K	1289.55	7e-05	3	1	42.41	0	0.00158	0|0	sp|Q14192|FHL2_HUMAN/tr|Q6I9R8|Q6I9R8_HUMAN/tr|I0CE67|I0CE67_HUMAN/tr|Q53T40|Q53T40_HUMAN/tr|Q2TSB7|Q2TSB7_HUMAN/tr|Q2XQU9|Q2XQU9_HUMAN/tr|J3KNW4|J3KNW4_HUMAN		8.07	0		0	2	MASCOT		T
	P13063_NL,5860	K.QHAMQCVQCK.K	1289.55	6e-05	2	1	46.02	0	0.000674	0|0	sp|Q14192|FHL2_HUMAN/tr|Q6I9R8|Q6I9R8_HUMAN/tr|I0CE67|I0CE67_HUMAN/tr|Q53T40|Q53T40_HUMAN/tr|Q2TSB7|Q2TSB7_HUMAN/tr|Q2XQU9|Q2XQU9_HUMAN/tr|J3KNW4|J3KNW4_HUMAN		8.07	0		0	2	MASCOT		T
	P13063_NL,14907	R.FDCHHCNESLFGK.K	1650.68	0.00081	3	1	36.18	0	0.00417	0|0	sp|Q14192|FHL2_HUMAN/tr|Q6I9R8|Q6I9R8_HUMAN/tr|Q5TM15|Q5TM15_HUMAN/tr|Q2TSB7|Q2TSB7_HUMAN/tr|Q53QP3|Q53QP3_HUMAN/tr|Q2XQU9|Q2XQU9_HUMAN/tr|J3KNW4|J3KNW4_HUMAN/tr|F8WDA8|F8WDA8_HUMAN/tr|C9J3S8|C9J3S8_HUMAN		5.99	0		0	2	MASCOT		T
	P13063_NL,12586	R.NSLVDKPFAAK.E	1189.66	0.00139	2	1	48.54	0	0.00221	0|0	sp|Q14192|FHL2_HUMAN/tr|Q6I9R8|Q6I9R8_HUMAN/tr|I0CE67|I0CE67_HUMAN/tr|Q2TSB7|Q2TSB7_HUMAN/tr|Q53QP3|Q53QP3_HUMAN/tr|Q2XQU9|Q2XQU9_HUMAN/tr|J3KNW4|J3KNW4_HUMAN		8.59	0		0	2	MASCOT		T
	P13063_NL,12620	R.NSLVDKPFAAK.E	1189.66	-7e-05	3	1	26.73	0	0.322	0|0	sp|Q14192|FHL2_HUMAN/tr|Q6I9R8|Q6I9R8_HUMAN/tr|I0CE67|I0CE67_HUMAN/tr|Q2TSB7|Q2TSB7_HUMAN/tr|Q53QP3|Q53QP3_HUMAN/tr|Q2XQU9|Q2XQU9_HUMAN/tr|J3KNW4|J3KNW4_HUMAN		8.59	0		0	2	MASCOT		T
	P13063_NL,11125	R.QWHNDCFNCK.K	1408.55	0.00018	3	1	36.65	0	0.00163	0|0	sp|Q14192|FHL2_HUMAN/tr|Q6I9R8|Q6I9R8_HUMAN/tr|I0CE67|I0CE67_HUMAN/tr|Q53T40|Q53T40_HUMAN/tr|Q2TSB7|Q2TSB7_HUMAN/tr|Q2XQU9|Q2XQU9_HUMAN/tr|J3KNW4|J3KNW4_HUMAN		6.73	0		0	2	MASCOT		T
$34-1	sp|P62701|RS4X_HUMAN 40S ribosomal protein S4, X isoform OS=Homo sapiens GN=RPS4X PE=1 SV=2	15	10	0.4183	29597.4	10.16
$34-2	tr|Q53HV1|Q53HV1_HUMAN Ribosomal protein S4, X-linked X isoform variant (Fragment) OS=Homo sapiens PE=2 SV=1	15	10	0.4183	29578.3	10.11
$34-3	tr|Q96IR1|Q96IR1_HUMAN RPS4X protein (Fragment) OS=Homo sapiens GN=RPS4X PE=2 SV=2	15	10	0.4527	27259.5	9.95
$34-4	tr|B2R491|B2R491_HUMAN Ribosomal protein S4, X-linked, isoform CRA_c OS=Homo sapiens GN=RPS4X PE=2 SV=1	15	10	0.4183	29597.4	10.16
	P13063_NL,6888	K.DANGNSFATR.L ! K.DANGNSFATR.I	1052.48	-0.00019	2	1	64.46	0	2.36e-05	0|0	sp|P62701|RS4X_HUMAN/sp|P22090|RS4Y1_HUMAN/tr|B2R491|B2R491_HUMAN/tr|Q96IR1|Q96IR1_HUMAN/tr|Q53HV1|Q53HV1_HUMAN/tr|Q496E4|Q496E4_HUMAN/tr|C9JEH7|C9JEH7_HUMAN/tr|Q53HI6|Q53HI6_HUMAN/tr|A4FU11|A4FU11_HUMAN ! sp|Q8TD47|RS4Y2_HUMAN		5.84	0		0	2	MASCOT		T
	P13063_NL,20192	K.FDTGNLCM*VTGGANLGR.I	1798.82	0.00128	2	1	74.67	0	2.51e-06	0|0	sp|P62701|RS4X_HUMAN/tr|B2R491|B2R491_HUMAN/tr|Q96IR1|Q96IR1_HUMAN/tr|Q53HV1|Q53HV1_HUMAN		5.83	0	15.994919 Oxidation (M)	0	2	MASCOT		T
	P13063_NL,22265	K.FDTGNLCMVTGGANLGR.I	1782.83	-0.00322	2	1	52.76	0	0.000521	0|0	sp|P62701|RS4X_HUMAN/tr|B2R491|B2R491_HUMAN/tr|Q96IR1|Q96IR1_HUMAN/tr|Q53HV1|Q53HV1_HUMAN		5.83	0		0	2	MASCOT		T
	P13063_NL,12775	K.GIPHLVTHDAR.T	1215.66	0.00072	3	1	19.7	0	1.87	0|0	sp|P62701|RS4X_HUMAN/sp|P22090|RS4Y1_HUMAN/sp|Q8TD47|RS4Y2_HUMAN/tr|B2R491|B2R491_HUMAN/tr|Q96IR1|Q96IR1_HUMAN/tr|Q53HV1|Q53HV1_HUMAN/tr|Q496E4|Q496E4_HUMAN/tr|C9JEH7|C9JEH7_HUMAN/tr|Q53HI6|Q53HI6_HUMAN/tr|A4FU11|A4FU11_HUMAN		6.92	0		0	2	MASCOT		T
	P13063_NL,12788	K.GIPHLVTHDAR.T	1215.66	0.00027	4	1	46.79	0	0.00364	0|0	sp|P62701|RS4X_HUMAN/sp|P22090|RS4Y1_HUMAN/sp|Q8TD47|RS4Y2_HUMAN/tr|B2R491|B2R491_HUMAN/tr|Q96IR1|Q96IR1_HUMAN/tr|Q53HV1|Q53HV1_HUMAN/tr|Q496E4|Q496E4_HUMAN/tr|C9JEH7|C9JEH7_HUMAN/tr|Q53HI6|Q53HI6_HUMAN/tr|A4FU11|A4FU11_HUMAN		6.92	0		0	2	MASCOT		T
	P13063_NL,12817	K.GIPHLVTHDAR.T	1215.66	0.00094	2	1	42.4	0	0.0101	0|0	sp|P62701|RS4X_HUMAN/sp|P22090|RS4Y1_HUMAN/sp|Q8TD47|RS4Y2_HUMAN/tr|B2R491|B2R491_HUMAN/tr|Q96IR1|Q96IR1_HUMAN/tr|Q53HV1|Q53HV1_HUMAN/tr|Q496E4|Q496E4_HUMAN/tr|C9JEH7|C9JEH7_HUMAN/tr|Q53HI6|Q53HI6_HUMAN/tr|A4FU11|A4FU11_HUMAN		6.92	0		0	2	MASCOT		T
	P13063_NL,19116	K.GNKPWISLPR.G	1167.66	0.00036	3	1	37.49	0	0.0138	0|0	sp|P62701|RS4X_HUMAN/tr|B2R491|B2R491_HUMAN/tr|Q96IR1|Q96IR1_HUMAN/tr|Q53HV1|Q53HV1_HUMAN		11	0		0	2	MASCOT		T
	P13063_NL,19849	K.VNDTIQIDLETGK.I	1445.75	0.00231	2	1	64.41	0	5.79e-05	0|0	sp|P62701|RS4X_HUMAN/tr|B2R491|B2R491_HUMAN/tr|Q96IR1|Q96IR1_HUMAN/tr|Q53HV1|Q53HV1_HUMAN		4.03	0		0	2	MASCOT		T
	P13063_NL,20089	K.VNDTIQIDLETGK.I	1445.75	-0.00651	2	1	50.57	0	0.00138	0|0	sp|P62701|RS4X_HUMAN/tr|B2R491|B2R491_HUMAN/tr|Q96IR1|Q96IR1_HUMAN/tr|Q53HV1|Q53HV1_HUMAN		4.03	0		0	2	MASCOT		T
	P13063_NL,31143	R.ECLPLIIFLR.N	1273.73	-0.00077	2	1	44.85	0	0.00341	0|0	sp|P62701|RS4X_HUMAN/tr|B2R491|B2R491_HUMAN/tr|Q96IR1|Q96IR1_HUMAN/tr|B7Z1M6|B7Z1M6_HUMAN/tr|Q53HV1|Q53HV1_HUMAN/tr|A6NH36|A6NH36_HUMAN		6.09	0		0	2	MASCOT		T
	P13063_NL,31265	R.ECLPLIIFLR.N	1273.73	-0.00151	2	1	45.05	0	0.00326	0|0	sp|P62701|RS4X_HUMAN/tr|B2R491|B2R491_HUMAN/tr|Q96IR1|Q96IR1_HUMAN/tr|B7Z1M6|B7Z1M6_HUMAN/tr|Q53HV1|Q53HV1_HUMAN/tr|A6NH36|A6NH36_HUMAN		6.09	0		0	2	MASCOT		T
	P13063_NL,17322	R.ERHPGSFDVVHVK.D	1506.78	0.00019	4	1	38.09	0	0.182	0|0	sp|P62701|RS4X_HUMAN/sp|P22090|RS4Y1_HUMAN/tr|B2R491|B2R491_HUMAN/tr|Q96IR1|Q96IR1_HUMAN/tr|Q53HV1|Q53HV1_HUMAN/tr|Q496E4|Q496E4_HUMAN/tr|C9JEH7|C9JEH7_HUMAN/tr|A4FU11|A4FU11_HUMAN		7.02	1		0	2	MASCOT		T
	P13063_NL,14803	R.HPGSFDVVHVK.D	1221.64	-0.00156	3	1	30.15	0	0.16	0|0	sp|P62701|RS4X_HUMAN/sp|P22090|RS4Y1_HUMAN/tr|B2R491|B2R491_HUMAN/tr|Q96IR1|Q96IR1_HUMAN/tr|Q53HV1|Q53HV1_HUMAN/tr|Q496E4|Q496E4_HUMAN/tr|C9JEH7|C9JEH7_HUMAN/tr|A4FU11|A4FU11_HUMAN		6.92	0		0	2	MASCOT		T
	P13063_NL,21964	R.LSNIFVIGK.G	990.598	-0.00027	2	1	65.35	0	1.92e-05	0|0	sp|P62701|RS4X_HUMAN/tr|B2R491|B2R491_HUMAN/tr|Q96IR1|Q96IR1_HUMAN/tr|Q53HV1|Q53HV1_HUMAN		8.75	0		0	2	MASCOT		T
	P13063_NL,28558	R.TDITYPAGFMDVISIDK.T	1885.93	-0.00158	2	1	64.52	0	4.44e-05	0|0	sp|P62701|RS4X_HUMAN/tr|B2R491|B2R491_HUMAN/tr|Q96IR1|Q96IR1_HUMAN/tr|Q53HV1|Q53HV1_HUMAN/tr|A6NH36|A6NH36_HUMAN		3.93	0		0	2	MASCOT		T
$35-1	tr|J3KPS3|J3KPS3_HUMAN Fructose-bisphosphate aldolase OS=Homo sapiens GN=ALDOA PE=3 SV=1	15	10	0.3071	39817	8.3
$35-2	sp|P04075|ALDOA_HUMAN Fructose-bisphosphate aldolase A OS=Homo sapiens GN=ALDOA PE=1 SV=2	15	10	0.3104	39419.6	8.3
	P13063_NL,6355	K.AAQEEYVK.R	937.463	0.00082	2	1	50.06	0	0.00103	0|0	sp|P04075|ALDOA_HUMAN/tr|J3KPS3|J3KPS3_HUMAN/tr|H3BQN4|H3BQN4_HUMAN/tr|H3BR68|H3BR68_HUMAN		4.53	0		0	2	MASCOT		T
	P13063_NL,8355	K.ELSDIAHR.I	940.485	0.00024	3	1	45.01	0	0.00282	0|0	sp|P04075|ALDOA_HUMAN/tr|J3KPS3|J3KPS3_HUMAN/tr|H3BQN4|H3BQN4_HUMAN/tr|H3BPS8|H3BPS8_HUMAN/tr|H3BUH7|H3BUH7_HUMAN/tr|H3BMQ8|H3BMQ8_HUMAN/tr|H3BR04|H3BR04_HUMAN		5.32	0		0	2	MASCOT		T
	P13063_NL,8358	K.ELSDIAHR.I	940.485	0.00022	2	1	45.66	0	0.00243	0|0	sp|P04075|ALDOA_HUMAN/tr|J3KPS3|J3KPS3_HUMAN/tr|H3BQN4|H3BQN4_HUMAN/tr|H3BPS8|H3BPS8_HUMAN/tr|H3BUH7|H3BUH7_HUMAN/tr|H3BMQ8|H3BMQ8_HUMAN/tr|H3BR04|H3BR04_HUMAN		5.32	0		0	2	MASCOT		T
	P13063_NL,14825	K.GILAADESTGSIAK.R	1332.7	0.00025	2	1	65.37	0	5.6e-05	0|0	sp|P04075|ALDOA_HUMAN/tr|J3KPS3|J3KPS3_HUMAN/tr|H3BQN4|H3BQN4_HUMAN/tr|H3BPS8|H3BPS8_HUMAN/tr|H3BUH7|H3BUH7_HUMAN		4.37	0		0	2	MASCOT		T
	P13063_NL,15009	K.GILAADESTGSIAK.R	1332.7	0.00041	2	1	78.04	0	3.03e-06	0|0	sp|P04075|ALDOA_HUMAN/tr|J3KPS3|J3KPS3_HUMAN/tr|H3BQN4|H3BQN4_HUMAN/tr|H3BPS8|H3BPS8_HUMAN/tr|H3BUH7|H3BUH7_HUMAN		4.37	0		0	2	MASCOT		T
	P13063_NL,21287	K.GVVPLAGTNGETTTQGLDGLSER.C	2272.14	-0.00625	2	1	117.03	0	2.95e-10	0|0	sp|P04075|ALDOA_HUMAN/tr|J3KPS3|J3KPS3_HUMAN/tr|H3BQN4|H3BQN4_HUMAN/tr|H3BU78|H3BU78_HUMAN/tr|H3BPS8|H3BPS8_HUMAN/tr|H3BUH7|H3BUH7_HUMAN/tr|H3BMQ8|H3BMQ8_HUMAN/tr|H3BR04|H3BR04_HUMAN		4.14	0		0	2	MASCOT		T
	P13063_NL,10879	K.VLAAVYK.A	763.471	0.00037	2	1	48.03	0	0.00101	0|0	sp|P04075|ALDOA_HUMAN/sp|P05062|ALDOB_HUMAN/sp|P09972|ALDOC_HUMAN/tr|Q5T7D5|Q5T7D5_HUMAN/tr|J3KPS3|J3KPS3_HUMAN/tr|H3BQN4|H3BQN4_HUMAN/tr|H3BPS8|H3BPS8_HUMAN/tr|B7Z1N6|B7Z1N6_HUMAN/tr|B7Z1Z9|B7Z1Z9_HUMAN/tr|B7Z3K7|B7Z3K7_HUMAN/tr|A8K430|A8K430_HUMAN/tr|Q8NHT3|Q8NHT3_HUMAN/tr|B7Z1L5|B7Z1L5_HUMAN/tr|A4UCT0|A4UCT0_HUMAN/tr|A4UCS9|A4UCS9_HUMAN/tr|B7Z3K9|B7Z3K9_HUMAN/tr|B7Z1Y2|B7Z1Y2_HUMAN		8.56	0		0	2	MASCOT		T
	P13063_NL,16844	M.PYQYPALTPEQK.K	1434.73	-0.00129	2	1	63.74	0	6.86e-05	0|0	sp|P04075|ALDOA_HUMAN/tr|J3KPS3|J3KPS3_HUMAN/tr|H3BQN4|H3BQN4_HUMAN/tr|H3BUH7|H3BUH7_HUMAN/tr|H3BMQ8|H3BMQ8_HUMAN/tr|H3BR04|H3BR04_HUMAN		6.42	0		0	2	MASCOT		T
	P13063_NL,17028	M.PYQYPALTPEQK.K	1434.73	-0.00129	2	1	79.63	0	1.77e-06	0|0	sp|P04075|ALDOA_HUMAN/tr|J3KPS3|J3KPS3_HUMAN/tr|H3BQN4|H3BQN4_HUMAN/tr|H3BUH7|H3BUH7_HUMAN/tr|H3BMQ8|H3BMQ8_HUMAN/tr|H3BR04|H3BR04_HUMAN		6.42	0		0	2	MASCOT		T
	P13063_NL,10088	R.ALANSLACQGK.Y	1132.58	0.00045	2	1	58.31	0	0.000249	0|0	sp|P04075|ALDOA_HUMAN/tr|J3KPS3|J3KPS3_HUMAN/tr|H3BR68|H3BR68_HUMAN		8.27	0		0	2	MASCOT		T
	P13063_NL,10258	R.ALANSLACQGK.Y	1132.58	-0.00029	2	1	46.11	0	0.00425	0|0	sp|P04075|ALDOA_HUMAN/tr|J3KPS3|J3KPS3_HUMAN/tr|H3BR68|H3BR68_HUMAN		8.27	0		0	2	MASCOT		T
	P13063_NL,8607	R.ALQASALK.A	801.483	-0.00018	2	1	43.73	0	0.00837	0|0	sp|P04075|ALDOA_HUMAN/tr|J3KPS3|J3KPS3_HUMAN/tr|H3BQN4|H3BQN4_HUMAN/tr|H3BR68|H3BR68_HUMAN		8.8	0		0	2	MASCOT		T
	P13063_NL,9394	R.LQSIGTENTEENR.R	1490.71	0.00081	2	1	60.54	0	8.76e-05	0|0	sp|P04075|ALDOA_HUMAN/tr|J3KPS3|J3KPS3_HUMAN/tr|H3BQN4|H3BQN4_HUMAN/tr|H3BPS8|H3BPS8_HUMAN/tr|H3BUH7|H3BUH7_HUMAN/tr|H3BMQ8|H3BMQ8_HUMAN/tr|H3BR04|H3BR04_HUMAN		4.25	0		0	2	MASCOT		T
	P13063_NL,15211	R.QLLLTADDR.V	1044.57	-0.00026	2	1	50.23	0	0.00153	0|0	sp|P04075|ALDOA_HUMAN/tr|J3KPS3|J3KPS3_HUMAN/tr|H3BQN4|H3BQN4_HUMAN/tr|H3BU78|H3BU78_HUMAN/tr|H3BPS8|H3BPS8_HUMAN/tr|H3BUH7|H3BUH7_HUMAN/tr|H3BMQ8|H3BMQ8_HUMAN/tr|H3BR04|H3BR04_HUMAN		4.21	0		0	2	MASCOT		T
	P13063_NL,15384	R.QLLLTADDR.V	1044.57	0.00068	2	1	60.69	0	0.000147	0|0	sp|P04075|ALDOA_HUMAN/tr|J3KPS3|J3KPS3_HUMAN/tr|H3BQN4|H3BQN4_HUMAN/tr|H3BU78|H3BU78_HUMAN/tr|H3BPS8|H3BPS8_HUMAN/tr|H3BUH7|H3BUH7_HUMAN/tr|H3BMQ8|H3BMQ8_HUMAN/tr|H3BR04|H3BR04_HUMAN		4.21	0		0	2	MASCOT		T
$36-1	tr|Q5DT20|Q5DT20_HUMAN Hornerin OS=Homo sapiens GN=HRNR PE=2 SV=1	14	10	0.0625	282358	10.04
$36-2	sp|Q86YZ3|HORN_HUMAN Hornerin OS=Homo sapiens GN=HRNR PE=1 SV=2	14	10	0.0625	282387	10.05
	P13063_NL,4943	R.GEQHGSSSGSSSSYGQHGSGSR.Q	2122.88	-0.00155	4	1	59.03	0	2.16e-05	0|0	sp|Q86YZ3|HORN_HUMAN/tr|Q5DT20|Q5DT20_HUMAN		6.92	0		0	2	MASCOT		T
	P13063_NL,4945	R.GEQHGSSSGSSSSYGQHGSGSR.Q	2122.88	-0.00011	3	1	45.59	0	0.000454	0|0	sp|Q86YZ3|HORN_HUMAN/tr|Q5DT20|Q5DT20_HUMAN		6.92	0		0	2	MASCOT		T
	P13063_NL,7475	R.GPYESGSGHSSGLGHQESR.S	1928.85	0.00107	4	1	41.38	0	0.00319	0|0	sp|Q86YZ3|HORN_HUMAN/tr|Q5DT20|Q5DT20_HUMAN		6	0		0	2	MASCOT		T
	P13063_NL,7205	R.GPYESGSGHSSGLGHR.E	1584.71	0.0005	3	1	41.37	0	0.00478	0|0	sp|Q86YZ3|HORN_HUMAN/tr|Q5DT20|Q5DT20_HUMAN		6.92	0		0	2	MASCOT		T
	P13063_NL,7363	R.GPYESGSGHSSGLGHR.E	1584.71	0.00027	3	1	58.8	0	8.64e-05	0|0	sp|Q86YZ3|HORN_HUMAN/tr|Q5DT20|Q5DT20_HUMAN		6.92	0		0	2	MASCOT		T
	P13063_NL,6586	R.GSGSGQSPSSGQHGTGFGR.S	1747.77	-0.0008	3	1	21.26	0	0.348	0|0	sp|Q86YZ3|HORN_HUMAN/tr|Q5DT20|Q5DT20_HUMAN		9.76	0		0	2	MASCOT		T
	P13063_NL,4449	R.QGSSAGSSSSYGQHGSGSR.Q	1783.76	2e-05	3	1	32.31	0	0.0226	0|0	sp|Q86YZ3|HORN_HUMAN/tr|Q5DT20|Q5DT20_HUMAN		8.75	0		0	2	MASCOT		T
	P13063_NL,6034	R.QSLGHGQHGSGSGQSPSPSR.G	1947.9	0.00457	3	1	38.78	0	0.0105	0|0	sp|Q86YZ3|HORN_HUMAN/tr|Q5DT20|Q5DT20_HUMAN		9.76	0		0	2	MASCOT		T
	P13063_NL,6143	R.QSLGHGQHGSGSGQSPSPSR.G	1947.9	0.00188	4	1	24.47	0	0.304	0|0	sp|Q86YZ3|HORN_HUMAN/tr|Q5DT20|Q5DT20_HUMAN		9.76	0		0	2	MASCOT		T
	P13063_NL,6202	R.QSLGHGQHGSGSGQSPSPSR.G	1947.9	0.00904	3	1	34.4	0	0.0276	0|0	sp|Q86YZ3|HORN_HUMAN/tr|Q5DT20|Q5DT20_HUMAN		9.76	0		0	2	MASCOT		T
	P13063_NL,7837	R.QSSSYGPHGYGSGR.S	1439.63	-0.00123	3	1	34.15	0	0.0156	0|0	sp|Q86YZ3|HORN_HUMAN/tr|Q5DT20|Q5DT20_HUMAN		8.6	0		0	2	MASCOT		T
	P13063_NL,4562	R.QSSSYGQHESASR.H	1423.62	0.00026	3	1	20.34	0	0.349	0|0	sp|Q86YZ3|HORN_HUMAN/tr|Q5DT20|Q5DT20_HUMAN		6.75	0		0	2	MASCOT		T
	P13063_NL,4921	R.SEQHGSSSGSSSSYGQHGSGSR.Q	2152.89	-0.00023	4	1	47.99	0	0.000192	0|0	sp|Q86YZ3|HORN_HUMAN/tr|Q5DT20|Q5DT20_HUMAN		6.66	0		0	2	MASCOT		T
	P13063_NL,4419	R.YGQQGSGSGQSPSR.G	1395.62	-7e-05	2	1	60.42	0	5.25e-05	0|0	sp|Q86YZ3|HORN_HUMAN/tr|Q5DT20|Q5DT20_HUMAN		8.75	0		0	2	MASCOT		T
$37-1	sp|P12956|XRCC6_HUMAN X-ray repair cross-complementing protein 6 OS=Homo sapiens GN=XRCC6 PE=1 SV=2	12	10	0.1938	69842.2	6.23
	P13063_NL,18314	K.KQELLEALTK.H	1172.69	0.00122	3	1	46.68	0	0.00215	0|0	sp|P12956|XRCC6_HUMAN/tr|B1AHC9|B1AHC9_HUMAN/tr|B1AHC8|B1AHC8_HUMAN/tr|F5H1I8|F5H1I8_HUMAN/tr|B4E356|B4E356_HUMAN/tr|B4DE32|B4DE32_HUMAN/tr|Q6IC76|Q6IC76_HUMAN/tr|B2RDN9|B2RDN9_HUMAN		6.14	1		0	2	MASCOT		T
	P13063_NL,23704	K.NIYVLQELDNPGAK.R	1573.82	-0.00171	2	1	80.28	0	1.6e-06	0|0	sp|P12956|XRCC6_HUMAN/tr|B1AHC9|B1AHC9_HUMAN/tr|B1AHC7|B1AHC7_HUMAN/tr|B4DE32|B4DE32_HUMAN/tr|B2RDN9|B2RDN9_HUMAN		4.37	0		0	2	MASCOT		T
	P13063_NL,23835	K.NIYVLQELDNPGAK.R	1573.82	0.00197	2	1	64.28	0	6.38e-05	0|0	sp|P12956|XRCC6_HUMAN/tr|B1AHC9|B1AHC9_HUMAN/tr|B1AHC7|B1AHC7_HUMAN/tr|B4DE32|B4DE32_HUMAN/tr|B2RDN9|B2RDN9_HUMAN		4.37	0		0	2	MASCOT		T
	P13063_NL,21013	K.QELLEALTK.H	1044.59	0.00161	2	1	41.51	0	0.0117	0|0	sp|P12956|XRCC6_HUMAN/tr|B1AHC9|B1AHC9_HUMAN/tr|B1AHC8|B1AHC8_HUMAN/tr|F5H1I8|F5H1I8_HUMAN/tr|B4E356|B4E356_HUMAN/tr|B4DE32|B4DE32_HUMAN/tr|Q6IC76|Q6IC76_HUMAN/tr|B2RDN9|B2RDN9_HUMAN		4.53	0		0	2	MASCOT		T
	P13063_NL,23745	R.DIISIAEDEDLR.V	1388.69	0.00133	2	1	48.06	0	0.00215	0|0	sp|P12956|XRCC6_HUMAN/tr|B1AHC9|B1AHC9_HUMAN/tr|B1AHC7|B1AHC7_HUMAN/tr|B1AHC8|B1AHC8_HUMAN/tr|F5H1I8|F5H1I8_HUMAN/tr|B4E356|B4E356_HUMAN/tr|B4DE32|B4DE32_HUMAN/tr|B2RDN9|B2RDN9_HUMAN		3.77	0		0	2	MASCOT		T
	P13063_NL,29270	R.DLLAVVFYGTEK.D	1354.73	0.00065	2	1	50.55	0	0.00124	0|0	sp|P12956|XRCC6_HUMAN/tr|B1AHC9|B1AHC9_HUMAN/tr|B1AHC7|B1AHC7_HUMAN/tr|B2RDN9|B2RDN9_HUMAN		4.37	0		0	2	MASCOT		T
	P13063_NL,29415	R.DLLAVVFYGTEK.D	1354.73	0.00591	2	1	52.98	0	0.000717	0|0	sp|P12956|XRCC6_HUMAN/tr|B1AHC9|B1AHC9_HUMAN/tr|B1AHC7|B1AHC7_HUMAN/tr|B2RDN9|B2RDN9_HUMAN		4.37	0		0	2	MASCOT		T
	P13063_NL,25636	R.DSLIFLVDASK.A	1207.66	0.00063	2	1	54.5	0	0.000868	0|0	sp|P12956|XRCC6_HUMAN/tr|B1AHC7|B1AHC7_HUMAN/tr|B1AHC8|B1AHC8_HUMAN/tr|B2RDN9|B2RDN9_HUMAN		4.21	0		0	2	MASCOT		T
	P13063_NL,29147	R.DTGIFLDLMHLK.K	1402.74	-0.00035	3	1	24.59	0	0.541	0|0	sp|P12956|XRCC6_HUMAN/tr|B1AHC9|B1AHC9_HUMAN/tr|B1AHC7|B1AHC7_HUMAN/tr|B1AHC8|B1AHC8_HUMAN/tr|F5H1I8|F5H1I8_HUMAN/tr|B4E356|B4E356_HUMAN/tr|B4DE32|B4DE32_HUMAN/tr|B2RDN9|B2RDN9_HUMAN		5.21	0		0	2	MASCOT		T
	P13063_NL,17116	R.IMLFTNEDNPHGNDSAK.A	1902.87	-0.00422	3	1	40.15	0	0.00687	0|0	sp|P12956|XRCC6_HUMAN/tr|B1AHC9|B1AHC9_HUMAN/tr|B1AHC7|B1AHC7_HUMAN/tr|B1AHC8|B1AHC8_HUMAN/tr|F5H1I8|F5H1I8_HUMAN/tr|B4E356|B4E356_HUMAN/tr|B4DE32|B4DE32_HUMAN		4.54	0		0	2	MASCOT		T
	P13063_NL,19904	R.SDSFENPVLQQHFR.N	1703.81	0.00131	2	1	42.25	0	0.00625	0|0	sp|P12956|XRCC6_HUMAN/tr|B1AHC9|B1AHC9_HUMAN/tr|B1AHC7|B1AHC7_HUMAN/tr|B1AHC8|B1AHC8_HUMAN/tr|F5H1I8|F5H1I8_HUMAN/tr|B4E356|B4E356_HUMAN/tr|B4DE32|B4DE32_HUMAN/tr|Q6IC76|Q6IC76_HUMAN/tr|B2RDN9|B2RDN9_HUMAN		5.3	0		0	2	MASCOT		T
	P13063_NL,21054	R.TFNTSTGGLLLPSDTK.R ! R.TFNTSTGGLLLPSDTK.G	1651.85	0.00025	2	1	111.92	0	1.07e-09	0|0	sp|P12956|XRCC6_HUMAN/tr|B1AHC9|B1AHC9_HUMAN/tr|B1AHC7|B1AHC7_HUMAN/tr|B1AHC8|B1AHC8_HUMAN/tr|F5H1I8|F5H1I8_HUMAN/tr|B4DE32|B4DE32_HUMAN/tr|B2RDN9|B2RDN9_HUMAN ! tr|B4E356|B4E356_HUMAN		5.5	0		0	2	MASCOT		T
$38-1	tr|Q96AF9|Q96AF9_HUMAN ZYX protein (Fragment) OS=Homo sapiens GN=ZYX PE=2 SV=2	12	10	0.3155	50471.7	7.56
$38-2	tr|H0Y2Y8|H0Y2Y8_HUMAN Zyxin (Fragment) OS=Homo sapiens GN=ZYX PE=4 SV=1	12	10	0.2722	57642.6	6.46
$38-3	tr|Q28617|Q28617_HUMAN ESP-2 (Fragment) OS=Homo sapiens PE=2 SV=1	12	10	0.2982	53104.3	5.89
$38-4	tr|Q9BUS0|Q9BUS0_HUMAN ZYX protein (Fragment) OS=Homo sapiens GN=ZYX PE=2 SV=2	12	10	0.253	62449.9	7.39
$38-5	tr|B4DY85|B4DY85_HUMAN cDNA FLJ61463, highly similar to Zyxin OS=Homo sapiens PE=2 SV=1	12	10	0.2849	55478.1	5.7
$38-6	tr|B4DQX7|B4DQX7_HUMAN Zyxin OS=Homo sapiens GN=ZYX PE=2 SV=1	12	10	0.3542	45074.6	8.59
$38-7	sp|Q15942|ZYX_HUMAN Zyxin OS=Homo sapiens GN=ZYX PE=1 SV=1	12	10	0.257	61276.7	6.22
$38-8	tr|B4DQR8|B4DQR8_HUMAN Zyxin OS=Homo sapiens GN=ZYX PE=2 SV=1	12	10	0.3031	52028.2	5.93
	P13063_NL,7962	K.CNTCGEPITDR.M	1322.55	-0.00039	2	1	60.7	0	1.29e-05	0|0	sp|Q15942|ZYX_HUMAN/tr|B4DQR8|B4DQR8_HUMAN/tr|B4DQX7|B4DQX7_HUMAN/tr|Q96AF9|Q96AF9_HUMAN/tr|H0Y2Y8|H0Y2Y8_HUMAN/tr|C9JJK5|C9JJK5_HUMAN/tr|B4DY85|B4DY85_HUMAN/tr|Q28617|Q28617_HUMAN/tr|Q9BUS0|Q9BUS0_HUMAN		4.37	0		0	2	MASCOT		T
	P13063_NL,32373	K.EVEELEQLTQQLMQDMEHPQR.Q	2611.21	0.00085	3	1	70.61	0	7.52e-06	0|0	sp|Q15942|ZYX_HUMAN/tr|B4DQR8|B4DQR8_HUMAN/tr|B4DQX7|B4DQX7_HUMAN/tr|Q96AF9|Q96AF9_HUMAN/tr|H0Y2Y8|H0Y2Y8_HUMAN/tr|C9JJK5|C9JJK5_HUMAN/tr|B4DY85|B4DY85_HUMAN/tr|Q28617|Q28617_HUMAN/tr|Q9BUS0|Q9BUS0_HUMAN		4.14	0		0	2	MASCOT		T
	P13063_NL,8471	K.FSPGAPGGSGSQPNQK.L	1515.72	-0.00023	2	1	49.14	0	0.00137	0|0	sp|Q15942|ZYX_HUMAN/tr|B4DQR8|B4DQR8_HUMAN/tr|B4DQX7|B4DQX7_HUMAN/tr|Q96AF9|Q96AF9_HUMAN/tr|H0Y2Y8|H0Y2Y8_HUMAN/tr|B4DY85|B4DY85_HUMAN/tr|Q28617|Q28617_HUMAN/tr|Q9BUS0|Q9BUS0_HUMAN/tr|H7C3D3|H7C3D3_HUMAN		8.75	0		0	2	MASCOT		T
	P13063_NL,18997	K.LGHPEALSAGTGSPQPPSFTYAQQR.E	2597.27	-0.00437	3	1	29.89	0	0.134	0|0	sp|Q15942|ZYX_HUMAN/tr|B4DQR8|B4DQR8_HUMAN/tr|B4DQX7|B4DQX7_HUMAN/tr|Q96AF9|Q96AF9_HUMAN/tr|H0Y2Y8|H0Y2Y8_HUMAN/tr|B4DY85|B4DY85_HUMAN/tr|Q28617|Q28617_HUMAN/tr|Q9BUS0|Q9BUS0_HUMAN/tr|H7C3D3|H7C3D3_HUMAN		6.75	0		0	2	MASCOT		T
	P13063_NL,19149	K.LGHPEALSAGTGSPQPPSFTYAQQR.E	2597.27	0.00097	3	1	62.45	0	7.34e-05	0|0	sp|Q15942|ZYX_HUMAN/tr|B4DQR8|B4DQR8_HUMAN/tr|B4DQX7|B4DQX7_HUMAN/tr|Q96AF9|Q96AF9_HUMAN/tr|H0Y2Y8|H0Y2Y8_HUMAN/tr|B4DY85|B4DY85_HUMAN/tr|Q28617|Q28617_HUMAN/tr|Q9BUS0|Q9BUS0_HUMAN/tr|H7C3D3|H7C3D3_HUMAN		6.75	0		0	2	MASCOT		T
	P13063_NL,7421	K.QHPVPPPAQNQNQVR.S	1709.88	0.00134	3	1	46.58	0	0.0038	0|0	sp|Q15942|ZYX_HUMAN/tr|B4DQR8|B4DQR8_HUMAN/tr|B4DQX7|B4DQX7_HUMAN/tr|Q96AF9|Q96AF9_HUMAN/tr|H0Y2Y8|H0Y2Y8_HUMAN/tr|B4DY85|B4DY85_HUMAN/tr|Q28617|Q28617_HUMAN/tr|Q9BUS0|Q9BUS0_HUMAN		9.76	0		0	2	MASCOT		T
	P13063_NL,16360	K.SSTKPAAGGTAPLPPWK.S	1665.9	-0.00219	3	1	32.17	0	0.0805	0|0	sp|Q15942|ZYX_HUMAN/tr|B4DQR8|B4DQR8_HUMAN/tr|B4DQX7|B4DQX7_HUMAN/tr|Q96AF9|Q96AF9_HUMAN/tr|H0Y2Y8|H0Y2Y8_HUMAN/tr|H7C3R3|H7C3R3_HUMAN/tr|B4DY85|B4DY85_HUMAN/tr|Q28617|Q28617_HUMAN/tr|Q9BUS0|Q9BUS0_HUMAN		10	0		0	2	MASCOT		T
	P13063_NL,16049	R.CSVCSEPIMPEPGR.D	1618.7	0.00796	2	1	47.84	0	0.000404	0|0	sp|Q15942|ZYX_HUMAN/tr|B4DQR8|B4DQR8_HUMAN/tr|B4DQX7|B4DQX7_HUMAN/tr|Q96AF9|Q96AF9_HUMAN/tr|H0Y2Y8|H0Y2Y8_HUMAN/tr|B4DY85|B4DY85_HUMAN/tr|Q28617|Q28617_HUMAN/tr|Q9BUS0|Q9BUS0_HUMAN		4.53	0		0	2	MASCOT		T
	P13063_NL,16375	R.CSVCSEPIMPEPGRDETVR.V	2218.99	0.00291	3	1	39.53	0	0.0055	0|0	sp|Q15942|ZYX_HUMAN/tr|B4DQR8|B4DQR8_HUMAN/tr|B4DQX7|B4DQX7_HUMAN/tr|Q96AF9|Q96AF9_HUMAN/tr|H0Y2Y8|H0Y2Y8_HUMAN/tr|B4DY85|B4DY85_HUMAN/tr|Q28617|Q28617_HUMAN/tr|Q9BUS0|Q9BUS0_HUMAN		4.41	1		0	2	MASCOT		T
	P13063_NL,6107	R.GPPASSPAPAPK.F	1076.57	0.00063	2	1	43.65	0	0.00824	0|0	sp|Q15942|ZYX_HUMAN/tr|B4DQR8|B4DQR8_HUMAN/tr|B4DQX7|B4DQX7_HUMAN/tr|Q96AF9|Q96AF9_HUMAN/tr|H0Y2Y8|H0Y2Y8_HUMAN/tr|B4DY85|B4DY85_HUMAN/tr|Q28617|Q28617_HUMAN/tr|Q9BUS0|Q9BUS0_HUMAN/tr|H7C3D3|H7C3D3_HUMAN		8.75	0		0	2	MASCOT		T
	P13063_NL,13282	R.QNVAVNELCGR.C	1259.62	0.00018	2	1	59.84	0	0.000108	0|0	sp|Q15942|ZYX_HUMAN/tr|B4DQR8|B4DQR8_HUMAN/tr|B4DQX7|B4DQX7_HUMAN/tr|Q96AF9|Q96AF9_HUMAN/tr|H0Y2Y8|H0Y2Y8_HUMAN/tr|C9JJK5|C9JJK5_HUMAN/tr|B4DY85|B4DY85_HUMAN/tr|Q28617|Q28617_HUMAN/tr|Q9BUS0|Q9BUS0_HUMAN		6	0		0	2	MASCOT		T
	P13063_NL,13448	R.QNVAVNELCGR.C	1259.62	4e-05	2	1	60.31	0	0.0001	0|0	sp|Q15942|ZYX_HUMAN/tr|B4DQR8|B4DQR8_HUMAN/tr|B4DQX7|B4DQX7_HUMAN/tr|Q96AF9|Q96AF9_HUMAN/tr|H0Y2Y8|H0Y2Y8_HUMAN/tr|C9JJK5|C9JJK5_HUMAN/tr|B4DY85|B4DY85_HUMAN/tr|Q28617|Q28617_HUMAN/tr|Q9BUS0|Q9BUS0_HUMAN		6	0		0	2	MASCOT		T
$39-1	sp|Q9Y3I0|RTCB_HUMAN tRNA-splicing ligase RtcB homolog OS=Homo sapiens GN=C22orf28 PE=1 SV=1	11	10	0.2772	55209.7	6.77
	P13063_NL,24944	K.EQLAQAMFDHIPVGVGSK.G	1926.97	-0.00182	3	1	32.27	0	0.0894	0|0	sp|Q9Y3I0|RTCB_HUMAN/tr|B4DNG5|B4DNG5_HUMAN/tr|E7EQS9|E7EQS9_HUMAN/tr|B4DNA0|B4DNA0_HUMAN		5.32	0		0	2	MASCOT		T
	P13063_NL,18512	K.GMAAAGNYAWVNR.S	1380.65	0.00162	2	1	54.99	0	0.000345	0|0	sp|Q9Y3I0|RTCB_HUMAN/tr|B4DNA0|B4DNA0_HUMAN		8.75	0		0	2	MASCOT		T
	P13063_NL,13720	K.LADM*GIAIR.V	975.529	-0.00193	2	1	43.85	0	0.00704	0|0	sp|Q9Y3I0|RTCB_HUMAN		5.84	0	15.994919 Oxidation (M)	0	2	MASCOT		T
	P13063_NL,14906	K.LVMEEAPESYK.N	1295.62	-0.00186	2	1	57.44	0	0.000182	0|0	sp|Q9Y3I0|RTCB_HUMAN		4.25	0		0	2	MASCOT		T
	P13063_NL,13285	K.NVTDVVNTCHDAGISK.K	1729.82	-0.00214	3	1	29.55	0	0.125	0|0	sp|Q9Y3I0|RTCB_HUMAN		5.21	0		0	2	MASCOT		T
	P13063_NL,13315	K.NVTDVVNTCHDAGISK.K	1729.82	-0.00197	2	1	61.87	0	7.34e-05	0|0	sp|Q9Y3I0|RTCB_HUMAN		5.21	0		0	2	MASCOT		T
	P13063_NL,19691	K.QIGNVAALPGIVHR.S	1444.84	0.00106	3	1	48.58	0	0.00105	0|0	sp|Q9Y3I0|RTCB_HUMAN/tr|B2REA2|B2REA2_HUMAN/tr|B4DNG5|B4DNG5_HUMAN/tr|E7EQS9|E7EQS9_HUMAN/tr|B4DXF1|B4DXF1_HUMAN		9.76	0		0	2	MASCOT		T
	P13063_NL,4933	K.VEQHVVDGK.E	1010.53	0.00063	3	1	20.74	0	0.881	0|0	sp|Q9Y3I0|RTCB_HUMAN/tr|B4DNA0|B4DNA0_HUMAN		5.32	0		0	2	MASCOT		T
	P13063_NL,14269	R.EGYAWAEDK.E	1068.46	-0.00376	2	1	47.05	0	0.00075	0|0	sp|Q9Y3I0|RTCB_HUMAN/tr|B4DNA0|B4DNA0_HUMAN		4.14	0		0	2	MASCOT		T
	P13063_NL,32302	R.GLPQLGTLGAGNHYAEIQVVDEIFNEYAAK.K	3217.62	-0.00575	3	1	55.54	0	0.000296	0|0	sp|Q9Y3I0|RTCB_HUMAN		4.4	0		0	2	MASCOT		T
	P13063_NL,14331	R.IASPEGQDYLK.G	1220.62	-0.00458	2	1	51.09	0	0.00144	0|0	sp|Q9Y3I0|RTCB_HUMAN/tr|B4DNA0|B4DNA0_HUMAN		4.37	0		0	2	MASCOT		T
$40-1	sp|P46782|RS5_HUMAN 40S ribosomal protein S5 OS=Homo sapiens GN=RPS5 PE=1 SV=4	30	9	0.4559	22876.1	9.73
	P13063_NL,8130	K.AQCPIVER.L ! -.AQCPIVER.L	972.493	-0.00019	2	1	42.63	0	0.00651	0|0	sp|P46782|RS5_HUMAN/tr|Q53G25|Q53G25_HUMAN ! tr|Q59EK8|Q59EK8_HUMAN		6.04	0		0	2	MASCOT		T
	P13063_NL,6871	K.GSSNSYAIK.K	926.458	0.00034	2	1	55.71	0	0.000254	0|0	sp|P46782|RS5_HUMAN		8.59	0		0	2	MASCOT		T
	P13063_NL,7044	K.GSSNSYAIK.K	926.458	-0.00062	2	1	52.02	0	0.000679	0|0	sp|P46782|RS5_HUMAN		8.59	0		0	2	MASCOT		T
	P13063_NL,30258	K.TIAECLADELINAAK.G	1631.83	-0.00131	2	1	95.72	0	4.72e-08	0|0	sp|P46782|RS5_HUMAN/tr|Q53G25|Q53G25_HUMAN		4.14	0		0	2	MASCOT		T
	P13063_NL,30287	K.TIAECLADELINAAK.G	1631.83	-0.00256	3	1	59.5	0	0.000196	0|0	sp|P46782|RS5_HUMAN/tr|Q53G25|Q53G25_HUMAN		4.14	0		0	2	MASCOT		T
	P13063_NL,30376	K.TIAECLADELINAAK.G	1631.83	-7e-05	2	1	96	0	4.54e-08	0|0	sp|P46782|RS5_HUMAN/tr|Q53G25|Q53G25_HUMAN		4.14	0		0	2	MASCOT		T
	P13063_NL,30403	K.TIAECLADELINAAK.G	1631.83	-0.00121	3	1	57.95	0	0.000282	0|0	sp|P46782|RS5_HUMAN/tr|Q53G25|Q53G25_HUMAN		4.14	0		0	2	MASCOT		T
	P13063_NL,30506	K.TIAECLADELINAAK.G	1631.83	-0.00039	2	1	96.22	0	4.23e-08	0|0	sp|P46782|RS5_HUMAN/tr|Q53G25|Q53G25_HUMAN		4.14	0		0	2	MASCOT		T
	P13063_NL,27848	K.WSTDDVQINDISLQDYIAVK.E	2323.15	-0.00509	2	1	83.39	0	6.54e-07	0|0	sp|P46782|RS5_HUMAN/tr|Q53G25|Q53G25_HUMAN		3.77	0		0	2	MASCOT		T
	P13063_NL,27978	K.WSTDDVQINDISLQDYIAVK.E	2323.15	-0.00309	2	1	134.79	0	4.78e-12	0|0	sp|P46782|RS5_HUMAN/tr|Q53G25|Q53G25_HUMAN		3.77	0		0	2	MASCOT		T
	P13063_NL,28093	K.WSTDDVQINDISLQDYIAVK.E	2323.15	-0.00509	2	1	102.14	0	8.72e-09	0|0	sp|P46782|RS5_HUMAN/tr|Q53G25|Q53G25_HUMAN		3.77	0		0	2	MASCOT		T
	P13063_NL,28227	K.WSTDDVQINDISLQDYIAVK.E	2323.15	-0.00855	2	1	89.31	0	1.69e-07	0|0	sp|P46782|RS5_HUMAN/tr|Q53G25|Q53G25_HUMAN		3.77	0		0	2	MASCOT		T
	P13063_NL,28367	K.WSTDDVQINDISLQDYIAVK.E	2323.15	-0.00521	2	1	53.15	0	0.000695	0|0	sp|P46782|RS5_HUMAN/tr|Q53G25|Q53G25_HUMAN		3.77	0		0	2	MASCOT		T
	P13063_NL,6102	K.YLPHSAGR.Y	900.469	0.00054	3	1	22.21	0	0.564	0|0	sp|P46782|RS5_HUMAN/tr|Q53G25|Q53G25_HUMAN		8.75	0		0	2	MASCOT		T
	P13063_NL,7013	R.KAQCPIVER.L	1100.59	-0.00019	2	1	56.24	0	0.000442	0|0	sp|P46782|RS5_HUMAN/tr|Q53G25|Q53G25_HUMAN		8.22	1		0	2	MASCOT		T
	P13063_NL,4819	R.LTNSM*M*MHGR.N	1209.52	0	3	1	34.75	0	0.00988	0|0	sp|P46782|RS5_HUMAN/tr|Q59EK8|Q59EK8_HUMAN/tr|Q53G25|Q53G25_HUMAN		9.76	0	15.994919 Oxidation (M)	0	2	MASCOT		T
	P13063_NL,4972	R.LTNSM*M*MHGR.N	1209.52	0.00054	3	1	34.95	0	0.00944	0|0	sp|P46782|RS5_HUMAN/tr|Q59EK8|Q59EK8_HUMAN/tr|Q53G25|Q53G25_HUMAN		9.76	0	15.994919 Oxidation (M)	0	2	MASCOT		T
	P13063_NL,5122	R.LTNSM*MM*HGR.N	1209.52	9e-05	3	1	37.34	0	0.00544	0|0	sp|P46782|RS5_HUMAN/tr|Q59EK8|Q59EK8_HUMAN/tr|Q53G25|Q53G25_HUMAN		9.76	0	15.994919 Oxidation (M)	0	2	MASCOT		T
	P13063_NL,7063	R.LTNSM*MMHGR.N	1193.52	-0.00066	3	1	49.48	0	0.000661	0|0	sp|P46782|RS5_HUMAN/tr|Q59EK8|Q59EK8_HUMAN/tr|Q53G25|Q53G25_HUMAN		9.76	0	15.994919 Oxidation (M)	0	2	MASCOT		T
	P13063_NL,7218	R.LTNSM*MMHGR.N	1193.52	0.00018	2	1	51.87	0	0.000334	0|0	sp|P46782|RS5_HUMAN/tr|Q59EK8|Q59EK8_HUMAN/tr|Q53G25|Q53G25_HUMAN		9.76	0	15.994919 Oxidation (M)	0	2	MASCOT		T
	P13063_NL,7255	R.LTNSM*MMHGR.N	1193.52	0.00054	3	1	44.42	0	0.00186	0|0	sp|P46782|RS5_HUMAN/tr|Q59EK8|Q59EK8_HUMAN/tr|Q53G25|Q53G25_HUMAN		9.76	0	15.994919 Oxidation (M)	0	2	MASCOT		T
	P13063_NL,5227	R.LTNSMM*M*HGR.N	1209.52	-0.00292	2	1	52.92	0	0.000166	0|0	sp|P46782|RS5_HUMAN/tr|Q59EK8|Q59EK8_HUMAN/tr|Q53G25|Q53G25_HUMAN		9.76	0	15.994919 Oxidation (M)	0	2	MASCOT		T
	P13063_NL,5288	R.LTNSMM*M*HGR.N	1209.52	-0.00303	3	1	30.93	0	0.0262	0|0	sp|P46782|RS5_HUMAN/tr|Q59EK8|Q59EK8_HUMAN/tr|Q53G25|Q53G25_HUMAN		9.76	0	15.994919 Oxidation (M)	0	2	MASCOT		T
	P13063_NL,7474	R.LTNSMM*MHGR.N	1193.52	0.0018	3	1	25.29	0	0.152	0|0	sp|P46782|RS5_HUMAN/tr|Q59EK8|Q59EK8_HUMAN/tr|Q53G25|Q53G25_HUMAN		9.76	0	15.994919 Oxidation (M)	0	2	MASCOT		T
	P13063_NL,7555	R.LTNSMM*MHGR.N	1193.52	-0.00014	2	1	57.34	0	9.48e-05	0|0	sp|P46782|RS5_HUMAN/tr|Q59EK8|Q59EK8_HUMAN/tr|Q53G25|Q53G25_HUMAN		9.76	0	15.994919 Oxidation (M)	0	2	MASCOT		T
	P13063_NL,7713	R.LTNSMMM*HGR.N	1193.52	0.00249	3	1	34.54	0	0.0179	0|0	sp|P46782|RS5_HUMAN/tr|Q59EK8|Q59EK8_HUMAN/tr|Q53G25|Q53G25_HUMAN		9.76	0	15.994919 Oxidation (M)	0	2	MASCOT		T
	P13063_NL,7723	R.LTNSMMM*HGR.N	1193.52	0.00116	2	1	46.66	0	0.00111	0|0	sp|P46782|RS5_HUMAN/tr|Q59EK8|Q59EK8_HUMAN/tr|Q53G25|Q53G25_HUMAN		9.76	0	15.994919 Oxidation (M)	0	2	MASCOT		T
	P13063_NL,10136	R.LTNSMMMHGR.N	1177.53	-0.00094	2	1	58.89	0	8.35e-05	0|0	sp|P46782|RS5_HUMAN/tr|Q59EK8|Q59EK8_HUMAN/tr|Q53G25|Q53G25_HUMAN		9.76	0		0	2	MASCOT		T
	P13063_NL,12964	R.QAVDVSPLR.R	984.547	-0.00444	2	1	54.55	0	0.000346	0|0	sp|P46782|RS5_HUMAN/tr|Q53G25|Q53G25_HUMAN		5.84	0		0	2	MASCOT		T
	P13063_NL,24902	R.VNQAIWLLCTGAR.E	1501.79	0.00126	2	1	53.16	0	0.000788	0|0	sp|P46782|RS5_HUMAN/tr|Q53G25|Q53G25_HUMAN		8.22	0		0	2	MASCOT		T
$41-1	tr|G3V5C9|G3V5C9_HUMAN GV-19 OS=Homo sapiens GN=CHGA PE=4 SV=1	28	9	0.315	22310	6.15
$41-2	sp|P10645|CMGA_HUMAN Chromogranin-A OS=Homo sapiens GN=CHGA PE=1 SV=7	28	9	0.1379	50687.9	4.58
	P13063_NL,8275	K.EAVEEPSSKDVM*EKR.E	1749.83	-0.0001	3	1	59.64	0	0.000137	0|0	sp|P10645|CMGA_HUMAN/tr|G3V5C9|G3V5C9_HUMAN		4.59	2	15.994919 Oxidation (M)	0	2	MASCOT		T
	P13063_NL,8288	K.EAVEEPSSKDVM*EKR.E	1749.83	3e-05	4	1	25.61	0	0.347	0|0	sp|P10645|CMGA_HUMAN/tr|G3V5C9|G3V5C9_HUMAN		4.59	2	15.994919 Oxidation (M)	0	2	MASCOT		T
	P13063_NL,8436	K.EAVEEPSSKDVM*EKR.E	1749.83	-0.00085	3	1	53.78	0	0.000527	0|0	sp|P10645|CMGA_HUMAN/tr|G3V5C9|G3V5C9_HUMAN		4.59	2	15.994919 Oxidation (M)	0	2	MASCOT		T
	P13063_NL,10718	K.EAVEEPSSKDVM*EKR.E	1749.83	0.00242	3	1	40.93	0	0.00965	0|0	sp|P10645|CMGA_HUMAN/tr|G3V5C9|G3V5C9_HUMAN		4.59	2	15.994919 Oxidation (M)	0	2	MASCOT		T
	P13063_NL,10875	K.EAVEEPSSKDVM*EKR.E	1749.83	0.00083	3	1	41.49	0	0.00894	0|0	sp|P10645|CMGA_HUMAN/tr|G3V5C9|G3V5C9_HUMAN		4.59	2	15.994919 Oxidation (M)	0	2	MASCOT		T
	P13063_NL,10690	K.EAVEEPSSKDVMEK.R	1577.74	-0.00061	3	1	40.68	0	0.00855	0|0	sp|P10645|CMGA_HUMAN/tr|G3V5C9|G3V5C9_HUMAN		4.25	1		0	2	MASCOT		T
	P13063_NL,10442	K.EAVEEPSSKDVMEKR.E	1733.84	-0.00157	3	1	59.88	0	0.00015	0|0	sp|P10645|CMGA_HUMAN/tr|G3V5C9|G3V5C9_HUMAN		4.59	2		0	2	MASCOT		T
	P13063_NL,10583	K.EAVEEPSSKDVMEKR.E	1733.84	0.00275	4	1	43.58	0	0.00629	0|0	sp|P10645|CMGA_HUMAN/tr|G3V5C9|G3V5C9_HUMAN		4.59	2		0	2	MASCOT		T
	P13063_NL,10615	K.EAVEEPSSKDVMEKR.E	1733.84	-0.0013	3	1	71.19	0	1.11e-05	0|0	sp|P10645|CMGA_HUMAN/tr|G3V5C9|G3V5C9_HUMAN		4.59	2		0	2	MASCOT		T
	P13063_NL,10735	K.EAVEEPSSKDVMEKR.E	1733.84	-0.0004	2	1	99.22	0	1.74e-08	0|0	sp|P10645|CMGA_HUMAN/tr|G3V5C9|G3V5C9_HUMAN		4.59	2		0	2	MASCOT		T
	P13063_NL,10756	K.EAVEEPSSKDVMEKR.E	1733.84	-0.00025	4	1	49.09	0	0.00179	0|0	sp|P10645|CMGA_HUMAN/tr|G3V5C9|G3V5C9_HUMAN		4.59	2		0	2	MASCOT		T
	P13063_NL,10786	K.EAVEEPSSKDVMEKR.E	1733.84	-0.00151	3	1	75.75	0	3.87e-06	0|0	sp|P10645|CMGA_HUMAN/tr|G3V5C9|G3V5C9_HUMAN		4.59	2		0	2	MASCOT		T
	P13063_NL,11102	K.EAVEEPSSKDVMEKR.E	1733.84	0.00275	3	1	38.25	0	0.0215	0|0	sp|P10645|CMGA_HUMAN/tr|G3V5C9|G3V5C9_HUMAN		4.59	2		0	2	MASCOT		T
	P13063_NL,26320	K.HSGFEDELSEVLENQSSQAELK.E ! K.HSGFEDELSEVLENQSSQAELK.G	2476.15	0.0029	3	1	88.87	0	1.07e-07	0|0	sp|P10645|CMGA_HUMAN/tr|G3V5C9|G3V5C9_HUMAN ! tr|G5E968|G5E968_HUMAN/tr|Q86T07|Q86T07_HUMAN		4.14	0		0	2	MASCOT		T
	P13063_NL,26328	K.HSGFEDELSEVLENQSSQAELK.E ! K.HSGFEDELSEVLENQSSQAELK.G	2476.15	0.00132	2	1	76.85	0	1.69e-06	0|0	sp|P10645|CMGA_HUMAN/tr|G3V5C9|G3V5C9_HUMAN ! tr|G5E968|G5E968_HUMAN/tr|Q86T07|Q86T07_HUMAN		4.14	0		0	2	MASCOT		T
	P13063_NL,26458	K.HSGFEDELSEVLENQSSQAELK.E ! K.HSGFEDELSEVLENQSSQAELK.G	2476.15	0.00194	3	1	64.56	0	2.82e-05	0|0	sp|P10645|CMGA_HUMAN/tr|G3V5C9|G3V5C9_HUMAN ! tr|G5E968|G5E968_HUMAN/tr|Q86T07|Q86T07_HUMAN		4.14	0		0	2	MASCOT		T
	P13063_NL,26664	K.HSGFEDELSEVLENQSSQAELKEAVEEPSSK.D	3432.59	-0.0054	3	1	75.18	0	2.05e-06	0|0	sp|P10645|CMGA_HUMAN/tr|G3V5C9|G3V5C9_HUMAN		4.14	1		0	2	MASCOT		T
	P13063_NL,26695	K.HSGFEDELSEVLENQSSQAELKEAVEEPSSK.D	3432.59	-0.00032	4	1	98.58	0	9.14e-09	0|0	sp|P10645|CMGA_HUMAN/tr|G3V5C9|G3V5C9_HUMAN		4.14	1		0	2	MASCOT		T
	P13063_NL,26846	K.HSGFEDELSEVLENQSSQAELKEAVEEPSSK.D	3432.59	0.00348	4	1	83.81	0	2.64e-07	0|0	sp|P10645|CMGA_HUMAN/tr|G3V5C9|G3V5C9_HUMAN		4.14	1		0	2	MASCOT		T
	P13063_NL,26853	K.HSGFEDELSEVLENQSSQAELKEAVEEPSSK.D	3432.59	0.00543	3	1	105.49	0	1.77e-09	0|0	sp|P10645|CMGA_HUMAN/tr|G3V5C9|G3V5C9_HUMAN		4.14	1		0	2	MASCOT		T
	P13063_NL,26502	K.HSGFEDELSEVLENQSSQAELKEAVEEPSSKDVMEK.R	4034.87	-0.01553	4	1	56.57	0	0.000134	0|0	sp|P10645|CMGA_HUMAN/tr|G3V5C9|G3V5C9_HUMAN		4.16	2		0	2	MASCOT		T
	P13063_NL,26537	K.HSGFEDELSEVLENQSSQAELKEAVEEPSSKDVMEK.R	4034.87	0.00062	3	1	45.75	0	0.00148	0|0	sp|P10645|CMGA_HUMAN/tr|G3V5C9|G3V5C9_HUMAN		4.16	2		0	2	MASCOT		T
	P13063_NL,25888	K.KHSGFEDELSEVLENQSSQAELKEAVEEPSSK.D	3560.69	0.00303	4	1	60.49	0	6.52e-05	0|0	sp|P10645|CMGA_HUMAN/tr|G3V5C9|G3V5C9_HUMAN		4.33	2		0	2	MASCOT		T
	P13063_NL,29493	R.HQNLLKELQDLALQGAK.E	1919.07	-0.00069	3	1	41.44	0	0.00535	0|0	sp|P10645|CMGA_HUMAN/tr|G5E968|G5E968_HUMAN/tr|G3V5C9|G3V5C9_HUMAN/tr|Q86T07|Q86T07_HUMAN		6.75	1		0	2	MASCOT		T
	P13063_NL,29878	R.HQNLLKELQDLALQGAKER.A	2204.21	-0.00133	3	1	33.73	0	0.0349	0|0	sp|P10645|CMGA_HUMAN/tr|G5E968|G5E968_HUMAN/tr|G3V5C9|G3V5C9_HUMAN/tr|Q86T07|Q86T07_HUMAN		6.76	2		0	2	MASCOT		T
	P13063_NL,29998	R.HQNLLKELQDLALQGAKER.A	2204.21	-0.00824	4	1	63.25	0	3.57e-05	0|0	sp|P10645|CMGA_HUMAN/tr|G5E968|G5E968_HUMAN/tr|G3V5C9|G3V5C9_HUMAN/tr|Q86T07|Q86T07_HUMAN		6.76	2		0	2	MASCOT		T
	P13063_NL,30126	R.HQNLLKELQDLALQGAKER.A	2204.21	-0.0094	4	1	36.25	0	0.0178	0|0	sp|P10645|CMGA_HUMAN/tr|G5E968|G5E968_HUMAN/tr|G3V5C9|G3V5C9_HUMAN/tr|Q86T07|Q86T07_HUMAN		6.76	2		0	2	MASCOT		T
	P13063_NL,32170	R.ILSILRHQNLLKELQDLALQGAK.E	2614.54	-0.00067	4	1	51.19	0	5.13e-05	0|0	sp|P10645|CMGA_HUMAN/tr|G5E968|G5E968_HUMAN/tr|G3V5C9|G3V5C9_HUMAN/tr|Q86T07|Q86T07_HUMAN		8.6	2		0	2	MASCOT		T
$42-1	tr|Q53GE9|Q53GE9_HUMAN Elongation factor 1-alpha (Fragment) OS=Homo sapiens PE=2 SV=1	24	9	0.2641	50110.3	9.1
$42-2	tr|Q53HQ7|Q53HQ7_HUMAN Elongation factor 1-alpha (Fragment) OS=Homo sapiens PE=2 SV=1	24	9	0.2641	50198.3	9.04
$42-3	sp|P68104|EF1A1_HUMAN Elongation factor 1-alpha 1 OS=Homo sapiens GN=EEF1A1 PE=1 SV=1	24	9	0.2641	50140.3	9.1
$42-4	tr|Q53HR5|Q53HR5_HUMAN Elongation factor 1-alpha (Fragment) OS=Homo sapiens PE=2 SV=1	24	9	0.2641	50124.2	9.1
$42-5	tr|Q53HM9|Q53HM9_HUMAN Elongation factor 1-alpha (Fragment) OS=Homo sapiens PE=2 SV=1	24	9	0.2641	50141.2	8.98
$42-6	sp|Q5VTE0|EF1A3_HUMAN Putative elongation factor 1-alpha-like 3 OS=Homo sapiens GN=EEF1A1P5 PE=5 SV=1	24	9	0.2641	50184.4	9.15
$42-7	tr|Q6IPT9|Q6IPT9_HUMAN Elongation factor 1-alpha OS=Homo sapiens GN=EEF1A1 PE=2 SV=1	24	9	0.2641	50184.3	9.14
$42-8	tr|Q6IPN6|Q6IPN6_HUMAN Elongation factor 1-alpha OS=Homo sapiens GN=EEF1A1 PE=2 SV=1	24	9	0.2641	50122.2	9.1
$42-9	tr|Q6IPS9|Q6IPS9_HUMAN Elongation factor 1-alpha OS=Homo sapiens GN=EEF1A1 PE=2 SV=1	24	9	0.2641	50140.3	9.1
$42-10	tr|Q53G85|Q53G85_HUMAN Elongation factor 1-alpha (Fragment) OS=Homo sapiens PE=2 SV=1	24	9	0.2641	50112.2	9.1
	P13063_NL,30048	K.DGNASGTTLLEALDCILPPTRPTDKPLR.L	3021.57	0.00182	4	1	33.03	0	0.0518	0|0	sp|P68104|EF1A1_HUMAN/sp|Q5VTE0|EF1A3_HUMAN/tr|Q6IPS9|Q6IPS9_HUMAN/tr|Q8IUB0|Q8IUB0_HUMAN/tr|Q6IQ15|Q6IQ15_HUMAN/tr|Q8TBL1|Q8TBL1_HUMAN/tr|Q6IPN6|Q6IPN6_HUMAN/tr|A8K9C4|A8K9C4_HUMAN/tr|B4DV42|B4DV42_HUMAN/tr|Q53G85|Q53G85_HUMAN/tr|Q6IPT9|Q6IPT9_HUMAN/tr|Q6P082|Q6P082_HUMAN/tr|Q96C29|Q96C29_HUMAN/tr|Q504Z0|Q504Z0_HUMAN/tr|Q96RE1|Q96RE1_HUMAN/tr|Q53GA1|Q53GA1_HUMAN/tr|B4DNE0|B4DNE0_HUMAN/tr|Q53GE9|…		4.68	0		0	2	MASCOT		T
	P13063_NL,30203	K.DGNASGTTLLEALDCILPPTRPTDKPLR.L	3021.57	0.00526	4	1	39.85	0	0.0108	0|0	sp|P68104|EF1A1_HUMAN/sp|Q5VTE0|EF1A3_HUMAN/tr|Q6IPS9|Q6IPS9_HUMAN/tr|Q8IUB0|Q8IUB0_HUMAN/tr|Q6IQ15|Q6IQ15_HUMAN/tr|Q8TBL1|Q8TBL1_HUMAN/tr|Q6IPN6|Q6IPN6_HUMAN/tr|A8K9C4|A8K9C4_HUMAN/tr|B4DV42|B4DV42_HUMAN/tr|Q53G85|Q53G85_HUMAN/tr|Q6IPT9|Q6IPT9_HUMAN/tr|Q6P082|Q6P082_HUMAN/tr|Q96C29|Q96C29_HUMAN/tr|Q504Z0|Q504Z0_HUMAN/tr|Q96RE1|Q96RE1_HUMAN/tr|Q53GA1|Q53GA1_HUMAN/tr|B4DNE0|B4DNE0_HUMAN/tr|Q53GE9|…		4.68	0		0	2	MASCOT		T
	P13063_NL,30285	K.DGNASGTTLLEALDCILPPTRPTDKPLR.L	3021.57	-0.00239	3	1	36.47	0	0.023	0|0	sp|P68104|EF1A1_HUMAN/sp|Q5VTE0|EF1A3_HUMAN/tr|Q6IPS9|Q6IPS9_HUMAN/tr|Q8IUB0|Q8IUB0_HUMAN/tr|Q6IQ15|Q6IQ15_HUMAN/tr|Q8TBL1|Q8TBL1_HUMAN/tr|Q6IPN6|Q6IPN6_HUMAN/tr|A8K9C4|A8K9C4_HUMAN/tr|B4DV42|B4DV42_HUMAN/tr|Q53G85|Q53G85_HUMAN/tr|Q6IPT9|Q6IPT9_HUMAN/tr|Q6P082|Q6P082_HUMAN/tr|Q96C29|Q96C29_HUMAN/tr|Q504Z0|Q504Z0_HUMAN/tr|Q96RE1|Q96RE1_HUMAN/tr|Q53GA1|Q53GA1_HUMAN/tr|B4DNE0|B4DNE0_HUMAN/tr|Q53GE9|…		4.68	0		0	2	MASCOT		T
	P13063_NL,30328	K.DGNASGTTLLEALDCILPPTRPTDKPLR.L	3021.57	-0.0043	4	1	41.42	0	0.00728	0|0	sp|P68104|EF1A1_HUMAN/sp|Q5VTE0|EF1A3_HUMAN/tr|Q6IPS9|Q6IPS9_HUMAN/tr|Q8IUB0|Q8IUB0_HUMAN/tr|Q6IQ15|Q6IQ15_HUMAN/tr|Q8TBL1|Q8TBL1_HUMAN/tr|Q6IPN6|Q6IPN6_HUMAN/tr|A8K9C4|A8K9C4_HUMAN/tr|B4DV42|B4DV42_HUMAN/tr|Q53G85|Q53G85_HUMAN/tr|Q6IPT9|Q6IPT9_HUMAN/tr|Q6P082|Q6P082_HUMAN/tr|Q96C29|Q96C29_HUMAN/tr|Q504Z0|Q504Z0_HUMAN/tr|Q96RE1|Q96RE1_HUMAN/tr|Q53GA1|Q53GA1_HUMAN/tr|B4DNE0|B4DNE0_HUMAN/tr|Q53GE9|…		4.68	0		0	2	MASCOT		T
	P13063_NL,15260	K.IGGIGTVPVGR.V	1025.61	-0.00052	2	1	52.29	0	0.000274	0|0	sp|P68104|EF1A1_HUMAN/sp|Q05639|EF1A2_HUMAN/sp|Q5VTE0|EF1A3_HUMAN/tr|Q6IPS9|Q6IPS9_HUMAN/tr|Q16577|Q16577_HUMAN/tr|Q8IUB0|Q8IUB0_HUMAN/tr|Q6IQ15|Q6IQ15_HUMAN/tr|Q9NZS6|Q9NZS6_HUMAN/tr|Q8TBL1|Q8TBL1_HUMAN/tr|Q6IPN6|Q6IPN6_HUMAN/tr|Q59GP5|Q59GP5_HUMAN/tr|A8K9C4|A8K9C4_HUMAN/tr|Q53G85|Q53G85_HUMAN/tr|Q6IPT9|Q6IPT9_HUMAN/tr|Q6P082|Q6P082_HUMAN/tr|Q96C29|Q96C29_HUMAN/tr|B4E2C5|B4E2C5_HUMAN/tr|Q504Z0|Q…		9.75	0		0	2	MASCOT		T
	P13063_NL,15438	K.IGGIGTVPVGR.V	1025.61	0.00012	2	1	59.84	0	4.81e-05	0|0	sp|P68104|EF1A1_HUMAN/sp|Q05639|EF1A2_HUMAN/sp|Q5VTE0|EF1A3_HUMAN/tr|Q6IPS9|Q6IPS9_HUMAN/tr|Q16577|Q16577_HUMAN/tr|Q8IUB0|Q8IUB0_HUMAN/tr|Q6IQ15|Q6IQ15_HUMAN/tr|Q9NZS6|Q9NZS6_HUMAN/tr|Q8TBL1|Q8TBL1_HUMAN/tr|Q6IPN6|Q6IPN6_HUMAN/tr|Q59GP5|Q59GP5_HUMAN/tr|A8K9C4|A8K9C4_HUMAN/tr|Q53G85|Q53G85_HUMAN/tr|Q6IPT9|Q6IPT9_HUMAN/tr|Q6P082|Q6P082_HUMAN/tr|Q96C29|Q96C29_HUMAN/tr|B4E2C5|B4E2C5_HUMAN/tr|Q504Z0|Q…		9.75	0		0	2	MASCOT		T
	P13063_NL,15636	K.IGGIGTVPVGR.V	1025.61	-0.00052	2	1	51.23	0	0.000349	0|0	sp|P68104|EF1A1_HUMAN/sp|Q05639|EF1A2_HUMAN/sp|Q5VTE0|EF1A3_HUMAN/tr|Q6IPS9|Q6IPS9_HUMAN/tr|Q16577|Q16577_HUMAN/tr|Q8IUB0|Q8IUB0_HUMAN/tr|Q6IQ15|Q6IQ15_HUMAN/tr|Q9NZS6|Q9NZS6_HUMAN/tr|Q8TBL1|Q8TBL1_HUMAN/tr|Q6IPN6|Q6IPN6_HUMAN/tr|Q59GP5|Q59GP5_HUMAN/tr|A8K9C4|A8K9C4_HUMAN/tr|Q53G85|Q53G85_HUMAN/tr|Q6IPT9|Q6IPT9_HUMAN/tr|Q6P082|Q6P082_HUMAN/tr|Q96C29|Q96C29_HUMAN/tr|B4E2C5|B4E2C5_HUMAN/tr|Q504Z0|Q…		9.75	0		0	2	MASCOT		T
	P13063_NL,12244	K.QLIVGVNK.M ! K.QLIVGVNK.S	870.541	-0.00124	2	1	47.7	0	0.00109	0|0	sp|P68104|EF1A1_HUMAN/sp|Q05639|EF1A2_HUMAN/sp|Q5VTE0|EF1A3_HUMAN/tr|Q6IPS9|Q6IPS9_HUMAN/tr|Q16577|Q16577_HUMAN/tr|Q8IUB0|Q8IUB0_HUMAN/tr|Q6IPN6|Q6IPN6_HUMAN/tr|Q59GP5|Q59GP5_HUMAN/tr|A8K9C4|A8K9C4_HUMAN/tr|B4DV42|B4DV42_HUMAN/tr|Q53G85|Q53G85_HUMAN/tr|Q6IPT9|Q6IPT9_HUMAN/tr|Q96RE1|Q96RE1_HUMAN/tr|Q53GA1|Q53GA1_HUMAN/tr|Q53GE9|Q53GE9_HUMAN/tr|Q53HR1|Q53HR1_HUMAN/tr|Q53HQ7|Q53HQ7_HUMAN/tr|A9X7H1|A…		8.75	0		0	2	MASCOT		T
	P13063_NL,9487	K.STTTGHLIYK.C ! K.STTTGHLIYK.F	1120.6	-0.00025	2	1	59.12	0	0.000208	0|0	sp|P68104|EF1A1_HUMAN/sp|Q05639|EF1A2_HUMAN/sp|Q5VTE0|EF1A3_HUMAN/tr|Q6IPS9|Q6IPS9_HUMAN/tr|Q5JR01|Q5JR01_HUMAN/tr|A6PW80|A6PW80_HUMAN/tr|Q6IQ15|Q6IQ15_HUMAN/tr|Q6IPN6|Q6IPN6_HUMAN/tr|Q53G85|Q53G85_HUMAN/tr|Q53GA1|Q53GA1_HUMAN/tr|B4DNE0|B4DNE0_HUMAN/tr|Q53GE9|Q53GE9_HUMAN/tr|Q53HQ7|Q53HQ7_HUMAN/tr|Q6NSH7|Q6NSH7_HUMAN/tr|Q53HR5|Q53HR5_HUMAN/tr|Q6NS35|Q6NS35_HUMAN/tr|Q9H2I7|Q9H2I7_HUMAN/tr|Q53HM9|Q…		8.33	0		0	2	MASCOT		T
	P13063_NL,9680	K.STTTGHLIYK.C ! K.STTTGHLIYK.F	1120.6	-0.00295	2	1	44.38	0	0.00541	0|0	sp|P68104|EF1A1_HUMAN/sp|Q05639|EF1A2_HUMAN/sp|Q5VTE0|EF1A3_HUMAN/tr|Q6IPS9|Q6IPS9_HUMAN/tr|Q5JR01|Q5JR01_HUMAN/tr|A6PW80|A6PW80_HUMAN/tr|Q6IQ15|Q6IQ15_HUMAN/tr|Q6IPN6|Q6IPN6_HUMAN/tr|Q53G85|Q53G85_HUMAN/tr|Q53GA1|Q53GA1_HUMAN/tr|B4DNE0|B4DNE0_HUMAN/tr|Q53GE9|Q53GE9_HUMAN/tr|Q53HQ7|Q53HQ7_HUMAN/tr|Q6NSH7|Q6NSH7_HUMAN/tr|Q53HR5|Q53HR5_HUMAN/tr|Q6NS35|Q6NS35_HUMAN/tr|Q9H2I7|Q9H2I7_HUMAN/tr|Q53HM9|Q…		8.33	0		0	2	MASCOT		T
	P13063_NL,18389	K.YYVTIIDAPGHR.D ! -.YYVTIIDAPGHR.D	1404.73	0.00089	3	1	44.78	0	0.00562	0|0	sp|P68104|EF1A1_HUMAN/sp|Q5VTE0|EF1A3_HUMAN/tr|Q6IPS9|Q6IPS9_HUMAN/tr|Q5JR01|Q5JR01_HUMAN/tr|A6PW80|A6PW80_HUMAN/tr|Q16577|Q16577_HUMAN/tr|Q6IQ15|Q6IQ15_HUMAN/tr|Q9NZS6|Q9NZS6_HUMAN/tr|Q6IPN6|Q6IPN6_HUMAN/tr|A8K9C4|A8K9C4_HUMAN/tr|B4DV42|B4DV42_HUMAN/tr|Q53G85|Q53G85_HUMAN/tr|Q6IPT9|Q6IPT9_HUMAN/tr|Q96RE1|Q96RE1_HUMAN/tr|Q53GA1|Q53GA1_HUMAN/tr|B4DNE0|B4DNE0_HUMAN/tr|Q53GE9|Q53GE9_HUMAN/tr|Q53HQ7|…		6.74	0		0	2	MASCOT		T
	P13063_NL,18439	K.YYVTIIDAPGHR.D ! -.YYVTIIDAPGHR.D	1404.73	0.00069	2	1	73.73	0	7.15e-06	0|0	sp|P68104|EF1A1_HUMAN/sp|Q5VTE0|EF1A3_HUMAN/tr|Q6IPS9|Q6IPS9_HUMAN/tr|Q5JR01|Q5JR01_HUMAN/tr|A6PW80|A6PW80_HUMAN/tr|Q16577|Q16577_HUMAN/tr|Q6IQ15|Q6IQ15_HUMAN/tr|Q9NZS6|Q9NZS6_HUMAN/tr|Q6IPN6|Q6IPN6_HUMAN/tr|A8K9C4|A8K9C4_HUMAN/tr|B4DV42|B4DV42_HUMAN/tr|Q53G85|Q53G85_HUMAN/tr|Q6IPT9|Q6IPT9_HUMAN/tr|Q96RE1|Q96RE1_HUMAN/tr|Q53GA1|Q53GA1_HUMAN/tr|B4DNE0|B4DNE0_HUMAN/tr|Q53GE9|Q53GE9_HUMAN/tr|Q53HQ7|…		6.74	0		0	2	MASCOT		T
	P13063_NL,18565	K.YYVTIIDAPGHR.D ! -.YYVTIIDAPGHR.D	1404.73	-0.00121	3	1	59.39	0	0.000196	0|0	sp|P68104|EF1A1_HUMAN/sp|Q5VTE0|EF1A3_HUMAN/tr|Q6IPS9|Q6IPS9_HUMAN/tr|Q5JR01|Q5JR01_HUMAN/tr|A6PW80|A6PW80_HUMAN/tr|Q16577|Q16577_HUMAN/tr|Q6IQ15|Q6IQ15_HUMAN/tr|Q9NZS6|Q9NZS6_HUMAN/tr|Q6IPN6|Q6IPN6_HUMAN/tr|A8K9C4|A8K9C4_HUMAN/tr|B4DV42|B4DV42_HUMAN/tr|Q53G85|Q53G85_HUMAN/tr|Q6IPT9|Q6IPT9_HUMAN/tr|Q96RE1|Q96RE1_HUMAN/tr|Q53GA1|Q53GA1_HUMAN/tr|B4DNE0|B4DNE0_HUMAN/tr|Q53GE9|Q53GE9_HUMAN/tr|Q53HQ7|…		6.74	0		0	2	MASCOT		T
	P13063_NL,18616	K.YYVTIIDAPGHR.D ! -.YYVTIIDAPGHR.D	1404.73	-0.00095	2	1	60.15	0	0.000164	0|0	sp|P68104|EF1A1_HUMAN/sp|Q5VTE0|EF1A3_HUMAN/tr|Q6IPS9|Q6IPS9_HUMAN/tr|Q5JR01|Q5JR01_HUMAN/tr|A6PW80|A6PW80_HUMAN/tr|Q16577|Q16577_HUMAN/tr|Q6IQ15|Q6IQ15_HUMAN/tr|Q9NZS6|Q9NZS6_HUMAN/tr|Q6IPN6|Q6IPN6_HUMAN/tr|A8K9C4|A8K9C4_HUMAN/tr|B4DV42|B4DV42_HUMAN/tr|Q53G85|Q53G85_HUMAN/tr|Q6IPT9|Q6IPT9_HUMAN/tr|Q96RE1|Q96RE1_HUMAN/tr|Q53GA1|Q53GA1_HUMAN/tr|B4DNE0|B4DNE0_HUMAN/tr|Q53GE9|Q53GE9_HUMAN/tr|Q53HQ7|…		6.74	0		0	2	MASCOT		T
	P13063_NL,18720	K.YYVTIIDAPGHR.D ! -.YYVTIIDAPGHR.D	1404.73	0.00065	3	1	41.13	0	0.013	0|0	sp|P68104|EF1A1_HUMAN/sp|Q5VTE0|EF1A3_HUMAN/tr|Q6IPS9|Q6IPS9_HUMAN/tr|Q5JR01|Q5JR01_HUMAN/tr|A6PW80|A6PW80_HUMAN/tr|Q16577|Q16577_HUMAN/tr|Q6IQ15|Q6IQ15_HUMAN/tr|Q9NZS6|Q9NZS6_HUMAN/tr|Q6IPN6|Q6IPN6_HUMAN/tr|A8K9C4|A8K9C4_HUMAN/tr|B4DV42|B4DV42_HUMAN/tr|Q53G85|Q53G85_HUMAN/tr|Q6IPT9|Q6IPT9_HUMAN/tr|Q96RE1|Q96RE1_HUMAN/tr|Q53GA1|Q53GA1_HUMAN/tr|B4DNE0|B4DNE0_HUMAN/tr|Q53GE9|Q53GE9_HUMAN/tr|Q53HQ7|…		6.74	0		0	2	MASCOT		T
	P13063_NL,18882	K.YYVTIIDAPGHR.D ! -.YYVTIIDAPGHR.D	1404.73	-0.00175	3	1	28.8	0	0.221	0|0	sp|P68104|EF1A1_HUMAN/sp|Q5VTE0|EF1A3_HUMAN/tr|Q6IPS9|Q6IPS9_HUMAN/tr|Q5JR01|Q5JR01_HUMAN/tr|A6PW80|A6PW80_HUMAN/tr|Q16577|Q16577_HUMAN/tr|Q6IQ15|Q6IQ15_HUMAN/tr|Q9NZS6|Q9NZS6_HUMAN/tr|Q6IPN6|Q6IPN6_HUMAN/tr|A8K9C4|A8K9C4_HUMAN/tr|B4DV42|B4DV42_HUMAN/tr|Q53G85|Q53G85_HUMAN/tr|Q6IPT9|Q6IPT9_HUMAN/tr|Q96RE1|Q96RE1_HUMAN/tr|Q53GA1|Q53GA1_HUMAN/tr|B4DNE0|B4DNE0_HUMAN/tr|Q53GE9|Q53GE9_HUMAN/tr|Q53HQ7|…		6.74	0		0	2	MASCOT		T
	P13063_NL,20846	R.EHALLAYTLGVK.Q	1314.74	-0.00398	3	1	42.44	0	0.00895	0|0	sp|P68104|EF1A1_HUMAN/sp|Q05639|EF1A2_HUMAN/sp|Q5VTE0|EF1A3_HUMAN/tr|Q6IPS9|Q6IPS9_HUMAN/tr|Q16577|Q16577_HUMAN/tr|Q8IUB0|Q8IUB0_HUMAN/tr|Q9NZS6|Q9NZS6_HUMAN/tr|Q6IPN6|Q6IPN6_HUMAN/tr|Q59GP5|Q59GP5_HUMAN/tr|A8K9C4|A8K9C4_HUMAN/tr|B4DV42|B4DV42_HUMAN/tr|Q53G85|Q53G85_HUMAN/tr|Q6IPT9|Q6IPT9_HUMAN/tr|Q96RE1|Q96RE1_HUMAN/tr|Q53GA1|Q53GA1_HUMAN/tr|Q53GE9|Q53GE9_HUMAN/tr|Q53HR1|Q53HR1_HUMAN/tr|Q53HQ7|Q…		6.85	0		0	2	MASCOT		T
	P13063_NL,17021	R.LPLQDVYK.I ! R.LPLQDVYK.T	975.551	-0.00358	2	1	44.48	0	0.00523	0|0	sp|P68104|EF1A1_HUMAN/sp|Q05639|EF1A2_HUMAN/sp|Q5VTE0|EF1A3_HUMAN/tr|Q6IPS9|Q6IPS9_HUMAN/tr|Q8IUB0|Q8IUB0_HUMAN/tr|Q6IQ15|Q6IQ15_HUMAN/tr|Q9NZS6|Q9NZS6_HUMAN/tr|Q8TBL1|Q8TBL1_HUMAN/tr|Q6IPN6|Q6IPN6_HUMAN/tr|Q59GP5|Q59GP5_HUMAN/tr|A8K9C4|A8K9C4_HUMAN/tr|Q53G85|Q53G85_HUMAN/tr|Q6IPT9|Q6IPT9_HUMAN/tr|Q6P082|Q6P082_HUMAN/tr|Q96C29|Q96C29_HUMAN/tr|B4E2C5|B4E2C5_HUMAN/tr|Q504Z0|Q504Z0_HUMAN/tr|Q96RE1|Q…		5.84	0		0	2	MASCOT		T
	P13063_NL,12673	R.QTVAVGVIK.A ! R.QTVAVGVIK.N	914.567	-0.00059	2	1	58.86	0	0.000143	0|0	sp|P68104|EF1A1_HUMAN/sp|Q5VTE0|EF1A3_HUMAN/tr|Q6IPS9|Q6IPS9_HUMAN/tr|Q16577|Q16577_HUMAN/tr|Q8IUB0|Q8IUB0_HUMAN/tr|Q6IQ15|Q6IQ15_HUMAN/tr|Q9NZS6|Q9NZS6_HUMAN/tr|Q8TBL1|Q8TBL1_HUMAN/tr|Q6IPN6|Q6IPN6_HUMAN/tr|Q2F837|Q2F837_HUMAN/tr|A8K9C4|A8K9C4_HUMAN/tr|B4DV42|B4DV42_HUMAN/tr|Q53G85|Q53G85_HUMAN/tr|Q6IPT9|Q6IPT9_HUMAN/tr|Q6P082|Q6P082_HUMAN/tr|Q96C29|Q96C29_HUMAN/tr|B4E2C5|B4E2C5_HUMAN/tr|Q96EB3|…		8.75	0		0	2	MASCOT		T
	P13063_NL,23684	R.VETGVLKPGM*VVTFAPVNVTTEVK.S	2531.38	-0.00048	3	1	39.79	0	0.00912	0|0	sp|P68104|EF1A1_HUMAN/sp|Q5VTE0|EF1A3_HUMAN/tr|Q6IPS9|Q6IPS9_HUMAN/tr|Q8IUB0|Q8IUB0_HUMAN/tr|Q6IQ15|Q6IQ15_HUMAN/tr|Q9NZS6|Q9NZS6_HUMAN/tr|Q8TBL1|Q8TBL1_HUMAN/tr|Q6IPN6|Q6IPN6_HUMAN/tr|A8K9C4|A8K9C4_HUMAN/tr|B4DV42|B4DV42_HUMAN/tr|Q53G85|Q53G85_HUMAN/tr|Q6IPT9|Q6IPT9_HUMAN/tr|Q6P082|Q6P082_HUMAN/tr|Q96C29|Q96C29_HUMAN/tr|B4E2C5|B4E2C5_HUMAN/tr|Q504Z0|Q504Z0_HUMAN/tr|Q96RE1|Q96RE1_HUMAN/tr|B4DNE0|…		6.11	0	15.994919 Oxidation (M)	0	2	MASCOT		T
	P13063_NL,23858	R.VETGVLKPGM*VVTFAPVNVTTEVK.S	2531.38	0.00915	3	1	24.02	0	0.379	0|0	sp|P68104|EF1A1_HUMAN/sp|Q5VTE0|EF1A3_HUMAN/tr|Q6IPS9|Q6IPS9_HUMAN/tr|Q8IUB0|Q8IUB0_HUMAN/tr|Q6IQ15|Q6IQ15_HUMAN/tr|Q9NZS6|Q9NZS6_HUMAN/tr|Q8TBL1|Q8TBL1_HUMAN/tr|Q6IPN6|Q6IPN6_HUMAN/tr|A8K9C4|A8K9C4_HUMAN/tr|B4DV42|B4DV42_HUMAN/tr|Q53G85|Q53G85_HUMAN/tr|Q6IPT9|Q6IPT9_HUMAN/tr|Q6P082|Q6P082_HUMAN/tr|Q96C29|Q96C29_HUMAN/tr|B4E2C5|B4E2C5_HUMAN/tr|Q504Z0|Q504Z0_HUMAN/tr|Q96RE1|Q96RE1_HUMAN/tr|B4DNE0|…		6.11	0	15.994919 Oxidation (M)	0	2	MASCOT		T
	P13063_NL,25256	R.VETGVLKPGMVVTFAPVNVTTEVK.S	2515.38	-0.00144	3	1	49.34	0	0.000622	0|0	sp|P68104|EF1A1_HUMAN/sp|Q5VTE0|EF1A3_HUMAN/tr|Q6IPS9|Q6IPS9_HUMAN/tr|Q8IUB0|Q8IUB0_HUMAN/tr|Q6IQ15|Q6IQ15_HUMAN/tr|Q9NZS6|Q9NZS6_HUMAN/tr|Q8TBL1|Q8TBL1_HUMAN/tr|Q6IPN6|Q6IPN6_HUMAN/tr|A8K9C4|A8K9C4_HUMAN/tr|B4DV42|B4DV42_HUMAN/tr|Q53G85|Q53G85_HUMAN/tr|Q6IPT9|Q6IPT9_HUMAN/tr|Q6P082|Q6P082_HUMAN/tr|Q96C29|Q96C29_HUMAN/tr|B4E2C5|B4E2C5_HUMAN/tr|Q504Z0|Q504Z0_HUMAN/tr|Q96RE1|Q96RE1_HUMAN/tr|B4DNE0|…		6.11	0		0	2	MASCOT		T
	P13063_NL,25390	R.VETGVLKPGMVVTFAPVNVTTEVK.S	2515.38	-0.00102	3	1	59.48	0	6.04e-05	0|0	sp|P68104|EF1A1_HUMAN/sp|Q5VTE0|EF1A3_HUMAN/tr|Q6IPS9|Q6IPS9_HUMAN/tr|Q8IUB0|Q8IUB0_HUMAN/tr|Q6IQ15|Q6IQ15_HUMAN/tr|Q9NZS6|Q9NZS6_HUMAN/tr|Q8TBL1|Q8TBL1_HUMAN/tr|Q6IPN6|Q6IPN6_HUMAN/tr|A8K9C4|A8K9C4_HUMAN/tr|B4DV42|B4DV42_HUMAN/tr|Q53G85|Q53G85_HUMAN/tr|Q6IPT9|Q6IPT9_HUMAN/tr|Q6P082|Q6P082_HUMAN/tr|Q96C29|Q96C29_HUMAN/tr|B4E2C5|B4E2C5_HUMAN/tr|Q504Z0|Q504Z0_HUMAN/tr|Q96RE1|Q96RE1_HUMAN/tr|B4DNE0|…		6.11	0		0	2	MASCOT		T
	P13063_NL,25524	R.VETGVLKPGMVVTFAPVNVTTEVK.S	2515.38	-0.00165	3	1	39.4	0	0.00613	0|0	sp|P68104|EF1A1_HUMAN/sp|Q5VTE0|EF1A3_HUMAN/tr|Q6IPS9|Q6IPS9_HUMAN/tr|Q8IUB0|Q8IUB0_HUMAN/tr|Q6IQ15|Q6IQ15_HUMAN/tr|Q9NZS6|Q9NZS6_HUMAN/tr|Q8TBL1|Q8TBL1_HUMAN/tr|Q6IPN6|Q6IPN6_HUMAN/tr|A8K9C4|A8K9C4_HUMAN/tr|B4DV42|B4DV42_HUMAN/tr|Q53G85|Q53G85_HUMAN/tr|Q6IPT9|Q6IPT9_HUMAN/tr|Q6P082|Q6P082_HUMAN/tr|Q96C29|Q96C29_HUMAN/tr|B4E2C5|B4E2C5_HUMAN/tr|Q504Z0|Q504Z0_HUMAN/tr|Q96RE1|Q96RE1_HUMAN/tr|B4DNE0|…		6.11	0		0	2	MASCOT		T
$43-1	sp|P24534|EF1B_HUMAN Elongation factor 1-beta OS=Homo sapiens GN=EEF1B2 PE=1 SV=3	23	9	0.6311	24763.4	4.5
	P13063_NL,9306	K.ASLPGVK.K	671.409	0	2	1	42.56	0	0.00502	0|0	sp|P24534|EF1B_HUMAN/tr|C9JZW3|C9JZW3_HUMAN		8.8	0		0	2	MASCOT		T
	P13063_NL,16157	K.KLQIQCVVEDDK.V ! R.KLQIQCVVEDDK.V	1474.76	-0.00236	3	1	37.11	0	0.0346	0|0	sp|P24534|EF1B_HUMAN/tr|A4D1M6|A4D1M6_HUMAN ! sp|P29692|EF1D_HUMAN/tr|E9PBQ9|E9PBQ9_HUMAN/tr|Q9BW34|Q9BW34_HUMAN/tr|B2RAR6|B2RAR6_HUMAN/tr|E9PQZ1|E9PQZ1_HUMAN/tr|D3DWK1|D3DWK1_HUMAN/tr|E9PRY8|E9PRY8_HUMAN/tr|E9PK01|E9PK01_HUMAN/tr|H0YE58|H0YE58_HUMAN/tr|B4DDU4|B4DDU4_HUMAN/tr|H0YE72|H0YE72_HUMAN		4.56	1		0	2	MASCOT		T
	P13063_NL,16203	K.KLQIQCVVEDDK.V ! R.KLQIQCVVEDDK.V	1474.76	-0.00198	2	1	58.39	0	0.000258	0|0	sp|P24534|EF1B_HUMAN/tr|A4D1M6|A4D1M6_HUMAN ! sp|P29692|EF1D_HUMAN/tr|E9PBQ9|E9PBQ9_HUMAN/tr|Q9BW34|Q9BW34_HUMAN/tr|B2RAR6|B2RAR6_HUMAN/tr|E9PQZ1|E9PQZ1_HUMAN/tr|D3DWK1|D3DWK1_HUMAN/tr|E9PRY8|E9PRY8_HUMAN/tr|E9PK01|E9PK01_HUMAN/tr|H0YE58|H0YE58_HUMAN/tr|B4DDU4|B4DDU4_HUMAN/tr|H0YE72|H0YE72_HUMAN		4.56	1		0	2	MASCOT		T
	P13063_NL,17777	K.LQIQCVVEDDK.V	1346.66	-0.00042	2	1	48.52	0	0.00241	0|0	sp|P24534|EF1B_HUMAN/sp|P29692|EF1D_HUMAN/tr|A4D1M6|A4D1M6_HUMAN/tr|E9PBQ9|E9PBQ9_HUMAN/tr|Q9BW34|Q9BW34_HUMAN/tr|B2RAR6|B2RAR6_HUMAN/tr|E9PQZ1|E9PQZ1_HUMAN/tr|D3DWK1|D3DWK1_HUMAN/tr|E9PRY8|E9PRY8_HUMAN/tr|E9PK01|E9PK01_HUMAN/tr|H0YE58|H0YE58_HUMAN/tr|B4DDU4|B4DDU4_HUMAN/tr|H0YE72|H0YE72_HUMAN		4.03	0		0	2	MASCOT		T
	P13063_NL,17959	K.LQIQCVVEDDK.V	1346.66	0.0003	2	1	65.02	0	5.4e-05	0|0	sp|P24534|EF1B_HUMAN/sp|P29692|EF1D_HUMAN/tr|A4D1M6|A4D1M6_HUMAN/tr|E9PBQ9|E9PBQ9_HUMAN/tr|Q9BW34|Q9BW34_HUMAN/tr|B2RAR6|B2RAR6_HUMAN/tr|E9PQZ1|E9PQZ1_HUMAN/tr|D3DWK1|D3DWK1_HUMAN/tr|E9PRY8|E9PRY8_HUMAN/tr|E9PK01|E9PK01_HUMAN/tr|H0YE58|H0YE58_HUMAN/tr|B4DDU4|B4DDU4_HUMAN/tr|H0YE72|H0YE72_HUMAN		4.03	0		0	2	MASCOT		T
	P13063_NL,26215	K.SPAGLQVLNDYLADK.S	1603.83	0.00561	2	1	85.68	0	4.63e-07	0|0	sp|P24534|EF1B_HUMAN/tr|F2Z2G2|F2Z2G2_HUMAN/tr|C9JZW3|C9JZW3_HUMAN/tr|F8WF65|F8WF65_HUMAN		4.21	0		0	2	MASCOT		T
	P13063_NL,26347	K.SPAGLQVLNDYLADK.S	1603.83	-0.00013	2	1	101.37	0	1.23e-08	0|0	sp|P24534|EF1B_HUMAN/tr|F2Z2G2|F2Z2G2_HUMAN/tr|C9JZW3|C9JZW3_HUMAN/tr|F8WF65|F8WF65_HUMAN		4.21	0		0	2	MASCOT		T
	P13063_NL,26476	K.SPAGLQVLNDYLADK.S	1603.83	0.00091	2	1	75.21	0	5.12e-06	0|0	sp|P24534|EF1B_HUMAN/tr|F2Z2G2|F2Z2G2_HUMAN/tr|C9JZW3|C9JZW3_HUMAN/tr|F8WF65|F8WF65_HUMAN		4.21	0		0	2	MASCOT		T
	P13063_NL,26681	K.SPAGLQVLNDYLADK.S	1603.83	-0.00497	2	1	50.48	0	0.00148	0|0	sp|P24534|EF1B_HUMAN/tr|F2Z2G2|F2Z2G2_HUMAN/tr|C9JZW3|C9JZW3_HUMAN/tr|F8WF65|F8WF65_HUMAN		4.21	0		0	2	MASCOT		T
	P13063_NL,24282	K.SSILLDVKPWDDETDMAK.L	2063	0.00228	3	1	31.42	0	0.137	0|0	sp|P24534|EF1B_HUMAN/tr|A4D1M6|A4D1M6_HUMAN		4.04	0		0	2	MASCOT		T
	P13063_NL,24407	K.SSILLDVKPWDDETDMAK.L	2063	-0.00167	2	1	106.55	0	4.31e-09	0|0	sp|P24534|EF1B_HUMAN/tr|A4D1M6|A4D1M6_HUMAN		4.04	0		0	2	MASCOT		T
	P13063_NL,24416	K.SSILLDVKPWDDETDMAK.L	2063	-0.00135	3	1	50.23	0	0.00185	0|0	sp|P24534|EF1B_HUMAN/tr|A4D1M6|A4D1M6_HUMAN		4.04	0		0	2	MASCOT		T
	P13063_NL,29038	K.SYIEGYVPSQADVAVFEAVSSPPPADLCHALR.W	3445.67	-0.00205	3	1	28.14	0	0.16	0|0	sp|P24534|EF1B_HUMAN/tr|F2Z2G2|F2Z2G2_HUMAN/tr|C9JZW3|C9JZW3_HUMAN		4.31	0		0	2	MASCOT		T
	P13063_NL,33534	K.VGTDMLEEQITAFEDYVQSMDVAAFNK.I	3051.4	-0.00892	3	1	72.99	0	3.32e-06	0|0	sp|P24534|EF1B_HUMAN/tr|A4D1M6|A4D1M6_HUMAN		3.71	0		0	2	MASCOT		T
	P13063_NL,12113	K.YGPADVEDTTGSGATDSK.D	1770.77	0.00214	2	1	90.36	0	2.39e-08	0|0	sp|P24534|EF1B_HUMAN/tr|A4D1M6|A4D1M6_HUMAN/tr|C9JZW3|C9JZW3_HUMAN		3.84	0		0	2	MASCOT		T
	P13063_NL,12288	K.YGPADVEDTTGSGATDSK.D	1770.77	-0.00046	2	1	125.83	0	7.5e-12	0|0	sp|P24534|EF1B_HUMAN/tr|A4D1M6|A4D1M6_HUMAN/tr|C9JZW3|C9JZW3_HUMAN		3.84	0		0	2	MASCOT		T
	P13063_NL,12459	K.YGPADVEDTTGSGATDSK.D	1770.77	-0.00062	2	1	113.81	0	1.19e-10	0|0	sp|P24534|EF1B_HUMAN/tr|A4D1M6|A4D1M6_HUMAN/tr|C9JZW3|C9JZW3_HUMAN		3.84	0		0	2	MASCOT		T
	P13063_NL,12628	K.YGPADVEDTTGSGATDSK.D	1770.77	-0.00022	2	1	98.59	0	3.97e-09	0|0	sp|P24534|EF1B_HUMAN/tr|A4D1M6|A4D1M6_HUMAN/tr|C9JZW3|C9JZW3_HUMAN		3.84	0		0	2	MASCOT		T
	P13063_NL,12800	K.YGPADVEDTTGSGATDSK.D	1770.77	0.00062	2	1	61.25	0	2.16e-05	0|0	sp|P24534|EF1B_HUMAN/tr|A4D1M6|A4D1M6_HUMAN/tr|C9JZW3|C9JZW3_HUMAN		3.84	0		0	2	MASCOT		T
	P13063_NL,20127	R.SIQADGLVWGSSK.L	1347.69	0.00112	2	1	69.58	0	2.27e-05	0|0	sp|P24534|EF1B_HUMAN/tr|A4D1M6|A4D1M6_HUMAN		5.55	0		0	2	MASCOT		T
	P13063_NL,20273	R.SIQADGLVWGSSK.L	1347.69	-0.00178	2	1	70.31	0	1.91e-05	0|0	sp|P24534|EF1B_HUMAN/tr|A4D1M6|A4D1M6_HUMAN		5.55	0		0	2	MASCOT		T
	P13063_NL,20423	R.SIQADGLVWGSSK.L	1347.69	-0.00064	2	1	69.83	0	2.15e-05	0|0	sp|P24534|EF1B_HUMAN/tr|A4D1M6|A4D1M6_HUMAN		5.55	0		0	2	MASCOT		T
	P13063_NL,20762	R.SIQADGLVWGSSK.L	1347.69	-0.00088	2	1	58.66	0	0.000281	0|0	sp|P24534|EF1B_HUMAN/tr|A4D1M6|A4D1M6_HUMAN		5.55	0		0	2	MASCOT		T
$44-1	sp|P05388|RLA0_HUMAN 60S acidic ribosomal protein P0 OS=Homo sapiens GN=RPLP0 PE=1 SV=1	18	9	0.4259	34273.1	5.72
$44-2	tr|A8K4Z4|A8K4Z4_HUMAN cDNA FLJ75549, highly similar to Homo sapiens ribosomal protein, large, P0 (RPLP0), transcript variant 1, mRNA OS=Homo sapiens PE=2 SV=1	18	9	0.4259	34239.1	5.72
$44-3	tr|Q53HW2|Q53HW2_HUMAN Ribosomal protein P0 variant (Fragment) OS=Homo sapiens PE=2 SV=1	18	9	0.4259	34301.1	5.72
	P13063_NL,26930	K.AFLADPSAFVAAAPVAAATTAAPAAAAAPAK.V	2752.47	0.00153	3	1	71.19	0	6.8e-06	0|0	sp|P05388|RLA0_HUMAN/tr|Q3B7A4|Q3B7A4_HUMAN/tr|Q3MHV2|Q3MHV2_HUMAN/tr|Q53HW2|Q53HW2_HUMAN/tr|B4E3D5|B4E3D5_HUMAN/tr|Q53HK9|Q53HK9_HUMAN/tr|F8W1K8|F8W1K8_HUMAN/tr|Q6NSF2|Q6NSF2_HUMAN/tr|F8VWS0|F8VWS0_HUMAN/tr|A8K4Z4|A8K4Z4_HUMAN		5.88	0		0	2	MASCOT		T
	P13063_NL,26957	K.AFLADPSAFVAAAPVAAATTAAPAAAAAPAK.V	2752.47	0.00867	2	1	89.32	0	1.09e-07	0|0	sp|P05388|RLA0_HUMAN/tr|Q3B7A4|Q3B7A4_HUMAN/tr|Q3MHV2|Q3MHV2_HUMAN/tr|Q53HW2|Q53HW2_HUMAN/tr|B4E3D5|B4E3D5_HUMAN/tr|Q53HK9|Q53HK9_HUMAN/tr|F8W1K8|F8W1K8_HUMAN/tr|Q6NSF2|Q6NSF2_HUMAN/tr|F8VWS0|F8VWS0_HUMAN/tr|A8K4Z4|A8K4Z4_HUMAN		5.88	0		0	2	MASCOT		T
	P13063_NL,27052	K.AFLADPSAFVAAAPVAAATTAAPAAAAAPAK.V	2752.47	-0.00096	3	1	76.22	0	2.08e-06	0|0	sp|P05388|RLA0_HUMAN/tr|Q3B7A4|Q3B7A4_HUMAN/tr|Q3MHV2|Q3MHV2_HUMAN/tr|Q53HW2|Q53HW2_HUMAN/tr|B4E3D5|B4E3D5_HUMAN/tr|Q53HK9|Q53HK9_HUMAN/tr|F8W1K8|F8W1K8_HUMAN/tr|Q6NSF2|Q6NSF2_HUMAN/tr|F8VWS0|F8VWS0_HUMAN/tr|A8K4Z4|A8K4Z4_HUMAN		5.88	0		0	2	MASCOT		T
	P13063_NL,15834	K.CFIVGADNVGSK.Q	1266.61	0.00115	2	1	51.37	0	0.000834	0|0	sp|Q8NHW5|RLA0L_HUMAN/sp|P05388|RLA0_HUMAN/tr|G3V210|G3V210_HUMAN/tr|Q3B7A4|Q3B7A4_HUMAN/tr|F8VQY6|F8VQY6_HUMAN/tr|F8VRK7|F8VRK7_HUMAN/tr|Q53HW2|Q53HW2_HUMAN/tr|F8VWV4|F8VWV4_HUMAN/tr|F8VU65|F8VU65_HUMAN/tr|F8VZS0|F8VZS0_HUMAN/tr|Q53HK9|Q53HK9_HUMAN/tr|Q6NSF2|Q6NSF2_HUMAN/tr|F8VWS0|F8VWS0_HUMAN/tr|A8K4Z4|A8K4Z4_HUMAN/tr|F8VS58|F8VS58_HUMAN/tr|F8VPE8|F8VPE8_HUMAN		5.83	0		0	2	MASCOT		T
	P13063_NL,16025	K.CFIVGADNVGSK.Q	1266.61	0.00155	2	1	64.02	0	4.68e-05	0|0	sp|Q8NHW5|RLA0L_HUMAN/sp|P05388|RLA0_HUMAN/tr|G3V210|G3V210_HUMAN/tr|Q3B7A4|Q3B7A4_HUMAN/tr|F8VQY6|F8VQY6_HUMAN/tr|F8VRK7|F8VRK7_HUMAN/tr|Q53HW2|Q53HW2_HUMAN/tr|F8VWV4|F8VWV4_HUMAN/tr|F8VU65|F8VU65_HUMAN/tr|F8VZS0|F8VZS0_HUMAN/tr|Q53HK9|Q53HK9_HUMAN/tr|Q6NSF2|Q6NSF2_HUMAN/tr|F8VWS0|F8VWS0_HUMAN/tr|A8K4Z4|A8K4Z4_HUMAN/tr|F8VS58|F8VS58_HUMAN/tr|F8VPE8|F8VPE8_HUMAN		5.83	0		0	2	MASCOT		T
	P13063_NL,12100	K.EDLTEIR.D	875.447	-6e-05	2	1	60.3	0	0.000199	0|0	sp|Q8NHW5|RLA0L_HUMAN/sp|P05388|RLA0_HUMAN/tr|G3V210|G3V210_HUMAN/tr|Q3B7A4|Q3B7A4_HUMAN/tr|F8VQY6|F8VQY6_HUMAN/tr|F8VRK7|F8VRK7_HUMAN/tr|Q53HW2|Q53HW2_HUMAN/tr|B4E3D5|B4E3D5_HUMAN/tr|F8VWV4|F8VWV4_HUMAN/tr|F8VU65|F8VU65_HUMAN/tr|F8VZS0|F8VZS0_HUMAN/tr|Q53HK9|Q53HK9_HUMAN/tr|Q6NSF2|Q6NSF2_HUMAN/tr|F8VW21|F8VW21_HUMAN/tr|F8VWS0|F8VWS0_HUMAN/tr|A8K4Z4|A8K4Z4_HUMAN/tr|F8VS58|F8VS58_HUMAN/tr|F8VPE8|F…		4.14	0		0	2	MASCOT		T
	P13063_NL,12275	K.EDLTEIR.D	875.447	0.0003	2	1	61.45	0	0.000157	0|0	sp|Q8NHW5|RLA0L_HUMAN/sp|P05388|RLA0_HUMAN/tr|G3V210|G3V210_HUMAN/tr|Q3B7A4|Q3B7A4_HUMAN/tr|F8VQY6|F8VQY6_HUMAN/tr|F8VRK7|F8VRK7_HUMAN/tr|Q53HW2|Q53HW2_HUMAN/tr|B4E3D5|B4E3D5_HUMAN/tr|F8VWV4|F8VWV4_HUMAN/tr|F8VU65|F8VU65_HUMAN/tr|F8VZS0|F8VZS0_HUMAN/tr|Q53HK9|Q53HK9_HUMAN/tr|Q6NSF2|Q6NSF2_HUMAN/tr|F8VW21|F8VW21_HUMAN/tr|F8VWS0|F8VWS0_HUMAN/tr|A8K4Z4|A8K4Z4_HUMAN/tr|F8VS58|F8VS58_HUMAN/tr|F8VPE8|F…		4.14	0		0	2	MASCOT		T
	P13063_NL,22521	K.IIQLLDDYPK.C	1217.68	0.00037	2	1	62.54	0	8.24e-05	0|0	sp|Q8NHW5|RLA0L_HUMAN/sp|P05388|RLA0_HUMAN/tr|G3V210|G3V210_HUMAN/tr|Q3B7A4|Q3B7A4_HUMAN/tr|F8VQY6|F8VQY6_HUMAN/tr|F8VRK7|F8VRK7_HUMAN/tr|Q53HW2|Q53HW2_HUMAN/tr|B4E3D5|B4E3D5_HUMAN/tr|F8VU65|F8VU65_HUMAN/tr|F8VZS0|F8VZS0_HUMAN/tr|Q53HK9|Q53HK9_HUMAN/tr|Q6NSF2|Q6NSF2_HUMAN/tr|F8VWS0|F8VWS0_HUMAN/tr|A8K4Z4|A8K4Z4_HUMAN/tr|F8VS58|F8VS58_HUMAN		4.21	0		0	2	MASCOT		T
	P13063_NL,27122	K.TSFFQALGITTK.I	1313.71	-0.00112	2	1	42.86	0	0.00685	0|0	sp|Q8NHW5|RLA0L_HUMAN/sp|P05388|RLA0_HUMAN/tr|G3V210|G3V210_HUMAN/tr|Q3B7A4|Q3B7A4_HUMAN/tr|Q53HW2|Q53HW2_HUMAN/tr|B4E3D5|B4E3D5_HUMAN/tr|F8VU65|F8VU65_HUMAN/tr|Q6NSF2|Q6NSF2_HUMAN/tr|F8VW21|F8VW21_HUMAN/tr|F8VWS0|F8VWS0_HUMAN/tr|A8K4Z4|A8K4Z4_HUMAN/tr|F8VPE8|F8VPE8_HUMAN		8.41	0		0	2	MASCOT		T
	P13063_NL,27254	K.TSFFQALGITTK.I	1313.71	-0.00064	2	1	41.71	0	0.00961	0|0	sp|Q8NHW5|RLA0L_HUMAN/sp|P05388|RLA0_HUMAN/tr|G3V210|G3V210_HUMAN/tr|Q3B7A4|Q3B7A4_HUMAN/tr|Q53HW2|Q53HW2_HUMAN/tr|B4E3D5|B4E3D5_HUMAN/tr|F8VU65|F8VU65_HUMAN/tr|Q6NSF2|Q6NSF2_HUMAN/tr|F8VW21|F8VW21_HUMAN/tr|F8VWS0|F8VWS0_HUMAN/tr|A8K4Z4|A8K4Z4_HUMAN/tr|F8VPE8|F8VPE8_HUMAN		8.41	0		0	2	MASCOT		T
	P13063_NL,18968	R.AGAIAPCEVTVPAQNTGLGPEK.T	2180.1	0.00153	2	1	42.54	0	0.00846	0|0	sp|Q8NHW5|RLA0L_HUMAN/sp|P05388|RLA0_HUMAN/tr|G3V210|G3V210_HUMAN/tr|Q3B7A4|Q3B7A4_HUMAN/tr|F8VQY6|F8VQY6_HUMAN/tr|F8VRK7|F8VRK7_HUMAN/tr|Q53HW2|Q53HW2_HUMAN/tr|B4E3D5|B4E3D5_HUMAN/tr|F8VU65|F8VU65_HUMAN/tr|Q53HK9|Q53HK9_HUMAN/tr|Q6NSF2|Q6NSF2_HUMAN/tr|F8VW21|F8VW21_HUMAN/tr|F8VWS0|F8VWS0_HUMAN/tr|A8K4Z4|A8K4Z4_HUMAN/tr|F8VPE8|F8VPE8_HUMAN		4.53	0		0	2	MASCOT		T
	P13063_NL,19122	R.AGAIAPCEVTVPAQNTGLGPEK.T	2180.1	-0.00283	2	1	74.65	0	5.12e-06	0|0	sp|Q8NHW5|RLA0L_HUMAN/sp|P05388|RLA0_HUMAN/tr|G3V210|G3V210_HUMAN/tr|Q3B7A4|Q3B7A4_HUMAN/tr|F8VQY6|F8VQY6_HUMAN/tr|F8VRK7|F8VRK7_HUMAN/tr|Q53HW2|Q53HW2_HUMAN/tr|B4E3D5|B4E3D5_HUMAN/tr|F8VU65|F8VU65_HUMAN/tr|Q53HK9|Q53HK9_HUMAN/tr|Q6NSF2|Q6NSF2_HUMAN/tr|F8VW21|F8VW21_HUMAN/tr|F8VWS0|F8VWS0_HUMAN/tr|A8K4Z4|A8K4Z4_HUMAN/tr|F8VPE8|F8VPE8_HUMAN		4.53	0		0	2	MASCOT		T
	P13063_NL,8035	R.GHLENNPALEK.L	1221.62	7e-05	2	1	50.57	0	0.0047	0|0	sp|Q8NHW5|RLA0L_HUMAN/sp|P05388|RLA0_HUMAN/tr|G3V210|G3V210_HUMAN/tr|Q3B7A4|Q3B7A4_HUMAN/tr|F8VQY6|F8VQY6_HUMAN/tr|F8VRK7|F8VRK7_HUMAN/tr|Q53HW2|Q53HW2_HUMAN/tr|F8VWV4|F8VWV4_HUMAN/tr|F8VU65|F8VU65_HUMAN/tr|F8VZS0|F8VZS0_HUMAN/tr|Q53HK9|Q53HK9_HUMAN/tr|Q6NSF2|Q6NSF2_HUMAN/tr|F8VW21|F8VW21_HUMAN/tr|F8VWS0|F8VWS0_HUMAN/tr|A8K4Z4|A8K4Z4_HUMAN/tr|F8VS58|F8VS58_HUMAN/tr|F8VPE8|F8VPE8_HUMAN		5.4	0		0	2	MASCOT		T
	P13063_NL,8178	R.GHLENNPALEK.L	1221.62	-0.00029	2	1	50.51	0	0.00476	0|0	sp|Q8NHW5|RLA0L_HUMAN/sp|P05388|RLA0_HUMAN/tr|G3V210|G3V210_HUMAN/tr|Q3B7A4|Q3B7A4_HUMAN/tr|F8VQY6|F8VQY6_HUMAN/tr|F8VRK7|F8VRK7_HUMAN/tr|Q53HW2|Q53HW2_HUMAN/tr|F8VWV4|F8VWV4_HUMAN/tr|F8VU65|F8VU65_HUMAN/tr|F8VZS0|F8VZS0_HUMAN/tr|Q53HK9|Q53HK9_HUMAN/tr|Q6NSF2|Q6NSF2_HUMAN/tr|F8VW21|F8VW21_HUMAN/tr|F8VWS0|F8VWS0_HUMAN/tr|A8K4Z4|A8K4Z4_HUMAN/tr|F8VS58|F8VS58_HUMAN/tr|F8VPE8|F8VPE8_HUMAN		5.4	0		0	2	MASCOT		T
	P13063_NL,26920	R.GTIEILSDVQLIK.T	1428.83	-0.00138	2	1	56.11	0	0.000208	0|0	sp|Q8NHW5|RLA0L_HUMAN/sp|P05388|RLA0_HUMAN/tr|Q53HW2|Q53HW2_HUMAN/tr|B4E3D5|B4E3D5_HUMAN/tr|F8VU65|F8VU65_HUMAN/tr|Q53HK9|Q53HK9_HUMAN/tr|F8VW21|F8VW21_HUMAN/tr|A8K4Z4|A8K4Z4_HUMAN/tr|F8VPE8|F8VPE8_HUMAN		4.37	0		0	2	MASCOT		T
	P13063_NL,27065	R.VLALSVETDYTFPLAEK.V ! R.VLALSVETDYTFPLAEK.-	1896	-0.00057	2	1	52.38	0	0.000723	0|0	sp|P05388|RLA0_HUMAN/tr|Q3B7A4|Q3B7A4_HUMAN/tr|Q3MHV2|Q3MHV2_HUMAN/tr|Q53HW2|Q53HW2_HUMAN/tr|B4E3D5|B4E3D5_HUMAN/tr|F8VZS0|F8VZS0_HUMAN/tr|Q53HK9|Q53HK9_HUMAN/tr|F8W1K8|F8W1K8_HUMAN/tr|Q6NSF2|Q6NSF2_HUMAN/tr|F8VWS0|F8VWS0_HUMAN/tr|A8K4Z4|A8K4Z4_HUMAN ! tr|F8VW21|F8VW21_HUMAN		4.14	0		0	2	MASCOT		T
	P13063_NL,27197	R.VLALSVETDYTFPLAEK.V ! R.VLALSVETDYTFPLAEK.-	1896	0.00113	2	1	65.48	0	3.48e-05	0|0	sp|P05388|RLA0_HUMAN/tr|Q3B7A4|Q3B7A4_HUMAN/tr|Q3MHV2|Q3MHV2_HUMAN/tr|Q53HW2|Q53HW2_HUMAN/tr|B4E3D5|B4E3D5_HUMAN/tr|F8VZS0|F8VZS0_HUMAN/tr|Q53HK9|Q53HK9_HUMAN/tr|F8W1K8|F8W1K8_HUMAN/tr|Q6NSF2|Q6NSF2_HUMAN/tr|F8VWS0|F8VWS0_HUMAN/tr|A8K4Z4|A8K4Z4_HUMAN ! tr|F8VW21|F8VW21_HUMAN		4.14	0		0	2	MASCOT		T
	P13063_NL,27334	R.VLALSVETDYTFPLAEK.V ! R.VLALSVETDYTFPLAEK.-	1896	-0.00289	2	1	55.02	0	0.000373	0|0	sp|P05388|RLA0_HUMAN/tr|Q3B7A4|Q3B7A4_HUMAN/tr|Q3MHV2|Q3MHV2_HUMAN/tr|Q53HW2|Q53HW2_HUMAN/tr|B4E3D5|B4E3D5_HUMAN/tr|F8VZS0|F8VZS0_HUMAN/tr|Q53HK9|Q53HK9_HUMAN/tr|F8W1K8|F8W1K8_HUMAN/tr|Q6NSF2|Q6NSF2_HUMAN/tr|F8VWS0|F8VWS0_HUMAN/tr|A8K4Z4|A8K4Z4_HUMAN ! tr|F8VW21|F8VW21_HUMAN		4.14	0		0	2	MASCOT		T
$45-1	sp|P61247|RS3A_HUMAN 40S ribosomal protein S3a OS=Homo sapiens GN=RPS3A PE=1 SV=2	18	9	0.3902	29944.6	9.75
$45-2	tr|Q6NXR8|Q6NXR8_HUMAN Ribosomal protein S3A OS=Homo sapiens GN=RPS3A PE=2 SV=1	18	9	0.3902	29974.6	9.75
	P13063_NL,22488	K.ACQSIYPLHDVFVR.K	1704.85	-0.00318	3	1	40.74	0	0.0135	0|0	sp|P61247|RS3A_HUMAN/tr|D6R9B6|D6R9B6_HUMAN/tr|D6RAT0|D6RAT0_HUMAN/tr|Q6NXR8|Q6NXR8_HUMAN/tr|A8K4W0|A8K4W0_HUMAN/tr|D6RG13|D6RG13_HUMAN/tr|H0Y9Y4|H0Y9Y4_HUMAN/tr|D6RB09|D6RB09_HUMAN		6.78	0		0	2	MASCOT		T
	P13063_NL,22629	K.ACQSIYPLHDVFVR.K	1704.85	-0.00036	3	1	25.18	0	0.473	0|0	sp|P61247|RS3A_HUMAN/tr|D6R9B6|D6R9B6_HUMAN/tr|D6RAT0|D6RAT0_HUMAN/tr|Q6NXR8|Q6NXR8_HUMAN/tr|A8K4W0|A8K4W0_HUMAN/tr|D6RG13|D6RG13_HUMAN/tr|H0Y9Y4|H0Y9Y4_HUMAN/tr|D6RB09|D6RB09_HUMAN		6.78	0		0	2	MASCOT		T
	P13063_NL,9706	K.LITEDVQGK.N	1002.55	-0.00205	2	1	47.78	0	0.00358	0|0	sp|P61247|RS3A_HUMAN/tr|D6RAT0|D6RAT0_HUMAN/tr|Q6NXR8|Q6NXR8_HUMAN/tr|A8K4W0|A8K4W0_HUMAN/tr|D6RG13|D6RG13_HUMAN/tr|D6RED7|D6RED7_HUMAN/tr|F5H4F9|F5H4F9_HUMAN/tr|D6RAS7|D6RAS7_HUMAN/tr|H0Y8L7|H0Y8L7_HUMAN/tr|D6RGE0|D6RGE0_HUMAN/tr|E9PFI5|E9PFI5_HUMAN/tr|B7Z3M5|B7Z3M5_HUMAN/tr|D6RB09|D6RB09_HUMAN		4.37	0		0	2	MASCOT		T
	P13063_NL,9133	K.LMELHGEGSSSGK.A	1331.63	-0.00089	2	1	86.18	0	2.23e-07	0|0	sp|P61247|RS3A_HUMAN/tr|D6R9B6|D6R9B6_HUMAN/tr|D6RAT0|D6RAT0_HUMAN/tr|Q6NXR8|Q6NXR8_HUMAN/tr|A8K4W0|A8K4W0_HUMAN/tr|D6RG13|D6RG13_HUMAN/tr|H0Y9Y4|H0Y9Y4_HUMAN		5.4	0		0	2	MASCOT		T
	P13063_NL,15855	K.NCLTNFHGM*DLTR.D	1594.71	-0.00128	3	1	22.03	0	0.361	0|0	sp|P61247|RS3A_HUMAN/tr|D6RAT0|D6RAT0_HUMAN/tr|Q6NXR8|Q6NXR8_HUMAN/tr|A8K4W0|A8K4W0_HUMAN/tr|D6RG13|D6RG13_HUMAN/tr|D6RED7|D6RED7_HUMAN/tr|F5H4F9|F5H4F9_HUMAN/tr|D6RAS7|D6RAS7_HUMAN/tr|H0Y8L7|H0Y8L7_HUMAN/tr|E9PFI5|E9PFI5_HUMAN/tr|B7Z3M5|B7Z3M5_HUMAN/tr|D6RB09|D6RB09_HUMAN		6.74	0	15.994919 Oxidation (M)	0	2	MASCOT		T
	P13063_NL,19990	K.NCLTNFHGMDLTR.D	1578.72	0.00091	3	1	45.38	0	0.00237	0|0	sp|P61247|RS3A_HUMAN/tr|D6RAT0|D6RAT0_HUMAN/tr|Q6NXR8|Q6NXR8_HUMAN/tr|A8K4W0|A8K4W0_HUMAN/tr|D6RG13|D6RG13_HUMAN/tr|D6RED7|D6RED7_HUMAN/tr|F5H4F9|F5H4F9_HUMAN/tr|D6RAS7|D6RAS7_HUMAN/tr|H0Y8L7|H0Y8L7_HUMAN/tr|E9PFI5|E9PFI5_HUMAN/tr|B7Z3M5|B7Z3M5_HUMAN/tr|D6RB09|D6RB09_HUMAN		6.74	0		0	2	MASCOT		T
	P13063_NL,20001	K.NCLTNFHGMDLTR.D	1578.72	0.0007	2	1	53.84	0	0.000337	0|0	sp|P61247|RS3A_HUMAN/tr|D6RAT0|D6RAT0_HUMAN/tr|Q6NXR8|Q6NXR8_HUMAN/tr|A8K4W0|A8K4W0_HUMAN/tr|D6RG13|D6RG13_HUMAN/tr|D6RED7|D6RED7_HUMAN/tr|F5H4F9|F5H4F9_HUMAN/tr|D6RAS7|D6RAS7_HUMAN/tr|H0Y8L7|H0Y8L7_HUMAN/tr|E9PFI5|E9PFI5_HUMAN/tr|B7Z3M5|B7Z3M5_HUMAN/tr|D6RB09|D6RB09_HUMAN		6.74	0		0	2	MASCOT		T
	P13063_NL,5315	K.TSYAQHQQVR.Q ! K.TSYAQHQQVR.-	1217.6	-0.00326	3	1	23.93	0	0.892	0|0	sp|P61247|RS3A_HUMAN/tr|D6R9B6|D6R9B6_HUMAN/tr|D6RAT0|D6RAT0_HUMAN/tr|Q6NXR8|Q6NXR8_HUMAN/tr|A8K4W0|A8K4W0_HUMAN/tr|D6RG13|D6RG13_HUMAN/tr|H0Y9Y4|H0Y9Y4_HUMAN/tr|F5H4F9|F5H4F9_HUMAN/tr|H0Y8L7|H0Y8L7_HUMAN/tr|E9PFI5|E9PFI5_HUMAN/tr|B7Z3M5|B7Z3M5_HUMAN/tr|D6RB09|D6RB09_HUMAN ! tr|D6RAS7|D6RAS7_HUMAN		8.44	0		0	2	MASCOT		T
	P13063_NL,5327	K.TSYAQHQQVR.Q ! K.TSYAQHQQVR.-	1217.6	-0.00235	2	1	46.5	0	0.00498	0|0	sp|P61247|RS3A_HUMAN/tr|D6R9B6|D6R9B6_HUMAN/tr|D6RAT0|D6RAT0_HUMAN/tr|Q6NXR8|Q6NXR8_HUMAN/tr|A8K4W0|A8K4W0_HUMAN/tr|D6RG13|D6RG13_HUMAN/tr|H0Y9Y4|H0Y9Y4_HUMAN/tr|F5H4F9|F5H4F9_HUMAN/tr|H0Y8L7|H0Y8L7_HUMAN/tr|E9PFI5|E9PFI5_HUMAN/tr|B7Z3M5|B7Z3M5_HUMAN/tr|D6RB09|D6RB09_HUMAN ! tr|D6RAS7|D6RAS7_HUMAN		8.44	0		0	2	MASCOT		T
	P13063_NL,5470	K.TSYAQHQQVR.Q ! K.TSYAQHQQVR.-	1217.6	0.001	3	1	27.66	0	0.362	0|0	sp|P61247|RS3A_HUMAN/tr|D6R9B6|D6R9B6_HUMAN/tr|D6RAT0|D6RAT0_HUMAN/tr|Q6NXR8|Q6NXR8_HUMAN/tr|A8K4W0|A8K4W0_HUMAN/tr|D6RG13|D6RG13_HUMAN/tr|H0Y9Y4|H0Y9Y4_HUMAN/tr|F5H4F9|F5H4F9_HUMAN/tr|H0Y8L7|H0Y8L7_HUMAN/tr|E9PFI5|E9PFI5_HUMAN/tr|B7Z3M5|B7Z3M5_HUMAN/tr|D6RB09|D6RB09_HUMAN ! tr|D6RAS7|D6RAS7_HUMAN		8.44	0		0	2	MASCOT		T
	P13063_NL,14078	K.TTDGYLLR.L	938.494	-0.00041	2	1	59.34	0	0.000134	0|0	sp|P61247|RS3A_HUMAN/tr|D6R9B6|D6R9B6_HUMAN/tr|D6RAT0|D6RAT0_HUMAN/tr|Q6NXR8|Q6NXR8_HUMAN/tr|A8K4W0|A8K4W0_HUMAN/tr|D6RG13|D6RG13_HUMAN/tr|H0Y9Y4|H0Y9Y4_HUMAN/tr|D6RED7|D6RED7_HUMAN/tr|F5H4F9|F5H4F9_HUMAN/tr|D6RAS7|D6RAS7_HUMAN/tr|H0Y8L7|H0Y8L7_HUMAN/tr|E9PFI5|E9PFI5_HUMAN/tr|B7Z3M5|B7Z3M5_HUMAN/tr|D6RB09|D6RB09_HUMAN		5.5	0		0	2	MASCOT		T
	P13063_NL,14579	K.VVDPFSK.K	791.43	-0.00151	2	1	41.44	0	0.0129	0|0	sp|P61247|RS3A_HUMAN/tr|Q6NXR8|Q6NXR8_HUMAN/tr|A8K4W0|A8K4W0_HUMAN/tr|H0Y9Y4|H0Y9Y4_HUMAN/tr|F5H4F9|F5H4F9_HUMAN/tr|H0Y8L7|H0Y8L7_HUMAN/tr|E9PFI5|E9PFI5_HUMAN/tr|B7Z3M5|B7Z3M5_HUMAN/tr|D6RI02|D6RI02_HUMAN		5.81	0		0	2	MASCOT		T
	P13063_NL,14747	K.VVDPFSK.K	791.43	-0.00085	2	1	41.76	0	0.012	0|0	sp|P61247|RS3A_HUMAN/tr|Q6NXR8|Q6NXR8_HUMAN/tr|A8K4W0|A8K4W0_HUMAN/tr|H0Y9Y4|H0Y9Y4_HUMAN/tr|F5H4F9|F5H4F9_HUMAN/tr|H0Y8L7|H0Y8L7_HUMAN/tr|E9PFI5|E9PFI5_HUMAN/tr|B7Z3M5|B7Z3M5_HUMAN/tr|D6RI02|D6RI02_HUMAN		5.81	0		0	2	MASCOT		T
	P13063_NL,16516	R.ADGYEPPVQESV.-	1290.58	0.00069	2	1	48.16	0	0.000671	0|0	sp|P61247|RS3A_HUMAN/tr|D6R9B6|D6R9B6_HUMAN/tr|D6RAT0|D6RAT0_HUMAN/tr|Q6NXR8|Q6NXR8_HUMAN/tr|H0Y9Y4|H0Y9Y4_HUMAN		3.57	0		0	2	MASCOT		T
	P13063_NL,28110	R.VFEVSLADLQNDEVAFR.K	1951.98	0.00244	2	1	90.01	0	1.61e-07	0|0	sp|P61247|RS3A_HUMAN/tr|D6RAT0|D6RAT0_HUMAN/tr|Q6NXR8|Q6NXR8_HUMAN/tr|A8K4W0|A8K4W0_HUMAN/tr|D6RG13|D6RG13_HUMAN/tr|D6RED7|D6RED7_HUMAN/tr|F5H4F9|F5H4F9_HUMAN/tr|D6RAS7|D6RAS7_HUMAN/tr|H0Y8L7|H0Y8L7_HUMAN/tr|D6RGE0|D6RGE0_HUMAN/tr|E9PFI5|E9PFI5_HUMAN/tr|B7Z3M5|B7Z3M5_HUMAN/tr|D6RB09|D6RB09_HUMAN/tr|D6RI02|D6RI02_HUMAN		3.92	0		0	2	MASCOT		T
	P13063_NL,28239	R.VFEVSLADLQNDEVAFR.K	1951.98	-0.0052	2	1	91.42	0	1.2e-07	0|0	sp|P61247|RS3A_HUMAN/tr|D6RAT0|D6RAT0_HUMAN/tr|Q6NXR8|Q6NXR8_HUMAN/tr|A8K4W0|A8K4W0_HUMAN/tr|D6RG13|D6RG13_HUMAN/tr|D6RED7|D6RED7_HUMAN/tr|F5H4F9|F5H4F9_HUMAN/tr|D6RAS7|D6RAS7_HUMAN/tr|H0Y8L7|H0Y8L7_HUMAN/tr|D6RGE0|D6RGE0_HUMAN/tr|E9PFI5|E9PFI5_HUMAN/tr|B7Z3M5|B7Z3M5_HUMAN/tr|D6RB09|D6RB09_HUMAN/tr|D6RI02|D6RI02_HUMAN		3.92	0		0	2	MASCOT		T
	P13063_NL,28371	R.VFEVSLADLQNDEVAFR.K	1951.98	-0.00086	2	1	70.13	0	1.58e-05	0|0	sp|P61247|RS3A_HUMAN/tr|D6RAT0|D6RAT0_HUMAN/tr|Q6NXR8|Q6NXR8_HUMAN/tr|A8K4W0|A8K4W0_HUMAN/tr|D6RG13|D6RG13_HUMAN/tr|D6RED7|D6RED7_HUMAN/tr|F5H4F9|F5H4F9_HUMAN/tr|D6RAS7|D6RAS7_HUMAN/tr|H0Y8L7|H0Y8L7_HUMAN/tr|D6RGE0|D6RGE0_HUMAN/tr|E9PFI5|E9PFI5_HUMAN/tr|B7Z3M5|B7Z3M5_HUMAN/tr|D6RB09|D6RB09_HUMAN/tr|D6RI02|D6RI02_HUMAN		3.92	0		0	2	MASCOT		T
	P13063_NL,28564	R.VFEVSLADLQNDEVAFR.K	1951.98	0.00378	2	1	52.26	0	0.000954	0|0	sp|P61247|RS3A_HUMAN/tr|D6RAT0|D6RAT0_HUMAN/tr|Q6NXR8|Q6NXR8_HUMAN/tr|A8K4W0|A8K4W0_HUMAN/tr|D6RG13|D6RG13_HUMAN/tr|D6RED7|D6RED7_HUMAN/tr|F5H4F9|F5H4F9_HUMAN/tr|D6RAS7|D6RAS7_HUMAN/tr|H0Y8L7|H0Y8L7_HUMAN/tr|D6RGE0|D6RGE0_HUMAN/tr|E9PFI5|E9PFI5_HUMAN/tr|B7Z3M5|B7Z3M5_HUMAN/tr|D6RB09|D6RB09_HUMAN/tr|D6RI02|D6RI02_HUMAN		3.92	0		0	2	MASCOT		T
$46-1	sp|P62269|RS18_HUMAN 40S ribosomal protein S18 OS=Homo sapiens GN=RPS18 PE=1 SV=3	15	9	0.4342	17718.5	10.99
	P13063_NL,9488	K.ADIDLTK.R	775.42	0.003	2	1	41.57	0	0.0169	0|0	sp|P62269|RS18_HUMAN		4.21	0		0	2	MASCOT		T
	P13063_NL,9685	K.ADIDLTK.R	775.42	0.00068	2	1	47.56	0	0.00421	0|0	sp|P62269|RS18_HUMAN		4.21	0		0	2	MASCOT		T
	P13063_NL,22360	K.IAFAITAIK.G ! K.IAFAITAIK.-	947.592	-0.00038	2	1	49.92	0	0.000293	0|0	sp|P62269|RS18_HUMAN ! tr|Q5GGW2|Q5GGW2_HUMAN		8.75	0		0	2	MASCOT		T
	P13063_NL,22499	K.IAFAITAIK.G ! K.IAFAITAIK.-	947.592	-0.00028	2	1	51.48	0	0.000205	0|0	sp|P62269|RS18_HUMAN ! tr|Q5GGW2|Q5GGW2_HUMAN		8.75	0		0	2	MASCOT		T
	P13063_NL,7644	K.LREDLER.L	930.5	0.00054	3	1	34.72	0	0.0627	0|0	sp|P62269|RS18_HUMAN/tr|J3JS69|J3JS69_HUMAN		4.68	1		0	2	MASCOT		T
	P13063_NL,9781	K.RAGELTEDEVER.V	1403.68	0.00059	3	1	33.79	0	0.0718	0|0	sp|P62269|RS18_HUMAN		4.25	1		0	2	MASCOT		T
	P13063_NL,14786	K.YSQVLANGLDNK.L	1321.67	-0.00105	2	1	77.85	0	2.8e-06	0|0	sp|P62269|RS18_HUMAN/tr|J3JS69|J3JS69_HUMAN		5.84	0		0	2	MASCOT		T
	P13063_NL,10729	R.AGELTEDEVER.V	1247.57	-0.00019	2	1	63.88	0	2.96e-05	0|0	sp|P62269|RS18_HUMAN		3.91	0		0	2	MASCOT		T
	P13063_NL,7798	R.KADIDLTK.R	903.515	0.00011	2	1	57.08	0	0.000352	0|0	sp|P62269|RS18_HUMAN		5.96	1		0	2	MASCOT		T
	P13063_NL,7955	R.KADIDLTK.R	903.515	0.00087	2	1	52.53	0	0.001	0|0	sp|P62269|RS18_HUMAN		5.96	1		0	2	MASCOT		T
	P13063_NL,10421	R.VITIM*QNPR.Q	1087.59	0.00047	2	1	49.14	0	0.00256	0|0	sp|P62269|RS18_HUMAN		9.72	0	15.994919 Oxidation (M)	0	2	MASCOT		T
	P13063_NL,10589	R.VITIM*QNPR.Q	1087.59	5e-05	2	1	66.12	0	5.13e-05	0|0	sp|P62269|RS18_HUMAN		9.72	0	15.994919 Oxidation (M)	0	2	MASCOT		T
	P13063_NL,15075	R.VITIMQNPR.Q	1071.6	-0.00249	2	1	58.26	0	0.000228	0|0	sp|P62269|RS18_HUMAN		9.72	0		0	2	MASCOT		T
	P13063_NL,10346	R.VLNTNIDGR.R	1001.54	0.00112	2	1	52.27	0	0.00105	0|0	sp|P62269|RS18_HUMAN/tr|Q5GGW2|Q5GGW2_HUMAN		5.81	0		0	2	MASCOT		T
	P13063_NL,10509	R.VLNTNIDGR.R	1001.54	-0.00364	2	1	70.8	0	1.42e-05	0|0	sp|P62269|RS18_HUMAN/tr|Q5GGW2|Q5GGW2_HUMAN		5.81	0		0	2	MASCOT		T
$47-1	sp|P55072|TERA_HUMAN Transitional endoplasmic reticulum ATPase OS=Homo sapiens GN=VCP PE=1 SV=4	10	9	0.1638	89320.8	5.14
	P13063_NL,8249	K.LAGESESNLR.K	1075.54	0.00037	2	1	53.51	0	0.000707	0|0	sp|P55072|TERA_HUMAN/tr|Q9HAP1|Q9HAP1_HUMAN/tr|Q96IF9|Q96IF9_HUMAN		4.53	0		0	2	MASCOT		T
	P13063_NL,21226	K.MTNGFSGADLTEICQR.A	1799.81	-0.00345	2	1	55.68	0	0.000141	0|0	sp|P55072|TERA_HUMAN/tr|Q96IF9|Q96IF9_HUMAN/tr|Q0IIN5|Q0IIN5_HUMAN/tr|Q9NTC4|Q9NTC4_HUMAN		4.37	0		0	2	MASCOT		T
	P13063_NL,33181	K.NAPAIIFIDELDAIAPK.R	1810.99	-0.00442	2	1	61.12	0	7.22e-05	0|0	sp|P55072|TERA_HUMAN/tr|Q9HAP1|Q9HAP1_HUMAN/tr|Q96IF9|Q96IF9_HUMAN		4.03	0		0	2	MASCOT		T
	P13063_NL,33188	K.NAPAIIFIDELDAIAPK.R	1810.99	-0.00099	3	1	36.51	0	0.0211	0|0	sp|P55072|TERA_HUMAN/tr|Q9HAP1|Q9HAP1_HUMAN/tr|Q96IF9|Q96IF9_HUMAN		4.03	0		0	2	MASCOT		T
	P13063_NL,12930	R.ESIESEIR.R	962.479	-0.00153	2	1	56.5	0	0.000385	0|0	sp|P55072|TERA_HUMAN/tr|Q96IF9|Q96IF9_HUMAN/tr|Q0IIN5|Q0IIN5_HUMAN/tr|Q9NTC4|Q9NTC4_HUMAN		4.25	0		0	2	MASCOT		T
	P13063_NL,5042	R.GGNIGDGGGAADR.V	1116.5	-1e-05	2	1	42.8	0	0.00253	0|0	sp|P55072|TERA_HUMAN/tr|Q96IF9|Q96IF9_HUMAN/tr|Q0IIN5|Q0IIN5_HUMAN/tr|Q9NTC4|Q9NTC4_HUMAN/tr|Q9HAP0|Q9HAP0_HUMAN		4.21	0		0	2	MASCOT		T
	P13063_NL,23135	R.LIVDEAINEDNSVVSLSQPK.M	2170.12	0.00098	2	1	65.14	0	4.45e-05	0|0	sp|P55072|TERA_HUMAN		3.92	0		0	2	MASCOT		T
	P13063_NL,32528	R.QAAPCVLFFDELDSIAK.A	1923.95	-0.00345	2	1	42.01	0	0.00942	0|0	sp|P55072|TERA_HUMAN/tr|Q96IF9|Q96IF9_HUMAN/tr|Q0IIN5|Q0IIN5_HUMAN/tr|Q9NTC4|Q9NTC4_HUMAN/tr|Q9HAP0|Q9HAP0_HUMAN		4.03	0		0	2	MASCOT		T
	P13063_NL,21084	R.QTNPSAMEVEEDDPVPEIR.R	2155.98	-0.00618	2	1	78.06	0	1.25e-06	0|0	sp|P55072|TERA_HUMAN/tr|Q96IF9|Q96IF9_HUMAN/tr|Q0IIN5|Q0IIN5_HUMAN/tr|Q9NTC4|Q9NTC4_HUMAN		3.77	0		0	2	MASCOT		T
	P13063_NL,18658	R.WALSQSNPSALR.E	1329.69	0.00132	2	1	56.18	0	0.000409	0|0	sp|P55072|TERA_HUMAN/tr|Q96IF9|Q96IF9_HUMAN/tr|Q0IIN5|Q0IIN5_HUMAN/tr|Q9NTC4|Q9NTC4_HUMAN/tr|Q9HAP0|Q9HAP0_HUMAN		9.75	0		0	2	MASCOT		T
$48-1	tr|B7Z6P1|B7Z6P1_HUMAN cDNA FLJ53662, highly similar to Actin, alpha skeletal muscle OS=Homo sapiens PE=2 SV=1	23	8	0.2828	38578.7	5.23
$48-2	tr|A8K3K1|A8K3K1_HUMAN cDNA FLJ78096, highly similar to Homo sapiens actin, alpha, cardiac muscle (ACTC), mRNA OS=Homo sapiens PE=2 SV=1	23	8	0.2573	42046.5	5.23
$48-3	sp|P68133|ACTS_HUMAN Actin, alpha skeletal muscle OS=Homo sapiens GN=ACTA1 PE=1 SV=1	23	8	0.2573	42050.6	5.23
$48-4	sp|P68032|ACTC_HUMAN Actin, alpha cardiac muscle 1 OS=Homo sapiens GN=ACTC1 PE=1 SV=1	23	8	0.2573	42018.5	5.23
$48-5	tr|Q5T8M8|Q5T8M8_HUMAN Actin, alpha 1, skeletal muscle OS=Homo sapiens GN=ACTA1 PE=2 SV=1	23	8	0.338	32048.2	5.26
$48-6	tr|A6NL76|A6NL76_HUMAN Actin, alpha skeletal muscle OS=Homo sapiens GN=ACTA1 PE=3 SV=2	23	8	0.3356	32274.4	5.18
	P13063_NL,8748	K.AGFAGDDAPR.A	976.448	-0.00016	2	1	52.8	0	0.000341	0|0	sp|P62736|ACTA_HUMAN/sp|P60709|ACTB_HUMAN/sp|P68032|ACTC_HUMAN/sp|P63261|ACTG_HUMAN/sp|P63267|ACTH_HUMAN/sp|P68133|ACTS_HUMAN/sp|Q6S8J3|POTEE_HUMAN/sp|A5A3E0|POTEF_HUMAN/sp|P0CG38|POTEI_HUMAN/sp|P0CG39|POTEJ_HUMAN/tr|D2JYH4|D2JYH4_HUMAN/tr|Q5T8M7|Q5T8M7_HUMAN/tr|G5E9R0|G5E9R0_HUMAN/tr|Q5T8M8|Q5T8M8_HUMAN/tr|Q1KLZ0|Q1KLZ0_HUMAN/tr|I3L3I4|I3L3I4_HUMAN/tr|I3L1U9|I3L1U9_HUMAN/tr|I3L3R2|I3L3R2_HUMAN/t…		4.21	0		0	2	MASCOT		T
	P13063_NL,8915	K.AGFAGDDAPR.A	976.448	-0.00068	2	1	71.05	0	5.07e-06	0|0	sp|P62736|ACTA_HUMAN/sp|P60709|ACTB_HUMAN/sp|P68032|ACTC_HUMAN/sp|P63261|ACTG_HUMAN/sp|P63267|ACTH_HUMAN/sp|P68133|ACTS_HUMAN/sp|Q6S8J3|POTEE_HUMAN/sp|A5A3E0|POTEF_HUMAN/sp|P0CG38|POTEI_HUMAN/sp|P0CG39|POTEJ_HUMAN/tr|D2JYH4|D2JYH4_HUMAN/tr|Q5T8M7|Q5T8M7_HUMAN/tr|G5E9R0|G5E9R0_HUMAN/tr|Q5T8M8|Q5T8M8_HUMAN/tr|Q1KLZ0|Q1KLZ0_HUMAN/tr|I3L3I4|I3L3I4_HUMAN/tr|I3L1U9|I3L1U9_HUMAN/tr|I3L3R2|I3L3R2_HUMAN/t…		4.21	0		0	2	MASCOT		T
	P13063_NL,9080	K.AGFAGDDAPR.A	976.448	0.00156	2	1	51.84	0	0.000393	0|0	sp|P62736|ACTA_HUMAN/sp|P60709|ACTB_HUMAN/sp|P68032|ACTC_HUMAN/sp|P63261|ACTG_HUMAN/sp|P63267|ACTH_HUMAN/sp|P68133|ACTS_HUMAN/sp|Q6S8J3|POTEE_HUMAN/sp|A5A3E0|POTEF_HUMAN/sp|P0CG38|POTEI_HUMAN/sp|P0CG39|POTEJ_HUMAN/tr|D2JYH4|D2JYH4_HUMAN/tr|Q5T8M7|Q5T8M7_HUMAN/tr|G5E9R0|G5E9R0_HUMAN/tr|Q5T8M8|Q5T8M8_HUMAN/tr|Q1KLZ0|Q1KLZ0_HUMAN/tr|I3L3I4|I3L3I4_HUMAN/tr|I3L1U9|I3L1U9_HUMAN/tr|I3L3R2|I3L3R2_HUMAN/t…		4.21	0		0	2	MASCOT		T
	P13063_NL,7052	K.DSYVGDEAQSK.R	1198.52	0.00055	2	1	43.55	0	0.00242	0|0	sp|P62736|ACTA_HUMAN/sp|P60709|ACTB_HUMAN/sp|P68032|ACTC_HUMAN/sp|P63261|ACTG_HUMAN/sp|P63267|ACTH_HUMAN/sp|P68133|ACTS_HUMAN/tr|D2JYH4|D2JYH4_HUMAN/tr|Q5T8M7|Q5T8M7_HUMAN/tr|G5E9R0|G5E9R0_HUMAN/tr|Q5T8M8|Q5T8M8_HUMAN/tr|Q1KLZ0|Q1KLZ0_HUMAN/tr|B4DUI8|B4DUI8_HUMAN/tr|I3L3I4|I3L3I4_HUMAN/tr|I3L1U9|I3L1U9_HUMAN/tr|I3L3R2|I3L3R2_HUMAN/tr|I3L3I0|I3L3I0_HUMAN/tr|Q7Z7J6|Q7Z7J6_HUMAN/tr|B7Z6I1|B7Z6I1_HUM…		4.03	0		0	2	MASCOT		T
	P13063_NL,7228	K.DSYVGDEAQSK.R	1198.52	-0.00077	2	1	47.62	0	0.00078	0|0	sp|P62736|ACTA_HUMAN/sp|P60709|ACTB_HUMAN/sp|P68032|ACTC_HUMAN/sp|P63261|ACTG_HUMAN/sp|P63267|ACTH_HUMAN/sp|P68133|ACTS_HUMAN/tr|D2JYH4|D2JYH4_HUMAN/tr|Q5T8M7|Q5T8M7_HUMAN/tr|G5E9R0|G5E9R0_HUMAN/tr|Q5T8M8|Q5T8M8_HUMAN/tr|Q1KLZ0|Q1KLZ0_HUMAN/tr|B4DUI8|B4DUI8_HUMAN/tr|I3L3I4|I3L3I4_HUMAN/tr|I3L1U9|I3L1U9_HUMAN/tr|I3L3R2|I3L3R2_HUMAN/tr|I3L3I0|I3L3I0_HUMAN/tr|Q7Z7J6|Q7Z7J6_HUMAN/tr|B7Z6I1|B7Z6I1_HUM…		4.03	0		0	2	MASCOT		T
	P13063_NL,15605	K.EITALAPSTM*K.I	1177.61	0.00354	2	1	45.55	0	0.00528	0|0	sp|P62736|ACTA_HUMAN/sp|P60709|ACTB_HUMAN/sp|P68032|ACTC_HUMAN/sp|P63261|ACTG_HUMAN/sp|P63267|ACTH_HUMAN/sp|P68133|ACTS_HUMAN/tr|D2JYH4|D2JYH4_HUMAN/tr|Q5T8M7|Q5T8M7_HUMAN/tr|Q5T8M8|Q5T8M8_HUMAN/tr|Q1KLZ0|Q1KLZ0_HUMAN/tr|B4DUI8|B4DUI8_HUMAN/tr|I3L3I4|I3L3I4_HUMAN/tr|Q9UE89|Q9UE89_HUMAN/tr|Q7Z7J6|Q7Z7J6_HUMAN/tr|B3KWQ3|B3KWQ3_HUMAN/tr|Q8WVW5|Q8WVW5_HUMAN/tr|A4UCT3|A4UCT3_HUMAN/tr|A8K3K1|A8K3K1_HUM…		6.1	0	15.994919 Oxidation (M)	0	2	MASCOT		T
	P13063_NL,15693	K.EITALAPSTMK.I	1161.62	0.00092	2	1	58.81	0	0.000233	0|0	sp|P62736|ACTA_HUMAN/sp|P60709|ACTB_HUMAN/sp|P68032|ACTC_HUMAN/sp|P63261|ACTG_HUMAN/sp|P63267|ACTH_HUMAN/sp|P68133|ACTS_HUMAN/tr|D2JYH4|D2JYH4_HUMAN/tr|Q5T8M7|Q5T8M7_HUMAN/tr|Q5T8M8|Q5T8M8_HUMAN/tr|Q1KLZ0|Q1KLZ0_HUMAN/tr|B4DUI8|B4DUI8_HUMAN/tr|I3L3I4|I3L3I4_HUMAN/tr|Q9UE89|Q9UE89_HUMAN/tr|Q7Z7J6|Q7Z7J6_HUMAN/tr|B3KWQ3|B3KWQ3_HUMAN/tr|Q8WVW5|Q8WVW5_HUMAN/tr|A4UCT3|A4UCT3_HUMAN/tr|A8K3K1|A8K3K1_HUM…		6.1	0		0	2	MASCOT		T
	P13063_NL,18323	K.IWHHTFYNELR.V ! R.IWHHTFYNELR.V	1515.75	-0.0009	3	1	37.03	0	0.0282	0|0	sp|Q9BYX7|ACTBM_HUMAN/sp|P60709|ACTB_HUMAN/sp|P68032|ACTC_HUMAN/sp|P63261|ACTG_HUMAN/sp|P68133|ACTS_HUMAN/sp|Q6S8J3|POTEE_HUMAN/sp|A5A3E0|POTEF_HUMAN/sp|P0CG38|POTEI_HUMAN/sp|P0CG39|POTEJ_HUMAN/tr|Q562X4|Q562X4_HUMAN/tr|G5E9R0|G5E9R0_HUMAN/tr|Q562T4|Q562T4_HUMAN/tr|Q5T8M8|Q5T8M8_HUMAN/tr|Q562P8|Q562P8_HUMAN/tr|Q562Z7|Q562Z7_HUMAN/tr|Q1KLZ0|Q1KLZ0_HUMAN/tr|Q562Q0|Q562Q0_HUMAN/tr|Q562Q8|Q562Q8_HUMA…		6.92	0		0	2	MASCOT		T
	P13063_NL,18494	K.IWHHTFYNELR.V ! R.IWHHTFYNELR.V	1515.75	-0.00264	3	1	51.72	0	0.000975	0|0	sp|Q9BYX7|ACTBM_HUMAN/sp|P60709|ACTB_HUMAN/sp|P68032|ACTC_HUMAN/sp|P63261|ACTG_HUMAN/sp|P68133|ACTS_HUMAN/sp|Q6S8J3|POTEE_HUMAN/sp|A5A3E0|POTEF_HUMAN/sp|P0CG38|POTEI_HUMAN/sp|P0CG39|POTEJ_HUMAN/tr|Q562X4|Q562X4_HUMAN/tr|G5E9R0|G5E9R0_HUMAN/tr|Q562T4|Q562T4_HUMAN/tr|Q5T8M8|Q5T8M8_HUMAN/tr|Q562P8|Q562P8_HUMAN/tr|Q562Z7|Q562Z7_HUMAN/tr|Q1KLZ0|Q1KLZ0_HUMAN/tr|Q562Q0|Q562Q0_HUMAN/tr|Q562Q8|Q562Q8_HUMA…		6.92	0		0	2	MASCOT		T
	P13063_NL,18668	K.IWHHTFYNELR.V ! R.IWHHTFYNELR.V	1515.75	-9e-05	3	1	24.5	0	0.497	0|0	sp|Q9BYX7|ACTBM_HUMAN/sp|P60709|ACTB_HUMAN/sp|P68032|ACTC_HUMAN/sp|P63261|ACTG_HUMAN/sp|P68133|ACTS_HUMAN/sp|Q6S8J3|POTEE_HUMAN/sp|A5A3E0|POTEF_HUMAN/sp|P0CG38|POTEI_HUMAN/sp|P0CG39|POTEJ_HUMAN/tr|Q562X4|Q562X4_HUMAN/tr|G5E9R0|G5E9R0_HUMAN/tr|Q562T4|Q562T4_HUMAN/tr|Q5T8M8|Q5T8M8_HUMAN/tr|Q562P8|Q562P8_HUMAN/tr|Q562Z7|Q562Z7_HUMAN/tr|Q1KLZ0|Q1KLZ0_HUMAN/tr|Q562Q0|Q562Q0_HUMAN/tr|Q562Q8|Q562Q8_HUMA…		6.92	0		0	2	MASCOT		T
	P13063_NL,23961	K.SYELPDGQVITIGNER.F ! R.SYELPDGQVITIGNER.F	1790.89	-0.00024	2	1	71.79	0	1e-05	0|0	sp|P62736|ACTA_HUMAN/sp|Q9BYX7|ACTBM_HUMAN/sp|P60709|ACTB_HUMAN/sp|P68032|ACTC_HUMAN/sp|P63261|ACTG_HUMAN/sp|P63267|ACTH_HUMAN/sp|P68133|ACTS_HUMAN/sp|Q6S8J3|POTEE_HUMAN/sp|A5A3E0|POTEF_HUMAN/tr|D2JYH4|D2JYH4_HUMAN/tr|Q5T8M7|Q5T8M7_HUMAN/tr|Q5T8M8|Q5T8M8_HUMAN/tr|Q1KLZ0|Q1KLZ0_HUMAN/tr|B4DUI8|B4DUI8_HUMAN/tr|I3L3I4|I3L3I4_HUMAN/tr|B3KWQ3|B3KWQ3_HUMAN/tr|Q8WVW5|Q8WVW5_HUMAN/tr|A4UCT3|A4UCT3_HUMAN/…		4.14	0		0	2	MASCOT		T
	P13063_NL,24109	K.SYELPDGQVITIGNER.F ! R.SYELPDGQVITIGNER.F	1790.89	-0.00036	2	1	80.83	0	1.23e-06	0|0	sp|P62736|ACTA_HUMAN/sp|Q9BYX7|ACTBM_HUMAN/sp|P60709|ACTB_HUMAN/sp|P68032|ACTC_HUMAN/sp|P63261|ACTG_HUMAN/sp|P63267|ACTH_HUMAN/sp|P68133|ACTS_HUMAN/sp|Q6S8J3|POTEE_HUMAN/sp|A5A3E0|POTEF_HUMAN/tr|D2JYH4|D2JYH4_HUMAN/tr|Q5T8M7|Q5T8M7_HUMAN/tr|Q5T8M8|Q5T8M8_HUMAN/tr|Q1KLZ0|Q1KLZ0_HUMAN/tr|B4DUI8|B4DUI8_HUMAN/tr|I3L3I4|I3L3I4_HUMAN/tr|B3KWQ3|B3KWQ3_HUMAN/tr|Q8WVW5|Q8WVW5_HUMAN/tr|A4UCT3|A4UCT3_HUMAN/…		4.14	0		0	2	MASCOT		T
	P13063_NL,24254	K.SYELPDGQVITIGNER.F ! R.SYELPDGQVITIGNER.F	1790.89	-0.0028	2	1	76.19	0	3.76e-06	0|0	sp|P62736|ACTA_HUMAN/sp|Q9BYX7|ACTBM_HUMAN/sp|P60709|ACTB_HUMAN/sp|P68032|ACTC_HUMAN/sp|P63261|ACTG_HUMAN/sp|P63267|ACTH_HUMAN/sp|P68133|ACTS_HUMAN/sp|Q6S8J3|POTEE_HUMAN/sp|A5A3E0|POTEF_HUMAN/tr|D2JYH4|D2JYH4_HUMAN/tr|Q5T8M7|Q5T8M7_HUMAN/tr|Q5T8M8|Q5T8M8_HUMAN/tr|Q1KLZ0|Q1KLZ0_HUMAN/tr|B4DUI8|B4DUI8_HUMAN/tr|I3L3I4|I3L3I4_HUMAN/tr|B3KWQ3|B3KWQ3_HUMAN/tr|Q8WVW5|Q8WVW5_HUMAN/tr|A4UCT3|A4UCT3_HUMAN/…		4.14	0		0	2	MASCOT		T
	P13063_NL,22193	K.YPIEHGIITNWDDMEK.I	1960.91	0.00081	3	1	33.98	0	0.0433	0|0	sp|P62736|ACTA_HUMAN/sp|P68032|ACTC_HUMAN/sp|P63267|ACTH_HUMAN/sp|P68133|ACTS_HUMAN/tr|D2JYH4|D2JYH4_HUMAN/tr|Q5T8M8|Q5T8M8_HUMAN/tr|B4DUI8|B4DUI8_HUMAN/tr|Q7Z7J6|Q7Z7J6_HUMAN/tr|B7Z6I1|B7Z6I1_HUMAN/tr|Q5T9N7|Q5T9N7_HUMAN/tr|A8K3K1|A8K3K1_HUMAN/tr|Q13707|Q13707_HUMAN/tr|B7Z6P1|B7Z6P1_HUMAN/tr|C9JFL5|C9JFL5_HUMAN/tr|F6UVQ4|F6UVQ4_HUMAN/tr|A6NL76|A6NL76_HUMAN/tr|F6QUT6|F6QUT6_HUMAN/tr|B3KW67|B3KW67…		4.31	0		0	2	MASCOT		T
	P13063_NL,17944	R.AVFPSIVGRPR.H ! R.AVFPSIVGRPR.Q	1198.71	-0.0003	3	1	23.79	0	0.374	0|0	sp|P62736|ACTA_HUMAN/sp|P60709|ACTB_HUMAN/sp|P68032|ACTC_HUMAN/sp|P63261|ACTG_HUMAN/sp|P63267|ACTH_HUMAN/sp|P68133|ACTS_HUMAN/tr|D2JYH4|D2JYH4_HUMAN/tr|Q5T8M7|Q5T8M7_HUMAN/tr|G5E9R0|G5E9R0_HUMAN/tr|Q5T8M8|Q5T8M8_HUMAN/tr|Q1KLZ0|Q1KLZ0_HUMAN/tr|I3L3I4|I3L3I4_HUMAN/tr|I3L1U9|I3L1U9_HUMAN/tr|I3L3R2|I3L3R2_HUMAN/tr|I3L4N8|I3L4N8_HUMAN/tr|I3L3I0|I3L3I0_HUMAN/tr|Q7Z7J6|Q7Z7J6_HUMAN/tr|B7Z6I1|B7Z6I1_HUM…		12	0		0	2	MASCOT		T
	P13063_NL,5152	R.HQGVM*VGM*GQK.D	1203.56	2e-05	3	1	31.83	0	0.0686	0|0	sp|P62736|ACTA_HUMAN/sp|Q562R1|ACTBL_HUMAN/sp|P60709|ACTB_HUMAN/sp|P68032|ACTC_HUMAN/sp|P63261|ACTG_HUMAN/sp|P63267|ACTH_HUMAN/sp|P68133|ACTS_HUMAN/tr|D2JYH4|D2JYH4_HUMAN/tr|Q5T8M7|Q5T8M7_HUMAN/tr|G5E9R0|G5E9R0_HUMAN/tr|Q5T8M8|Q5T8M8_HUMAN/tr|Q1KLZ0|Q1KLZ0_HUMAN/tr|I3L3I4|I3L3I4_HUMAN/tr|I3L1U9|I3L1U9_HUMAN/tr|I3L3R2|I3L3R2_HUMAN/tr|I3L3I0|I3L3I0_HUMAN/tr|Q7Z7J6|Q7Z7J6_HUMAN/tr|B7Z6I1|B7Z6I1_HUMA…		8.76	0	15.994919 Oxidation (M)	0	2	MASCOT		T
	P13063_NL,9503	R.HQGVM*VGMGQK.D	1187.57	0.00099	2	1	57.97	0	0.000188	0|0	sp|P62736|ACTA_HUMAN/sp|Q562R1|ACTBL_HUMAN/sp|P60709|ACTB_HUMAN/sp|P68032|ACTC_HUMAN/sp|P63261|ACTG_HUMAN/sp|P63267|ACTH_HUMAN/sp|P68133|ACTS_HUMAN/tr|D2JYH4|D2JYH4_HUMAN/tr|Q5T8M7|Q5T8M7_HUMAN/tr|G5E9R0|G5E9R0_HUMAN/tr|Q5T8M8|Q5T8M8_HUMAN/tr|Q1KLZ0|Q1KLZ0_HUMAN/tr|I3L3I4|I3L3I4_HUMAN/tr|I3L1U9|I3L1U9_HUMAN/tr|I3L3R2|I3L3R2_HUMAN/tr|I3L3I0|I3L3I0_HUMAN/tr|Q7Z7J6|Q7Z7J6_HUMAN/tr|B7Z6I1|B7Z6I1_HUMA…		8.76	0	15.994919 Oxidation (M)	0	2	MASCOT		T
	P13063_NL,6126	R.HQGVMVGM*GQK.D	1187.57	0.00035	2	1	48.95	0	0.0015	0|0	sp|P62736|ACTA_HUMAN/sp|Q562R1|ACTBL_HUMAN/sp|P60709|ACTB_HUMAN/sp|P68032|ACTC_HUMAN/sp|P63261|ACTG_HUMAN/sp|P63267|ACTH_HUMAN/sp|P68133|ACTS_HUMAN/tr|D2JYH4|D2JYH4_HUMAN/tr|Q5T8M7|Q5T8M7_HUMAN/tr|G5E9R0|G5E9R0_HUMAN/tr|Q5T8M8|Q5T8M8_HUMAN/tr|Q1KLZ0|Q1KLZ0_HUMAN/tr|I3L3I4|I3L3I4_HUMAN/tr|I3L1U9|I3L1U9_HUMAN/tr|I3L3R2|I3L3R2_HUMAN/tr|I3L3I0|I3L3I0_HUMAN/tr|Q7Z7J6|Q7Z7J6_HUMAN/tr|B7Z6I1|B7Z6I1_HUMA…		8.76	0	15.994919 Oxidation (M)	0	2	MASCOT		T
	P13063_NL,6130	R.HQGVMVGM*GQK.D	1187.57	-0.00037	3	1	25.21	0	0.355	0|0	sp|P62736|ACTA_HUMAN/sp|Q562R1|ACTBL_HUMAN/sp|P60709|ACTB_HUMAN/sp|P68032|ACTC_HUMAN/sp|P63261|ACTG_HUMAN/sp|P63267|ACTH_HUMAN/sp|P68133|ACTS_HUMAN/tr|D2JYH4|D2JYH4_HUMAN/tr|Q5T8M7|Q5T8M7_HUMAN/tr|G5E9R0|G5E9R0_HUMAN/tr|Q5T8M8|Q5T8M8_HUMAN/tr|Q1KLZ0|Q1KLZ0_HUMAN/tr|I3L3I4|I3L3I4_HUMAN/tr|I3L1U9|I3L1U9_HUMAN/tr|I3L3R2|I3L3R2_HUMAN/tr|I3L3I0|I3L3I0_HUMAN/tr|Q7Z7J6|Q7Z7J6_HUMAN/tr|B7Z6I1|B7Z6I1_HUMA…		8.76	0	15.994919 Oxidation (M)	0	2	MASCOT		T
	P13063_NL,9387	R.HQGVMVGMGQK.D	1171.57	0.00087	2	1	61.56	0	6.63e-05	0|0	sp|P62736|ACTA_HUMAN/sp|Q562R1|ACTBL_HUMAN/sp|P60709|ACTB_HUMAN/sp|P68032|ACTC_HUMAN/sp|P63261|ACTG_HUMAN/sp|P63267|ACTH_HUMAN/sp|P68133|ACTS_HUMAN/tr|D2JYH4|D2JYH4_HUMAN/tr|Q5T8M7|Q5T8M7_HUMAN/tr|G5E9R0|G5E9R0_HUMAN/tr|Q5T8M8|Q5T8M8_HUMAN/tr|Q1KLZ0|Q1KLZ0_HUMAN/tr|I3L3I4|I3L3I4_HUMAN/tr|I3L1U9|I3L1U9_HUMAN/tr|I3L3R2|I3L3R2_HUMAN/tr|I3L3I0|I3L3I0_HUMAN/tr|Q7Z7J6|Q7Z7J6_HUMAN/tr|B7Z6I1|B7Z6I1_HUMA…		8.76	0		0	2	MASCOT		T
	P13063_NL,9401	R.HQGVMVGMGQK.D	1171.57	0.00012	3	1	24.05	0	0.373	0|0	sp|P62736|ACTA_HUMAN/sp|Q562R1|ACTBL_HUMAN/sp|P60709|ACTB_HUMAN/sp|P68032|ACTC_HUMAN/sp|P63261|ACTG_HUMAN/sp|P63267|ACTH_HUMAN/sp|P68133|ACTS_HUMAN/tr|D2JYH4|D2JYH4_HUMAN/tr|Q5T8M7|Q5T8M7_HUMAN/tr|G5E9R0|G5E9R0_HUMAN/tr|Q5T8M8|Q5T8M8_HUMAN/tr|Q1KLZ0|Q1KLZ0_HUMAN/tr|I3L3I4|I3L3I4_HUMAN/tr|I3L1U9|I3L1U9_HUMAN/tr|I3L3R2|I3L3R2_HUMAN/tr|I3L3I0|I3L3I0_HUMAN/tr|Q7Z7J6|Q7Z7J6_HUMAN/tr|B7Z6I1|B7Z6I1_HUMA…		8.76	0		0	2	MASCOT		T
	P13063_NL,9566	R.HQGVMVGMGQK.D	1171.57	0.00025	2	1	70.22	0	9.02e-06	0|0	sp|P62736|ACTA_HUMAN/sp|Q562R1|ACTBL_HUMAN/sp|P60709|ACTB_HUMAN/sp|P68032|ACTC_HUMAN/sp|P63261|ACTG_HUMAN/sp|P63267|ACTH_HUMAN/sp|P68133|ACTS_HUMAN/tr|D2JYH4|D2JYH4_HUMAN/tr|Q5T8M7|Q5T8M7_HUMAN/tr|G5E9R0|G5E9R0_HUMAN/tr|Q5T8M8|Q5T8M8_HUMAN/tr|Q1KLZ0|Q1KLZ0_HUMAN/tr|I3L3I4|I3L3I4_HUMAN/tr|I3L1U9|I3L1U9_HUMAN/tr|I3L3R2|I3L3R2_HUMAN/tr|I3L3I0|I3L3I0_HUMAN/tr|Q7Z7J6|Q7Z7J6_HUMAN/tr|B7Z6I1|B7Z6I1_HUMA…		8.76	0		0	2	MASCOT		T
	P13063_NL,9577	R.HQGVMVGMGQK.D	1171.57	0.00068	3	1	33.36	0	0.0438	0|0	sp|P62736|ACTA_HUMAN/sp|Q562R1|ACTBL_HUMAN/sp|P60709|ACTB_HUMAN/sp|P68032|ACTC_HUMAN/sp|P63261|ACTG_HUMAN/sp|P63267|ACTH_HUMAN/sp|P68133|ACTS_HUMAN/tr|D2JYH4|D2JYH4_HUMAN/tr|Q5T8M7|Q5T8M7_HUMAN/tr|G5E9R0|G5E9R0_HUMAN/tr|Q5T8M8|Q5T8M8_HUMAN/tr|Q1KLZ0|Q1KLZ0_HUMAN/tr|I3L3I4|I3L3I4_HUMAN/tr|I3L1U9|I3L1U9_HUMAN/tr|I3L3R2|I3L3R2_HUMAN/tr|I3L3I0|I3L3I0_HUMAN/tr|Q7Z7J6|Q7Z7J6_HUMAN/tr|B7Z6I1|B7Z6I1_HUMA…		8.76	0		0	2	MASCOT		T
$49-1	sp|P68371|TBB4B_HUMAN Tubulin beta-4B chain OS=Homo sapiens GN=TUBB4B PE=1 SV=1	21	8	0.2382	49830.5	4.79
$49-2	tr|Q8IZ29|Q8IZ29_HUMAN Tubulin, beta 2C OS=Homo sapiens GN=TUBB2C PE=2 SV=1	21	8	0.2382	49839.5	4.83
$49-3	tr|Q8N6N5|Q8N6N5_HUMAN Tubulin, beta 2C OS=Homo sapiens GN=TUBB2C PE=2 SV=1	21	8	0.2382	49807.4	4.76
$49-4	tr|Q8IWP6|Q8IWP6_HUMAN Class IVb beta tubulin OS=Homo sapiens PE=2 SV=1	21	8	0.2382	49752.4	4.82
	P13063_NL,28929	K.GHYTEGAELVDSVLDVVR.K ! -.GHYTEGAELVDSVLDVVR.K	1958.98	-0.00452	3	1	58.46	0	0.000223	0|0	sp|Q13885|TBB2A_HUMAN/sp|Q9BVA1|TBB2B_HUMAN/sp|Q13509|TBB3_HUMAN/sp|P68371|TBB4B_HUMAN/sp|P07437|TBB5_HUMAN/tr|Q5SU16|Q5SU16_HUMAN/tr|F8VYX6|F8VYX6_HUMAN/tr|Q5ST81|Q5ST81_HUMAN/tr|Q5JP53|Q5JP53_HUMAN/tr|A8K854|A8K854_HUMAN/tr|G3V2A3|G3V2A3_HUMAN/tr|E9PBJ4|E9PBJ4_HUMAN/tr|Q3ZCR3|Q3ZCR3_HUMAN/tr|Q53G92|Q53G92_HUMAN/tr|B7ZAK1|B7ZAK1_HUMAN/tr|B2R6L0|B2R6L0_HUMAN/tr|A5D907|A5D907_HUMAN/tr|Q9BV28|Q9BV2…		4.31	0		0	2	MASCOT		T
	P13063_NL,28943	K.GHYTEGAELVDSVLDVVR.K ! -.GHYTEGAELVDSVLDVVR.K	1958.98	-0.0049	2	1	80.86	0	1.3e-06	0|0	sp|Q13885|TBB2A_HUMAN/sp|Q9BVA1|TBB2B_HUMAN/sp|Q13509|TBB3_HUMAN/sp|P68371|TBB4B_HUMAN/sp|P07437|TBB5_HUMAN/tr|Q5SU16|Q5SU16_HUMAN/tr|F8VYX6|F8VYX6_HUMAN/tr|Q5ST81|Q5ST81_HUMAN/tr|Q5JP53|Q5JP53_HUMAN/tr|A8K854|A8K854_HUMAN/tr|G3V2A3|G3V2A3_HUMAN/tr|E9PBJ4|E9PBJ4_HUMAN/tr|Q3ZCR3|Q3ZCR3_HUMAN/tr|Q53G92|Q53G92_HUMAN/tr|B7ZAK1|B7ZAK1_HUMAN/tr|B2R6L0|B2R6L0_HUMAN/tr|A5D907|A5D907_HUMAN/tr|Q9BV28|Q9BV2…		4.31	0		0	2	MASCOT		T
	P13063_NL,29062	K.GHYTEGAELVDSVLDVVR.K ! -.GHYTEGAELVDSVLDVVR.K	1958.98	-0.00131	3	1	36.33	0	0.0374	0|0	sp|Q13885|TBB2A_HUMAN/sp|Q9BVA1|TBB2B_HUMAN/sp|Q13509|TBB3_HUMAN/sp|P68371|TBB4B_HUMAN/sp|P07437|TBB5_HUMAN/tr|Q5SU16|Q5SU16_HUMAN/tr|F8VYX6|F8VYX6_HUMAN/tr|Q5ST81|Q5ST81_HUMAN/tr|Q5JP53|Q5JP53_HUMAN/tr|A8K854|A8K854_HUMAN/tr|G3V2A3|G3V2A3_HUMAN/tr|E9PBJ4|E9PBJ4_HUMAN/tr|Q3ZCR3|Q3ZCR3_HUMAN/tr|Q53G92|Q53G92_HUMAN/tr|B7ZAK1|B7ZAK1_HUMAN/tr|B2R6L0|B2R6L0_HUMAN/tr|A5D907|A5D907_HUMAN/tr|Q9BV28|Q9BV2…		4.31	0		0	2	MASCOT		T
	P13063_NL,29199	K.GHYTEGAELVDSVLDVVR.K ! -.GHYTEGAELVDSVLDVVR.K	1958.98	-0.00218	3	1	32.71	0	0.0881	0|0	sp|Q13885|TBB2A_HUMAN/sp|Q9BVA1|TBB2B_HUMAN/sp|Q13509|TBB3_HUMAN/sp|P68371|TBB4B_HUMAN/sp|P07437|TBB5_HUMAN/tr|Q5SU16|Q5SU16_HUMAN/tr|F8VYX6|F8VYX6_HUMAN/tr|Q5ST81|Q5ST81_HUMAN/tr|Q5JP53|Q5JP53_HUMAN/tr|A8K854|A8K854_HUMAN/tr|G3V2A3|G3V2A3_HUMAN/tr|E9PBJ4|E9PBJ4_HUMAN/tr|Q3ZCR3|Q3ZCR3_HUMAN/tr|Q53G92|Q53G92_HUMAN/tr|B7ZAK1|B7ZAK1_HUMAN/tr|B2R6L0|B2R6L0_HUMAN/tr|A5D907|A5D907_HUMAN/tr|Q9BV28|Q9BV2…		4.31	0		0	2	MASCOT		T
	P13063_NL,29337	K.GHYTEGAELVDSVLDVVR.K ! -.GHYTEGAELVDSVLDVVR.K	1958.98	-0.0005	3	1	22.48	0	0.878	0|0	sp|Q13885|TBB2A_HUMAN/sp|Q9BVA1|TBB2B_HUMAN/sp|Q13509|TBB3_HUMAN/sp|P68371|TBB4B_HUMAN/sp|P07437|TBB5_HUMAN/tr|Q5SU16|Q5SU16_HUMAN/tr|F8VYX6|F8VYX6_HUMAN/tr|Q5ST81|Q5ST81_HUMAN/tr|Q5JP53|Q5JP53_HUMAN/tr|A8K854|A8K854_HUMAN/tr|G3V2A3|G3V2A3_HUMAN/tr|E9PBJ4|E9PBJ4_HUMAN/tr|Q3ZCR3|Q3ZCR3_HUMAN/tr|Q53G92|Q53G92_HUMAN/tr|B7ZAK1|B7ZAK1_HUMAN/tr|B2R6L0|B2R6L0_HUMAN/tr|A5D907|A5D907_HUMAN/tr|Q9BV28|Q9BV2…		4.31	0		0	2	MASCOT		T
	P13063_NL,9782	K.TAVCDIPPR.G	1028.52	-0.00046	2	1	44.62	0	0.00383	0|0	sp|Q13885|TBB2A_HUMAN/sp|Q9BVA1|TBB2B_HUMAN/sp|P04350|TBB4A_HUMAN/sp|P68371|TBB4B_HUMAN/sp|P07437|TBB5_HUMAN/sp|A6NNZ2|TBB8L_HUMAN/sp|Q3ZCM7|TBB8_HUMAN/tr|Q5SU16|Q5SU16_HUMAN/tr|Q5SQY0|Q5SQY0_HUMAN/tr|F8VYX6|F8VYX6_HUMAN/tr|Q5ST81|Q5ST81_HUMAN/tr|F8VUJ7|F8VUJ7_HUMAN/tr|E7EWR1|E7EWR1_HUMAN/tr|Q5JP53|Q5JP53_HUMAN/tr|I3L2F9|I3L2F9_HUMAN/tr|E9PBJ4|E9PBJ4_HUMAN/tr|C9JAA5|C9JAA5_HUMAN/tr|Q9BUU9|Q9BUU9_…		5.5	0		0	2	MASCOT		T
	P13063_NL,9952	K.TAVCDIPPR.G	1028.52	-0.0006	2	1	53.62	0	0.000482	0|0	sp|Q13885|TBB2A_HUMAN/sp|Q9BVA1|TBB2B_HUMAN/sp|P04350|TBB4A_HUMAN/sp|P68371|TBB4B_HUMAN/sp|P07437|TBB5_HUMAN/sp|A6NNZ2|TBB8L_HUMAN/sp|Q3ZCM7|TBB8_HUMAN/tr|Q5SU16|Q5SU16_HUMAN/tr|Q5SQY0|Q5SQY0_HUMAN/tr|F8VYX6|F8VYX6_HUMAN/tr|Q5ST81|Q5ST81_HUMAN/tr|F8VUJ7|F8VUJ7_HUMAN/tr|E7EWR1|E7EWR1_HUMAN/tr|Q5JP53|Q5JP53_HUMAN/tr|I3L2F9|I3L2F9_HUMAN/tr|E9PBJ4|E9PBJ4_HUMAN/tr|C9JAA5|C9JAA5_HUMAN/tr|Q9BUU9|Q9BUU9_…		5.5	0		0	2	MASCOT		T
	P13063_NL,10323	K.TAVCDIPPR.G	1028.52	-0.00044	2	1	42.19	0	0.0067	0|0	sp|Q13885|TBB2A_HUMAN/sp|Q9BVA1|TBB2B_HUMAN/sp|P04350|TBB4A_HUMAN/sp|P68371|TBB4B_HUMAN/sp|P07437|TBB5_HUMAN/sp|A6NNZ2|TBB8L_HUMAN/sp|Q3ZCM7|TBB8_HUMAN/tr|Q5SU16|Q5SU16_HUMAN/tr|Q5SQY0|Q5SQY0_HUMAN/tr|F8VYX6|F8VYX6_HUMAN/tr|Q5ST81|Q5ST81_HUMAN/tr|F8VUJ7|F8VUJ7_HUMAN/tr|E7EWR1|E7EWR1_HUMAN/tr|Q5JP53|Q5JP53_HUMAN/tr|I3L2F9|I3L2F9_HUMAN/tr|E9PBJ4|E9PBJ4_HUMAN/tr|C9JAA5|C9JAA5_HUMAN/tr|Q9BUU9|Q9BUU9_…		5.5	0		0	2	MASCOT		T
	P13063_NL,10575	K.TAVCDIPPR.G	1028.52	0.00094	2	1	52.32	0	0.000676	0|0	sp|Q13885|TBB2A_HUMAN/sp|Q9BVA1|TBB2B_HUMAN/sp|P04350|TBB4A_HUMAN/sp|P68371|TBB4B_HUMAN/sp|P07437|TBB5_HUMAN/sp|A6NNZ2|TBB8L_HUMAN/sp|Q3ZCM7|TBB8_HUMAN/tr|Q5SU16|Q5SU16_HUMAN/tr|Q5SQY0|Q5SQY0_HUMAN/tr|F8VYX6|F8VYX6_HUMAN/tr|Q5ST81|Q5ST81_HUMAN/tr|F8VUJ7|F8VUJ7_HUMAN/tr|E7EWR1|E7EWR1_HUMAN/tr|Q5JP53|Q5JP53_HUMAN/tr|I3L2F9|I3L2F9_HUMAN/tr|E9PBJ4|E9PBJ4_HUMAN/tr|C9JAA5|C9JAA5_HUMAN/tr|Q9BUU9|Q9BUU9_…		5.5	0		0	2	MASCOT		T
	P13063_NL,13600	K.TAVCDIPPR.G	1028.52	-0.00082	2	1	55.69	0	0.000299	0|0	sp|Q13885|TBB2A_HUMAN/sp|Q9BVA1|TBB2B_HUMAN/sp|P04350|TBB4A_HUMAN/sp|P68371|TBB4B_HUMAN/sp|P07437|TBB5_HUMAN/sp|A6NNZ2|TBB8L_HUMAN/sp|Q3ZCM7|TBB8_HUMAN/tr|Q5SU16|Q5SU16_HUMAN/tr|Q5SQY0|Q5SQY0_HUMAN/tr|F8VYX6|F8VYX6_HUMAN/tr|Q5ST81|Q5ST81_HUMAN/tr|F8VUJ7|F8VUJ7_HUMAN/tr|E7EWR1|E7EWR1_HUMAN/tr|Q5JP53|Q5JP53_HUMAN/tr|I3L2F9|I3L2F9_HUMAN/tr|E9PBJ4|E9PBJ4_HUMAN/tr|C9JAA5|C9JAA5_HUMAN/tr|Q9BUU9|Q9BUU9_…		5.5	0		0	2	MASCOT		T
	P13063_NL,27035	R.ALTVPELTQQMFDAK.N	1691.87	-0.00079	2	1	44.02	0	0.0102	0|0	sp|Q13509|TBB3_HUMAN/sp|P04350|TBB4A_HUMAN/sp|P68371|TBB4B_HUMAN/tr|A8K854|A8K854_HUMAN/tr|Q3ZCR3|Q3ZCR3_HUMAN/tr|Q53G92|Q53G92_HUMAN/tr|B4DE77|B4DE77_HUMAN/tr|Q96HX0|Q96HX0_HUMAN/tr|B4DJ43|B4DJ43_HUMAN/tr|Q9BV28|Q9BV28_HUMAN/tr|B3KML9|B3KML9_HUMAN/tr|B2RBD5|B2RBD5_HUMAN/tr|B4DFH6|B4DFH6_HUMAN/tr|Q8N6N5|Q8N6N5_HUMAN/tr|Q2NKY5|Q2NKY5_HUMAN/tr|Q8IWP6|Q8IWP6_HUMAN/tr|Q8IZ29|Q8IZ29_HUMAN		4.37	0		0	2	MASCOT		T
	P13063_NL,27165	R.ALTVPELTQQMFDAK.N	1691.87	-0.00071	2	1	67.03	0	5.11e-05	0|0	sp|Q13509|TBB3_HUMAN/sp|P04350|TBB4A_HUMAN/sp|P68371|TBB4B_HUMAN/tr|A8K854|A8K854_HUMAN/tr|Q3ZCR3|Q3ZCR3_HUMAN/tr|Q53G92|Q53G92_HUMAN/tr|B4DE77|B4DE77_HUMAN/tr|Q96HX0|Q96HX0_HUMAN/tr|B4DJ43|B4DJ43_HUMAN/tr|Q9BV28|Q9BV28_HUMAN/tr|B3KML9|B3KML9_HUMAN/tr|B2RBD5|B2RBD5_HUMAN/tr|B4DFH6|B4DFH6_HUMAN/tr|Q8N6N5|Q8N6N5_HUMAN/tr|Q2NKY5|Q2NKY5_HUMAN/tr|Q8IWP6|Q8IWP6_HUMAN/tr|Q8IZ29|Q8IZ29_HUMAN		4.37	0		0	2	MASCOT		T
	P13063_NL,22570	R.AVLVDLEPGTMDSVR.S	1601.82	0.00154	2	1	58.16	0	0.00024	0|0	sp|P04350|TBB4A_HUMAN/sp|P68371|TBB4B_HUMAN/sp|Q3ZCM7|TBB8_HUMAN/tr|F8W813|F8W813_HUMAN/tr|B4DE77|B4DE77_HUMAN/tr|B4DJ43|B4DJ43_HUMAN/tr|B3KML9|B3KML9_HUMAN/tr|B4DNW1|B4DNW1_HUMAN/tr|Q8N6N5|Q8N6N5_HUMAN/tr|Q8IWP6|Q8IWP6_HUMAN/tr|Q8IZ29|Q8IZ29_HUMAN		4.03	0		0	2	MASCOT		T
	P13063_NL,22702	R.AVLVDLEPGTMDSVR.S	1601.82	0.00208	2	1	65.26	0	4.49e-05	0|0	sp|P04350|TBB4A_HUMAN/sp|P68371|TBB4B_HUMAN/sp|Q3ZCM7|TBB8_HUMAN/tr|F8W813|F8W813_HUMAN/tr|B4DE77|B4DE77_HUMAN/tr|B4DJ43|B4DJ43_HUMAN/tr|B3KML9|B3KML9_HUMAN/tr|B4DNW1|B4DNW1_HUMAN/tr|Q8N6N5|Q8N6N5_HUMAN/tr|Q8IWP6|Q8IWP6_HUMAN/tr|Q8IZ29|Q8IZ29_HUMAN		4.03	0		0	2	MASCOT		T
	P13063_NL,13777	R.EIVHIQAGQCGNQIGAK.F ! R.EIVHIQAGQCGNQIGAK.L ! R.EIVHLQAGQCGNQIGAK.F	1822.92	-0.0032	3	1	47.64	0	0.0027	0|0	sp|Q13885|TBB2A_HUMAN/sp|Q9BVA1|TBB2B_HUMAN/sp|Q13509|TBB3_HUMAN/sp|P07437|TBB5_HUMAN/tr|Q5SU16|Q5SU16_HUMAN/tr|G3V3R4|G3V3R4_HUMAN/tr|G3V3J6|G3V3J6_HUMAN/tr|F8VYX6|F8VYX6_HUMAN/tr|G3V2N6|G3V2N6_HUMAN/tr|F8VUJ7|F8VUJ7_HUMAN/tr|E7EWR1|E7EWR1_HUMAN/tr|G3V2R8|G3V2R8_HUMAN/tr|E9PBJ4|E9PBJ4_HUMAN/tr|G3V5W4|G3V5W4_HUMAN/tr|Q53G92|Q53G92_HUMAN/tr|B4DXZ5|B4DXZ5_HUMAN/tr|B4E052|B4E052_HUMAN/tr|B4DMU8|B4DM…		6.83	0		0	2	MASCOT		T
	P13063_NL,17975	R.FPGQLNADLR.K	1130.6	-0.00087	2	1	48.44	0	0.00268	0|0	sp|Q9H4B7|TBB1_HUMAN/sp|Q13885|TBB2A_HUMAN/sp|Q9BVA1|TBB2B_HUMAN/sp|Q13509|TBB3_HUMAN/sp|P04350|TBB4A_HUMAN/sp|P68371|TBB4B_HUMAN/sp|P07437|TBB5_HUMAN/sp|Q9BUF5|TBB6_HUMAN/sp|A6NNZ2|TBB8L_HUMAN/sp|Q3ZCM7|TBB8_HUMAN/sp|A6NKZ8|YI016_HUMAN/tr|Q5SU16|Q5SU16_HUMAN/tr|Q5SQY0|Q5SQY0_HUMAN/tr|F8VYX6|F8VYX6_HUMAN/tr|Q5ST81|Q5ST81_HUMAN/tr|F8VUJ7|F8VUJ7_HUMAN/tr|B3KS31|B3KS31_HUMAN/tr|E7EWR1|E7EWR1_HUMAN/t…		5.84	0		0	2	MASCOT		T
	P13063_NL,18322	R.FPGQLNADLR.K	1130.6	0.00147	2	1	49.44	0	0.00211	0|0	sp|Q9H4B7|TBB1_HUMAN/sp|Q13885|TBB2A_HUMAN/sp|Q9BVA1|TBB2B_HUMAN/sp|Q13509|TBB3_HUMAN/sp|P04350|TBB4A_HUMAN/sp|P68371|TBB4B_HUMAN/sp|P07437|TBB5_HUMAN/sp|Q9BUF5|TBB6_HUMAN/sp|A6NNZ2|TBB8L_HUMAN/sp|Q3ZCM7|TBB8_HUMAN/sp|A6NKZ8|YI016_HUMAN/tr|Q5SU16|Q5SU16_HUMAN/tr|Q5SQY0|Q5SQY0_HUMAN/tr|F8VYX6|F8VYX6_HUMAN/tr|Q5ST81|Q5ST81_HUMAN/tr|F8VUJ7|F8VUJ7_HUMAN/tr|B3KS31|B3KS31_HUMAN/tr|E7EWR1|E7EWR1_HUMAN/t…		5.84	0		0	2	MASCOT		T
	P13063_NL,18493	R.FPGQLNADLR.K	1130.6	1e-05	2	1	45.67	0	0.00521	0|0	sp|Q9H4B7|TBB1_HUMAN/sp|Q13885|TBB2A_HUMAN/sp|Q9BVA1|TBB2B_HUMAN/sp|Q13509|TBB3_HUMAN/sp|P04350|TBB4A_HUMAN/sp|P68371|TBB4B_HUMAN/sp|P07437|TBB5_HUMAN/sp|Q9BUF5|TBB6_HUMAN/sp|A6NNZ2|TBB8L_HUMAN/sp|Q3ZCM7|TBB8_HUMAN/sp|A6NKZ8|YI016_HUMAN/tr|Q5SU16|Q5SU16_HUMAN/tr|Q5SQY0|Q5SQY0_HUMAN/tr|F8VYX6|F8VYX6_HUMAN/tr|Q5ST81|Q5ST81_HUMAN/tr|F8VUJ7|F8VUJ7_HUMAN/tr|B3KS31|B3KS31_HUMAN/tr|E7EWR1|E7EWR1_HUMAN/t…		5.84	0		0	2	MASCOT		T
	P13063_NL,14481	R.INVYYNEATGGK.Y	1328.65	-0.00192	2	1	67.64	0	1.92e-05	0|0	sp|P68371|TBB4B_HUMAN/tr|B3KML9|B3KML9_HUMAN/tr|B4DNW1|B4DNW1_HUMAN/tr|Q8N6N5|Q8N6N5_HUMAN/tr|Q8IWP6|Q8IWP6_HUMAN/tr|Q8IZ29|Q8IZ29_HUMAN		6	0		0	2	MASCOT		T
	P13063_NL,14649	R.INVYYNEATGGK.Y	1328.65	-0.00114	2	1	75.84	0	2.96e-06	0|0	sp|P68371|TBB4B_HUMAN/tr|B3KML9|B3KML9_HUMAN/tr|B4DNW1|B4DNW1_HUMAN/tr|Q8N6N5|Q8N6N5_HUMAN/tr|Q8IWP6|Q8IWP6_HUMAN/tr|Q8IZ29|Q8IZ29_HUMAN		6	0		0	2	MASCOT		T
	P13063_NL,23311	R.ISEQFTAMFR.R	1229.6	0.00059	2	1	56.35	0	0.00025	0|0	sp|Q13885|TBB2A_HUMAN/sp|Q9BVA1|TBB2B_HUMAN/sp|Q13509|TBB3_HUMAN/sp|P04350|TBB4A_HUMAN/sp|P68371|TBB4B_HUMAN/sp|P07437|TBB5_HUMAN/tr|Q5SU16|Q5SU16_HUMAN/tr|F8VYX6|F8VYX6_HUMAN/tr|Q5ST81|Q5ST81_HUMAN/tr|F8VUJ7|F8VUJ7_HUMAN/tr|E7EWR1|E7EWR1_HUMAN/tr|Q5JP53|Q5JP53_HUMAN/tr|A8K854|A8K854_HUMAN/tr|E9PBJ4|E9PBJ4_HUMAN/tr|Q9BUU9|Q9BUU9_HUMAN/tr|Q96B85|Q96B85_HUMAN/tr|Q53G92|Q53G92_HUMAN/tr|B4DXZ5|B4DXZ5…		6	0		0	2	MASCOT		T
$50-1	tr|F8VW92|F8VW92_HUMAN Tubulin beta chain OS=Homo sapiens GN=TUBB PE=3 SV=1	20	8	0.2437	48518.2	5.05
$50-2	tr|F8VYX6|F8VYX6_HUMAN Tubulin beta chain OS=Homo sapiens GN=TUBB PE=3 SV=1	20	8	0.2437	48460.2	5.1
$50-3	sp|P07437|TBB5_HUMAN Tubulin beta chain OS=Homo sapiens GN=TUBB PE=1 SV=2	20	8	0.2387	49670.3	4.78
$50-4	tr|Q5SU16|Q5SU16_HUMAN Beta 5-tubulin OS=Homo sapiens GN=TUBB PE=2 SV=1	20	8	0.2387	49670.3	4.78
	P13063_NL,28929	K.GHYTEGAELVDSVLDVVR.K ! -.GHYTEGAELVDSVLDVVR.K	1958.98	-0.00452	3	1	58.46	0	0.000223	0|0	sp|Q13885|TBB2A_HUMAN/sp|Q9BVA1|TBB2B_HUMAN/sp|Q13509|TBB3_HUMAN/sp|P68371|TBB4B_HUMAN/sp|P07437|TBB5_HUMAN/tr|Q5SU16|Q5SU16_HUMAN/tr|F8VYX6|F8VYX6_HUMAN/tr|Q5ST81|Q5ST81_HUMAN/tr|Q5JP53|Q5JP53_HUMAN/tr|A8K854|A8K854_HUMAN/tr|G3V2A3|G3V2A3_HUMAN/tr|E9PBJ4|E9PBJ4_HUMAN/tr|Q3ZCR3|Q3ZCR3_HUMAN/tr|Q53G92|Q53G92_HUMAN/tr|B7ZAK1|B7ZAK1_HUMAN/tr|B2R6L0|B2R6L0_HUMAN/tr|A5D907|A5D907_HUMAN/tr|Q9BV28|Q9BV2…		4.31	0		0	2	MASCOT		T
	P13063_NL,28943	K.GHYTEGAELVDSVLDVVR.K ! -.GHYTEGAELVDSVLDVVR.K	1958.98	-0.0049	2	1	80.86	0	1.3e-06	0|0	sp|Q13885|TBB2A_HUMAN/sp|Q9BVA1|TBB2B_HUMAN/sp|Q13509|TBB3_HUMAN/sp|P68371|TBB4B_HUMAN/sp|P07437|TBB5_HUMAN/tr|Q5SU16|Q5SU16_HUMAN/tr|F8VYX6|F8VYX6_HUMAN/tr|Q5ST81|Q5ST81_HUMAN/tr|Q5JP53|Q5JP53_HUMAN/tr|A8K854|A8K854_HUMAN/tr|G3V2A3|G3V2A3_HUMAN/tr|E9PBJ4|E9PBJ4_HUMAN/tr|Q3ZCR3|Q3ZCR3_HUMAN/tr|Q53G92|Q53G92_HUMAN/tr|B7ZAK1|B7ZAK1_HUMAN/tr|B2R6L0|B2R6L0_HUMAN/tr|A5D907|A5D907_HUMAN/tr|Q9BV28|Q9BV2…		4.31	0		0	2	MASCOT		T
	P13063_NL,29062	K.GHYTEGAELVDSVLDVVR.K ! -.GHYTEGAELVDSVLDVVR.K	1958.98	-0.00131	3	1	36.33	0	0.0374	0|0	sp|Q13885|TBB2A_HUMAN/sp|Q9BVA1|TBB2B_HUMAN/sp|Q13509|TBB3_HUMAN/sp|P68371|TBB4B_HUMAN/sp|P07437|TBB5_HUMAN/tr|Q5SU16|Q5SU16_HUMAN/tr|F8VYX6|F8VYX6_HUMAN/tr|Q5ST81|Q5ST81_HUMAN/tr|Q5JP53|Q5JP53_HUMAN/tr|A8K854|A8K854_HUMAN/tr|G3V2A3|G3V2A3_HUMAN/tr|E9PBJ4|E9PBJ4_HUMAN/tr|Q3ZCR3|Q3ZCR3_HUMAN/tr|Q53G92|Q53G92_HUMAN/tr|B7ZAK1|B7ZAK1_HUMAN/tr|B2R6L0|B2R6L0_HUMAN/tr|A5D907|A5D907_HUMAN/tr|Q9BV28|Q9BV2…		4.31	0		0	2	MASCOT		T
	P13063_NL,29199	K.GHYTEGAELVDSVLDVVR.K ! -.GHYTEGAELVDSVLDVVR.K	1958.98	-0.00218	3	1	32.71	0	0.0881	0|0	sp|Q13885|TBB2A_HUMAN/sp|Q9BVA1|TBB2B_HUMAN/sp|Q13509|TBB3_HUMAN/sp|P68371|TBB4B_HUMAN/sp|P07437|TBB5_HUMAN/tr|Q5SU16|Q5SU16_HUMAN/tr|F8VYX6|F8VYX6_HUMAN/tr|Q5ST81|Q5ST81_HUMAN/tr|Q5JP53|Q5JP53_HUMAN/tr|A8K854|A8K854_HUMAN/tr|G3V2A3|G3V2A3_HUMAN/tr|E9PBJ4|E9PBJ4_HUMAN/tr|Q3ZCR3|Q3ZCR3_HUMAN/tr|Q53G92|Q53G92_HUMAN/tr|B7ZAK1|B7ZAK1_HUMAN/tr|B2R6L0|B2R6L0_HUMAN/tr|A5D907|A5D907_HUMAN/tr|Q9BV28|Q9BV2…		4.31	0		0	2	MASCOT		T
	P13063_NL,29337	K.GHYTEGAELVDSVLDVVR.K ! -.GHYTEGAELVDSVLDVVR.K	1958.98	-0.0005	3	1	22.48	0	0.878	0|0	sp|Q13885|TBB2A_HUMAN/sp|Q9BVA1|TBB2B_HUMAN/sp|Q13509|TBB3_HUMAN/sp|P68371|TBB4B_HUMAN/sp|P07437|TBB5_HUMAN/tr|Q5SU16|Q5SU16_HUMAN/tr|F8VYX6|F8VYX6_HUMAN/tr|Q5ST81|Q5ST81_HUMAN/tr|Q5JP53|Q5JP53_HUMAN/tr|A8K854|A8K854_HUMAN/tr|G3V2A3|G3V2A3_HUMAN/tr|E9PBJ4|E9PBJ4_HUMAN/tr|Q3ZCR3|Q3ZCR3_HUMAN/tr|Q53G92|Q53G92_HUMAN/tr|B7ZAK1|B7ZAK1_HUMAN/tr|B2R6L0|B2R6L0_HUMAN/tr|A5D907|A5D907_HUMAN/tr|Q9BV28|Q9BV2…		4.31	0		0	2	MASCOT		T
	P13063_NL,9782	K.TAVCDIPPR.G	1028.52	-0.00046	2	1	44.62	0	0.00383	0|0	sp|Q13885|TBB2A_HUMAN/sp|Q9BVA1|TBB2B_HUMAN/sp|P04350|TBB4A_HUMAN/sp|P68371|TBB4B_HUMAN/sp|P07437|TBB5_HUMAN/sp|A6NNZ2|TBB8L_HUMAN/sp|Q3ZCM7|TBB8_HUMAN/tr|Q5SU16|Q5SU16_HUMAN/tr|Q5SQY0|Q5SQY0_HUMAN/tr|F8VYX6|F8VYX6_HUMAN/tr|Q5ST81|Q5ST81_HUMAN/tr|F8VUJ7|F8VUJ7_HUMAN/tr|E7EWR1|E7EWR1_HUMAN/tr|Q5JP53|Q5JP53_HUMAN/tr|I3L2F9|I3L2F9_HUMAN/tr|E9PBJ4|E9PBJ4_HUMAN/tr|C9JAA5|C9JAA5_HUMAN/tr|Q9BUU9|Q9BUU9_…		5.5	0		0	2	MASCOT		T
	P13063_NL,9952	K.TAVCDIPPR.G	1028.52	-0.0006	2	1	53.62	0	0.000482	0|0	sp|Q13885|TBB2A_HUMAN/sp|Q9BVA1|TBB2B_HUMAN/sp|P04350|TBB4A_HUMAN/sp|P68371|TBB4B_HUMAN/sp|P07437|TBB5_HUMAN/sp|A6NNZ2|TBB8L_HUMAN/sp|Q3ZCM7|TBB8_HUMAN/tr|Q5SU16|Q5SU16_HUMAN/tr|Q5SQY0|Q5SQY0_HUMAN/tr|F8VYX6|F8VYX6_HUMAN/tr|Q5ST81|Q5ST81_HUMAN/tr|F8VUJ7|F8VUJ7_HUMAN/tr|E7EWR1|E7EWR1_HUMAN/tr|Q5JP53|Q5JP53_HUMAN/tr|I3L2F9|I3L2F9_HUMAN/tr|E9PBJ4|E9PBJ4_HUMAN/tr|C9JAA5|C9JAA5_HUMAN/tr|Q9BUU9|Q9BUU9_…		5.5	0		0	2	MASCOT		T
	P13063_NL,10323	K.TAVCDIPPR.G	1028.52	-0.00044	2	1	42.19	0	0.0067	0|0	sp|Q13885|TBB2A_HUMAN/sp|Q9BVA1|TBB2B_HUMAN/sp|P04350|TBB4A_HUMAN/sp|P68371|TBB4B_HUMAN/sp|P07437|TBB5_HUMAN/sp|A6NNZ2|TBB8L_HUMAN/sp|Q3ZCM7|TBB8_HUMAN/tr|Q5SU16|Q5SU16_HUMAN/tr|Q5SQY0|Q5SQY0_HUMAN/tr|F8VYX6|F8VYX6_HUMAN/tr|Q5ST81|Q5ST81_HUMAN/tr|F8VUJ7|F8VUJ7_HUMAN/tr|E7EWR1|E7EWR1_HUMAN/tr|Q5JP53|Q5JP53_HUMAN/tr|I3L2F9|I3L2F9_HUMAN/tr|E9PBJ4|E9PBJ4_HUMAN/tr|C9JAA5|C9JAA5_HUMAN/tr|Q9BUU9|Q9BUU9_…		5.5	0		0	2	MASCOT		T
[truncated: 7,769 more rows]

## Sheet: TAGLN
	Reference	PepCount	UniquePepCount	CoverPercent	MW	PI
	FileScan	Sequence	MH+	Diff(MH+)	Charge	Rank	Score	DeltaScore	ExpectValue	Ions	Reference	DIFF_MODIFIED_CANDIDATE	PI	MissCleavage	Modification	MatchedTIC	NumProteaseTermini	Engine	Tag	Decoy
$1-1	sp|P35579|MYH9_HUMAN Myosin-9 OS=Homo sapiens GN=MYH9 PE=1 SV=4	86	36	0.2454	226530	5.5
[truncated: 11,998 more rows]
