# Supplementary material for: Transgelin interacts with PARP1 in human colon cancer cells
Source: Cancer Cell Int. 2020 Aug 3;20:366. doi: 10.1186/s12935-020-01461-y (PMC7398379; doi:10.1186/s12935-020-01461-y)
Supplement: Supplementary file 3 — Additional file 3. The metadata of peptide identified with high-performance liquid chromatography/tandem mass spectrometry. The dataset included two sheets; the NC sheet contained peptides identified in the RKO-CTRL-FLAG group, while the TAGLN sheet contained peptides identified in the RKO-TAGLN-FLAG group. [file 12935_2020_1461_MOESM3_ESM.xlsx]

## Sheet: NC
	FileScan	Sequence	MH+	Diff(MH+)	Charge	Rank	Score	DeltaScore	ExpectValue	Ions	Reference	DIFF_MODIFIED_CANDIDATE	PI	MissCleavage	Modification	MatchedTIC	NumProteaseTermini	Engine	Tag	Decoy
	P13063_NL,14402	-.MKPILLQGHER.S	1321.74	-0.00514	4	1	36.39	0	0.0215	0|0	sp|Q13347|EIF3I_HUMAN/tr|Q5TFK1|Q5TFK1_HUMAN/tr|Q5U0F4|Q5U0F4_HUMAN		8.52	0		0	2	MASCOT		T
	P13063_NL,14456	-.MKPILLQGHER.S	1321.74	0.00287	3	1	44.23	0	0.00367	0|0	sp|Q13347|EIF3I_HUMAN/tr|Q5TFK1|Q5TFK1_HUMAN/tr|Q5U0F4|Q5U0F4_HUMAN		8.52	0		0	2	MASCOT		T
	P13063_NL,14621	-.MKPILLQGHER.S	1321.74	0.00089	3	1	23.2	0	0.473	0|0	sp|Q13347|EIF3I_HUMAN/tr|Q5TFK1|Q5TFK1_HUMAN/tr|Q5U0F4|Q5U0F4_HUMAN		8.52	0		0	2	MASCOT		T
	P13063_NL,22025	-.SDVLELTDDNFESR.I	1639.74	0.00354	2	1	46.94	0	0.00124	0|0	tr|H7BZJ3|H7BZJ3_HUMAN		3.77	0		0	2	MASCOT		T
	P13063_NL,11771	-.XNFQQPADAER.A	1274.61	-0.00653	2	1	43.65	0	0.00473	0|0	tr|H0YEQ8|H0YEQ8_HUMAN		4.37	0		0	2	MASCOT		T
	P13063_NL,8164	-.XSSQISAGEEK.W ! K.LSSQISAGEEK.W	1148.58	-0.0001	2	1	52.09	0	0.000992	0|0	tr|H0YBE0|H0YBE0_HUMAN ! sp|Q86UE4|LYRIC_HUMAN/tr|H0YB56|H0YB56_HUMAN/tr|E5RJU9|E5RJU9_HUMAN		4.53	0		0	2	MASCOT		T
	P13063_NL,25581	-.XTNLINLLAENGR.L	1428.78	-0.00098	2	1	42.84	0	0.00888	0|0	tr|H7C068|H7C068_HUMAN		6	0		0	2	MASCOT		T
	P13063_NL,21374	K.AAAPAPEEEMDECEQALAAEPK.A	2357.03	-0.00445	2	1	57.89	0	5.97e-05	0|0	sp|P26641|EF1G_HUMAN/tr|B4DTG2|B4DTG2_HUMAN/tr|Q53YD7|Q53YD7_HUMAN/tr|Q2F840|Q2F840_HUMAN		3.77	0		0	2	MASCOT		T
	P13063_NL,21525	K.AAAPAPEEEMDECEQALAAEPK.A	2357.03	-0.00159	2	1	73.64	0	1.55e-06	0|0	sp|P26641|EF1G_HUMAN/tr|B4DTG2|B4DTG2_HUMAN/tr|Q53YD7|Q53YD7_HUMAN/tr|Q2F840|Q2F840_HUMAN		3.77	0		0	2	MASCOT		T
	P13063_NL,7970	K.AADIDQEVK.E	988.495	0.00011	2	1	64.26	0	4.5e-05	0|0	sp|Q86VP6|CAND1_HUMAN/tr|A8K8U1|A8K8U1_HUMAN		4.03	0		0	2	MASCOT		T
	P13063_NL,30120	K.AAFDDAIAELDTLSEESYK.D	2087.97	-0.00333	2	1	81.46	0	6.32e-07	0|0	sp|P62258|1433E_HUMAN/tr|K7EM20|K7EM20_HUMAN/tr|B7ZA86|B7ZA86_HUMAN/tr|G9K389|G9K389_HUMAN/tr|G9K388|G9K388_HUMAN		3.71	0		0	2	MASCOT		T
	P13063_NL,5742	K.AAGPSLSHTSGGTQSK.V	1485.73	0.00072	3	1	29.86	0	0.237	0|0	sp|P27694|RFA1_HUMAN		8.8	0		0	2	MASCOT		T
	P13063_NL,8544	K.AAIISAEGDSK.A	1061.55	-0.00058	2	1	64.3	0	6.29e-05	0|0	sp|P35232|PHB_HUMAN/tr|A8K401|A8K401_HUMAN/tr|Q6PUJ7|Q6PUJ7_HUMAN/tr|Q53FV0|Q53FV0_HUMAN/tr|Q6FHP5|Q6FHP5_HUMAN/tr|C9JW96|C9JW96_HUMAN		4.37	0		0	2	MASCOT		T
	P13063_NL,8876	K.AAMDNSEIAGEK.K	1235.56	0	2	1	42.04	0	0.00342	0|0	sp|Q16891|IMMT_HUMAN/tr|C9J406|C9J406_HUMAN/tr|B4E2B5|B4E2B5_HUMAN/tr|B9A067|B9A067_HUMAN/tr|H7C463|H7C463_HUMAN/tr|Q05DN3|Q05DN3_HUMAN/tr|B4DKR1|B4DKR1_HUMAN/tr|B4DT20|B4DT20_HUMAN/tr|B4DS66|B4DS66_HUMAN		4.14	0		0	2	MASCOT		T
	P13063_NL,6355	K.AAQEEYVK.R	937.463	0.00082	2	1	50.06	0	0.00103	0|0	sp|P04075|ALDOA_HUMAN/tr|J3KPS3|J3KPS3_HUMAN/tr|H3BQN4|H3BQN4_HUMAN/tr|H3BR68|H3BR68_HUMAN		4.53	0		0	2	MASCOT		T
	P13063_NL,4812	K.AAVEDPR.V	757.384	0.00039	2	1	52.74	0	0.000325	0|0	sp|P36957|ODO2_HUMAN/tr|B7Z5W8|B7Z5W8_HUMAN/tr|Q6IBS5|Q6IBS5_HUMAN/tr|Q16187|Q16187_HUMAN		4.37	0		0	2	MASCOT		T
	P13063_NL,26705	K.ACANPAAGSVILLENLR.F	1768.94	0.00819	2	1	74.27	0	5.33e-06	0|0	sp|P00558|PGK1_HUMAN/tr|B7Z7A9|B7Z7A9_HUMAN		6.04	0		0	2	MASCOT		T
	P13063_NL,30341	K.ACLIFFDEIDAIGGAR.F	1767.87	-0.0052	2	1	73.15	0	7.75e-06	0|0	sp|P35998|PRS7_HUMAN/tr|B7Z5E2|B7Z5E2_HUMAN/tr|Q75L23|Q75L23_HUMAN		4.03	0		0	2	MASCOT		T
	P13063_NL,22488	K.ACQSIYPLHDVFVR.K	1704.85	-0.00318	3	1	40.74	0	0.0135	0|0	sp|P61247|RS3A_HUMAN/tr|D6R9B6|D6R9B6_HUMAN/tr|D6RAT0|D6RAT0_HUMAN/tr|Q6NXR8|Q6NXR8_HUMAN/tr|A8K4W0|A8K4W0_HUMAN/tr|D6RG13|D6RG13_HUMAN/tr|H0Y9Y4|H0Y9Y4_HUMAN/tr|D6RB09|D6RB09_HUMAN		6.78	0		0	2	MASCOT		T
	P13063_NL,22629	K.ACQSIYPLHDVFVR.K	1704.85	-0.00036	3	1	25.18	0	0.473	0|0	sp|P61247|RS3A_HUMAN/tr|D6R9B6|D6R9B6_HUMAN/tr|D6RAT0|D6RAT0_HUMAN/tr|Q6NXR8|Q6NXR8_HUMAN/tr|A8K4W0|A8K4W0_HUMAN/tr|D6RG13|D6RG13_HUMAN/tr|H0Y9Y4|H0Y9Y4_HUMAN/tr|D6RB09|D6RB09_HUMAN		6.78	0		0	2	MASCOT		T
	P13063_NL,7262	K.ADGGTQVIDTK.N	1104.55	-0.00088	2	1	50.31	0	0.00148	0|0	sp|P09622|DLDH_HUMAN/tr|B4DHG0|B4DHG0_HUMAN/tr|B4DFL1|B4DFL1_HUMAN/tr|B4DMK9|B4DMK9_HUMAN/tr|E9PEX6|E9PEX6_HUMAN		4.21	0		0	2	MASCOT		T
	P13063_NL,9488	K.ADIDLTK.R	775.42	0.003	2	1	41.57	0	0.0169	0|0	sp|P62269|RS18_HUMAN		4.21	0		0	2	MASCOT		T
	P13063_NL,9685	K.ADIDLTK.R	775.42	0.00068	2	1	47.56	0	0.00421	0|0	sp|P62269|RS18_HUMAN		4.21	0		0	2	MASCOT		T
	P13063_NL,9149	K.ADIDVSGPK.V ! K.ADLDVSGPK.V	901.463	-0.00017	2	1	52.24	0	0.000674	0|0	sp|Q09666|AHNK_HUMAN/tr|Q8N274|Q8N274_HUMAN/tr|Q6ZQN2|Q6ZQN2_HUMAN ! sp|Q09666|AHNK_HUMAN/tr|Q6ZQN2|Q6ZQN2_HUMAN/tr|Q13727|Q13727_HUMAN		4.21	0		0	2	MASCOT		T
	P13063_NL,21448	K.ADLINNLGTIAK.F ! K.ADLINNLGTIAK.S	1242.71	-0.00025	2	1	48.33	0	0.00235	0|0	sp|Q58FF8|H90B2_HUMAN ! sp|Q14568|HS902_HUMAN/sp|P07900|HS90A_HUMAN/sp|P08238|HS90B_HUMAN/tr|Q86SX1|Q86SX1_HUMAN/tr|Q6PK50|Q6PK50_HUMAN/tr|Q2VPJ6|Q2VPJ6_HUMAN/tr|B4DTA5|B4DTA5_HUMAN/tr|O14942|O14942_HUMAN/tr|Q8TBA7|Q8TBA7_HUMAN/tr|B4DMA2|B4DMA2_HUMAN/tr|B4DGL0|B4DGL0_HUMAN		5.88	0		0	2	MASCOT		T
	P13063_NL,22232	K.ADRDESSPYAAMLAAQDVAQR.C	2265.06	-0.00361	3	1	45.56	0	0.00294	0|0	sp|P62263|RS14_HUMAN/tr|H0YB22|H0YB22_HUMAN/tr|E5RH77|E5RH77_HUMAN		4.23	1		0	2	MASCOT		T
	P13063_NL,12931	K.ADTLTLEER.V	1047.53	0.0007	2	1	55.84	0	0.000598	0|0	sp|Q9UHD8|SEPT9_HUMAN/tr|K7EL40|K7EL40_HUMAN		4.14	0		0	2	MASCOT		T
	P13063_NL,17712	K.AEAGAGSATEFQFR.G	1441.67	-0.0003	2	1	81.14	0	6.26e-07	0|0	sp|Q9NQ39|RS10L_HUMAN/sp|P46783|RS10_HUMAN/tr|Q59GE4|Q59GE4_HUMAN		4.53	0		0	2	MASCOT		T
	P13063_NL,17874	K.AEAGAGSATEFQFR.G	1441.67	0.00028	2	1	105.36	0	2.41e-09	0|0	sp|Q9NQ39|RS10L_HUMAN/sp|P46783|RS10_HUMAN/tr|Q59GE4|Q59GE4_HUMAN		4.53	0		0	2	MASCOT		T
	P13063_NL,18050	K.AEAGAGSATEFQFR.G	1441.67	0.00068	2	1	101.1	0	5.76e-09	0|0	sp|Q9NQ39|RS10L_HUMAN/sp|P46783|RS10_HUMAN/tr|Q59GE4|Q59GE4_HUMAN		4.53	0		0	2	MASCOT		T
	P13063_NL,18219	K.AEAGAGSATEFQFR.G	1441.67	-0.0004	2	1	92.68	0	4.42e-08	0|0	sp|Q9NQ39|RS10L_HUMAN/sp|P46783|RS10_HUMAN/tr|Q59GE4|Q59GE4_HUMAN		4.53	0		0	2	MASCOT		T
	P13063_NL,18401	K.AEAGAGSATEFQFR.G	1441.67	0.00192	2	1	84.51	0	2.64e-07	0|0	sp|Q9NQ39|RS10L_HUMAN/sp|P46783|RS10_HUMAN/tr|Q59GE4|Q59GE4_HUMAN		4.53	0		0	2	MASCOT		T
	P13063_NL,18742	K.AEAGAGSATEFQFR.G	1441.67	0.00066	2	1	86.9	0	1.52e-07	0|0	sp|Q9NQ39|RS10L_HUMAN/sp|P46783|RS10_HUMAN/tr|Q59GE4|Q59GE4_HUMAN		4.53	0		0	2	MASCOT		T
	P13063_NL,18903	K.AEAGAGSATEFQFR.G	1441.67	-0.0001	2	1	59.77	0	8.58e-05	0|0	sp|Q9NQ39|RS10L_HUMAN/sp|P46783|RS10_HUMAN/tr|Q59GE4|Q59GE4_HUMAN		4.53	0		0	2	MASCOT		T
	P13063_NL,19194	K.AEAGAGSATEFQFR.G	1441.67	-0.00246	2	1	50.66	0	0.000725	0|0	sp|Q9NQ39|RS10L_HUMAN/sp|P46783|RS10_HUMAN/tr|Q59GE4|Q59GE4_HUMAN		4.53	0		0	2	MASCOT		T
	P13063_NL,19348	K.AEAGAGSATEFQFR.G	1441.67	0.00138	2	1	61.72	0	5.03e-05	0|0	sp|Q9NQ39|RS10L_HUMAN/sp|P46783|RS10_HUMAN/tr|Q59GE4|Q59GE4_HUMAN		4.53	0		0	2	MASCOT		T
	P13063_NL,19533	K.AEAGAGSATEFQFR.G	1441.67	-0.0029	2	1	44.84	0	0.00277	0|0	sp|Q9NQ39|RS10L_HUMAN/sp|P46783|RS10_HUMAN/tr|Q59GE4|Q59GE4_HUMAN		4.53	0		0	2	MASCOT		T
	P13063_NL,19723	K.AEAGAGSATEFQFR.G	1441.67	0.00256	2	1	55.8	0	0.000195	0|0	sp|Q9NQ39|RS10L_HUMAN/sp|P46783|RS10_HUMAN/tr|Q59GE4|Q59GE4_HUMAN		4.53	0		0	2	MASCOT		T
	P13063_NL,12221	K.AEEDEILNR.S	1088.52	-0.0003	2	1	45.87	0	0.00226	0|0	sp|P27824|CALX_HUMAN/tr|B4E2T8|B4E2T8_HUMAN/tr|B4DGP8|B4DGP8_HUMAN		4	0		0	2	MASCOT		T
	P13063_NL,9616	K.AEGDVAALNR.R	1015.52	-0.00341	2	1	51.54	0	0.000789	0|0	sp|P67936|TPM4_HUMAN/tr|B4DVY2|B4DVY2_HUMAN/tr|B4DTB1|B4DTB1_HUMAN		4.37	0		0	2	MASCOT		T
	P13063_NL,17402	K.AEGPEVDVNLPK.A	1267.65	0.0007	2	1	42.86	0	0.00702	0|0	sp|Q09666|AHNK_HUMAN/tr|Q8N274|Q8N274_HUMAN/tr|B4DTV0|B4DTV0_HUMAN		4.14	0		0	2	MASCOT		T
	P13063_NL,22014	K.AELLDNEKPAAVVAPITTGYTVK.I	2400.3	0.00048	3	1	40.46	0	0.00761	0|0	sp|Q9HB71|CYBP_HUMAN/tr|Q5R370|Q5R370_HUMAN/tr|B3KSF1|B3KSF1_HUMAN/tr|Q6NVY0|Q6NVY0_HUMAN/tr|B4DFD3|B4DFD3_HUMAN		4.68	0		0	2	MASCOT		T
	P13063_NL,19836	K.AENNSEVGASGYGVPGPTWDR.G	2162.97	-0.00083	2	1	54.99	0	0.000175	0|0	sp|Q08211|DHX9_HUMAN/tr|Q6PJK6|Q6PJK6_HUMAN/tr|Q58F26|Q58F26_HUMAN		4.14	0		0	2	MASCOT		T
	P13063_NL,8298	K.AENQVLAM*R.K	1047.53	3e-05	2	1	41.63	0	0.0145	0|0	sp|P51572|BAP31_HUMAN/tr|Q53HT6|Q53HT6_HUMAN/tr|Q53G72|Q53G72_HUMAN		6.05	0	15.994919 Oxidation (M)	0	2	MASCOT		T
	P13063_NL,13011	K.AENQVLAMR.K	1031.53	0.00037	2	1	47.55	0	0.00322	0|0	sp|P51572|BAP31_HUMAN/tr|Q53HT6|Q53HT6_HUMAN/tr|Q53G72|Q53G72_HUMAN		6.05	0		0	2	MASCOT		T
	P13063_NL,19553	K.AEQINQAAGEASAVLAK.A	1670.87	0.00054	2	1	73.7	0	7.18e-06	0|0	sp|Q9UJZ1|STML2_HUMAN/tr|B4E1K7|B4E1K7_HUMAN/tr|Q6ZNW0|Q6ZNW0_HUMAN/tr|F2Z2I8|F2Z2I8_HUMAN		4.53	0		0	2	MASCOT		T
	P13063_NL,4851	K.AEVPEDKPK.A	1012.53	0.00113	3	1	21.9	0	0.744	0|0	sp|O95757|HS74L_HUMAN/tr|Q53ZP9|Q53ZP9_HUMAN/tr|B4DZR0|B4DZR0_HUMAN/tr|E7ES43|E7ES43_HUMAN/tr|B4DXT2|B4DXT2_HUMAN/tr|E9PDE8|E9PDE8_HUMAN		4.68	0		0	2	MASCOT		T
	P13063_NL,15613	K.AFDMISQR.S	967.467	-0.0001	2	1	44.09	0	0.00383	0|0	sp|O14908|GIPC1_HUMAN/tr|A8K2I7|A8K2I7_HUMAN/tr|K7ESN1|K7ESN1_HUMAN		5.88	0		0	2	MASCOT		T
	P13063_NL,13548	K.AFGPGLQGGSAGSPAR.F	1429.72	-0.00071	2	1	61.83	0	9.97e-05	0|0	sp|P21333|FLNA_HUMAN/tr|Q60FE6|Q60FE6_HUMAN/tr|Q60FE5|Q60FE5_HUMAN/tr|Q5HY54|Q5HY54_HUMAN/tr|A6NDY9|A6NDY9_HUMAN		9.8	0		0	2	MASCOT		T
	P13063_NL,26930	K.AFLADPSAFVAAAPVAAATTAAPAAAAAPAK.V	2752.47	0.00153	3	1	71.19	0	6.8e-06	0|0	sp|P05388|RLA0_HUMAN/tr|Q3B7A4|Q3B7A4_HUMAN/tr|Q3MHV2|Q3MHV2_HUMAN/tr|Q53HW2|Q53HW2_HUMAN/tr|B4E3D5|B4E3D5_HUMAN/tr|Q53HK9|Q53HK9_HUMAN/tr|F8W1K8|F8W1K8_HUMAN/tr|Q6NSF2|Q6NSF2_HUMAN/tr|F8VWS0|F8VWS0_HUMAN/tr|A8K4Z4|A8K4Z4_HUMAN		5.88	0		0	2	MASCOT		T
	P13063_NL,26957	K.AFLADPSAFVAAAPVAAATTAAPAAAAAPAK.V	2752.47	0.00867	2	1	89.32	0	1.09e-07	0|0	sp|P05388|RLA0_HUMAN/tr|Q3B7A4|Q3B7A4_HUMAN/tr|Q3MHV2|Q3MHV2_HUMAN/tr|Q53HW2|Q53HW2_HUMAN/tr|B4E3D5|B4E3D5_HUMAN/tr|Q53HK9|Q53HK9_HUMAN/tr|F8W1K8|F8W1K8_HUMAN/tr|Q6NSF2|Q6NSF2_HUMAN/tr|F8VWS0|F8VWS0_HUMAN/tr|A8K4Z4|A8K4Z4_HUMAN		5.88	0		0	2	MASCOT		T
	P13063_NL,27052	K.AFLADPSAFVAAAPVAAATTAAPAAAAAPAK.V	2752.47	-0.00096	3	1	76.22	0	2.08e-06	0|0	sp|P05388|RLA0_HUMAN/tr|Q3B7A4|Q3B7A4_HUMAN/tr|Q3MHV2|Q3MHV2_HUMAN/tr|Q53HW2|Q53HW2_HUMAN/tr|B4E3D5|B4E3D5_HUMAN/tr|Q53HK9|Q53HK9_HUMAN/tr|F8W1K8|F8W1K8_HUMAN/tr|Q6NSF2|Q6NSF2_HUMAN/tr|F8VWS0|F8VWS0_HUMAN/tr|A8K4Z4|A8K4Z4_HUMAN		5.88	0		0	2	MASCOT		T
	P13063_NL,23945	K.AFTFDDEDDELSQLK.E	1772.79	-0.00245	2	1	55.89	0	0.000146	0|0	sp|Q9H9C1|SPE39_HUMAN/tr|Q6IA61|Q6IA61_HUMAN/tr|G3V549|G3V549_HUMAN/tr|Q53H75|Q53H75_HUMAN/tr|G3V4K3|G3V4K3_HUMAN/tr|B4DMB7|B4DMB7_HUMAN		3.66	0		0	2	MASCOT		T
	P13063_NL,26687	K.AFVDFLSDEIK.E	1283.65	-0.00079	2	1	54.49	0	0.000461	0|0	sp|Q07021|C1QBP_HUMAN/tr|A8K651|A8K651_HUMAN		4.03	0		0	2	MASCOT		T
	P13063_NL,25864	K.AFVDFLSDEIKEER.K	1697.84	0.00111	3	1	66.69	0	3.63e-05	0|0	sp|Q07021|C1QBP_HUMAN/tr|A8K651|A8K651_HUMAN		4.18	1		0	2	MASCOT		T
	P13063_NL,25989	K.AFVDFLSDEIKEER.K	1697.84	0.00174	3	1	61.31	0	0.000124	0|0	sp|Q07021|C1QBP_HUMAN/tr|A8K651|A8K651_HUMAN		4.18	1		0	2	MASCOT		T
	P13063_NL,26749	K.AFYPEEISSMVLTK.L ! K.AFYPEEISSMVLTK.M	1614.81	-0.00103	3	1	19.56	0	2.66	0|0	sp|P34931|HS71L_HUMAN/tr|Q53FA3|Q53FA3_HUMAN/tr|B4DXY3|B4DXY3_HUMAN/tr|B2RCQ9|B2RCQ9_HUMAN/tr|B4DI54|B4DI54_HUMAN/tr|F8W1P1|F8W1P1_HUMAN ! sp|P08107|HSP71_HUMAN/tr|F8VZJ4|F8VZJ4_HUMAN/tr|A8K5I0|A8K5I0_HUMAN/tr|B4DNT8|B4DNT8_HUMAN/tr|B4DI39|B4DI39_HUMAN/tr|B4DWK5|B4DWK5_HUMAN/tr|Q59EJ3|Q59EJ3_HUMAN/tr|Q9UQC1|Q9UQC1_HUMAN		4.53	0		0	2	MASCOT		T
	P13063_NL,26807	K.AFYPEEISSMVLTK.L ! K.AFYPEEISSMVLTK.M	1614.81	6e-05	2	1	61.93	0	0.000154	0|0	sp|P34931|HS71L_HUMAN/tr|Q53FA3|Q53FA3_HUMAN/tr|B4DXY3|B4DXY3_HUMAN/tr|B2RCQ9|B2RCQ9_HUMAN/tr|B4DI54|B4DI54_HUMAN/tr|F8W1P1|F8W1P1_HUMAN ! sp|P08107|HSP71_HUMAN/tr|F8VZJ4|F8VZJ4_HUMAN/tr|A8K5I0|A8K5I0_HUMAN/tr|B4DNT8|B4DNT8_HUMAN/tr|B4DI39|B4DI39_HUMAN/tr|B4DWK5|B4DWK5_HUMAN/tr|Q59EJ3|Q59EJ3_HUMAN/tr|Q9UQC1|Q9UQC1_HUMAN		4.53	0		0	2	MASCOT		T
	P13063_NL,17265	K.AGAGSATLSMAYAGAR.F	1454.71	-0.00049	2	1	67.88	0	1.91e-05	0|0	sp|P40926|MDHM_HUMAN/tr|G3XAL0|G3XAL0_HUMAN/tr|Q0QF37|Q0QF37_HUMAN/tr|Q75MT9|Q75MT9_HUMAN/tr|Q6FHZ0|Q6FHZ0_HUMAN/tr|B4DE44|B4DE44_HUMAN/tr|B3KTM1|B3KTM1_HUMAN/tr|E9PDB2|E9PDB2_HUMAN		8.79	0		0	2	MASCOT		T
	P13063_NL,8748	K.AGFAGDDAPR.A	976.448	-0.00016	2	1	52.8	0	0.000341	0|0	sp|P62736|ACTA_HUMAN/sp|P60709|ACTB_HUMAN/sp|P68032|ACTC_HUMAN/sp|P63261|ACTG_HUMAN/sp|P63267|ACTH_HUMAN/sp|P68133|ACTS_HUMAN/sp|Q6S8J3|POTEE_HUMAN/sp|A5A3E0|POTEF_HUMAN/sp|P0CG38|POTEI_HUMAN/sp|P0CG39|POTEJ_HUMAN/tr|D2JYH4|D2JYH4_HUMAN/tr|Q5T8M7|Q5T8M7_HUMAN/tr|G5E9R0|G5E9R0_HUMAN/tr|Q5T8M8|Q5T8M8_HUMAN/tr|Q1KLZ0|Q1KLZ0_HUMAN/tr|I3L3I4|I3L3I4_HUMAN/tr|I3L1U9|I3L1U9_HUMAN/tr|I3L3R2|I3L3R2_HUMAN/t…		4.21	0		0	2	MASCOT		T
	P13063_NL,8915	K.AGFAGDDAPR.A	976.448	-0.00068	2	1	71.05	0	5.07e-06	0|0	sp|P62736|ACTA_HUMAN/sp|P60709|ACTB_HUMAN/sp|P68032|ACTC_HUMAN/sp|P63261|ACTG_HUMAN/sp|P63267|ACTH_HUMAN/sp|P68133|ACTS_HUMAN/sp|Q6S8J3|POTEE_HUMAN/sp|A5A3E0|POTEF_HUMAN/sp|P0CG38|POTEI_HUMAN/sp|P0CG39|POTEJ_HUMAN/tr|D2JYH4|D2JYH4_HUMAN/tr|Q5T8M7|Q5T8M7_HUMAN/tr|G5E9R0|G5E9R0_HUMAN/tr|Q5T8M8|Q5T8M8_HUMAN/tr|Q1KLZ0|Q1KLZ0_HUMAN/tr|I3L3I4|I3L3I4_HUMAN/tr|I3L1U9|I3L1U9_HUMAN/tr|I3L3R2|I3L3R2_HUMAN/t…		4.21	0		0	2	MASCOT		T
	P13063_NL,9080	K.AGFAGDDAPR.A	976.448	0.00156	2	1	51.84	0	0.000393	0|0	sp|P62736|ACTA_HUMAN/sp|P60709|ACTB_HUMAN/sp|P68032|ACTC_HUMAN/sp|P63261|ACTG_HUMAN/sp|P63267|ACTH_HUMAN/sp|P68133|ACTS_HUMAN/sp|Q6S8J3|POTEE_HUMAN/sp|A5A3E0|POTEF_HUMAN/sp|P0CG38|POTEI_HUMAN/sp|P0CG39|POTEJ_HUMAN/tr|D2JYH4|D2JYH4_HUMAN/tr|Q5T8M7|Q5T8M7_HUMAN/tr|G5E9R0|G5E9R0_HUMAN/tr|Q5T8M8|Q5T8M8_HUMAN/tr|Q1KLZ0|Q1KLZ0_HUMAN/tr|I3L3I4|I3L3I4_HUMAN/tr|I3L1U9|I3L1U9_HUMAN/tr|I3L3R2|I3L3R2_HUMAN/t…		4.21	0		0	2	MASCOT		T
	P13063_NL,13735	K.AGFAGDQIPK.Y	1003.52	-0.0005	2	1	65.81	0	4.23e-05	0|0	sp|P42025|ACTY_HUMAN/sp|P61163|ACTZ_HUMAN/tr|G5E9Q5|G5E9Q5_HUMAN/tr|B4DM97|B4DM97_HUMAN		5.88	0		0	2	MASCOT		T
	P13063_NL,14594	K.AGIFQSVK.-	849.483	-0.00417	2	1	48.64	0	0.00135	0|0	sp|P09669|COX6C_HUMAN		8.8	0		0	2	MASCOT		T
	P13063_NL,14761	K.AGIFQSVK.-	849.483	-0.00137	2	1	47.54	0	0.00204	0|0	sp|P09669|COX6C_HUMAN		8.8	0		0	2	MASCOT		T
	P13063_NL,11349	K.AGITTTLNSR.C	1033.56	-0.0009	2	1	50	0	0.00161	0|0	sp|P33992|MCM5_HUMAN/tr|B1AHB1|B1AHB1_HUMAN/tr|B1AHB0|B1AHB0_HUMAN/tr|B4DVK5|B4DVK5_HUMAN/tr|B3KVF0|B3KVF0_HUMAN/tr|Q59F49|Q59F49_HUMAN/tr|A8K521|A8K521_HUMAN/tr|Q53FG5|Q53FG5_HUMAN/tr|B4DQ39|B4DQ39_HUMAN		9.8	0		0	2	MASCOT		T
	P13063_NL,17439	K.AGLVDDFEK.K	993.489	-0.00077	2	1	51.54	0	0.000945	0|0	sp|O75947|ATP5H_HUMAN/tr|F5H608|F5H608_HUMAN/tr|A0PJH2|A0PJH2_HUMAN		4.03	0		0	2	MASCOT		T
	P13063_NL,17633	K.AGLVDDFEK.K	993.489	-0.00085	2	1	58.94	0	0.000172	0|0	sp|O75947|ATP5H_HUMAN/tr|F5H608|F5H608_HUMAN/tr|A0PJH2|A0PJH2_HUMAN		4.03	0		0	2	MASCOT		T
	P13063_NL,16056	K.AGNLGGGVVTIER.S	1242.68	0.00068	2	1	71.23	0	1.03e-05	0|0	sp|P35268|RL22_HUMAN/tr|K7ERI7|K7ERI7_HUMAN/tr|K7EJT5|K7EJT5_HUMAN/tr|K7EMH1|K7EMH1_HUMAN/tr|Q7Z4W8|Q7Z4W8_HUMAN/tr|K7ELC4|K7ELC4_HUMAN/tr|K7EP65|K7EP65_HUMAN/tr|K7EKS7|K7EKS7_HUMAN		6.05	0		0	2	MASCOT		T
	P13063_NL,17821	K.AGNNMLLVGVHGPR.T	1434.76	-0.00359	3	1	21.81	0	1.06	0|0	sp|P21333|FLNA_HUMAN/tr|Q60FE6|Q60FE6_HUMAN/tr|Q60FE5|Q60FE5_HUMAN/tr|Q8TES4|Q8TES4_HUMAN/tr|Q96C61|Q96C61_HUMAN/tr|Q5HY54|Q5HY54_HUMAN/tr|Q6NXF2|Q6NXF2_HUMAN/tr|E9PHF0|E9PHF0_HUMAN/tr|B4E2F9|B4E2F9_HUMAN/tr|A6NDY9|A6NDY9_HUMAN/tr|Q86TQ3|Q86TQ3_HUMAN		9.8	0		0	2	MASCOT		T
	P13063_NL,13729	K.AGQHPSQHLIGLR.K	1413.77	-0.00142	4	1	58.73	0	0.000189	0|0	sp|Q9HBM0|VEZA_HUMAN/tr|F8W8C2|F8W8C2_HUMAN/tr|F2Z3A6|F2Z3A6_HUMAN		9.81	0		0	2	MASCOT		T
	P13063_NL,4813	K.AGVETTTPSK.Q	990.51	-0.00198	2	1	45.95	0	0.00473	0|0	sp|P0CG05|LAC2_HUMAN/sp|P0CG06|LAC3_HUMAN/tr|Q8N355|Q8N355_HUMAN/tr|Q6PIQ7|Q6PIQ7_HUMAN/tr|Q6PJR7|Q6PJR7_HUMAN/tr|Q5FWF9|Q5FWF9_HUMAN/tr|C6KXN3|C6KXN3_HUMAN/tr|Q567P1|Q567P1_HUMAN/tr|A2NUT2|A2NUT2_HUMAN/tr|Q6IN99|Q6IN99_HUMAN/tr|Q6GMX3|Q6GMX3_HUMAN/tr|Q8N5F4|Q8N5F4_HUMAN/tr|A0A5E4|A0A5E4_HUMAN/tr|Q8NEJ1|Q8NEJ1_HUMAN/tr|Q6IPQ0|Q6IPQ0_HUMAN/tr|Q6PJG0|Q6PJG0_HUMAN/tr|Q6GMV8|Q6GMV8_HUMAN/tr|Q8TCJ5|Q8…		6.05	0		0	2	MASCOT		T
	P13063_NL,17356	K.AHGGYSVFAGVGER.T	1406.68	-0.00119	3	1	24	0	0.559	0|0	sp|P06576|ATPB_HUMAN/tr|F8VPV9|F8VPV9_HUMAN/tr|H0YH81|H0YH81_HUMAN/tr|F8W0P7|F8W0P7_HUMAN/tr|F8W079|F8W079_HUMAN/tr|Q0QEN7|Q0QEN7_HUMAN/tr|H0YI37|H0YI37_HUMAN		6.79	0		0	2	MASCOT		T
	P13063_NL,20440	K.AHTMTDDVTFWK.W	1451.66	-0.0002	3	1	25.07	0	0.238	0|0	sp|Q00610|CLH1_HUMAN/tr|J3KSQ2|J3KSQ2_HUMAN		5.21	0		0	2	MASCOT		T
	P13063_NL,12625	K.AHVLHFGK.Y	908.51	-1e-05	3	1	35.83	0	0.0219	0|0	sp|Q9BTE3|MCMBP_HUMAN		8.81	0		0	2	MASCOT		T
	P13063_NL,12792	K.AHVVPCFDASK.V	1230.59	0.0034	2	1	44.83	0	0.00291	0|0	sp|P21333|FLNA_HUMAN/tr|Q60FE6|Q60FE6_HUMAN/tr|Q60FE5|Q60FE5_HUMAN/tr|Q5HY54|Q5HY54_HUMAN/tr|A6NDY9|A6NDY9_HUMAN		6.78	0		0	2	MASCOT		T
	P13063_NL,13490	K.AIADTGANVVVTGGK.V	1372.74	-0.00522	2	1	56.85	0	0.000313	0|0	sp|P50990|TCPQ_HUMAN/tr|Q7Z759|Q7Z759_HUMAN/tr|B4DEM7|B4DEM7_HUMAN/tr|G5E9B2|G5E9B2_HUMAN/tr|B4DQH4|B4DQH4_HUMAN/tr|H7C4C8|H7C4C8_HUMAN/tr|Q53HU0|Q53HU0_HUMAN		5.88	0		0	2	MASCOT		T
	P13063_NL,18562	K.AIGVLTSGGDAQGMNAAVR.A	1787.91	-0.00013	2	1	61.33	0	0.000114	0|0	sp|P17858|K6PL_HUMAN/sp|Q01813|K6PP_HUMAN		5.88	0		0	2	MASCOT		T
	P13063_NL,15315	K.AINQGGLTSVAVR.G	1285.72	0.00023	2	1	63.63	0	6.29e-05	0|0	sp|P60900|PSA6_HUMAN/tr|B4DXJ9|B4DXJ9_HUMAN/tr|Q9BZ93|Q9BZ93_HUMAN/tr|G3V3U4|G3V3U4_HUMAN/tr|G3V295|G3V295_HUMAN/tr|G3V5Z7|G3V5Z7_HUMAN/tr|G3V3I1|G3V3I1_HUMAN		9.8	0		0	2	MASCOT		T
	P13063_NL,18299	K.AINQQTGAFVEISR.Q	1533.8	-0.00071	2	1	48.72	0	0.0023	0|0	sp|Q92945|FUBP2_HUMAN		6.05	0		0	2	MASCOT		T
	P13063_NL,15474	K.AIQLEYSEAR.R	1179.6	-0.00074	2	1	49.78	0	0.00166	0|0	sp|O43242|PSMD3_HUMAN/tr|B4DT72|B4DT72_HUMAN/tr|B3KNN7|B3KNN7_HUMAN/tr|B4DPM7|B4DPM7_HUMAN/tr|B4DV84|B4DV84_HUMAN/tr|Q8N9M2|Q8N9M2_HUMAN/tr|Q6IBN0|Q6IBN0_HUMAN/tr|Q96N86|Q96N86_HUMAN/tr|B4DEB0|B4DEB0_HUMAN		4.53	0		0	2	MASCOT		T
	P13063_NL,6736	K.AISGVHTVR.F	939.537	0.00076	3	1	34.72	0	0.0206	0|0	sp|Q2VIR3|IF2GL_HUMAN/sp|P41091|IF2G_HUMAN/tr|H7BZU1|H7BZU1_HUMAN/tr|F8W810|F8W810_HUMAN/tr|B2R5N2|B2R5N2_HUMAN/tr|Q53HK3|Q53HK3_HUMAN/tr|A8K2Y2|A8K2Y2_HUMAN		9.8	0		0	2	MASCOT		T
	P13063_NL,5819	K.AKPAEAPAAAAPK.A	1192.67	0.00018	3	1	64.22	0	4.38e-05	0|0	sp|P36957|ODO2_HUMAN/tr|Q86SW4|Q86SW4_HUMAN/tr|B7Z5W8|B7Z5W8_HUMAN/tr|Q86TW7|Q86TW7_HUMAN/tr|Q86TQ8|Q86TQ8_HUMAN/tr|Q16187|Q16187_HUMAN/tr|Q6LEQ7|Q6LEQ7_HUMAN		8.64	0		0	2	MASCOT		T
	P13063_NL,5879	K.AKPAEAPAAAAPK.A	1192.67	0.00027	2	1	70.59	0	1.01e-05	0|0	sp|P36957|ODO2_HUMAN/tr|Q86SW4|Q86SW4_HUMAN/tr|B7Z5W8|B7Z5W8_HUMAN/tr|Q86TW7|Q86TW7_HUMAN/tr|Q86TQ8|Q86TQ8_HUMAN/tr|Q16187|Q16187_HUMAN/tr|Q6LEQ7|Q6LEQ7_HUMAN		8.64	0		0	2	MASCOT		T
	P13063_NL,12674	K.ALAAAGYDVEK.N	1107.57	-0.00049	2	1	71.03	0	1.9e-05	0|0	sp|Q02539|H11_HUMAN/sp|P16403|H12_HUMAN/sp|P16402|H13_HUMAN/sp|P10412|H14_HUMAN/sp|P22492|H1T_HUMAN/tr|A3R0T8|A3R0T8_HUMAN/tr|A3R0T7|A3R0T7_HUMAN/tr|Q4VB24|Q4VB24_HUMAN/tr|A1L407|A1L407_HUMAN/tr|B2R984|B2R984_HUMAN		4.37	0		0	2	MASCOT		T
	P13063_NL,12844	K.ALAAAGYDVEK.N	1107.57	3e-05	2	1	76.66	0	3.32e-06	0|0	sp|Q02539|H11_HUMAN/sp|P16403|H12_HUMAN/sp|P16402|H13_HUMAN/sp|P10412|H14_HUMAN/sp|P22492|H1T_HUMAN/tr|A3R0T8|A3R0T8_HUMAN/tr|A3R0T7|A3R0T7_HUMAN/tr|Q4VB24|Q4VB24_HUMAN/tr|A1L407|A1L407_HUMAN/tr|B2R984|B2R984_HUMAN		4.37	0		0	2	MASCOT		T
	P13063_NL,11237	K.ALAAAGYDVEKNNSR.I	1578.79	-0.00137	2	1	68.69	0	2.12e-05	0|0	sp|Q02539|H11_HUMAN/sp|P16403|H12_HUMAN/sp|P16402|H13_HUMAN/sp|P10412|H14_HUMAN/sp|P22492|H1T_HUMAN/tr|A3R0T8|A3R0T8_HUMAN/tr|A3R0T7|A3R0T7_HUMAN/tr|Q4VB24|Q4VB24_HUMAN/tr|A1L407|A1L407_HUMAN/tr|B2R984|B2R984_HUMAN		6.11	1		0	2	MASCOT		T
	P13063_NL,11279	K.ALAAAGYDVEKNNSR.I	1578.79	0.00083	3	1	37.41	0	0.0283	0|0	sp|Q02539|H11_HUMAN/sp|P16403|H12_HUMAN/sp|P16402|H13_HUMAN/sp|P10412|H14_HUMAN/sp|P22492|H1T_HUMAN/tr|A3R0T8|A3R0T8_HUMAN/tr|A3R0T7|A3R0T7_HUMAN/tr|Q4VB24|Q4VB24_HUMAN/tr|A1L407|A1L407_HUMAN/tr|B2R984|B2R984_HUMAN		6.11	1		0	2	MASCOT		T
	P13063_NL,26812	K.ALANVNIGSLICNVGAGGPAPAAGAAPAGGPAPSTAAAPAEEK.K	3808.93	-0.00228	3	1	63	0	4.3e-05	0|0	sp|P05386|RLA1_HUMAN/tr|Q6ICQ4|Q6ICQ4_HUMAN/tr|Q7Z612|Q7Z612_HUMAN		4.53	0		0	2	MASCOT		T
	P13063_NL,29051	K.ALAPTWEQLALGLEHSETVK.I	2193.15	0.00302	3	1	24.57	0	0.796	0|0	sp|Q8NBS9|TXND5_HUMAN/tr|Q86UY0|Q86UY0_HUMAN/tr|Q658S9|Q658S9_HUMAN/tr|Q6EHZ3|Q6EHZ3_HUMAN		4.75	0		0	2	MASCOT		T
	P13063_NL,16444	K.ALAVVYGPHEIR.G	1324.74	0.00196	2	1	55.52	0	0.000263	0|0	sp|Q9NPD3|EXOS4_HUMAN/tr|E9PPI9|E9PPI9_HUMAN		6.79	0		0	2	MASCOT		T
	P13063_NL,16464	K.ALAVVYGPHEIR.G	1324.74	-0.00151	3	1	35.57	0	0.0231	0|0	sp|Q9NPD3|EXOS4_HUMAN/tr|E9PPI9|E9PPI9_HUMAN		6.79	0		0	2	MASCOT		T
	P13063_NL,17204	K.ALDFIASK.G	864.483	-0.00046	2	1	53.49	0	0.000619	0|0	sp|P12814|ACTN1_HUMAN/sp|Q08043|ACTN3_HUMAN/sp|O43707|ACTN4_HUMAN/tr|B7TY16|B7TY16_HUMAN/tr|H9KV75|H9KV75_HUMAN/tr|B2R8Y4|B2R8Y4_HUMAN/tr|G3V2N5|G3V2N5_HUMAN/tr|B7Z565|B7Z565_HUMAN/tr|B4DSX0|B4DSX0_HUMAN/tr|G3V2E8|G3V2E8_HUMAN/tr|Q86TX4|Q86TX4_HUMAN/tr|G3V2W4|G3V2W4_HUMAN/tr|G3V5M4|G3V5M4_HUMAN/tr|B4DZQ2|B4DZQ2_HUMAN/tr|B4DRP5|B4DRP5_HUMAN/tr|B4E337|B4E337_HUMAN/tr|G3V2X9|G3V2X9_HUMAN		5.88	0		0	2	MASCOT		T
	P13063_NL,16940	K.ALDSNSLENDDLSAPGR.E	1773.82	-0.00269	2	1	71.65	0	7.02e-06	0|0	sp|Q32MZ4|LRRF1_HUMAN		3.84	0		0	2	MASCOT		T
	P13063_NL,17649	K.ALELTGLK.V	844.514	-0.00046	2	1	44.38	0	0.00609	0|0	sp|P19338|NUCL_HUMAN/tr|B3KM80|B3KM80_HUMAN/tr|Q6ZS99|Q6ZS99_HUMAN/tr|B3KTP9|B3KTP9_HUMAN		6.05	0		0	2	MASCOT		T
	P13063_NL,17808	K.ALELTGLK.V	844.514	-0.0001	2	1	55.44	0	0.000477	0|0	sp|P19338|NUCL_HUMAN/tr|B3KM80|B3KM80_HUMAN/tr|Q6ZS99|Q6ZS99_HUMAN/tr|B3KTP9|B3KTP9_HUMAN		6.05	0		0	2	MASCOT		T
	P13063_NL,8521	K.ALEPTGQSGEAVK.E	1286.66	-0.00023	2	1	45.76	0	0.0037	0|0	sp|Q8WX92|NELFB_HUMAN		4.53	0		0	2	MASCOT		T
	P13063_NL,15998	K.ALIAAQYSGAQVR.V	1347.74	-0.00125	2	1	60.74	0	0.000124	0|0	sp|P26641|EF1G_HUMAN/tr|B4DTG2|B4DTG2_HUMAN/tr|Q53YD7|Q53YD7_HUMAN/tr|B4DUK7|B4DUK7_HUMAN/tr|Q2F838|Q2F838_HUMAN/tr|B4DSR4|B4DSR4_HUMAN		8.79	0		0	2	MASCOT		T
	P13063_NL,16188	K.ALIAAQYSGAQVR.V	1347.74	0.00057	2	1	62.89	0	7.82e-05	0|0	sp|P26641|EF1G_HUMAN/tr|B4DTG2|B4DTG2_HUMAN/tr|Q53YD7|Q53YD7_HUMAN/tr|B4DUK7|B4DUK7_HUMAN/tr|Q2F838|Q2F838_HUMAN/tr|B4DSR4|B4DSR4_HUMAN		8.79	0		0	2	MASCOT		T
	P13063_NL,16374	K.ALIAAQYSGAQVR.V	1347.74	0.00021	2	1	56.44	0	0.000351	0|0	sp|P26641|EF1G_HUMAN/tr|B4DTG2|B4DTG2_HUMAN/tr|Q53YD7|Q53YD7_HUMAN/tr|B4DUK7|B4DUK7_HUMAN/tr|Q2F838|Q2F838_HUMAN/tr|B4DSR4|B4DSR4_HUMAN		8.79	0		0	2	MASCOT		T
	P13063_NL,13691	K.ALKPANMLER.L	1142.63	0.00035	3	1	24.05	0	0.644	0|0	sp|Q9BXJ9|NAA15_HUMAN/tr|B4E2T6|B4E2T6_HUMAN/tr|B2RBE5|B2RBE5_HUMAN/tr|Q58F05|Q58F05_HUMAN		8.79	0		0	2	MASCOT		T
	P13063_NL,31988	K.ALLNEVIILEDELEK.L	1740.96	-0.00712	2	1	52.61	0	0.000524	0|0	sp|Q9HBM0|VEZA_HUMAN/tr|F8W8C2|F8W8C2_HUMAN/tr|F2Z3A6|F2Z3A6_HUMAN		3.91	0		0	2	MASCOT		T
	P13063_NL,19282	K.ALNSIIDVYHK.Y	1272.69	-0.00023	3	1	57.63	0	0.000294	0|0	sp|P05109|S10A8_HUMAN		6.79	0		0	2	MASCOT		T
	P13063_NL,28389	K.ALSVGNIDDALQCYSEAIK.L	2067.01	-0.00439	2	1	60.38	0	0.000126	0|0	sp|P31948|STIP1_HUMAN/tr|G3XAD8|G3XAD8_HUMAN/tr|B4DM70|B4DM70_HUMAN/tr|F5GXD8|F5GXD8_HUMAN/tr|Q3ZCU9|Q3ZCU9_HUMAN/tr|F5H783|F5H783_HUMAN/tr|F5H0T1|F5H0T1_HUMAN/tr|A8K690|A8K690_HUMAN		4.03	0		0	2	MASCOT		T
	P13063_NL,19522	K.ALVQNDTLLQVK.G	1341.77	-0.00015	2	1	44.64	0	0.00481	0|0	sp|Q92522|H1X_HUMAN		5.88	0		0	2	MASCOT		T
	P13063_NL,17386	K.ALYETELADAR.R	1251.62	-0.00039	2	1	74.66	0	4.86e-06	0|0	sp|P20700|LMNB1_HUMAN/tr|Q6DC98|Q6DC98_HUMAN/tr|E9PBF6|E9PBF6_HUMAN		4.14	0		0	2	MASCOT		T
	P13063_NL,26343	K.AM*GIM*NSFVNDIFER.I	1775.81	-0.00045	2	1	84.05	0	1.34e-06	0|0	sp|P33778|H2B1B_HUMAN/sp|P62807|H2B1C_HUMAN/sp|P58876|H2B1D_HUMAN/sp|Q93079|H2B1H_HUMAN/sp|P06899|H2B1J_HUMAN/sp|O60814|H2B1K_HUMAN/sp|Q99880|H2B1L_HUMAN/sp|Q99879|H2B1M_HUMAN/sp|Q99877|H2B1N_HUMAN/sp|P23527|H2B1O_HUMAN/sp|Q16778|H2B2E_HUMAN/sp|Q5QNW6|H2B2F_HUMAN/sp|Q8N257|H2B3B_HUMAN/sp|P57053|H2BFS_HUMAN/tr|B2R4S9|B2R4S9_HUMAN/tr|B4DR52|B4DR52_HUMAN/tr|I6L9F7|I6L9F7_HUMAN/tr|A8K9J7|A8K9J7_HUMAN…		4.37	0	15.994919 Oxidation (M)	0	2	MASCOT		T
	P13063_NL,26482	K.AM*GIM*NSFVNDIFER.I	1775.81	-0.00291	2	1	67.21	0	6.51e-05	0|0	sp|P33778|H2B1B_HUMAN/sp|P62807|H2B1C_HUMAN/sp|P58876|H2B1D_HUMAN/sp|Q93079|H2B1H_HUMAN/sp|P06899|H2B1J_HUMAN/sp|O60814|H2B1K_HUMAN/sp|Q99880|H2B1L_HUMAN/sp|Q99879|H2B1M_HUMAN/sp|Q99877|H2B1N_HUMAN/sp|P23527|H2B1O_HUMAN/sp|Q16778|H2B2E_HUMAN/sp|Q5QNW6|H2B2F_HUMAN/sp|Q8N257|H2B3B_HUMAN/sp|P57053|H2BFS_HUMAN/tr|B2R4S9|B2R4S9_HUMAN/tr|B4DR52|B4DR52_HUMAN/tr|I6L9F7|I6L9F7_HUMAN/tr|A8K9J7|A8K9J7_HUMAN…		4.37	0	15.994919 Oxidation (M)	0	2	MASCOT		T
	P13063_NL,29717	K.AM*GIM*NSFVNDIFER.I	1775.81	0.00165	2	1	78.84	0	4.45e-06	0|0	sp|P33778|H2B1B_HUMAN/sp|P62807|H2B1C_HUMAN/sp|P58876|H2B1D_HUMAN/sp|Q93079|H2B1H_HUMAN/sp|P06899|H2B1J_HUMAN/sp|O60814|H2B1K_HUMAN/sp|Q99880|H2B1L_HUMAN/sp|Q99879|H2B1M_HUMAN/sp|Q99877|H2B1N_HUMAN/sp|P23527|H2B1O_HUMAN/sp|Q16778|H2B2E_HUMAN/sp|Q5QNW6|H2B2F_HUMAN/sp|Q8N257|H2B3B_HUMAN/sp|P57053|H2BFS_HUMAN/tr|B2R4S9|B2R4S9_HUMAN/tr|B4DR52|B4DR52_HUMAN/tr|I6L9F7|I6L9F7_HUMAN/tr|A8K9J7|A8K9J7_HUMAN…		4.37	0	15.994919 Oxidation (M)	0	2	MASCOT		T
	P13063_NL,29572	K.AM*GIMNSFVNDIFER.I	1759.81	-0.00215	2	1	62.21	0	4.87e-05	0|0	sp|P33778|H2B1B_HUMAN/sp|P62807|H2B1C_HUMAN/sp|P58876|H2B1D_HUMAN/sp|Q93079|H2B1H_HUMAN/sp|P06899|H2B1J_HUMAN/sp|O60814|H2B1K_HUMAN/sp|Q99880|H2B1L_HUMAN/sp|Q99879|H2B1M_HUMAN/sp|Q99877|H2B1N_HUMAN/sp|P23527|H2B1O_HUMAN/sp|Q16778|H2B2E_HUMAN/sp|Q5QNW6|H2B2F_HUMAN/sp|Q8N257|H2B3B_HUMAN/sp|P57053|H2BFS_HUMAN/tr|B2R4S9|B2R4S9_HUMAN/tr|B4DR52|B4DR52_HUMAN/tr|I6L9F7|I6L9F7_HUMAN/tr|A8K9J7|A8K9J7_HUMAN…		4.37	0	15.994919 Oxidation (M)	0	2	MASCOT		T
	P13063_NL,29694	K.AM*GIMNSFVNDIFER.I	1759.81	-0.00143	2	1	109.16	0	9.7e-10	0|0	sp|P33778|H2B1B_HUMAN/sp|P62807|H2B1C_HUMAN/sp|P58876|H2B1D_HUMAN/sp|Q93079|H2B1H_HUMAN/sp|P06899|H2B1J_HUMAN/sp|O60814|H2B1K_HUMAN/sp|Q99880|H2B1L_HUMAN/sp|Q99879|H2B1M_HUMAN/sp|Q99877|H2B1N_HUMAN/sp|P23527|H2B1O_HUMAN/sp|Q16778|H2B2E_HUMAN/sp|Q5QNW6|H2B2F_HUMAN/sp|Q8N257|H2B3B_HUMAN/sp|P57053|H2BFS_HUMAN/tr|B2R4S9|B2R4S9_HUMAN/tr|B4DR52|B4DR52_HUMAN/tr|I6L9F7|I6L9F7_HUMAN/tr|A8K9J7|A8K9J7_HUMAN…		4.37	0	15.994919 Oxidation (M)	0	2	MASCOT		T
	P13063_NL,29814	K.AM*GIMNSFVNDIFER.I	1759.81	0.00085	2	1	94.49	0	2.72e-08	0|0	sp|P33778|H2B1B_HUMAN/sp|P62807|H2B1C_HUMAN/sp|P58876|H2B1D_HUMAN/sp|Q93079|H2B1H_HUMAN/sp|P06899|H2B1J_HUMAN/sp|O60814|H2B1K_HUMAN/sp|Q99880|H2B1L_HUMAN/sp|Q99879|H2B1M_HUMAN/sp|Q99877|H2B1N_HUMAN/sp|P23527|H2B1O_HUMAN/sp|Q16778|H2B2E_HUMAN/sp|Q5QNW6|H2B2F_HUMAN/sp|Q8N257|H2B3B_HUMAN/sp|P57053|H2BFS_HUMAN/tr|B2R4S9|B2R4S9_HUMAN/tr|B4DR52|B4DR52_HUMAN/tr|I6L9F7|I6L9F7_HUMAN/tr|A8K9J7|A8K9J7_HUMAN…		4.37	0	15.994919 Oxidation (M)	0	2	MASCOT		T
	P13063_NL,31140	K.AM*GIMNSFVNDIFER.I	1759.81	-0.00069	2	1	107.55	0	1.37e-09	0|0	sp|P33778|H2B1B_HUMAN/sp|P62807|H2B1C_HUMAN/sp|P58876|H2B1D_HUMAN/sp|Q93079|H2B1H_HUMAN/sp|P06899|H2B1J_HUMAN/sp|O60814|H2B1K_HUMAN/sp|Q99880|H2B1L_HUMAN/sp|Q99879|H2B1M_HUMAN/sp|Q99877|H2B1N_HUMAN/sp|P23527|H2B1O_HUMAN/sp|Q16778|H2B2E_HUMAN/sp|Q5QNW6|H2B2F_HUMAN/sp|Q8N257|H2B3B_HUMAN/sp|P57053|H2BFS_HUMAN/tr|B2R4S9|B2R4S9_HUMAN/tr|B4DR52|B4DR52_HUMAN/tr|I6L9F7|I6L9F7_HUMAN/tr|A8K9J7|A8K9J7_HUMAN…		4.37	0	15.994919 Oxidation (M)	0	2	MASCOT		T
	P13063_NL,5399	K.AM*QDAEVSK.S	994.451	0.00117	2	1	62.11	0	4.35e-05	0|0	sp|P38646|GRP75_HUMAN/tr|H0YBG6|H0YBG6_HUMAN/tr|Q8N1C8|Q8N1C8_HUMAN/tr|B7Z4T3|B7Z4T3_HUMAN/tr|B7Z1V7|B7Z1V7_HUMAN/tr|B7Z4V2|B7Z4V2_HUMAN/tr|A1XP52|A1XP52_HUMAN		4.37	0	15.994919 Oxidation (M)	0	2	MASCOT		T
	P13063_NL,5550	K.AM*QDAEVSK.S	994.451	0.00099	2	1	43.26	0	0.00334	0|0	sp|P38646|GRP75_HUMAN/tr|H0YBG6|H0YBG6_HUMAN/tr|Q8N1C8|Q8N1C8_HUMAN/tr|B7Z4T3|B7Z4T3_HUMAN/tr|B7Z1V7|B7Z1V7_HUMAN/tr|B7Z4V2|B7Z4V2_HUMAN/tr|A1XP52|A1XP52_HUMAN		4.37	0	15.994919 Oxidation (M)	0	2	MASCOT		T
	P13063_NL,6456	K.AMEAVAAQGK.A	975.493	0.00066	2	1	51.09	0	0.0014	0|0	sp|P18669|PGAM1_HUMAN/sp|P15259|PGAM2_HUMAN/tr|Q6FHU2|Q6FHU2_HUMAN/tr|B4DMJ7|B4DMJ7_HUMAN/tr|Q6P6D7|Q6P6D7_HUMAN/tr|Q6FHK8|Q6FHK8_HUMAN/tr|Q0D2Q6|Q0D2Q6_HUMAN/tr|B4DJA4|B4DJA4_HUMAN/tr|B7Z9E5|B7Z9E5_HUMAN/tr|B4DKL5|B4DKL5_HUMAN/tr|A4D2J6|A4D2J6_HUMAN/tr|B7ZW15|B7ZW15_HUMAN/tr|Q53G35|Q53G35_HUMAN		6.05	0		0	2	MASCOT		T
	P13063_NL,18538	K.AMEVDERPTEQYSDIGGLDK.Q	2253.03	0.00109	3	1	41.82	0	0.005	0|0	sp|P17980|PRS6A_HUMAN/tr|E9PMD8|E9PMD8_HUMAN/tr|A8K781|A8K781_HUMAN/tr|E9PS45|E9PS45_HUMAN/tr|E9PM69|E9PM69_HUMAN/tr|E9PN50|E9PN50_HUMAN		4.02	0		0	2	MASCOT		T
	P13063_NL,27768	K.AMGIM*NSFVNDIFER.I	1759.81	-0.00263	2	1	58.77	0	0.000107	0|0	sp|P33778|H2B1B_HUMAN/sp|P62807|H2B1C_HUMAN/sp|P58876|H2B1D_HUMAN/sp|Q93079|H2B1H_HUMAN/sp|P06899|H2B1J_HUMAN/sp|O60814|H2B1K_HUMAN/sp|Q99880|H2B1L_HUMAN/sp|Q99879|H2B1M_HUMAN/sp|Q99877|H2B1N_HUMAN/sp|P23527|H2B1O_HUMAN/sp|Q16778|H2B2E_HUMAN/sp|Q5QNW6|H2B2F_HUMAN/sp|Q8N257|H2B3B_HUMAN/sp|P57053|H2BFS_HUMAN/tr|B2R4S9|B2R4S9_HUMAN/tr|B4DR52|B4DR52_HUMAN/tr|I6L9F7|I6L9F7_HUMAN/tr|A8K9J7|A8K9J7_HUMAN…		4.37	0	15.994919 Oxidation (M)	0	2	MASCOT		T
	P13063_NL,30896	K.AMGIMNSFVNDIFER.I	1743.82	-0.00341	2	1	94.93	0	2.88e-08	0|0	sp|P33778|H2B1B_HUMAN/sp|P62807|H2B1C_HUMAN/sp|P58876|H2B1D_HUMAN/sp|Q93079|H2B1H_HUMAN/sp|P06899|H2B1J_HUMAN/sp|O60814|H2B1K_HUMAN/sp|Q99880|H2B1L_HUMAN/sp|Q99879|H2B1M_HUMAN/sp|Q99877|H2B1N_HUMAN/sp|P23527|H2B1O_HUMAN/sp|Q16778|H2B2E_HUMAN/sp|Q5QNW6|H2B2F_HUMAN/sp|Q8N257|H2B3B_HUMAN/sp|P57053|H2BFS_HUMAN/tr|B2R4S9|B2R4S9_HUMAN/tr|B4DR52|B4DR52_HUMAN/tr|I6L9F7|I6L9F7_HUMAN/tr|A8K9J7|A8K9J7_HUMAN…		4.37	0		0	2	MASCOT		T
	P13063_NL,31025	K.AMGIMNSFVNDIFER.I	1743.82	0.00189	2	1	109.31	0	1.04e-09	0|0	sp|P33778|H2B1B_HUMAN/sp|P62807|H2B1C_HUMAN/sp|P58876|H2B1D_HUMAN/sp|Q93079|H2B1H_HUMAN/sp|P06899|H2B1J_HUMAN/sp|O60814|H2B1K_HUMAN/sp|Q99880|H2B1L_HUMAN/sp|Q99879|H2B1M_HUMAN/sp|Q99877|H2B1N_HUMAN/sp|P23527|H2B1O_HUMAN/sp|Q16778|H2B2E_HUMAN/sp|Q5QNW6|H2B2F_HUMAN/sp|Q8N257|H2B3B_HUMAN/sp|P57053|H2BFS_HUMAN/tr|B2R4S9|B2R4S9_HUMAN/tr|B4DR52|B4DR52_HUMAN/tr|I6L9F7|I6L9F7_HUMAN/tr|A8K9J7|A8K9J7_HUMAN…		4.37	0		0	2	MASCOT		T
	P13063_NL,31137	K.AMGIMNSFVNDIFER.I	1743.82	0.00011	2	1	123.9	0	3.49e-11	0|0	sp|P33778|H2B1B_HUMAN/sp|P62807|H2B1C_HUMAN/sp|P58876|H2B1D_HUMAN/sp|Q93079|H2B1H_HUMAN/sp|P06899|H2B1J_HUMAN/sp|O60814|H2B1K_HUMAN/sp|Q99880|H2B1L_HUMAN/sp|Q99879|H2B1M_HUMAN/sp|Q99877|H2B1N_HUMAN/sp|P23527|H2B1O_HUMAN/sp|Q16778|H2B2E_HUMAN/sp|Q5QNW6|H2B2F_HUMAN/sp|Q8N257|H2B3B_HUMAN/sp|P57053|H2BFS_HUMAN/tr|B2R4S9|B2R4S9_HUMAN/tr|B4DR52|B4DR52_HUMAN/tr|I6L9F7|I6L9F7_HUMAN/tr|A8K9J7|A8K9J7_HUMAN…		4.37	0		0	2	MASCOT		T
	P13063_NL,22833	K.AMLSGPGQFAENETNEVNFR.E	2211.01	-0.00178	2	1	131.47	0	6.59e-12	0|0	sp|Q15369|ELOC_HUMAN/tr|E5RGD9|E5RGD9_HUMAN/tr|E5RHG8|E5RHG8_HUMAN		4.25	0		0	2	MASCOT		T
	P13063_NL,22966	K.AMLSGPGQFAENETNEVNFR.E	2211.01	-0.00294	2	1	150.39	0	8.65e-14	0|0	sp|Q15369|ELOC_HUMAN/tr|E5RGD9|E5RGD9_HUMAN/tr|E5RHG8|E5RHG8_HUMAN		4.25	0		0	2	MASCOT		T
	P13063_NL,5321	K.AMQDAEVSK.S	978.456	-0.00205	2	1	42.71	0	0.00496	0|0	sp|P38646|GRP75_HUMAN/tr|H0YBG6|H0YBG6_HUMAN/tr|Q8N1C8|Q8N1C8_HUMAN/tr|B7Z4T3|B7Z4T3_HUMAN/tr|B7Z1V7|B7Z1V7_HUMAN/tr|B7Z4V2|B7Z4V2_HUMAN/tr|A1XP52|A1XP52_HUMAN		4.37	0		0	2	MASCOT		T
	P13063_NL,5476	K.AMQDAEVSK.S	978.456	-0.00107	2	1	47.5	0	0.00167	0|0	sp|P38646|GRP75_HUMAN/tr|H0YBG6|H0YBG6_HUMAN/tr|Q8N1C8|Q8N1C8_HUMAN/tr|B7Z4T3|B7Z4T3_HUMAN/tr|B7Z1V7|B7Z1V7_HUMAN/tr|B7Z4V2|B7Z4V2_HUMAN/tr|A1XP52|A1XP52_HUMAN		4.37	0		0	2	MASCOT		T
	P13063_NL,10336	K.AMVSNAQLDNEK.T ! K.AMVSNAQLDNEK.N	1319.63	0.00227	2	1	62.56	0	5.56e-05	0|0	sp|Q32MZ4|LRRF1_HUMAN/tr|E9PGZ2|E9PGZ2_HUMAN/tr|Q05D04|Q05D04_HUMAN/tr|Q9Y607|Q9Y607_HUMAN/tr|B4DPC0|B4DPC0_HUMAN ! sp|Q9Y608|LRRF2_HUMAN/tr|A8MXR0|A8MXR0_HUMAN/tr|C9JSU1|C9JSU1_HUMAN		4.37	0		0	2	MASCOT		T
	P13063_NL,9829	K.ANGTTVHVGIHPSK.V ! K.ANGTTVHVGIHPSK.A ! K.ANGTTVHVGIHPSK.L	1417.75	0.00192	3	1	44.63	0	0.00597	0|0	sp|Q9UNX3|RL26L_HUMAN/sp|P61254|RL26_HUMAN/tr|E5RIT6|E5RIT6_HUMAN/tr|Q6IBH6|Q6IBH6_HUMAN/tr|J3QQQ9|J3QQQ9_HUMAN/tr|J3QRI7|J3QRI7_HUMAN/tr|J3QQV1|J3QQV1_HUMAN ! tr|J3QRC4|J3QRC4_HUMAN ! tr|J3KS10|J3KS10_HUMAN		8.81	0		0	2	MASCOT		T
	P13063_NL,6955	K.ANHEEVLAAGK.Q	1138.59	0.0017	3	1	21.6	0	1.07	0|0	sp|P00491|PNPH_HUMAN/tr|Q8N7G1|Q8N7G1_HUMAN/tr|Q9P1G4|Q9P1G4_HUMAN		5.4	0		0	2	MASCOT		T
	P13063_NL,23710	K.ANLQIDQINTDLNLER.S	1869.97	-0.01204	2	1	92.4	0	8.21e-08	0|0	sp|P35579|MYH9_HUMAN/tr|Q60FE2|Q60FE2_HUMAN/tr|Q6ZNL4|Q6ZNL4_HUMAN		4.03	0		0	2	MASCOT		T
	P13063_NL,7411	K.ANPFGGASHAK.G	1056.52	0.00091	3	1	29.02	0	0.117	0|0	sp|P62266|RS23_HUMAN/tr|D6RD47|D6RD47_HUMAN/tr|A8K517|A8K517_HUMAN/tr|D6R9I7|D6R9I7_HUMAN/tr|D6RDJ2|D6RDJ2_HUMAN/tr|D6RIX0|D6RIX0_HUMAN		8.8	0		0	2	MASCOT		T
	P13063_NL,5415	K.ANSEHNGPMDGQSGTETK.S	1859.78	-0.00364	3	1	22.53	0	0.122	0|0	sp|O95757|HS74L_HUMAN/tr|B4DZR0|B4DZR0_HUMAN/tr|E7ES43|E7ES43_HUMAN/tr|B4DXT2|B4DXT2_HUMAN/tr|E9PDE8|E9PDE8_HUMAN		4.65	0		0	2	MASCOT		T
	P13063_NL,5020	K.ANSSATETINK.L	1135.56	-0.00022	2	1	68.15	0	2.04e-05	0|0	sp|P15924|DESP_HUMAN		6.05	0		0	2	MASCOT		T
	P13063_NL,13915	K.ANYDVLESQK.G	1166.57	-8e-05	2	1	54.38	0	0.000496	0|0	sp|O00233|PSMD9_HUMAN/tr|F8W7V8|F8W7V8_HUMAN/tr|J3KN29|J3KN29_HUMAN/tr|F5GX23|F5GX23_HUMAN/tr|F5H7X1|F5H7X1_HUMAN/tr|F5H5V4|F5H5V4_HUMAN		4.37	0		0	2	MASCOT		T
	P13063_NL,19832	K.APAHLSLPDPQALK.R	1457.81	-0.00144	3	1	21.74	0	0.888	0|0	sp|P28799|GRN_HUMAN/tr|Q9H8S1|Q9H8S1_HUMAN/tr|B4E1G5|B4E1G5_HUMAN/tr|B4DJI2|B4DJI2_HUMAN/tr|Q53HQ8|Q53HQ8_HUMAN/tr|K7EQ05|K7EQ05_HUMAN/tr|K7EKL3|K7EKL3_HUMAN		6.79	0		0	2	MASCOT		T
	P13063_NL,11404	K.APGIIPR.I ! K.APGIIPR.T	723.451	0.00042	2	1	42.69	0	0.00178	0|0	sp|P25705|ATPA_HUMAN/tr|K7ENP3|K7ENP3_HUMAN/tr|K7EK63|K7EK63_HUMAN/tr|B4DGW3|B4DGW3_HUMAN/tr|K7EJP1|K7EJP1_HUMAN/tr|K7ENJ4|K7ENJ4_HUMAN/tr|K7EK77|K7EK77_HUMAN/tr|K7EQT2|K7EQT2_HUMAN/tr|K7ERX7|K7ERX7_HUMAN ! tr|B4DY56|B4DY56_HUMAN		9.8	0		0	2	MASCOT		T
	P13063_NL,18973	K.APILIATDVASR.G	1226.71	-0.00021	2	1	75.41	0	2.08e-06	0|0	sp|Q92841|DDX17_HUMAN/sp|P17844|DDX5_HUMAN/tr|B4DLW8|B4DLW8_HUMAN/tr|H3BLZ8|H3BLZ8_HUMAN/tr|B4DN41|B4DN41_HUMAN/tr|Q7Z2V5|Q7Z2V5_HUMAN/tr|B1AHM1|B1AHM1_HUMAN/tr|B4DNG2|B4DNG2_HUMAN/tr|Q59E92|Q59E92_HUMAN/tr|J3KTA4|J3KTA4_HUMAN/tr|C9JMU5|C9JMU5_HUMAN/tr|B4DZQ7|B4DZQ7_HUMAN/tr|Q59F66|Q59F66_HUMAN/tr|B5BUE6|B5BUE6_HUMAN		5.88	0		0	2	MASCOT		T
	P13063_NL,9960	K.APKPDGPGGGPGGSHMGGNYGDDR.R	2252.97	-0.00101	4	1	31.53	0	0.0184	0|0	sp|P35637|FUS_HUMAN/tr|Q6IBQ5|Q6IBQ5_HUMAN/tr|H3BPE7|H3BPE7_HUMAN/tr|Q8TBR3|Q8TBR3_HUMAN/tr|A8K4H1|A8K4H1_HUMAN/tr|Q13344|Q13344_HUMAN/tr|Q59H57|Q59H57_HUMAN/tr|B4DR70|B4DR70_HUMAN		5.3	0		0	2	MASCOT		T
	P13063_NL,9964	K.APKPDGPGGGPGGSHMGGNYGDDR.R	2252.97	0.00013	3	1	48.73	0	0.000353	0|0	sp|P35637|FUS_HUMAN/tr|Q6IBQ5|Q6IBQ5_HUMAN/tr|H3BPE7|H3BPE7_HUMAN/tr|Q8TBR3|Q8TBR3_HUMAN/tr|A8K4H1|A8K4H1_HUMAN/tr|Q13344|Q13344_HUMAN/tr|Q59H57|Q59H57_HUMAN/tr|B4DR70|B4DR70_HUMAN		5.3	0		0	2	MASCOT		T
	P13063_NL,12940	K.APPLVENEEAEPGR.G	1507.74	-0.00075	2	1	63.87	0	6.44e-05	0|0	sp|O14908|GIPC1_HUMAN/tr|K7ELJ2|K7ELJ2_HUMAN/tr|A8K2I7|A8K2I7_HUMAN		4.09	0		0	2	MASCOT		T
	P13063_NL,23519	K.APQETYADIGGLDNQIQEIK.E	2203.09	-0.00233	2	1	67.24	0	2.83e-05	0|0	sp|P62191|PRS4_HUMAN/tr|B4DR63|B4DR63_HUMAN/tr|Q53XL8|Q53XL8_HUMAN/tr|Q6NW36|Q6NW36_HUMAN/tr|G3V4X1|G3V4X1_HUMAN/tr|Q53HB3|Q53HB3_HUMAN		3.92	0		0	2	MASCOT		T
	P13063_NL,6700	K.APQVDVDK.A	871.452	0.00019	2	1	52.54	0	0.000474	0|0	sp|P41250|SYG_HUMAN		4.21	0		0	2	MASCOT		T
	P13063_NL,29725	K.APSIIFIDELDAIGTK.R	1702.93	-0.0019	2	1	55.77	0	0.00039	0|0	sp|P17980|PRS6A_HUMAN/tr|E9PMD8|E9PMD8_HUMAN/tr|A8K781|A8K781_HUMAN/tr|E9PKD5|E9PKD5_HUMAN/tr|E9PM69|E9PM69_HUMAN/tr|E9PN50|E9PN50_HUMAN		4.03	0		0	2	MASCOT		T
	P13063_NL,6349	K.APTIVGK.S	685.424	0.00036	2	1	48.33	0	0.00163	0|0	sp|P39656|OST48_HUMAN/tr|B4DJE3|B4DJE3_HUMAN/tr|E7EWT1|E7EWT1_HUMAN/tr|B4DLI2|B4DLI2_HUMAN		8.8	0		0	2	MASCOT		T
	P13063_NL,12396	K.APVPGTPDSLSSGSSR.D	1514.74	0.00137	2	1	58.45	0	0.000171	0|0	sp|Q9UJZ1|STML2_HUMAN/tr|B4E1K7|B4E1K7_HUMAN		5.88	0		0	2	MASCOT		T
	P13063_NL,12564	K.APVPGTPDSLSSGSSR.D	1514.74	0.00123	2	1	45.86	0	0.00309	0|0	sp|Q9UJZ1|STML2_HUMAN/tr|B4E1K7|B4E1K7_HUMAN		5.88	0		0	2	MASCOT		T
	P13063_NL,24024	K.APVPTGEVYFADSFDR.G	1770.83	-0.00155	2	1	63.58	0	4.22e-05	0|0	sp|P27824|CALX_HUMAN/tr|B4DGP8|B4DGP8_HUMAN/tr|H0Y9Q7|H0Y9Q7_HUMAN/tr|D6RB85|D6RB85_HUMAN/tr|D6RHJ3|D6RHJ3_HUMAN/tr|D6RAQ8|D6RAQ8_HUMAN/tr|D6RD16|D6RD16_HUMAN/tr|D6RDP7|D6RDP7_HUMAN/tr|Q16094|Q16094_HUMAN/tr|D6RAU8|D6RAU8_HUMAN		4.03	0		0	2	MASCOT		T
	P13063_NL,24176	K.APVPTGEVYFADSFDR.G	1770.83	-0.00305	2	1	53.46	0	0.000439	0|0	sp|P27824|CALX_HUMAN/tr|B4DGP8|B4DGP8_HUMAN/tr|H0Y9Q7|H0Y9Q7_HUMAN/tr|D6RB85|D6RB85_HUMAN/tr|D6RHJ3|D6RHJ3_HUMAN/tr|D6RAQ8|D6RAQ8_HUMAN/tr|D6RD16|D6RD16_HUMAN/tr|D6RDP7|D6RDP7_HUMAN/tr|Q16094|Q16094_HUMAN/tr|D6RAU8|D6RAU8_HUMAN		4.03	0		0	2	MASCOT		T
	P13063_NL,8608	K.APVQPQQSPAAAPGGTDEKPSGK.E ! K.APVQPQQSPAAAPGGTDEKPSGK.D	2218.11	-0.00118	3	1	36.95	0	0.0314	0|0	sp|Q13200|PSMD2_HUMAN/tr|F8WBS8|F8WBS8_HUMAN/tr|Q59EG8|Q59EG8_HUMAN/tr|Q9NSM5|Q9NSM5_HUMAN/tr|C9JPC0|C9JPC0_HUMAN ! tr|B4DM22|B4DM22_HUMAN		6.11	0		0	2	MASCOT		T
	P13063_NL,9817	K.AQAAAPASVPAQAPK.R ! K.AQAAAPASVPAQAPK.G	1377.75	-3e-05	2	1	45.43	0	0.00468	0|0	sp|P47914|RL29_HUMAN/tr|Q6IPI1|Q6IPI1_HUMAN ! tr|Q5T1D1|Q5T1D1_HUMAN		8.8	0		0	2	MASCOT		T
	P13063_NL,9986	K.AQAAAPASVPAQAPK.R ! K.AQAAAPASVPAQAPK.G	1377.75	0.00013	2	1	61.99	0	0.000103	0|0	sp|P47914|RL29_HUMAN/tr|Q6IPI1|Q6IPI1_HUMAN ! tr|Q5T1D1|Q5T1D1_HUMAN		8.8	0		0	2	MASCOT		T
	P13063_NL,8130	K.AQCPIVER.L ! -.AQCPIVER.L	972.493	-0.00019	2	1	42.63	0	0.00651	0|0	sp|P46782|RS5_HUMAN/tr|Q53G25|Q53G25_HUMAN ! tr|Q59EK8|Q59EK8_HUMAN		6.04	0		0	2	MASCOT		T
	P13063_NL,17797	K.AQIHDLVLVGGSTR.I	1465.81	-0.00273	3	1	24.75	0	0.335	0|0	sp|P08107|HSP71_HUMAN/tr|E7EP94|E7EP94_HUMAN/tr|Q5SP16|Q5SP16_HUMAN/tr|F8VZJ4|F8VZJ4_HUMAN/tr|A8K5I0|A8K5I0_HUMAN/tr|B4DNT8|B4DNT8_HUMAN/tr|B4DI39|B4DI39_HUMAN/tr|B4DVU9|B4DVU9_HUMAN/tr|B4DWK5|B4DWK5_HUMAN/tr|B4E1S9|B4E1S9_HUMAN/tr|Q59EJ3|Q59EJ3_HUMAN/tr|B4E388|B4E388_HUMAN/tr|B3KTT5|B3KTT5_HUMAN/tr|B4DFN9|B4DFN9_HUMAN		6.79	0		0	2	MASCOT		T
	P13063_NL,17817	K.AQIHDLVLVGGSTR.I	1465.81	-0.00284	2	1	47.92	0	0.00162	0|0	sp|P08107|HSP71_HUMAN/tr|E7EP94|E7EP94_HUMAN/tr|Q5SP16|Q5SP16_HUMAN/tr|F8VZJ4|F8VZJ4_HUMAN/tr|A8K5I0|A8K5I0_HUMAN/tr|B4DNT8|B4DNT8_HUMAN/tr|B4DI39|B4DI39_HUMAN/tr|B4DVU9|B4DVU9_HUMAN/tr|B4DWK5|B4DWK5_HUMAN/tr|B4E1S9|B4E1S9_HUMAN/tr|Q59EJ3|Q59EJ3_HUMAN/tr|B4E388|B4E388_HUMAN/tr|B3KTT5|B3KTT5_HUMAN/tr|B4DFN9|B4DFN9_HUMAN		6.79	0		0	2	MASCOT		T
	P13063_NL,17977	K.AQIHDLVLVGGSTR.I	1465.81	9e-05	3	1	39.96	0	0.0108	0|0	sp|P08107|HSP71_HUMAN/tr|E7EP94|E7EP94_HUMAN/tr|Q5SP16|Q5SP16_HUMAN/tr|F8VZJ4|F8VZJ4_HUMAN/tr|A8K5I0|A8K5I0_HUMAN/tr|B4DNT8|B4DNT8_HUMAN/tr|B4DI39|B4DI39_HUMAN/tr|B4DVU9|B4DVU9_HUMAN/tr|B4DWK5|B4DWK5_HUMAN/tr|B4E1S9|B4E1S9_HUMAN/tr|Q59EJ3|Q59EJ3_HUMAN/tr|B4E388|B4E388_HUMAN/tr|B3KTT5|B3KTT5_HUMAN/tr|B4DFN9|B4DFN9_HUMAN		6.79	0		0	2	MASCOT		T
	P13063_NL,17997	K.AQIHDLVLVGGSTR.I	1465.81	0.00224	2	1	50.93	0	0.000838	0|0	sp|P08107|HSP71_HUMAN/tr|E7EP94|E7EP94_HUMAN/tr|Q5SP16|Q5SP16_HUMAN/tr|F8VZJ4|F8VZJ4_HUMAN/tr|A8K5I0|A8K5I0_HUMAN/tr|B4DNT8|B4DNT8_HUMAN/tr|B4DI39|B4DI39_HUMAN/tr|B4DVU9|B4DVU9_HUMAN/tr|B4DWK5|B4DWK5_HUMAN/tr|B4E1S9|B4E1S9_HUMAN/tr|Q59EJ3|Q59EJ3_HUMAN/tr|B4E388|B4E388_HUMAN/tr|B3KTT5|B3KTT5_HUMAN/tr|B4DFN9|B4DFN9_HUMAN		6.79	0		0	2	MASCOT		T
	P13063_NL,5958	K.AQPAQPADEPAEK.A	1351.65	0.00372	2	1	50.41	0	0.0011	0|0	sp|P25786|PSA1_HUMAN/tr|F5GX11|F5GX11_HUMAN		4.14	0		0	2	MASCOT		T
	P13063_NL,6108	K.AQPAQPADEPAEK.A	1351.65	0.0028	2	1	58.97	0	0.000155	0|0	sp|P25786|PSA1_HUMAN/tr|F5GX11|F5GX11_HUMAN		4.14	0		0	2	MASCOT		T
	P13063_NL,17511	K.AQQEQELAADAFK.E	1448.7	-0.00018	2	1	77.93	0	3.38e-06	0|0	sp|P14314|GLU2B_HUMAN/tr|A2VCQ4|A2VCQ4_HUMAN/tr|K7ELL7|K7ELL7_HUMAN/tr|B4DJQ5|B4DJQ5_HUMAN		4.14	0		0	2	MASCOT		T
	P13063_NL,28972	K.AQSSQDAVSSMNLFDLGGQYLR.V	2387.13	-0.00273	2	1	51.03	0	0.000889	0|0	sp|Q9UHX1|PUF60_HUMAN/tr|E9PQ56|E9PQ56_HUMAN/tr|H0YEM1|H0YEM1_HUMAN/tr|H0YCP8|H0YCP8_HUMAN		4.21	0		0	2	MASCOT		T
	P13063_NL,25292	K.AQYYLPDGSTIEIGPSR.F	1866.92	-0.00718	2	1	75.91	0	5.56e-06	0|0	sp|P61163|ACTZ_HUMAN/tr|B4DXP9|B4DXP9_HUMAN/tr|B4DM97|B4DM97_HUMAN/tr|F5H3I4|F5H3I4_HUMAN/tr|B4DMT4|B4DMT4_HUMAN		4.37	0		0	2	MASCOT		T
	P13063_NL,27091	K.ASAFALQEQPVVNAVIDDTTK.E	2217.14	-0.00647	2	1	43.84	0	0.00577	0|0	sp|P36957|ODO2_HUMAN/tr|B7Z5W8|B7Z5W8_HUMAN/tr|Q86TW7|Q86TW7_HUMAN/tr|Q86TQ8|Q86TQ8_HUMAN/tr|Q6IBS5|Q6IBS5_HUMAN		4.03	0		0	2	MASCOT		T
	P13063_NL,14304	K.ASESSKPWPDATYGTGSASR.A	2054.94	-0.0101	3	1	38.48	0	0.0125	0|0	sp|Q9Y2W1|TR150_HUMAN/tr|Q6PJV4|Q6PJV4_HUMAN/tr|Q6P0P7|Q6P0P7_HUMAN/tr|Q05D20|Q05D20_HUMAN/tr|Q7Z5U1|Q7Z5U1_HUMAN		6.11	0		0	2	MASCOT		T
	P13063_NL,17897	K.ASGPPVSELITK.A ! K.ASGPPVSELITK.V	1198.67	-0.00072	2	1	61.85	0	7.92e-05	0|0	sp|P16403|H12_HUMAN/sp|P16402|H13_HUMAN/sp|P10412|H14_HUMAN/tr|A3R0T8|A3R0T8_HUMAN/tr|A3R0T7|A3R0T7_HUMAN/tr|B2R984|B2R984_HUMAN ! tr|Q4VB24|Q4VB24_HUMAN		6.05	0		0	2	MASCOT		T
	P13063_NL,11751	K.ASIHEAWTDGK.E	1214.58	0.00357	2	1	42.85	0	0.00407	0|0	sp|P12814|ACTN1_HUMAN/sp|O43707|ACTN4_HUMAN/tr|B7TY16|B7TY16_HUMAN/tr|D6PXK4|D6PXK4_HUMAN/tr|H9KV75|H9KV75_HUMAN/tr|B4DFY0|B4DFY0_HUMAN/tr|B7Z565|B7Z565_HUMAN/tr|Q96BG6|Q96BG6_HUMAN/tr|Q86TX4|Q86TX4_HUMAN/tr|B4E337|B4E337_HUMAN		5.32	0		0	2	MASCOT		T
	P13063_NL,13498	K.ASINMLR.I	804.44	-0.00288	2	1	41.57	0	0.0143	0|0	sp|P18124|RL7_HUMAN/tr|A8MUD9|A8MUD9_HUMAN/tr|C9JIJ5|C9JIJ5_HUMAN		9.8	0		0	2	MASCOT		T
	P13063_NL,18274	K.ASLNGADIYSGCCTLK.I	1729.79	-0.00093	2	1	43.07	0	0.00373	0|0	sp|P14866|HNRPL_HUMAN/tr|Q6NTA2|Q6NTA2_HUMAN/tr|B4DVF8|B4DVF8_HUMAN/tr|B2R959|B2R959_HUMAN/tr|B4DPK8|B4DPK8_HUMAN		5.86	0		0	2	MASCOT		T
	P13063_NL,9306	K.ASLPGVK.K	671.409	0	2	1	42.56	0	0.00502	0|0	sp|P24534|EF1B_HUMAN/tr|C9JZW3|C9JZW3_HUMAN		8.8	0		0	2	MASCOT		T
	P13063_NL,11968	K.ASSEGGTAAGAGLDSLHK.N	1628.79	-0.00736	2	1	49.38	0	0.00154	0|0	sp|O15143|ARC1B_HUMAN/tr|A4D275|A4D275_HUMAN		5.32	0		0	2	MASCOT		T
	P13063_NL,17774	K.ASTNIQDTEGNTPLHLACDEER.V	2471.11	-0.0038	3	1	29.32	0	0.0623	0|0	sp|O75832|PSD10_HUMAN/tr|B1AJY7|B1AJY7_HUMAN/tr|B1AJY5|B1AJY5_HUMAN		4.17	0		0	2	MASCOT		T
	P13063_NL,6638	K.ATAEQISSQTGNK.V	1334.65	-0.00253	2	1	60.9	0	0.000109	0|0	sp|Q16698|DECR_HUMAN/tr|B7Z6B8|B7Z6B8_HUMAN/tr|Q7LDK6|Q7LDK6_HUMAN/tr|E5RFV2|E5RFV2_HUMAN/tr|E5RJD2|E5RJD2_HUMAN/tr|E5RJG7|E5RJG7_HUMAN		6.05	0		0	2	MASCOT		T
	P13063_NL,12128	K.ATAGDTHLGGEDFDNR.L ! K.ATAGDTHLGGEDFDNR.Q	1675.73	-0.0015	3	1	42.25	0	0.0025	0|0	sp|P34931|HS71L_HUMAN/sp|P08107|HSP71_HUMAN/sp|P17066|HSP76_HUMAN/sp|P48741|HSP77_HUMAN/tr|Q53FA3|Q53FA3_HUMAN/tr|E7EP94|E7EP94_HUMAN/tr|B4DXY3|B4DXY3_HUMAN/tr|Q5SP16|Q5SP16_HUMAN/tr|E7EP11|E7EP11_HUMAN/tr|F8VZJ4|F8VZJ4_HUMAN/tr|H0YIE7|H0YIE7_HUMAN/tr|A8K5I0|A8K5I0_HUMAN/tr|B2RCQ9|B2RCQ9_HUMAN/tr|B4DNT8|B4DNT8_HUMAN/tr|B4DHP5|B4DHP5_HUMAN/tr|B4DI39|B4DI39_HUMAN/tr|B4DVU9|B4DVU9_HUMAN/tr|B4DI54|B4…		4.22	0		0	2	MASCOT		T
	P13063_NL,12141	K.ATAGDTHLGGEDFDNR.L ! K.ATAGDTHLGGEDFDNR.Q	1675.73	-0.00028	2	1	43.92	0	0.0017	0|0	sp|P34931|HS71L_HUMAN/sp|P08107|HSP71_HUMAN/sp|P17066|HSP76_HUMAN/sp|P48741|HSP77_HUMAN/tr|Q53FA3|Q53FA3_HUMAN/tr|E7EP94|E7EP94_HUMAN/tr|B4DXY3|B4DXY3_HUMAN/tr|Q5SP16|Q5SP16_HUMAN/tr|E7EP11|E7EP11_HUMAN/tr|F8VZJ4|F8VZJ4_HUMAN/tr|H0YIE7|H0YIE7_HUMAN/tr|A8K5I0|A8K5I0_HUMAN/tr|B2RCQ9|B2RCQ9_HUMAN/tr|B4DNT8|B4DNT8_HUMAN/tr|B4DHP5|B4DHP5_HUMAN/tr|B4DI39|B4DI39_HUMAN/tr|B4DVU9|B4DVU9_HUMAN/tr|B4DI54|B4…		4.22	0		0	2	MASCOT		T
	P13063_NL,12302	K.ATAGDTHLGGEDFDNR.L ! K.ATAGDTHLGGEDFDNR.Q	1675.73	-0.00336	3	1	39.7	0	0.00478	0|0	sp|P34931|HS71L_HUMAN/sp|P08107|HSP71_HUMAN/sp|P17066|HSP76_HUMAN/sp|P48741|HSP77_HUMAN/tr|Q53FA3|Q53FA3_HUMAN/tr|E7EP94|E7EP94_HUMAN/tr|B4DXY3|B4DXY3_HUMAN/tr|Q5SP16|Q5SP16_HUMAN/tr|E7EP11|E7EP11_HUMAN/tr|F8VZJ4|F8VZJ4_HUMAN/tr|H0YIE7|H0YIE7_HUMAN/tr|A8K5I0|A8K5I0_HUMAN/tr|B2RCQ9|B2RCQ9_HUMAN/tr|B4DNT8|B4DNT8_HUMAN/tr|B4DHP5|B4DHP5_HUMAN/tr|B4DI39|B4DI39_HUMAN/tr|B4DVU9|B4DVU9_HUMAN/tr|B4DI54|B4…		4.22	0		0	2	MASCOT		T
	P13063_NL,12315	K.ATAGDTHLGGEDFDNR.L ! K.ATAGDTHLGGEDFDNR.Q	1675.73	0.00044	2	1	55.25	0	0.000124	0|0	sp|P34931|HS71L_HUMAN/sp|P08107|HSP71_HUMAN/sp|P17066|HSP76_HUMAN/sp|P48741|HSP77_HUMAN/tr|Q53FA3|Q53FA3_HUMAN/tr|E7EP94|E7EP94_HUMAN/tr|B4DXY3|B4DXY3_HUMAN/tr|Q5SP16|Q5SP16_HUMAN/tr|E7EP11|E7EP11_HUMAN/tr|F8VZJ4|F8VZJ4_HUMAN/tr|H0YIE7|H0YIE7_HUMAN/tr|A8K5I0|A8K5I0_HUMAN/tr|B2RCQ9|B2RCQ9_HUMAN/tr|B4DNT8|B4DNT8_HUMAN/tr|B4DHP5|B4DHP5_HUMAN/tr|B4DI39|B4DI39_HUMAN/tr|B4DVU9|B4DVU9_HUMAN/tr|B4DI54|B4…		4.22	0		0	2	MASCOT		T
	P13063_NL,12689	K.ATAVVDGAFK.E	978.525	0.00034	2	1	55.74	0	0.000405	0|0	sp|P32119|PRDX2_HUMAN/tr|A6NIW5|A6NIW5_HUMAN/tr|B4DF70|B4DF70_HUMAN		5.88	0		0	2	MASCOT		T
	P13063_NL,17578	K.ATILDLSCNK.L	1134.58	0.00023	2	1	44.66	0	0.00614	0|0	sp|Q96AG4|LRC59_HUMAN		5.87	0		0	2	MASCOT		T
	P13063_NL,14969	K.ATQALVLAPTR.E	1140.67	0.0018	2	1	61.28	0	4.38e-05	0|0	sp|P60842|IF4A1_HUMAN/tr|B4E102|B4E102_HUMAN/tr|J3QLC4|J3QLC4_HUMAN/tr|J3KTB5|J3KTB5_HUMAN/tr|J3KT12|J3KT12_HUMAN/tr|J3QLN6|J3QLN6_HUMAN/tr|J3QS69|J3QS69_HUMAN/tr|J3QL43|J3QL43_HUMAN/tr|B4E047|B4E047_HUMAN/tr|A8K7F6|A8K7F6_HUMAN/tr|Q59F68|Q59F68_HUMAN/tr|J3QKZ9|J3QKZ9_HUMAN/tr|J3KS25|J3KS25_HUMAN/tr|A8K088|A8K088_HUMAN/tr|J3QR64|J3QR64_HUMAN		9.8	0		0	2	MASCOT		T
	P13063_NL,15153	K.ATQALVLAPTR.E	1140.67	0.001	2	1	50.95	0	0.000468	0|0	sp|P60842|IF4A1_HUMAN/tr|B4E102|B4E102_HUMAN/tr|J3QLC4|J3QLC4_HUMAN/tr|J3KTB5|J3KTB5_HUMAN/tr|J3KT12|J3KT12_HUMAN/tr|J3QLN6|J3QLN6_HUMAN/tr|J3QS69|J3QS69_HUMAN/tr|J3QL43|J3QL43_HUMAN/tr|B4E047|B4E047_HUMAN/tr|A8K7F6|A8K7F6_HUMAN/tr|Q59F68|Q59F68_HUMAN/tr|J3QKZ9|J3QKZ9_HUMAN/tr|J3KS25|J3KS25_HUMAN/tr|A8K088|A8K088_HUMAN/tr|J3QR64|J3QR64_HUMAN		9.8	0		0	2	MASCOT		T
	P13063_NL,24635	K.ATTSTNWILESQNINELK.S	2062.05	-0.00842	2	1	48.71	0	0.00232	0|0	sp|O75381|PEX14_HUMAN/tr|B7Z4Z4|B7Z4Z4_HUMAN/tr|F5H4J2|F5H4J2_HUMAN		4.53	0		0	2	MASCOT		T
	P13063_NL,15641	K.ATVMDVKPVDYR.E	1393.71	-0.00078	3	1	25.4	0	0.452	0|0	sp|P27694|RFA1_HUMAN/tr|I3L4R8|I3L4R8_HUMAN		6	0		0	2	MASCOT		T
	P13063_NL,8933	K.ATYDGNHDTFR.V	1296.56	0.00312	2	1	53.09	0	0.00031	0|0	sp|P24390|ERD21_HUMAN/sp|P33947|ERD22_HUMAN/tr|Q8NBW7|Q8NBW7_HUMAN/tr|Q96H29|Q96H29_HUMAN		5.21	0		0	2	MASCOT		T
	P13063_NL,15159	K.AVANQTSATFLR.V	1278.68	0.00116	2	1	56.68	0	0.000338	0|0	sp|P62191|PRS4_HUMAN/tr|B4DR63|B4DR63_HUMAN/tr|Q53XL8|Q53XL8_HUMAN/tr|Q6NW36|Q6NW36_HUMAN/tr|Q53HB3|Q53HB3_HUMAN		9.8	0		0	2	MASCOT		T
	P13063_NL,22954	K.AVDIPHMDIEALK.K	1451.76	-0.00105	3	1	25.56	0	0.938	0|0	sp|P62906|RL10A_HUMAN/tr|Q1JQ76|Q1JQ76_HUMAN		4.54	0		0	2	MASCOT		T
	P13063_NL,18186	K.AVDSLVPIGR.G	1026.59	-0.00034	2	1	48.39	0	0.00098	0|0	sp|P25705|ATPA_HUMAN/tr|K7ENP3|K7ENP3_HUMAN/tr|B4DY56|B4DY56_HUMAN/tr|K7EK63|K7EK63_HUMAN/tr|B4DGW3|B4DGW3_HUMAN/tr|K7ENJ4|K7ENJ4_HUMAN/tr|K7EK77|K7EK77_HUMAN/tr|K7EQT2|K7EQT2_HUMAN/tr|K7ERX7|K7ERX7_HUMAN		5.88	0		0	2	MASCOT		T
	P13063_NL,14597	K.AVEDDFVEM*R.K	1226.54	-0.00356	2	1	48.62	0	0.000509	0|0	sp|Q9BTE3|MCMBP_HUMAN		3.92	0	15.994919 Oxidation (M)	0	2	MASCOT		T
	P13063_NL,12003	K.AVENSSTAIGIR.C	1217.65	0.00152	2	1	56.08	0	0.000513	0|0	sp|P25788|PSA3_HUMAN/tr|Q6IB71|Q6IB71_HUMAN		6.05	0		0	2	MASCOT		T
	P13063_NL,18341	K.AVSDWIDEQEK.G	1319.61	0.00783	2	1	50.85	0	0.000581	0|0	sp|Q12906|ILF3_HUMAN/tr|G5E9M5|G5E9M5_HUMAN/tr|K7ENK6|K7ENK6_HUMAN/tr|F4ZW65|F4ZW65_HUMAN/tr|K7ER69|K7ER69_HUMAN/tr|A8K590|A8K590_HUMAN/tr|K7EJ09|K7EJ09_HUMAN/tr|K7ERM6|K7ERM6_HUMAN/tr|F4ZW64|F4ZW64_HUMAN/tr|K7EKJ9|K7EKJ9_HUMAN/tr|B4DFG4|B4DFG4_HUMAN/tr|Q59GP7|Q59GP7_HUMAN/tr|F4ZW66|F4ZW66_HUMAN/tr|K7EM82|K7EM82_HUMAN/tr|K7EQ75|K7EQ75_HUMAN		3.92	0		0	2	MASCOT		T
	P13063_NL,5175	K.AVTEMNGR.I	877.42	-0.00013	2	1	54	0	0.000402	0|0	sp|P11940|PABP1_HUMAN/sp|Q9H361|PABP3_HUMAN/sp|Q13310|PABP4_HUMAN/sp|Q4VXU2|PAP1L_HUMAN/tr|B1ANR0|B1ANR0_HUMAN/tr|Q5VX58|Q5VX58_HUMAN/tr|H0Y5F5|H0Y5F5_HUMAN/tr|H0YBQ4|H0YBQ4_HUMAN/tr|H0YB86|H0YB86_HUMAN/tr|H0YEU6|H0YEU6_HUMAN/tr|H0YAR2|H0YAR2_HUMAN/tr|B1ANR7|B1ANR7_HUMAN/tr|E7EQV3|E7EQV3_HUMAN/tr|Q3ZCS4|Q3ZCS4_HUMAN/tr|E7ERJ7|E7ERJ7_HUMAN/tr|Q147Y3|Q147Y3_HUMAN/tr|B3KT93|B3KT93_HUMAN/tr|B4DQX0|B4…		6.05	0		0	2	MASCOT		T
	P13063_NL,7994	K.AVTEQGHELSNEER.N	1598.74	-0.00081	2	1	66.94	0	2.67e-05	0|0	sp|P31946|1433B_HUMAN/tr|Q4VY20|Q4VY20_HUMAN/tr|Q4VY19|Q4VY19_HUMAN/tr|B5BU24|B5BU24_HUMAN/tr|Q59EQ2|Q59EQ2_HUMAN		4.48	0		0	2	MASCOT		T
	P13063_NL,29861	K.AVTPPMPLLTPATPGGLPPAAAVAAAAATAK.I	2794.55	0.00156	3	1	39.93	0	0.00367	0|0	sp|Q9UHX1|PUF60_HUMAN/tr|E9PQ56|E9PQ56_HUMAN/tr|H0YEM1|H0YEM1_HUMAN/tr|H0YCP8|H0YCP8_HUMAN		8.8	0		0	2	MASCOT		T
	P13063_NL,4845	K.AYEKPPEK.K	961.499	-4e-05	3	1	26.02	0	0.449	0|0	sp|Q12905|ILF2_HUMAN/tr|F4ZW63|F4ZW63_HUMAN/tr|F4ZW62|F4ZW62_HUMAN/tr|B4DY09|B4DY09_HUMAN/tr|Q53FG3|Q53FG3_HUMAN		6.19	0		0	2	MASCOT		T
	P13063_NL,24321	K.AYHEQLTVAEITNACFEPANQMVK.C	2764.31	-0.00305	3	1	39.26	0	0.0277	0|0	sp|Q9BQE3|TBA1C_HUMAN/tr|F5H5D3|F5H5D3_HUMAN/tr|Q53GA7|Q53GA7_HUMAN/tr|B7Z1K5|B7Z1K5_HUMAN/tr|Q8N532|Q8N532_HUMAN		4.75	0		0	2	MASCOT		T
	P13063_NL,26739	K.AYLPVNESFGFTADLR.S	1799.9	0.001	2	1	50.7	0	0.00119	0|0	sp|P13639|EF2_HUMAN/tr|Q8TA90|Q8TA90_HUMAN/tr|B4DPU3|B4DPU3_HUMAN		4.37	0		0	2	MASCOT		T
	P13063_NL,6571	K.AYSEAHEISK.E	1134.54	-9e-05	2	1	43.97	0	0.00487	0|0	sp|P61981|1433G_HUMAN/tr|B4DHC4|B4DHC4_HUMAN/tr|B4DE78|B4DE78_HUMAN/tr|B3KNB4|B3KNB4_HUMAN		5.4	0		0	2	MASCOT		T
	P13063_NL,14984	K.CAGCTNPISGLGGTK.Y	1492.69	-0.00269	2	1	89.75	0	9.38e-08	0|0	sp|Q14192|FHL2_HUMAN/tr|Q6I9R8|Q6I9R8_HUMAN/tr|I0CE67|I0CE67_HUMAN/tr|Q53T40|Q53T40_HUMAN/tr|Q2TSB7|Q2TSB7_HUMAN/tr|Q2XQU9|Q2XQU9_HUMAN/tr|J3KNW4|J3KNW4_HUMAN		8.06	0		0	2	MASCOT		T
	P13063_NL,15168	K.CAGCTNPISGLGGTK.Y	1492.69	0.00227	2	1	106.2	0	2.06e-09	0|0	sp|Q14192|FHL2_HUMAN/tr|Q6I9R8|Q6I9R8_HUMAN/tr|I0CE67|I0CE67_HUMAN/tr|Q53T40|Q53T40_HUMAN/tr|Q2TSB7|Q2TSB7_HUMAN/tr|Q2XQU9|Q2XQU9_HUMAN/tr|J3KNW4|J3KNW4_HUMAN		8.06	0		0	2	MASCOT		T
	P13063_NL,17794	K.CAGNEDIITLR.A	1261.62	0.00097	2	1	44.7	0	0.00409	0|0	sp|P12004|PCNA_HUMAN/tr|Q6FI35|Q6FI35_HUMAN/tr|B4DUA2|B4DUA2_HUMAN/tr|Q6FHF5|Q6FHF5_HUMAN		4.37	0		0	2	MASCOT		T
	P13063_NL,9238	K.CASQSGMTAYGTR.R	1389.59	-0.00118	2	1	66.02	0	7.36e-06	0|0	sp|Q99439|CNN2_HUMAN/tr|B4DUT8|B4DUT8_HUMAN/tr|B4DDF4|B4DDF4_HUMAN/tr|Q6FHE4|Q6FHE4_HUMAN/tr|H3BVI6|H3BVI6_HUMAN/tr|H3BTZ5|H3BTZ5_HUMAN/tr|B4DHU5|B4DHU5_HUMAN/tr|B4DN57|B4DN57_HUMAN/tr|H3BQH0|H3BQH0_HUMAN/tr|Q6FHC3|Q6FHC3_HUMAN/tr|Q53GK7|Q53GK7_HUMAN		8.22	0		0	2	MASCOT		T
	P13063_NL,9212	K.CCTESLVNR.R	1138.5	-0.00137	2	1	50.65	0	0.000375	0|0	sp|P02768|ALBU_HUMAN/tr|C9JKR2|C9JKR2_HUMAN/tr|H0YA55|H0YA55_HUMAN/tr|B7WNR0|B7WNR0_HUMAN/tr|Q8IUK7|Q8IUK7_HUMAN/tr|B2RBS8|B2RBS8_HUMAN/tr|B4DPP6|B4DPP6_HUMAN/tr|D6RHD5|D6RHD5_HUMAN/tr|A8K9P0|A8K9P0_HUMAN/tr|F6KPG5|F6KPG5_HUMAN/tr|B4DPR2|B4DPR2_HUMAN		5.99	0		0	2	MASCOT		T
	P13063_NL,14562	K.CDMEVSCPDGYTCCR.L	1909.66	-0.00691	2	1	69.76	0	5.81e-08	0|0	sp|P28799|GRN_HUMAN/tr|Q9H8S1|Q9H8S1_HUMAN/tr|B4DJI2|B4DJI2_HUMAN/tr|Q53HQ8|Q53HQ8_HUMAN/tr|K7EKL3|K7EKL3_HUMAN		4.03	0		0	2	MASCOT		T
	P13063_NL,6800	K.CDSSPDSAEDVR.K	1337.53	-0.00164	2	1	60.91	0	1.13e-05	0|0	sp|P02765|FETUA_HUMAN/tr|B7Z556|B7Z556_HUMAN/tr|B7Z8Q2|B7Z8Q2_HUMAN		3.84	0		0	2	MASCOT		T
	P13063_NL,6982	K.CDSSPDSAEDVR.K	1337.53	0.00042	2	1	81.38	0	9.42e-08	0|0	sp|P02765|FETUA_HUMAN/tr|B7Z556|B7Z556_HUMAN/tr|B7Z8Q2|B7Z8Q2_HUMAN		3.84	0		0	2	MASCOT		T
	P13063_NL,7764	K.CDVDIR.K	777.356	0.00145	2	1	44.64	0	0.00226	0|0	sp|Q562R1|ACTBL_HUMAN/sp|P60709|ACTB_HUMAN/sp|P63261|ACTG_HUMAN/tr|Q1KLZ0|Q1KLZ0_HUMAN/tr|I3L3I4|I3L3I4_HUMAN/tr|Q9UE89|Q9UE89_HUMAN/tr|B3KWQ3|B3KWQ3_HUMAN/tr|Q8WVW5|Q8WVW5_HUMAN/tr|A4UCT3|A4UCT3_HUMAN/tr|B7ZAP6|B7ZAP6_HUMAN/tr|A5GZ75|A5GZ75_HUMAN/tr|B4DVQ0|B4DVQ0_HUMAN/tr|B4DW52|B4DW52_HUMAN/tr|B4E335|B4E335_HUMAN/tr|Q53G76|Q53G76_HUMAN/tr|F1BXA6|F1BXA6_HUMAN/tr|Q53G99|Q53G99_HUMAN/tr|Q6PJ43|Q6P…		4.21	0		0	2	MASCOT		T
	P13063_NL,25154	K.CEFQDAYVLLSEK.K	1601.75	5e-05	2	1	63.89	0	3.79e-05	0|0	sp|P10809|CH60_HUMAN/tr|B9VP19|B9VP19_HUMAN/tr|B3GQS7|B3GQS7_HUMAN/tr|B7Z597|B7Z597_HUMAN/tr|B9VPB4|B9VPB4_HUMAN/tr|B7Z4F6|B7Z4F6_HUMAN/tr|B7Z5E7|B7Z5E7_HUMAN/tr|Q53QD5|Q53QD5_HUMAN		4.14	0		0	2	MASCOT		T
	P13063_NL,26608	K.CELSSSVQTDINLPYLTMDSSGPK.H	2642.23	0.00046	3	1	62.77	0	4.97e-05	0|0	sp|P38646|GRP75_HUMAN/tr|H0YBG6|H0YBG6_HUMAN/tr|Q8N1C8|Q8N1C8_HUMAN/tr|B7Z4T3|B7Z4T3_HUMAN/tr|B7Z1V7|B7Z1V7_HUMAN/tr|B7Z4V2|B7Z4V2_HUMAN		4.03	0		0	2	MASCOT		T
	P13063_NL,26659	K.CELSSSVQTDINLPYLTMDSSGPK.H	2642.23	-0.00428	2	1	107.83	0	1.59e-09	0|0	sp|P38646|GRP75_HUMAN/tr|H0YBG6|H0YBG6_HUMAN/tr|Q8N1C8|Q8N1C8_HUMAN/tr|B7Z4T3|B7Z4T3_HUMAN/tr|B7Z1V7|B7Z1V7_HUMAN/tr|B7Z4V2|B7Z4V2_HUMAN		4.03	0		0	2	MASCOT		T
	P13063_NL,26741	K.CELSSSVQTDINLPYLTMDSSGPK.H	2642.23	-0.00053	3	1	24.48	0	0.339	0|0	sp|P38646|GRP75_HUMAN/tr|H0YBG6|H0YBG6_HUMAN/tr|Q8N1C8|Q8N1C8_HUMAN/tr|B7Z4T3|B7Z4T3_HUMAN/tr|B7Z1V7|B7Z1V7_HUMAN/tr|B7Z4V2|B7Z4V2_HUMAN		4.03	0		0	2	MASCOT		T
	P13063_NL,15834	K.CFIVGADNVGSK.Q	1266.61	0.00115	2	1	51.37	0	0.000834	0|0	sp|Q8NHW5|RLA0L_HUMAN/sp|P05388|RLA0_HUMAN/tr|G3V210|G3V210_HUMAN/tr|Q3B7A4|Q3B7A4_HUMAN/tr|F8VQY6|F8VQY6_HUMAN/tr|F8VRK7|F8VRK7_HUMAN/tr|Q53HW2|Q53HW2_HUMAN/tr|F8VWV4|F8VWV4_HUMAN/tr|F8VU65|F8VU65_HUMAN/tr|F8VZS0|F8VZS0_HUMAN/tr|Q53HK9|Q53HK9_HUMAN/tr|Q6NSF2|Q6NSF2_HUMAN/tr|F8VWS0|F8VWS0_HUMAN/tr|A8K4Z4|A8K4Z4_HUMAN/tr|F8VS58|F8VS58_HUMAN/tr|F8VPE8|F8VPE8_HUMAN		5.83	0		0	2	MASCOT		T
	P13063_NL,16025	K.CFIVGADNVGSK.Q	1266.61	0.00155	2	1	64.02	0	4.68e-05	0|0	sp|Q8NHW5|RLA0L_HUMAN/sp|P05388|RLA0_HUMAN/tr|G3V210|G3V210_HUMAN/tr|Q3B7A4|Q3B7A4_HUMAN/tr|F8VQY6|F8VQY6_HUMAN/tr|F8VRK7|F8VRK7_HUMAN/tr|Q53HW2|Q53HW2_HUMAN/tr|F8VWV4|F8VWV4_HUMAN/tr|F8VU65|F8VU65_HUMAN/tr|F8VZS0|F8VZS0_HUMAN/tr|Q53HK9|Q53HK9_HUMAN/tr|Q6NSF2|Q6NSF2_HUMAN/tr|F8VWS0|F8VWS0_HUMAN/tr|A8K4Z4|A8K4Z4_HUMAN/tr|F8VS58|F8VS58_HUMAN/tr|F8VPE8|F8VPE8_HUMAN		5.83	0		0	2	MASCOT		T
	P13063_NL,15789	K.CGSVDFGPEVTSSDK.S	1584.68	0.00051	2	1	67.05	0	7.83e-06	0|0	sp|Q9H267|VP33B_HUMAN/tr|B3KQF6|B3KQF6_HUMAN/tr|B7Z6M7|B7Z6M7_HUMAN/tr|F5H008|F5H008_HUMAN/tr|B7Z1N4|B7Z1N4_HUMAN		4.03	0		0	2	MASCOT		T
	P13063_NL,7027	K.CGVISPR.F	788.408	5e-05	2	1	51.6	0	0.00201	0|0	sp|P62244|RS15A_HUMAN/tr|B2R4W8|B2R4W8_HUMAN/tr|I3L3P7|I3L3P7_HUMAN/tr|A8K7H3|A8K7H3_HUMAN		8.25	0		0	2	MASCOT		T
	P13063_NL,7999	K.CIGKPGGSLDNSEQK.C	1589.76	-0.00194	3	1	23.39	0	0.686	0|0	sp|Q9Y5L4|TIM13_HUMAN/tr|K7EIT2|K7EIT2_HUMAN		6.06	0		0	2	MASCOT		T
	P13063_NL,13954	K.CLDENLEDASQCK.K	1581.65	-0.00365	2	1	91.25	0	1.39e-08	0|0	sp|Q5JTJ3|COA6_HUMAN/tr|B4DM08|B4DM08_HUMAN		3.92	0		0	2	MASCOT		T
	P13063_NL,7962	K.CNTCGEPITDR.M	1322.55	-0.00039	2	1	60.7	0	1.29e-05	0|0	sp|Q15942|ZYX_HUMAN/tr|B4DQR8|B4DQR8_HUMAN/tr|B4DQX7|B4DQX7_HUMAN/tr|Q96AF9|Q96AF9_HUMAN/tr|H0Y2Y8|H0Y2Y8_HUMAN/tr|C9JJK5|C9JJK5_HUMAN/tr|B4DY85|B4DY85_HUMAN/tr|Q28617|Q28617_HUMAN/tr|Q9BUS0|Q9BUS0_HUMAN		4.37	0		0	2	MASCOT		T
	P13063_NL,6539	K.CPEPCPPPK.C	1081.48	0.00381	2	1	48.18	0	0.000772	0|0	sp|P35326|SPR2A_HUMAN/sp|P35325|SPR2B_HUMAN/sp|P22532|SPR2D_HUMAN/sp|P22531|SPR2E_HUMAN/sp|Q96RM1|SPR2F_HUMAN/sp|Q9BYE4|SPR2G_HUMAN/tr|Q15515|Q15515_HUMAN		5.99	0		0	2	MASCOT		T
	P13063_NL,17990	K.CPNPTCENM*NFSWR.N	1828.72	-0.00074	2	1	52.57	0	3.1e-05	0|0	sp|P35637|FUS_HUMAN/tr|Q6IBQ5|Q6IBQ5_HUMAN/tr|H3BPE7|H3BPE7_HUMAN/tr|Q8TBR3|Q8TBR3_HUMAN/tr|A8K4H1|A8K4H1_HUMAN/tr|Q13344|Q13344_HUMAN/tr|Q59H57|Q59H57_HUMAN/tr|B4DR70|B4DR70_HUMAN		5.99	0	15.994919 Oxidation (M)	0	2	MASCOT		T
	P13063_NL,21059	K.CPNPTCENMNFSWR.N	1812.73	-0.00338	2	1	71.3	0	6.45e-07	0|0	sp|P35637|FUS_HUMAN/tr|Q6IBQ5|Q6IBQ5_HUMAN/tr|H3BPE7|H3BPE7_HUMAN/tr|Q8TBR3|Q8TBR3_HUMAN/tr|A8K4H1|A8K4H1_HUMAN/tr|Q13344|Q13344_HUMAN/tr|Q59H57|Q59H57_HUMAN/tr|B4DR70|B4DR70_HUMAN		5.99	0		0	2	MASCOT		T
	P13063_NL,21225	K.CPNPTCENMNFSWR.N	1812.73	0.00202	2	1	60.17	0	6.39e-06	0|0	sp|P35637|FUS_HUMAN/tr|Q6IBQ5|Q6IBQ5_HUMAN/tr|H3BPE7|H3BPE7_HUMAN/tr|Q8TBR3|Q8TBR3_HUMAN/tr|A8K4H1|A8K4H1_HUMAN/tr|Q13344|Q13344_HUMAN/tr|Q59H57|Q59H57_HUMAN/tr|B4DR70|B4DR70_HUMAN		5.99	0		0	2	MASCOT		T
	P13063_NL,26305	K.CQEVISWLDANTLAEK.D	1876.91	-0.00163	2	1	72.33	0	7.92e-06	0|0	sp|P08107|HSP71_HUMAN/tr|E7EP94|E7EP94_HUMAN/tr|Q5SP16|Q5SP16_HUMAN/tr|F8VZJ4|F8VZJ4_HUMAN/tr|A8K5I0|A8K5I0_HUMAN/tr|B4DNT8|B4DNT8_HUMAN/tr|B4DI39|B4DI39_HUMAN/tr|B4DVU9|B4DVU9_HUMAN/tr|B4DWK5|B4DWK5_HUMAN/tr|B4E1S9|B4E1S9_HUMAN/tr|Q59EJ3|Q59EJ3_HUMAN/tr|B4E1T6|B4E1T6_HUMAN/tr|B4E388|B4E388_HUMAN/tr|B3KTT5|B3KTT5_HUMAN/tr|B4DFN9|B4DFN9_HUMAN/tr|B4DNX1|B4DNX1_HUMAN		4.14	0		0	2	MASCOT		T
	P13063_NL,12778	K.CQIFPSKPVSR.E	1318.69	-0.0013	3	1	25.83	0	0.465	0|0	sp|Q96SW2|CRBN_HUMAN/tr|J3QT51|J3QT51_HUMAN/tr|J3QT87|J3QT87_HUMAN/tr|B4DW89|B4DW89_HUMAN		9.51	0		0	2	MASCOT		T
	P13063_NL,5006	K.CSGDGVGAPR.L	975.431	-0.00011	2	1	50.43	0	0.000337	0|0	sp|O15355|PPM1G_HUMAN/tr|Q6IAU5|Q6IAU5_HUMAN/tr|B2R665|B2R665_HUMAN		5.83	0		0	2	MASCOT		T
	P13063_NL,14125	K.CSLSLVGR.G	891.472	-0.00022	2	1	41.49	0	0.0119	0|0	sp|Q14192|FHL2_HUMAN/tr|Q6I9R8|Q6I9R8_HUMAN/tr|I0CE67|I0CE67_HUMAN/tr|Q53T40|Q53T40_HUMAN/tr|Q2TSB7|Q2TSB7_HUMAN/tr|Q2XQU9|Q2XQU9_HUMAN/tr|J3KNW4|J3KNW4_HUMAN		8.25	0		0	2	MASCOT		T
	P13063_NL,4564	K.CTTEGQQKPPTR.V	1402.67	0.0004	3	1	30.97	0	0.0973	0|0	sp|Q9HBM0|VEZA_HUMAN/tr|F8VUG0|F8VUG0_HUMAN/tr|F8VUB7|F8VUB7_HUMAN/tr|F8VXA0|F8VXA0_HUMAN/tr|F8W048|F8W048_HUMAN/tr|F8VVS3|F8VVS3_HUMAN/tr|F8VS43|F8VS43_HUMAN/tr|F8W088|F8W088_HUMAN		8.22	0		0	2	MASCOT		T
	P13063_NL,4701	K.CTTEGQQKPPTR.V	1402.67	0.00025	3	1	24.34	0	0.446	0|0	sp|Q9HBM0|VEZA_HUMAN/tr|F8VUG0|F8VUG0_HUMAN/tr|F8VUB7|F8VUB7_HUMAN/tr|F8VXA0|F8VXA0_HUMAN/tr|F8W048|F8W048_HUMAN/tr|F8VVS3|F8VVS3_HUMAN/tr|F8VS43|F8VS43_HUMAN/tr|F8W088|F8W088_HUMAN		8.22	0		0	2	MASCOT		T
	P13063_NL,14515	K.CVLPEEDSGELAKPK.I	1671.83	-0.00696	3	1	26.81	0	0.364	0|0	sp|Q9Y3F4|STRAP_HUMAN/tr|B4DNJ6|B4DNJ6_HUMAN/tr|B0AZV0|B0AZV0_HUMAN		4.41	0		0	2	MASCOT		T
	P13063_NL,11587	K.CYEMASHLR.R	1166.51	-0.00063	3	1	35.87	0	0.0125	0|0	sp|P07737|PROF1_HUMAN/tr|K7EJ44|K7EJ44_HUMAN		6.74	0		0	2	MASCOT		T
	P13063_NL,20161	K.DAGEGGLSLAIEGPSK.A	1500.75	-0.00459	2	1	59.74	0	0.000159	0|0	sp|P21333|FLNA_HUMAN/tr|Q60FE6|Q60FE6_HUMAN/tr|Q60FE5|Q60FE5_HUMAN/tr|Q8TES4|Q8TES4_HUMAN/tr|B4DTD5|B4DTD5_HUMAN/tr|Q96C61|Q96C61_HUMAN/tr|Q5HY54|Q5HY54_HUMAN/tr|Q6NXF2|Q6NXF2_HUMAN/tr|A6NDY9|A6NDY9_HUMAN		4.14	0		0	2	MASCOT		T
	P13063_NL,20486	K.DAGQISGLNVLR.V ! K.DAGQISGLNVLR.A	1242.68	-0.0035	2	1	48.18	0	0.00234	0|0	sp|P38646|GRP75_HUMAN/tr|Q8N1C8|Q8N1C8_HUMAN/tr|B7Z1V7|B7Z1V7_HUMAN/tr|B7Z4V2|B7Z4V2_HUMAN ! tr|B7Z4T3|B7Z4T3_HUMAN		5.84	0		0	2	MASCOT		T
	P13063_NL,20635	K.DAGQISGLNVLR.V ! K.DAGQISGLNVLR.A	1242.68	-0.00104	2	1	67.37	0	2.71e-05	0|0	sp|P38646|GRP75_HUMAN/tr|Q8N1C8|Q8N1C8_HUMAN/tr|B7Z1V7|B7Z1V7_HUMAN/tr|B7Z4V2|B7Z4V2_HUMAN ! tr|B7Z4T3|B7Z4T3_HUMAN		5.84	0		0	2	MASCOT		T
	P13063_NL,22235	K.DAGTIAGLNVLR.I ! K.DAGTIAGLNVLR.-	1199.67	3e-05	2	1	49.28	0	0.00212	0|0	sp|P11142|HSP7C_HUMAN/tr|E9PI65|E9PI65_HUMAN/tr|E9PKE3|E9PKE3_HUMAN/tr|E9PK54|E9PK54_HUMAN/tr|E9PLF4|E9PLF4_HUMAN/tr|E9PN89|E9PN89_HUMAN/tr|E9PQK7|E9PQK7_HUMAN/tr|Q96IS6|Q96IS6_HUMAN/tr|B4DTX2|B4DTX2_HUMAN/tr|B3KTV0|B3KTV0_HUMAN/tr|Q53GZ6|Q53GZ6_HUMAN/tr|A4D111|A4D111_HUMAN/tr|B4E1Q1|B4E1Q1_HUMAN/tr|Q53HF2|Q53HF2_HUMAN ! tr|E9PQQ4|E9PQQ4_HUMAN		5.84	0		0	2	MASCOT		T
	P13063_NL,16522	K.DAGTIAGLNVM*R.I	1233.63	0.00059	2	1	59.82	0	0.000225	0|0	sp|P11021|GRP78_HUMAN/tr|B4DEF7|B4DEF7_HUMAN		5.84	0	15.994919 Oxidation (M)	0	2	MASCOT		T
	P13063_NL,20258	K.DAGTIAGLNVMR.I	1217.63	0.00011	2	1	53.79	0	0.000853	0|0	sp|P11021|GRP78_HUMAN/tr|B4DEF7|B4DEF7_HUMAN		5.84	0		0	2	MASCOT		T
	P13063_NL,20404	K.DAGTIAGLNVMR.I	1217.63	-0.00021	2	1	71.83	0	1.34e-05	0|0	sp|P11021|GRP78_HUMAN/tr|B4DEF7|B4DEF7_HUMAN		5.84	0		0	2	MASCOT		T
	P13063_NL,23985	K.DAGVIAGLNVLR.I	1197.69	-0.00027	2	1	50.77	0	0.000712	0|0	sp|P34931|HS71L_HUMAN/sp|P08107|HSP71_HUMAN/tr|Q53FA3|Q53FA3_HUMAN/tr|E7EP94|E7EP94_HUMAN/tr|B4DXY3|B4DXY3_HUMAN/tr|F8VZJ4|F8VZJ4_HUMAN/tr|A8K5I0|A8K5I0_HUMAN/tr|B2RCQ9|B2RCQ9_HUMAN/tr|B4DNT8|B4DNT8_HUMAN/tr|B4DI39|B4DI39_HUMAN/tr|B4DVU9|B4DVU9_HUMAN/tr|B4DI54|B4DI54_HUMAN/tr|F8W1P1|F8W1P1_HUMAN/tr|B4DWK5|B4DWK5_HUMAN/tr|B4E1S9|B4E1S9_HUMAN/tr|Q59EJ3|Q59EJ3_HUMAN/tr|Q9UQC1|Q9UQC1_HUMAN		5.84	0		0	2	MASCOT		T
	P13063_NL,17207	K.DAHNALLDIQSSGR.A	1496.75	0.00089	2	1	50.56	0	0.00637	0|0	sp|Q99613|EIF3C_HUMAN/tr|B5ME19|B5ME19_HUMAN/tr|B4DVQ5|B4DVQ5_HUMAN/tr|H3BRV0|H3BRV0_HUMAN/tr|A1KYQ7|A1KYQ7_HUMAN/tr|B4DVU3|B4DVU3_HUMAN/tr|B4E2Z6|B4E2Z6_HUMAN/tr|B4DRU0|B4DRU0_HUMAN/tr|B4E1D5|B4E1D5_HUMAN/tr|B4DDN4|B4DDN4_HUMAN/tr|B3KNZ4|B3KNZ4_HUMAN		5.21	0		0	2	MASCOT		T
	P13063_NL,5791	K.DAM*QYASESK.D	1145.48	4e-05	2	1	51.73	0	0.000114	0|0	sp|Q00610|CLH1_HUMAN/tr|J3KRF5|J3KRF5_HUMAN/tr|K7EJJ5|K7EJJ5_HUMAN/tr|J3KS13|J3KS13_HUMAN		4.37	0	15.994919 Oxidation (M)	0	2	MASCOT		T
	P13063_NL,6888	K.DANGNSFATR.L ! K.DANGNSFATR.I	1052.48	-0.00019	2	1	64.46	0	2.36e-05	0|0	sp|P62701|RS4X_HUMAN/sp|P22090|RS4Y1_HUMAN/tr|B2R491|B2R491_HUMAN/tr|Q96IR1|Q96IR1_HUMAN/tr|Q53HV1|Q53HV1_HUMAN/tr|Q496E4|Q496E4_HUMAN/tr|C9JEH7|C9JEH7_HUMAN/tr|Q53HI6|Q53HI6_HUMAN/tr|A4FU11|A4FU11_HUMAN ! sp|Q8TD47|RS4Y2_HUMAN		5.84	0		0	2	MASCOT		T
	P13063_NL,31234	K.DASIVGFFDDSFSEAHSEFLK.A	2348.07	0.00516	3	1	41.28	0	0.00568	0|0	sp|P30101|PDIA3_HUMAN/tr|G5EA52|G5EA52_HUMAN/tr|B4DJ98|B4DJ98_HUMAN/tr|B3KQT2|B3KQT2_HUMAN/tr|B3KQT9|B3KQT9_HUMAN		4.1	0		0	2	MASCOT		T
	P13063_NL,19506	K.DCGATWVVLGHSER.R	1586.74	0.00159	3	1	20.61	0	0.8	0|0	sp|P60174|TPIS_HUMAN/tr|B4DUI5|B4DUI5_HUMAN		5.32	0		0	2	MASCOT		T
	P13063_NL,21215	K.DDGISFSNQTGPAWAGSER.D	1994.88	-0.00273	2	1	86.51	0	1.66e-07	0|0	sp|P20042|IF2B_HUMAN/tr|Q6IBR8|Q6IBR8_HUMAN/tr|B5BU01|B5BU01_HUMAN/tr|Q96I16|Q96I16_HUMAN		4.03	0		0	2	MASCOT		T
	P13063_NL,14796	K.DDIENMVK.N	963.445	-0.00265	2	1	47.04	0	0.00227	0|0	sp|P38646|GRP75_HUMAN/tr|H0Y8S0|H0Y8S0_HUMAN/tr|Q8N1C8|Q8N1C8_HUMAN/tr|B7Z4T3|B7Z4T3_HUMAN/tr|B7Z4V2|B7Z4V2_HUMAN/tr|A1XP52|A1XP52_HUMAN		4.03	0		0	2	MASCOT		T
	P13063_NL,16801	K.DECNVVEVVAR.N	1289.62	-0.00143	2	1	56.29	0	0.000251	0|0	sp|O75607|NPM3_HUMAN		4.14	0		0	2	MASCOT		T
	P13063_NL,18320	K.DEILPTTPISEQK.G	1470.77	0.00197	2	1	62.68	0	8.18e-05	0|0	sp|P23396|RS3_HUMAN/tr|E9PL09|E9PL09_HUMAN/tr|Q9NQS8|Q9NQS8_HUMAN/tr|E9PSF4|E9PSF4_HUMAN/tr|Q53G83|Q53G83_HUMAN/tr|E9PPU1|E9PPU1_HUMAN/tr|J3KN86|J3KN86_HUMAN/tr|H0YEU2|H0YEU2_HUMAN		4.14	0		0	2	MASCOT		T
	P13063_NL,25891	K.DELHIVEAEAMNYEGSPIK.V	2145.02	-0.00516	3	1	61.53	0	8.57e-05	0|0	sp|P06748|NPM_HUMAN/tr|A4ZU86|A4ZU86_HUMAN		4.25	0		0	2	MASCOT		T
	P13063_NL,32228	K.DELILEGNDIELVSNSAALIQQATTVK.N	2884.51	-0.01102	3	1	31.05	0	0.0628	0|0	sp|P32969|RL9_HUMAN/tr|Q53Z07|Q53Z07_HUMAN/tr|D6RAN4|D6RAN4_HUMAN/tr|H0Y9V9|H0Y9V9_HUMAN/tr|H0Y9R4|H0Y9R4_HUMAN		3.83	0		0	2	MASCOT		T
	P13063_NL,21312	K.DFDFESANAQFNK.E	1532.67	-0.00204	2	1	53.17	0	0.000174	0|0	sp|Q8ND56|LS14A_HUMAN/tr|B4DTG6|B4DTG6_HUMAN/tr|I3L420|I3L420_HUMAN/tr|K7EMZ9|K7EMZ9_HUMAN		4.03	0		0	2	MASCOT		T
	P13063_NL,25981	K.DFFQSYGNVVELR.I	1573.76	-0.00103	2	1	44.34	0	0.00497	0|0	sp|Q13283|G3BP1_HUMAN/tr|Q5U0Q1|Q5U0Q1_HUMAN/tr|Q53HH4|Q53HH4_HUMAN/tr|B7Z8K4|B7Z8K4_HUMAN/tr|Q6ZP53|Q6ZP53_HUMAN/tr|F5H4D6|F5H4D6_HUMAN/tr|Q6FI03|Q6FI03_HUMAN/tr|Q32P45|Q32P45_HUMAN		4.37	0		0	2	MASCOT		T
	P13063_NL,21607	K.DFMIQGGDFTR.G	1286.58	-0.00021	2	1	49.17	0	0.000533	0|0	sp|P23284|PPIB_HUMAN		4.21	0		0	2	MASCOT		T
	P13063_NL,13332	K.DGLTDVYNK.I	1024.49	-0.00108	2	1	46.01	0	0.0027	0|0	sp|P24752|THIL_HUMAN/tr|H0YEL7|H0YEL7_HUMAN		4.21	0		0	2	MASCOT		T
	P13063_NL,30048	K.DGNASGTTLLEALDCILPPTRPTDKPLR.L	3021.57	0.00182	4	1	33.03	0	0.0518	0|0	sp|P68104|EF1A1_HUMAN/sp|Q5VTE0|EF1A3_HUMAN/tr|Q6IPS9|Q6IPS9_HUMAN/tr|Q8IUB0|Q8IUB0_HUMAN/tr|Q6IQ15|Q6IQ15_HUMAN/tr|Q8TBL1|Q8TBL1_HUMAN/tr|Q6IPN6|Q6IPN6_HUMAN/tr|A8K9C4|A8K9C4_HUMAN/tr|B4DV42|B4DV42_HUMAN/tr|Q53G85|Q53G85_HUMAN/tr|Q6IPT9|Q6IPT9_HUMAN/tr|Q6P082|Q6P082_HUMAN/tr|Q96C29|Q96C29_HUMAN/tr|Q504Z0|Q504Z0_HUMAN/tr|Q96RE1|Q96RE1_HUMAN/tr|Q53GA1|Q53GA1_HUMAN/tr|B4DNE0|B4DNE0_HUMAN/tr|Q53GE9|…		4.68	0		0	2	MASCOT		T
	P13063_NL,30203	K.DGNASGTTLLEALDCILPPTRPTDKPLR.L	3021.57	0.00526	4	1	39.85	0	0.0108	0|0	sp|P68104|EF1A1_HUMAN/sp|Q5VTE0|EF1A3_HUMAN/tr|Q6IPS9|Q6IPS9_HUMAN/tr|Q8IUB0|Q8IUB0_HUMAN/tr|Q6IQ15|Q6IQ15_HUMAN/tr|Q8TBL1|Q8TBL1_HUMAN/tr|Q6IPN6|Q6IPN6_HUMAN/tr|A8K9C4|A8K9C4_HUMAN/tr|B4DV42|B4DV42_HUMAN/tr|Q53G85|Q53G85_HUMAN/tr|Q6IPT9|Q6IPT9_HUMAN/tr|Q6P082|Q6P082_HUMAN/tr|Q96C29|Q96C29_HUMAN/tr|Q504Z0|Q504Z0_HUMAN/tr|Q96RE1|Q96RE1_HUMAN/tr|Q53GA1|Q53GA1_HUMAN/tr|B4DNE0|B4DNE0_HUMAN/tr|Q53GE9|…		4.68	0		0	2	MASCOT		T
	P13063_NL,30285	K.DGNASGTTLLEALDCILPPTRPTDKPLR.L	3021.57	-0.00239	3	1	36.47	0	0.023	0|0	sp|P68104|EF1A1_HUMAN/sp|Q5VTE0|EF1A3_HUMAN/tr|Q6IPS9|Q6IPS9_HUMAN/tr|Q8IUB0|Q8IUB0_HUMAN/tr|Q6IQ15|Q6IQ15_HUMAN/tr|Q8TBL1|Q8TBL1_HUMAN/tr|Q6IPN6|Q6IPN6_HUMAN/tr|A8K9C4|A8K9C4_HUMAN/tr|B4DV42|B4DV42_HUMAN/tr|Q53G85|Q53G85_HUMAN/tr|Q6IPT9|Q6IPT9_HUMAN/tr|Q6P082|Q6P082_HUMAN/tr|Q96C29|Q96C29_HUMAN/tr|Q504Z0|Q504Z0_HUMAN/tr|Q96RE1|Q96RE1_HUMAN/tr|Q53GA1|Q53GA1_HUMAN/tr|B4DNE0|B4DNE0_HUMAN/tr|Q53GE9|…		4.68	0		0	2	MASCOT		T
	P13063_NL,30328	K.DGNASGTTLLEALDCILPPTRPTDKPLR.L	3021.57	-0.0043	4	1	41.42	0	0.00728	0|0	sp|P68104|EF1A1_HUMAN/sp|Q5VTE0|EF1A3_HUMAN/tr|Q6IPS9|Q6IPS9_HUMAN/tr|Q8IUB0|Q8IUB0_HUMAN/tr|Q6IQ15|Q6IQ15_HUMAN/tr|Q8TBL1|Q8TBL1_HUMAN/tr|Q6IPN6|Q6IPN6_HUMAN/tr|A8K9C4|A8K9C4_HUMAN/tr|B4DV42|B4DV42_HUMAN/tr|Q53G85|Q53G85_HUMAN/tr|Q6IPT9|Q6IPT9_HUMAN/tr|Q6P082|Q6P082_HUMAN/tr|Q96C29|Q96C29_HUMAN/tr|Q504Z0|Q504Z0_HUMAN/tr|Q96RE1|Q96RE1_HUMAN/tr|Q53GA1|Q53GA1_HUMAN/tr|B4DNE0|B4DNE0_HUMAN/tr|Q53GE9|…		4.68	0		0	2	MASCOT		T
	P13063_NL,13390	K.DGVPEGAQLQGPVHR.N	1559.79	-0.00391	2	1	48.65	0	0.00481	0|0	sp|P16989|DBPA_HUMAN/tr|H0YG22|H0YG22_HUMAN/tr|Q96GD7|Q96GD7_HUMAN		5.32	0		0	2	MASCOT		T
	P13063_NL,26511	K.DGWSLWYSEYR.F	1461.64	0.00059	2	1	52.21	0	0.000223	0|0	sp|P26641|EF1G_HUMAN/tr|B4DTG2|B4DTG2_HUMAN/tr|Q53YD7|Q53YD7_HUMAN/tr|E7EMT2|E7EMT2_HUMAN/tr|B4DUP0|B4DUP0_HUMAN		4.37	0		0	2	MASCOT		T
	P13063_NL,21014	K.DHQYQFLEDAVR.N	1520.71	0.00175	3	1	35.32	0	0.037	0|0	sp|Q13263|TIF1B_HUMAN/tr|B2R8R5|B2R8R5_HUMAN		4.54	0		0	2	MASCOT		T
	P13063_NL,12151	K.DIDIHEVR.I	996.511	-0.00261	3	1	31.43	0	0.0758	0|0	sp|Q00839|HNRPU_HUMAN/tr|Q5RI18|Q5RI18_HUMAN/tr|Q7Z4Q5|Q7Z4Q5_HUMAN/tr|Q5RI17|Q5RI17_HUMAN/tr|Q96BA7|Q96BA7_HUMAN/tr|Q5RI19|Q5RI19_HUMAN/tr|B4DLR3|B4DLR3_HUMAN/tr|B3KX72|B3KX72_HUMAN		4.54	0		0	2	MASCOT		T
	P13063_NL,11702	K.DINAYNCEEPTEK.L	1582.67	-0.0029	2	1	76.49	0	6.6e-07	0|0	sp|P30041|PRDX6_HUMAN		4	0		0	2	MASCOT		T
	P13063_NL,12505	K.DISTNYYASQK.K	1289.6	0.00607	2	1	60.48	0	6.93e-05	0|0	sp|P14625|ENPL_HUMAN/tr|H0YIV0|H0YIV0_HUMAN/tr|Q5CAQ5|Q5CAQ5_HUMAN/tr|B4DHT9|B4DHT9_HUMAN/tr|B4DU71|B4DU71_HUMAN		5.83	0		0	2	MASCOT		T
	P13063_NL,30658	K.DLADELALVDVIEDK.L	1657.85	-7e-05	2	1	83.21	0	9.04e-07	0|0	sp|P00338|LDHA_HUMAN/tr|F5GZQ4|F5GZQ4_HUMAN/tr|F5GXH2|F5GXH2_HUMAN/tr|F5GXY2|F5GXY2_HUMAN/tr|F5GYU2|F5GYU2_HUMAN/tr|F5H5J4|F5H5J4_HUMAN/tr|F5H6W8|F5H6W8_HUMAN		3.66	0		0	2	MASCOT		T
	P13063_NL,19296	K.DLDITSPELR.S	1158.6	-0.00066	2	1	50.89	0	0.00162	0|0	sp|P19474|RO52_HUMAN/tr|F5H012|F5H012_HUMAN		4.03	0		0	2	MASCOT		T
	P13063_NL,10375	K.DLEAHIDSANK.N	1212.59	0.00229	2	1	43.87	0	0.00427	0|0	sp|P35579|MYH9_HUMAN/tr|Q60FE2|Q60FE2_HUMAN/tr|Q6ZNL4|Q6ZNL4_HUMAN		4.54	0		0	2	MASCOT		T
	P13063_NL,30207	K.DLLDLLVEAK.Q	1128.65	-0.00044	2	1	58.86	0	0.000194	0|0	sp|O00571|DDX3X_HUMAN/sp|O15523|DDX3Y_HUMAN/tr|B4DXX7|B4DXX7_HUMAN/tr|B4E132|B4E132_HUMAN/tr|B5BTY4|B5BTY4_HUMAN/tr|B4DLU5|B4DLU5_HUMAN/tr|Q59GX6|Q59GX6_HUMAN/tr|Q5S4N1|Q5S4N1_HUMAN		4.03	0		0	2	MASCOT		T
	P13063_NL,26985	K.DLLEVADVLEK.A	1243.68	-0.00197	2	1	43.97	0	0.00649	0|0	sp|Q9HAV7|GRPE1_HUMAN/tr|B4DWV5|B4DWV5_HUMAN		3.92	0		0	2	MASCOT		T
	P13063_NL,27110	K.DLLEVADVLEK.A	1243.68	-0.00139	2	1	42.19	0	0.00948	0|0	sp|Q9HAV7|GRPE1_HUMAN/tr|B4DWV5|B4DWV5_HUMAN		3.92	0		0	2	MASCOT		T
	P13063_NL,15267	K.DLMPHDLAR.A	1067.53	-7e-05	3	1	21.19	0	0.847	0|0	sp|P55084|ECHB_HUMAN/tr|D6W539|D6W539_HUMAN/tr|B4E2W0|B4E2W0_HUMAN/tr|B4DY96|B4DY96_HUMAN/tr|C9JE81|C9JE81_HUMAN/tr|C9K0M0|C9K0M0_HUMAN/tr|B5MD38|B5MD38_HUMAN/tr|C9JEY0|C9JEY0_HUMAN		5.21	0		0	2	MASCOT		T
	P13063_NL,31389	K.DLNSDM*DSILASLK.L	1537.74	0.00355	2	1	111.44	0	9.77e-10	0|0	sp|P40939|ECHA_HUMAN/tr|B4DDZ5|B4DDZ5_HUMAN/tr|H0YFD6|H0YFD6_HUMAN/tr|E9KL44|E9KL44_HUMAN/tr|Q53T69|Q53T69_HUMAN/tr|B4DRH6|B4DRH6_HUMAN		3.93	0	15.994919 Oxidation (M)	0	2	MASCOT		T
	P13063_NL,31369	K.DLNSDMDSILASLK.L	1521.75	-0.00103	2	1	84.29	0	6.27e-07	0|0	sp|P40939|ECHA_HUMAN/tr|B4DDZ5|B4DDZ5_HUMAN/tr|H0YFD6|H0YFD6_HUMAN/tr|E9KL44|E9KL44_HUMAN/tr|Q53T69|Q53T69_HUMAN/tr|B4DRH6|B4DRH6_HUMAN		3.93	0		0	2	MASCOT		T
	P13063_NL,31492	K.DLNSDMDSILASLK.L	1521.75	-0.00065	2	1	85.13	0	5.17e-07	0|0	sp|P40939|ECHA_HUMAN/tr|B4DDZ5|B4DDZ5_HUMAN/tr|H0YFD6|H0YFD6_HUMAN/tr|E9KL44|E9KL44_HUMAN/tr|Q53T69|Q53T69_HUMAN/tr|B4DRH6|B4DRH6_HUMAN		3.93	0		0	2	MASCOT		T
	P13063_NL,33730	K.DLVVLLFETALLSSGFSLEDPQTHSNR.I	2988.53	-0.01528	3	1	45.51	0	0.00285	0|0	sp|P08238|HS90B_HUMAN/tr|A8K3W9|A8K3W9_HUMAN/tr|B4DMA2|B4DMA2_HUMAN/tr|Q9H6X9|Q9H6X9_HUMAN/tr|B4DGL0|B4DGL0_HUMAN		4.31	0		0	2	MASCOT		T
	P13063_NL,23198	K.DLYANTVLSGGTTM*YPGIADR.M	2231.06	-0.00231	2	1	51.77	0	0.00101	0|0	sp|P60709|ACTB_HUMAN/sp|P63261|ACTG_HUMAN/tr|Q1KLZ0|Q1KLZ0_HUMAN/tr|I3L3I4|I3L3I4_HUMAN/tr|Q9UE89|Q9UE89_HUMAN/tr|B3KWQ3|B3KWQ3_HUMAN/tr|Q8WVW5|Q8WVW5_HUMAN/tr|A4UCT3|A4UCT3_HUMAN/tr|B7ZAP6|B7ZAP6_HUMAN/tr|A5GZ75|A5GZ75_HUMAN/tr|B4DVQ0|B4DVQ0_HUMAN/tr|B4DW52|B4DW52_HUMAN/tr|B4E335|B4E335_HUMAN/tr|Q53G76|Q53G76_HUMAN/tr|F1BXA6|F1BXA6_HUMAN/tr|Q53G99|Q53G99_HUMAN/tr|Q6PJ43|Q6PJ43_HUMAN/tr|Q53GK6|Q5…		4.21	0	15.994919 Oxidation (M)	0	2	MASCOT		T
	P13063_NL,24879	K.DLYANTVLSGGTTMYPGIADR.M	2215.07	-0.00548	2	1	98.88	0	1.52e-08	0|0	sp|P60709|ACTB_HUMAN/sp|P63261|ACTG_HUMAN/tr|Q1KLZ0|Q1KLZ0_HUMAN/tr|I3L3I4|I3L3I4_HUMAN/tr|Q9UE89|Q9UE89_HUMAN/tr|B3KWQ3|B3KWQ3_HUMAN/tr|Q8WVW5|Q8WVW5_HUMAN/tr|A4UCT3|A4UCT3_HUMAN/tr|B7ZAP6|B7ZAP6_HUMAN/tr|A5GZ75|A5GZ75_HUMAN/tr|B4DVQ0|B4DVQ0_HUMAN/tr|B4DW52|B4DW52_HUMAN/tr|B4E335|B4E335_HUMAN/tr|Q53G76|Q53G76_HUMAN/tr|F1BXA6|F1BXA6_HUMAN/tr|Q53G99|Q53G99_HUMAN/tr|Q6PJ43|Q6PJ43_HUMAN/tr|Q53GK6|Q5…		4.21	0		0	2	MASCOT		T
	P13063_NL,25012	K.DLYANTVLSGGTTMYPGIADR.M	2215.07	-0.00358	2	1	106.24	0	2.85e-09	0|0	sp|P60709|ACTB_HUMAN/sp|P63261|ACTG_HUMAN/tr|Q1KLZ0|Q1KLZ0_HUMAN/tr|I3L3I4|I3L3I4_HUMAN/tr|Q9UE89|Q9UE89_HUMAN/tr|B3KWQ3|B3KWQ3_HUMAN/tr|Q8WVW5|Q8WVW5_HUMAN/tr|A4UCT3|A4UCT3_HUMAN/tr|B7ZAP6|B7ZAP6_HUMAN/tr|A5GZ75|A5GZ75_HUMAN/tr|B4DVQ0|B4DVQ0_HUMAN/tr|B4DW52|B4DW52_HUMAN/tr|B4E335|B4E335_HUMAN/tr|Q53G76|Q53G76_HUMAN/tr|F1BXA6|F1BXA6_HUMAN/tr|Q53G99|Q53G99_HUMAN/tr|Q6PJ43|Q6PJ43_HUMAN/tr|Q53GK6|Q5…		4.21	0		0	2	MASCOT		T
	P13063_NL,25133	K.DLYANTVLSGGTTMYPGIADR.M	2215.07	-0.00636	2	1	94	0	4.75e-08	0|0	sp|P60709|ACTB_HUMAN/sp|P63261|ACTG_HUMAN/tr|Q1KLZ0|Q1KLZ0_HUMAN/tr|I3L3I4|I3L3I4_HUMAN/tr|Q9UE89|Q9UE89_HUMAN/tr|B3KWQ3|B3KWQ3_HUMAN/tr|Q8WVW5|Q8WVW5_HUMAN/tr|A4UCT3|A4UCT3_HUMAN/tr|B7ZAP6|B7ZAP6_HUMAN/tr|A5GZ75|A5GZ75_HUMAN/tr|B4DVQ0|B4DVQ0_HUMAN/tr|B4DW52|B4DW52_HUMAN/tr|B4E335|B4E335_HUMAN/tr|Q53G76|Q53G76_HUMAN/tr|F1BXA6|F1BXA6_HUMAN/tr|Q53G99|Q53G99_HUMAN/tr|Q6PJ43|Q6PJ43_HUMAN/tr|Q53GK6|Q5…		4.21	0		0	2	MASCOT		T
	P13063_NL,25275	K.DLYANTVLSGGTTMYPGIADR.M	2215.07	0.00054	2	1	112.9	0	5.96e-10	0|0	sp|P60709|ACTB_HUMAN/sp|P63261|ACTG_HUMAN/tr|Q1KLZ0|Q1KLZ0_HUMAN/tr|I3L3I4|I3L3I4_HUMAN/tr|Q9UE89|Q9UE89_HUMAN/tr|B3KWQ3|B3KWQ3_HUMAN/tr|Q8WVW5|Q8WVW5_HUMAN/tr|A4UCT3|A4UCT3_HUMAN/tr|B7ZAP6|B7ZAP6_HUMAN/tr|A5GZ75|A5GZ75_HUMAN/tr|B4DVQ0|B4DVQ0_HUMAN/tr|B4DW52|B4DW52_HUMAN/tr|B4E335|B4E335_HUMAN/tr|Q53G76|Q53G76_HUMAN/tr|F1BXA6|F1BXA6_HUMAN/tr|Q53G99|Q53G99_HUMAN/tr|Q6PJ43|Q6PJ43_HUMAN/tr|Q53GK6|Q5…		4.21	0		0	2	MASCOT		T
	P13063_NL,25489	K.DNHLLGTFDLTGIPPAPR.G	1934.01	0.00193	3	1	50.87	0	0.00134	0|0	sp|P11021|GRP78_HUMAN		5.21	0		0	2	MASCOT		T
	P13063_NL,25518	K.DNHLLGTFDLTGIPPAPR.G	1934.01	-0.00264	2	1	105.08	0	4.89e-09	0|0	sp|P11021|GRP78_HUMAN		5.21	0		0	2	MASCOT		T
	P13063_NL,25627	K.DNHLLGTFDLTGIPPAPR.G	1934.01	-0.00128	3	1	65.58	0	4.47e-05	0|0	sp|P11021|GRP78_HUMAN		5.21	0		0	2	MASCOT		T
	P13063_NL,25656	K.DNHLLGTFDLTGIPPAPR.G	1934.01	-0.00218	2	1	69.22	0	1.92e-05	0|0	sp|P11021|GRP78_HUMAN		5.21	0		0	2	MASCOT		T
	P13063_NL,25759	K.DNHLLGTFDLTGIPPAPR.G	1934.01	-0.00167	3	1	58.72	0	0.000216	0|0	sp|P11021|GRP78_HUMAN		5.21	0		0	2	MASCOT		T
	P13063_NL,25880	K.DNHLLGTFDLTGIPPAPR.G	1934.01	-0.0026	3	1	38.5	0	0.0222	0|0	sp|P11021|GRP78_HUMAN		5.21	0		0	2	MASCOT		T
	P13063_NL,26032	K.DNHLLGTFDLTGIPPAPR.G	1934.01	-0.00242	3	1	35.18	0	0.0479	0|0	sp|P11021|GRP78_HUMAN		5.21	0		0	2	MASCOT		T
	P13063_NL,26174	K.DNHLLGTFDLTGIPPAPR.G	1934.01	0.00613	3	1	37.35	0	0.0307	0|0	sp|P11021|GRP78_HUMAN		5.21	0		0	2	MASCOT		T
	P13063_NL,26300	K.DNHLLGTFDLTGIPPAPR.G	1934.01	-0.00407	3	1	58.42	0	0.000224	0|0	sp|P11021|GRP78_HUMAN		5.21	0		0	2	MASCOT		T
	P13063_NL,26441	K.DNHLLGTFDLTGIPPAPR.G	1934.01	-0.00689	3	1	42.08	0	0.0094	0|0	sp|P11021|GRP78_HUMAN		5.21	0		0	2	MASCOT		T
	P13063_NL,26576	K.DNHLLGTFDLTGIPPAPR.G	1934.01	-0.00215	3	1	53.18	0	0.000773	0|0	sp|P11021|GRP78_HUMAN		5.21	0		0	2	MASCOT		T
	P13063_NL,26702	K.DNHLLGTFDLTGIPPAPR.G	1934.01	-0.00047	3	1	45.22	0	0.00474	0|0	sp|P11021|GRP78_HUMAN		5.21	0		0	2	MASCOT		T
	P13063_NL,26922	K.DNHLLGTFDLTGIPPAPR.G	1934.01	-0.00167	3	1	44.25	0	0.00604	0|0	sp|P11021|GRP78_HUMAN		5.21	0		0	2	MASCOT		T
	P13063_NL,27090	K.DNHLLGTFDLTGIPPAPR.G	1934.01	0.00037	3	1	27.58	0	0.276	0|0	sp|P11021|GRP78_HUMAN		5.21	0		0	2	MASCOT		T
	P13063_NL,16905	K.DNPGVVTCLDEAR.H	1445.67	-0.00144	2	1	76.64	0	1.5e-06	0|0	sp|P22314|UBA1_HUMAN/tr|Q5JRR9|Q5JRR9_HUMAN/tr|Q5JRS0|Q5JRS0_HUMAN		4.03	0		0	2	MASCOT		T
	P13063_NL,17445	K.DNQNFCVPCYEK.Q	1573.64	-0.00048	2	1	50.43	0	0.000109	0|0	sp|Q14192|FHL2_HUMAN/tr|Q6I9R8|Q6I9R8_HUMAN/tr|I0CE67|I0CE67_HUMAN/tr|Q53T40|Q53T40_HUMAN/tr|Q2TSB7|Q2TSB7_HUMAN/tr|Q2XQU9|Q2XQU9_HUMAN/tr|J3KNW4|J3KNW4_HUMAN		4.37	0		0	2	MASCOT		T
	P13063_NL,13702	K.DNSSNEVFPQGAEER.M	1678.73	0.00161	2	1	71.19	0	2.48e-06	0|0	sp|Q9HBM0|VEZA_HUMAN/tr|F8W8C2|F8W8C2_HUMAN/tr|F2Z3A6|F2Z3A6_HUMAN		4	0		0	2	MASCOT		T
	P13063_NL,13870	K.DNSSNEVFPQGAEER.M	1678.73	-0.00033	2	1	76.4	0	7.75e-07	0|0	sp|Q9HBM0|VEZA_HUMAN/tr|F8W8C2|F8W8C2_HUMAN/tr|F2Z3A6|F2Z3A6_HUMAN		4	0		0	2	MASCOT		T
	P13063_NL,15442	K.DPFAHLPK.S	924.494	0.00134	3	1	21.41	0	0.72	0|0	sp|P26641|EF1G_HUMAN/tr|B4DTG2|B4DTG2_HUMAN/tr|Q53YD7|Q53YD7_HUMAN/tr|E7EMT2|E7EMT2_HUMAN/tr|B4DUP0|B4DUP0_HUMAN		6.74	0		0	2	MASCOT		T
	P13063_NL,15624	K.DPFAHLPK.S	924.494	0.00095	3	1	25.75	0	0.265	0|0	sp|P26641|EF1G_HUMAN/tr|B4DTG2|B4DTG2_HUMAN/tr|Q53YD7|Q53YD7_HUMAN/tr|E7EMT2|E7EMT2_HUMAN/tr|B4DUP0|B4DUP0_HUMAN		6.74	0		0	2	MASCOT		T
	P13063_NL,23926	K.DPVQEAWAEDVDLR.V	1642.77	0.00341	2	1	62.99	0	6.48e-05	0|0	sp|P14618|KPYM_HUMAN/tr|Q504U3|Q504U3_HUMAN/tr|B4DRT3|B4DRT3_HUMAN/tr|B4DNK4|B4DNK4_HUMAN/tr|Q8WUW7|Q8WUW7_HUMAN		3.77	0		0	2	MASCOT		T
	P13063_NL,10048	K.DPVSIEER.A	944.468	-3e-05	2	1	45.68	0	0.0023	0|0	sp|P55884|EIF3B_HUMAN/tr|A4D210|A4D210_HUMAN/tr|B4DV79|B4DV79_HUMAN/tr|C9JQN7|C9JQN7_HUMAN/tr|Q86UM1|Q86UM1_HUMAN/tr|C9JZG1|C9JZG1_HUMAN/tr|Q96G38|Q96G38_HUMAN/tr|B4DXN6|B4DXN6_HUMAN		4.14	0		0	2	MASCOT		T
	P13063_NL,21572	K.DQGTYEDYVEGLR.V	1544.69	-0.00455	2	1	79.98	0	5.6e-07	0|0	sp|P60660|MYL6_HUMAN/tr|G3V1Y7|G3V1Y7_HUMAN/tr|B7Z6Z4|B7Z6Z4_HUMAN/tr|G3V1V0|G3V1V0_HUMAN/tr|H0YI43|H0YI43_HUMAN/tr|F8VZU9|F8VZU9_HUMAN/tr|F8VZV5|F8VZV5_HUMAN/tr|G8JLA2|G8JLA2_HUMAN/tr|F8W1R7|F8W1R7_HUMAN/tr|J3KND3|J3KND3_HUMAN/tr|F8VPF3|F8VPF3_HUMAN/tr|F8W180|F8W180_HUMAN/tr|Q6IBG5|Q6IBG5_HUMAN		3.92	0		0	2	MASCOT		T
	P13063_NL,21713	K.DQGTYEDYVEGLR.V	1544.69	-0.00047	2	1	81.11	0	4.13e-07	0|0	sp|P60660|MYL6_HUMAN/tr|G3V1Y7|G3V1Y7_HUMAN/tr|B7Z6Z4|B7Z6Z4_HUMAN/tr|G3V1V0|G3V1V0_HUMAN/tr|H0YI43|H0YI43_HUMAN/tr|F8VZU9|F8VZU9_HUMAN/tr|F8VZV5|F8VZV5_HUMAN/tr|G8JLA2|G8JLA2_HUMAN/tr|F8W1R7|F8W1R7_HUMAN/tr|J3KND3|J3KND3_HUMAN/tr|F8VPF3|F8VPF3_HUMAN/tr|F8W180|F8W180_HUMAN/tr|Q6IBG5|Q6IBG5_HUMAN		3.92	0		0	2	MASCOT		T
	P13063_NL,6808	K.DQLPADECNK.L	1189.52	0.0008	2	1	44.14	0	0.00142	0|0	sp|P38646|GRP75_HUMAN/tr|Q8N1C8|Q8N1C8_HUMAN/tr|B7Z4T3|B7Z4T3_HUMAN/tr|B7Z4V2|B7Z4V2_HUMAN/tr|A1XP52|A1XP52_HUMAN		4.03	0		0	2	MASCOT		T
	P13063_NL,24904	K.DQLQTFSEEHPVLLTEAPLNPR.K	2534.29	-0.0015	3	1	21.52	0	0.908	0|0	sp|P61163|ACTZ_HUMAN/tr|B4DXP9|B4DXP9_HUMAN/tr|B4DM97|B4DM97_HUMAN/tr|F5H3I4|F5H3I4_HUMAN/tr|B4DMT4|B4DMT4_HUMAN		4.4	0		0	2	MASCOT		T
	P13063_NL,12666	K.DQVANSAFVER.L	1235.6	0.00042	2	1	61.03	0	0.000103	0|0	sp|P07900|HS90A_HUMAN/tr|Q86U12|Q86U12_HUMAN/tr|Q2VPJ6|Q2VPJ6_HUMAN/tr|Q8TBA7|Q8TBA7_HUMAN/tr|O75322|O75322_HUMAN/tr|Q96HX7|Q96HX7_HUMAN		4.37	0		0	2	MASCOT		T
	P13063_NL,18536	K.DQVTAQEIFQDNHEDGPTAK.K	2243.02	-0.00262	3	1	68.36	0	1.05e-05	0|0	sp|P13010|XRCC5_HUMAN/tr|Q53T09|Q53T09_HUMAN		4.1	0		0	2	MASCOT		T
	P13063_NL,23114	K.DRPQEADGIDSVIVVDNVPQVGPDR.L	2690.34	-0.00701	3	1	72.72	0	8.33e-06	0|0	sp|P55884|EIF3B_HUMAN/tr|A4D210|A4D210_HUMAN/tr|B4DV79|B4DV79_HUMAN/tr|Q86UM1|Q86UM1_HUMAN/tr|C9JZG1|C9JZG1_HUMAN/tr|B4DXN6|B4DXN6_HUMAN		3.9	0		0	2	MASCOT		T
	P13063_NL,5492	K.DSDLSHVQNK.S	1142.54	0.00191	2	1	43.04	0	0.0036	0|0	sp|O60506|HNRPQ_HUMAN/tr|Q59GL1|Q59GL1_HUMAN/tr|Q05CK9|Q05CK9_HUMAN/tr|Q5TCG1|Q5TCG1_HUMAN/tr|B2R8Z8|B2R8Z8_HUMAN/tr|F6UXX1|F6UXX1_HUMAN		5.21	0		0	2	MASCOT		T
	P13063_NL,5538	K.DSDLSHVQNK.S	1142.54	-0.00127	3	1	25.93	0	0.193	0|0	sp|O60506|HNRPQ_HUMAN/tr|Q59GL1|Q59GL1_HUMAN/tr|Q05CK9|Q05CK9_HUMAN/tr|Q5TCG1|Q5TCG1_HUMAN/tr|B2R8Z8|B2R8Z8_HUMAN/tr|F6UXX1|F6UXX1_HUMAN		5.21	0		0	2	MASCOT		T
	P13063_NL,5488	K.DSETGENIR.Q	1020.46	-0.00028	2	1	66.51	0	1.56e-05	0|0	sp|P38646|GRP75_HUMAN/tr|Q8N1C8|Q8N1C8_HUMAN/tr|B7Z4T3|B7Z4T3_HUMAN/tr|B7Z4V2|B7Z4V2_HUMAN/tr|A1XP52|A1XP52_HUMAN		4.14	0		0	2	MASCOT		T
	P13063_NL,5640	K.DSETGENIR.Q	1020.46	-0.00104	2	1	41.31	0	0.00517	0|0	sp|P38646|GRP75_HUMAN/tr|Q8N1C8|Q8N1C8_HUMAN/tr|B7Z4T3|B7Z4T3_HUMAN/tr|B7Z4V2|B7Z4V2_HUMAN/tr|A1XP52|A1XP52_HUMAN		4.14	0		0	2	MASCOT		T
	P13063_NL,17826	K.DSNNLCLHFNPR.F	1486.69	0.00267	3	1	40.33	0	0.0075	0|0	sp|P09382|LEG1_HUMAN		6.74	0		0	2	MASCOT		T
	P13063_NL,17851	K.DSNNLCLHFNPR.F	1486.69	0.00558	2	1	54.43	0	0.000286	0|0	sp|P09382|LEG1_HUMAN		6.74	0		0	2	MASCOT		T
	P13063_NL,28755	K.DSTLIM*QLLR.D	1205.66	-0.00286	2	1	43.06	0	0.00781	0|0	sp|P31946|1433B_HUMAN/sp|P62258|1433E_HUMAN/sp|Q04917|1433F_HUMAN/sp|P61981|1433G_HUMAN/sp|P31947|1433S_HUMAN/sp|P27348|1433T_HUMAN/sp|P63104|1433Z_HUMAN/tr|B0AZS6|B0AZS6_HUMAN/tr|B7Z2E6|B7Z2E6_HUMAN/tr|B4DY04|B4DY04_HUMAN/tr|B5BU24|B5BU24_HUMAN/tr|B4DHC4|B4DHC4_HUMAN/tr|Q9H4N8|Q9H4N8_HUMAN/tr|B4DMT8|B4DMT8_HUMAN/tr|B4DE78|B4DE78_HUMAN/tr|D0PNI1|D0PNI1_HUMAN/tr|B3KNB4|B3KNB4_HUMAN/tr|K7EM20|K7EM2…		5.84	0	15.994919 Oxidation (M)	0	2	MASCOT		T
	P13063_NL,28602	K.DSTLIMQLLR.D	1189.66	0.00212	2	1	45.34	0	0.00444	0|0	sp|P31946|1433B_HUMAN/sp|P62258|1433E_HUMAN/sp|Q04917|1433F_HUMAN/sp|P61981|1433G_HUMAN/sp|P31947|1433S_HUMAN/sp|P27348|1433T_HUMAN/sp|P63104|1433Z_HUMAN/tr|B0AZS6|B0AZS6_HUMAN/tr|B7Z2E6|B7Z2E6_HUMAN/tr|B4DY04|B4DY04_HUMAN/tr|B5BU24|B5BU24_HUMAN/tr|B4DHC4|B4DHC4_HUMAN/tr|Q9H4N8|Q9H4N8_HUMAN/tr|B4DMT8|B4DMT8_HUMAN/tr|B4DE78|B4DE78_HUMAN/tr|D0PNI1|D0PNI1_HUMAN/tr|B3KNB4|B3KNB4_HUMAN/tr|K7EM20|K7EM2…		5.84	0		0	2	MASCOT		T
	P13063_NL,28712	K.DSTLIMQLLR.D	1189.66	-0.00058	2	1	60.92	0	0.000107	0|0	sp|P31946|1433B_HUMAN/sp|P62258|1433E_HUMAN/sp|Q04917|1433F_HUMAN/sp|P61981|1433G_HUMAN/sp|P31947|1433S_HUMAN/sp|P27348|1433T_HUMAN/sp|P63104|1433Z_HUMAN/tr|B0AZS6|B0AZS6_HUMAN/tr|B7Z2E6|B7Z2E6_HUMAN/tr|B4DY04|B4DY04_HUMAN/tr|B5BU24|B5BU24_HUMAN/tr|B4DHC4|B4DHC4_HUMAN/tr|Q9H4N8|Q9H4N8_HUMAN/tr|B4DMT8|B4DMT8_HUMAN/tr|B4DE78|B4DE78_HUMAN/tr|D0PNI1|D0PNI1_HUMAN/tr|B3KNB4|B3KNB4_HUMAN/tr|K7EM20|K7EM2…		5.84	0		0	2	MASCOT		T
	P13063_NL,15478	K.DSVFLSCSEDNR.I	1428.61	0.0019	2	1	61.33	0	1.95e-05	0|0	sp|Q9BQA1|MEP50_HUMAN/tr|B4DP38|B4DP38_HUMAN/tr|Q5QNY9|Q5QNY9_HUMAN/tr|H0Y711|H0Y711_HUMAN		4.03	0		0	2	MASCOT		T
	P13063_NL,11855	K.DSVVSLESQK.T	1091.56	-0.00017	2	1	45.72	0	0.0047	0|0	sp|Q8NEF9|SRFB1_HUMAN		4.37	0		0	2	MASCOT		T
	P13063_NL,29489	K.DSYIEVLLPLGSEPELR.E	1930.02	-0.00443	2	1	50.93	0	0.00107	0|0	sp|Q9Y305|ACOT9_HUMAN/tr|H7C5Q2|H7C5Q2_HUMAN/tr|Q96EA2|Q96EA2_HUMAN/tr|C9J7L8|C9J7L8_HUMAN		4	0		0	2	MASCOT		T
	P13063_NL,7052	K.DSYVGDEAQSK.R	1198.52	0.00055	2	1	43.55	0	0.00242	0|0	sp|P62736|ACTA_HUMAN/sp|P60709|ACTB_HUMAN/sp|P68032|ACTC_HUMAN/sp|P63261|ACTG_HUMAN/sp|P63267|ACTH_HUMAN/sp|P68133|ACTS_HUMAN/tr|D2JYH4|D2JYH4_HUMAN/tr|Q5T8M7|Q5T8M7_HUMAN/tr|G5E9R0|G5E9R0_HUMAN/tr|Q5T8M8|Q5T8M8_HUMAN/tr|Q1KLZ0|Q1KLZ0_HUMAN/tr|B4DUI8|B4DUI8_HUMAN/tr|I3L3I4|I3L3I4_HUMAN/tr|I3L1U9|I3L1U9_HUMAN/tr|I3L3R2|I3L3R2_HUMAN/tr|I3L3I0|I3L3I0_HUMAN/tr|Q7Z7J6|Q7Z7J6_HUMAN/tr|B7Z6I1|B7Z6I1_HUM…		4.03	0		0	2	MASCOT		T
	P13063_NL,7228	K.DSYVGDEAQSK.R	1198.52	-0.00077	2	1	47.62	0	0.00078	0|0	sp|P62736|ACTA_HUMAN/sp|P60709|ACTB_HUMAN/sp|P68032|ACTC_HUMAN/sp|P63261|ACTG_HUMAN/sp|P63267|ACTH_HUMAN/sp|P68133|ACTS_HUMAN/tr|D2JYH4|D2JYH4_HUMAN/tr|Q5T8M7|Q5T8M7_HUMAN/tr|G5E9R0|G5E9R0_HUMAN/tr|Q5T8M8|Q5T8M8_HUMAN/tr|Q1KLZ0|Q1KLZ0_HUMAN/tr|B4DUI8|B4DUI8_HUMAN/tr|I3L3I4|I3L3I4_HUMAN/tr|I3L1U9|I3L1U9_HUMAN/tr|I3L3R2|I3L3R2_HUMAN/tr|I3L3I0|I3L3I0_HUMAN/tr|Q7Z7J6|Q7Z7J6_HUMAN/tr|B7Z6I1|B7Z6I1_HUM…		4.03	0		0	2	MASCOT		T
	P13063_NL,30000	K.DTDIVDEAIYYFK.A	1591.75	0.00114	2	1	53.49	0	0.000514	0|0	sp|O15145|ARPC3_HUMAN/tr|B2R4D5|B2R4D5_HUMAN/tr|Q2LE71|Q2LE71_HUMAN/tr|C9JZD1|C9JZD1_HUMAN/tr|B4DM63|B4DM63_HUMAN/tr|F8VR50|F8VR50_HUMAN		3.84	0		0	2	MASCOT		T
	P13063_NL,33593	K.DTELAEELLQWFLQEEK.R	2121.04	0.00144	2	1	64.68	0	5.99e-05	0|0	sp|Q00610|CLH1_HUMAN/tr|Q9H3B0|Q9H3B0_HUMAN/tr|J3KRF5|J3KRF5_HUMAN/tr|K7EJJ5|K7EJJ5_HUMAN/tr|J3KS13|J3KS13_HUMAN		3.83	0		0	2	MASCOT		T
	P13063_NL,21719	K.DTNGSQFFITTVK.T	1457.73	0.00195	2	1	50.33	0	0.00121	0|0	sp|P23284|PPIB_HUMAN		5.84	0		0	2	MASCOT		T
	P13063_NL,21869	K.DTNGSQFFITTVK.T	1457.73	0.00681	2	1	57.64	0	0.000214	0|0	sp|P23284|PPIB_HUMAN		5.84	0		0	2	MASCOT		T
	P13063_NL,11006	K.DVIIADCGK.I	990.492	0.00334	2	1	42.52	0	0.00777	0|0	sp|P23284|PPIB_HUMAN		4.21	0		0	2	MASCOT		T
	P13063_NL,20773	K.DVLDVYIEHR.L	1258.64	-0.00154	3	1	47.31	0	0.00267	0|0	sp|P33993|MCM7_HUMAN/tr|B2RBA6|B2RBA6_HUMAN/tr|C6EMX8|C6EMX8_HUMAN/tr|B4DDF5|B4DDF5_HUMAN		4.54	0		0	2	MASCOT		T
	P13063_NL,17609	K.DVLLQVDDER.R	1201.61	-0.00167	2	1	49.45	0	0.00163	0|0	sp|P35579|MYH9_HUMAN/tr|Q60FE2|Q60FE2_HUMAN/tr|Q6ZNL4|Q6ZNL4_HUMAN		3.84	0		0	2	MASCOT		T
	P13063_NL,16510	K.DVNAAIATIK.T	1015.58	-0.00069	2	1	52.06	0	0.00126	0|0	sp|Q71U36|TBA1A_HUMAN/sp|P68363|TBA1B_HUMAN/sp|Q9BQE3|TBA1C_HUMAN/sp|Q13748|TBA3C_HUMAN/sp|Q6PEY2|TBA3E_HUMAN/tr|Q1ZYQ1|Q1ZYQ1_HUMAN/tr|G3V1U9|G3V1U9_HUMAN/tr|B3KPS3|B3KPS3_HUMAN/tr|F5H5D3|F5H5D3_HUMAN/tr|Q53GA7|Q53GA7_HUMAN/tr|B4DQK4|B4DQK4_HUMAN/tr|A8JZY9|A8JZY9_HUMAN/tr|Q9UQM3|Q9UQM3_HUMAN/tr|B3KT06|B3KT06_HUMAN/tr|F8VXZ4|F8VXZ4_HUMAN/tr|Q8N532|Q8N532_HUMAN/tr|B4DDU2|B4DDU2_HUMAN/tr|Q8WU19|Q8W…		5.84	0		0	2	MASCOT		T
	P13063_NL,16683	K.DVNAAIATIK.T	1015.58	-0.00037	2	1	52.77	0	0.00107	0|0	sp|Q71U36|TBA1A_HUMAN/sp|P68363|TBA1B_HUMAN/sp|Q9BQE3|TBA1C_HUMAN/sp|Q13748|TBA3C_HUMAN/sp|Q6PEY2|TBA3E_HUMAN/tr|Q1ZYQ1|Q1ZYQ1_HUMAN/tr|G3V1U9|G3V1U9_HUMAN/tr|B3KPS3|B3KPS3_HUMAN/tr|F5H5D3|F5H5D3_HUMAN/tr|Q53GA7|Q53GA7_HUMAN/tr|B4DQK4|B4DQK4_HUMAN/tr|A8JZY9|A8JZY9_HUMAN/tr|Q9UQM3|Q9UQM3_HUMAN/tr|B3KT06|B3KT06_HUMAN/tr|F8VXZ4|F8VXZ4_HUMAN/tr|Q8N532|Q8N532_HUMAN/tr|B4DDU2|B4DDU2_HUMAN/tr|Q8WU19|Q8W…		5.84	0		0	2	MASCOT		T
	P13063_NL,12314	K.DVNQQEFVR.A	1134.55	-0.00201	2	1	49	0	0.00188	0|0	sp|P39019|RS19_HUMAN/tr|B0ZBD0|B0ZBD0_HUMAN/tr|Q8WVX7|Q8WVX7_HUMAN		4.37	0		0	2	MASCOT		T
	P13063_NL,14726	K.DVSGPMPDSYSPR.Y	1407.62	-0.00376	2	1	73.35	0	2.12e-06	0|0	sp|P26640|SYVC_HUMAN/tr|B0V043|B0V043_HUMAN/tr|Q5SP20|Q5SP20_HUMAN/tr|A2BEY0|A2BEY0_HUMAN/tr|H0Y4A6|H0Y4A6_HUMAN		4.21	0		0	2	MASCOT		T
	P13063_NL,29490	K.DVYIVQDLMETDLYK.L ! R.DVYIVQDLMETDLYK.L	1844.9	0.00147	2	1	57.98	0	0.000224	0|0	sp|P28482|MK01_HUMAN/tr|A8CZ64|A8CZ64_HUMAN/tr|Q1HBJ4|Q1HBJ4_HUMAN/tr|B4DHN0|B4DHN0_HUMAN/tr|Q499G7|Q499G7_HUMAN ! sp|P27361|MK03_HUMAN/tr|B3KR49|B3KR49_HUMAN/tr|Q7Z3H5|Q7Z3H5_HUMAN/tr|H0YDH9|H0YDH9_HUMAN/tr|E9PQW4|E9PQW4_HUMAN/tr|E9PJF0|E9PJF0_HUMAN/tr|Q8NHX0|Q8NHX0_HUMAN/tr|E9PBK7|E9PBK7_HUMAN		3.84	0		0	2	MASCOT		T
	P13063_NL,22004	K.DWILPSDYDHAEAEAR.H	1887.85	-0.00093	3	1	33.97	0	0.0229	0|0	sp|O43852|CALU_HUMAN/tr|Q6IAW5|Q6IAW5_HUMAN/tr|H0Y875|H0Y875_HUMAN/tr|B3KNG6|B3KNG6_HUMAN/tr|F5H1Q9|F5H1Q9_HUMAN/tr|B3KQF5|B3KQF5_HUMAN/tr|D6QS49|D6QS49_HUMAN/tr|B3KQK3|B3KQK3_HUMAN/tr|D6QS53|D6QS53_HUMAN/tr|D6QS59|D6QS59_HUMAN		4.1	0		0	2	MASCOT		T
	P13063_NL,8832	K.DYGNSPLHR.F	1058.5	-0.00019	3	1	42.65	0	0.00376	0|0	sp|P26599|PTBP1_HUMAN/tr|A6NLN1|A6NLN1_HUMAN		6.74	0		0	2	MASCOT		T
	P13063_NL,29785	K.DYPVVSIEDPFDQDDWGAWQK.F	2510.11	-0.00047	3	1	28.48	0	0.0707	0|0	sp|P06733|ENOA_HUMAN/tr|Q9BT62|Q9BT62_HUMAN/tr|Q96GV1|Q96GV1_HUMAN/tr|E2DRY6|E2DRY6_HUMAN		3.61	0		0	2	MASCOT		T
	P13063_NL,6968	K.DYSVTANSK.I	984.463	0.00133	2	1	51.5	0	0.000479	0|0	sp|P07195|LDHB_HUMAN/tr|Q5U077|Q5U077_HUMAN/tr|A8MW50|A8MW50_HUMAN/tr|C9J7H8|C9J7H8_HUMAN/tr|F5H793|F5H793_HUMAN		5.84	0		0	2	MASCOT		T
	P13063_NL,13366	K.EAAENSLVAYK.A	1194.6	-0.00047	2	1	69.7	0	1.58e-05	0|0	sp|P62258|1433E_HUMAN/tr|K7EM20|K7EM20_HUMAN/tr|B7ZA86|B7ZA86_HUMAN/tr|G9K389|G9K389_HUMAN/tr|G9K388|G9K388_HUMAN		4.53	0		0	2	MASCOT		T
	P13063_NL,13797	K.EAAFDDAVEER.V	1251.55	-0.00092	2	1	46.59	0	0.00105	0|0	sp|Q09028|RBBP4_HUMAN/tr|E9PIC4|E9PIC4_HUMAN/tr|E9PNS2|E9PNS2_HUMAN/tr|E9PNS6|E9PNS6_HUMAN		3.83	0		0	2	MASCOT		T
	P13063_NL,13973	K.EAAFDDAVEER.V	1251.55	-0.00052	2	1	59.06	0	5.7e-05	0|0	sp|Q09028|RBBP4_HUMAN/tr|E9PIC4|E9PIC4_HUMAN/tr|E9PNS2|E9PNS2_HUMAN/tr|E9PNS6|E9PNS6_HUMAN		3.83	0		0	2	MASCOT		T
	P13063_NL,14289	K.EAALSTALSEK.R	1119.59	-0.00481	2	1	56.89	0	0.000383	0|0	sp|P02545|LMNA_HUMAN/tr|Q6UYC3|Q6UYC3_HUMAN/tr|Q5TCI8|Q5TCI8_HUMAN/tr|Q8N519|Q8N519_HUMAN/tr|D6RAQ3|D6RAQ3_HUMAN/tr|H0YAB0|H0YAB0_HUMAN/tr|Q5I6Y4|Q5I6Y4_HUMAN/tr|E7EUI9|E7EUI9_HUMAN/tr|Q5TCJ4|Q5TCJ4_HUMAN/tr|B4DI32|B4DI32_HUMAN/tr|Q5I6Y5|Q5I6Y5_HUMAN/tr|Q5TCI9|Q5TCI9_HUMAN/tr|Q3BDU5|Q3BDU5_HUMAN/tr|Q5I6Y6|Q5I6Y6_HUMAN		4.53	0		0	2	MASCOT		T
	P13063_NL,20411	K.EAAWAITNATSGGTPEQIR.Y	1972.97	-0.00473	2	1	84.64	0	5.33e-07	0|0	sp|O15131|IMA5_HUMAN/sp|O60684|IMA7_HUMAN/tr|F5GYL8|F5GYL8_HUMAN/tr|B4DII5|B4DII5_HUMAN/tr|F5H4G7|F5H4G7_HUMAN/tr|B4DWX3|B4DWX3_HUMAN		4.53	0		0	2	MASCOT		T
	P13063_NL,11650	K.EAFNM*IDQNR.D ! K.EAFNM*IDQNR.N	1253.56	0.00057	2	1	51.37	0	0.000329	0|0	sp|P19105|ML12A_HUMAN/sp|O14950|ML12B_HUMAN/sp|P24844|MYL9_HUMAN/tr|Q53X45|Q53X45_HUMAN/tr|J3QRS3|J3QRS3_HUMAN/tr|Q71U02|Q71U02_HUMAN/tr|Q2F834|Q2F834_HUMAN/tr|J3KTJ1|J3KTJ1_HUMAN/tr|Q6IBG1|Q6IBG1_HUMAN ! tr|Q53HL1|Q53HL1_HUMAN		4.37	0	15.994919 Oxidation (M)	0	2	MASCOT		T
	P13063_NL,11914	K.EAFNM*IDQNR.D ! K.EAFNM*IDQNR.N	1253.56	-0.00055	2	1	47.02	0	0.00101	0|0	sp|P19105|ML12A_HUMAN/sp|O14950|ML12B_HUMAN/sp|P24844|MYL9_HUMAN/tr|Q53X45|Q53X45_HUMAN/tr|J3QRS3|J3QRS3_HUMAN/tr|Q71U02|Q71U02_HUMAN/tr|Q2F834|Q2F834_HUMAN/tr|J3KTJ1|J3KTJ1_HUMAN/tr|Q6IBG1|Q6IBG1_HUMAN ! tr|Q53HL1|Q53HL1_HUMAN		4.37	0	15.994919 Oxidation (M)	0	2	MASCOT		T
	P13063_NL,26227	K.EAINVEQAFQTIAR.N	1589.83	0.00046	2	1	59.72	0	0.000164	0|0	sp|P51149|RAB7A_HUMAN/tr|C9J4V0|C9J4V0_HUMAN/tr|C9J4S4|C9J4S4_HUMAN/tr|C9J8S3|C9J8S3_HUMAN		4.53	0		0	2	MASCOT		T
	P13063_NL,9096	K.EAMEDGEIDGNK.V	1307.54	-0.00132	2	1	48.55	0	0.000408	0|0	sp|P19338|NUCL_HUMAN/tr|Q9BQ02|Q9BQ02_HUMAN/tr|B3KM80|B3KM80_HUMAN/tr|H7BY16|H7BY16_HUMAN/tr|Q6ZS99|Q6ZS99_HUMAN/tr|B3KTP9|B3KTP9_HUMAN		3.83	0		0	2	MASCOT		T
	P13063_NL,8069	K.EAPPM*EKPEVVK.T	1369.7	-0.0016	3	1	25.29	0	0.38	0|0	sp|P62841|RS15_HUMAN/tr|K7ELC2|K7ELC2_HUMAN/tr|K7EM56|K7EM56_HUMAN/tr|K7EQJ5|K7EQJ5_HUMAN/tr|K7EJ78|K7EJ78_HUMAN		4.79	0	15.994919 Oxidation (M)	0	2	MASCOT		T
	P13063_NL,10764	K.EAPPMEKPEVVK.T	1353.71	0.00067	2	1	46.79	0	0.00281	0|0	sp|P62841|RS15_HUMAN/tr|K7ELC2|K7ELC2_HUMAN/tr|K7EM56|K7EM56_HUMAN/tr|K7EQJ5|K7EQJ5_HUMAN/tr|K7EJ78|K7EJ78_HUMAN		4.79	0		0	2	MASCOT		T
	P13063_NL,10918	K.EAPPMEKPEVVK.T	1353.71	0.00047	3	1	32.97	0	0.0683	0|0	sp|P62841|RS15_HUMAN/tr|K7ELC2|K7ELC2_HUMAN/tr|K7EM56|K7EM56_HUMAN/tr|K7EQJ5|K7EQJ5_HUMAN/tr|K7EJ78|K7EJ78_HUMAN		4.79	0		0	2	MASCOT		T
	P13063_NL,10929	K.EAPPMEKPEVVK.T	1353.71	0.00185	2	1	53.15	0	0.00067	0|0	sp|P62841|RS15_HUMAN/tr|K7ELC2|K7ELC2_HUMAN/tr|K7EM56|K7EM56_HUMAN/tr|K7EQJ5|K7EQJ5_HUMAN/tr|K7EJ78|K7EJ78_HUMAN		4.79	0		0	2	MASCOT		T
	P13063_NL,11487	K.EATDAIGHLDR.Q	1197.59	0.00022	3	1	41.3	0	0.00792	0|0	sp|Q12906|ILF3_HUMAN/tr|G5E9M5|G5E9M5_HUMAN/tr|F4ZW65|F4ZW65_HUMAN/tr|A8K590|A8K590_HUMAN/tr|F4ZW64|F4ZW64_HUMAN/tr|Q59GP7|Q59GP7_HUMAN/tr|F4ZW66|F4ZW66_HUMAN		4.54	0		0	2	MASCOT		T
	P13063_NL,8275	K.EAVEEPSSKDVM*EKR.E	1749.83	-0.0001	3	1	59.64	0	0.000137	0|0	sp|P10645|CMGA_HUMAN/tr|G3V5C9|G3V5C9_HUMAN		4.59	2	15.994919 Oxidation (M)	0	2	MASCOT		T
	P13063_NL,8288	K.EAVEEPSSKDVM*EKR.E	1749.83	3e-05	4	1	25.61	0	0.347	0|0	sp|P10645|CMGA_HUMAN/tr|G3V5C9|G3V5C9_HUMAN		4.59	2	15.994919 Oxidation (M)	0	2	MASCOT		T
	P13063_NL,8436	K.EAVEEPSSKDVM*EKR.E	1749.83	-0.00085	3	1	53.78	0	0.000527	0|0	sp|P10645|CMGA_HUMAN/tr|G3V5C9|G3V5C9_HUMAN		4.59	2	15.994919 Oxidation (M)	0	2	MASCOT		T
	P13063_NL,10718	K.EAVEEPSSKDVM*EKR.E	1749.83	0.00242	3	1	40.93	0	0.00965	0|0	sp|P10645|CMGA_HUMAN/tr|G3V5C9|G3V5C9_HUMAN		4.59	2	15.994919 Oxidation (M)	0	2	MASCOT		T
	P13063_NL,10875	K.EAVEEPSSKDVM*EKR.E	1749.83	0.00083	3	1	41.49	0	0.00894	0|0	sp|P10645|CMGA_HUMAN/tr|G3V5C9|G3V5C9_HUMAN		4.59	2	15.994919 Oxidation (M)	0	2	MASCOT		T
	P13063_NL,10690	K.EAVEEPSSKDVMEK.R	1577.74	-0.00061	3	1	40.68	0	0.00855	0|0	sp|P10645|CMGA_HUMAN/tr|G3V5C9|G3V5C9_HUMAN		4.25	1		0	2	MASCOT		T
	P13063_NL,10442	K.EAVEEPSSKDVMEKR.E	1733.84	-0.00157	3	1	59.88	0	0.00015	0|0	sp|P10645|CMGA_HUMAN/tr|G3V5C9|G3V5C9_HUMAN		4.59	2		0	2	MASCOT		T
	P13063_NL,10583	K.EAVEEPSSKDVMEKR.E	1733.84	0.00275	4	1	43.58	0	0.00629	0|0	sp|P10645|CMGA_HUMAN/tr|G3V5C9|G3V5C9_HUMAN		4.59	2		0	2	MASCOT		T
	P13063_NL,10615	K.EAVEEPSSKDVMEKR.E	1733.84	-0.0013	3	1	71.19	0	1.11e-05	0|0	sp|P10645|CMGA_HUMAN/tr|G3V5C9|G3V5C9_HUMAN		4.59	2		0	2	MASCOT		T
	P13063_NL,10735	K.EAVEEPSSKDVMEKR.E	1733.84	-0.0004	2	1	99.22	0	1.74e-08	0|0	sp|P10645|CMGA_HUMAN/tr|G3V5C9|G3V5C9_HUMAN		4.59	2		0	2	MASCOT		T
	P13063_NL,10756	K.EAVEEPSSKDVMEKR.E	1733.84	-0.00025	4	1	49.09	0	0.00179	0|0	sp|P10645|CMGA_HUMAN/tr|G3V5C9|G3V5C9_HUMAN		4.59	2		0	2	MASCOT		T
	P13063_NL,10786	K.EAVEEPSSKDVMEKR.E	1733.84	-0.00151	3	1	75.75	0	3.87e-06	0|0	sp|P10645|CMGA_HUMAN/tr|G3V5C9|G3V5C9_HUMAN		4.59	2		0	2	MASCOT		T
	P13063_NL,11102	K.EAVEEPSSKDVMEKR.E	1733.84	0.00275	3	1	38.25	0	0.0215	0|0	sp|P10645|CMGA_HUMAN/tr|G3V5C9|G3V5C9_HUMAN		4.59	2		0	2	MASCOT		T
	P13063_NL,19143	K.EAWDLGVCR.D	1105.51	-0.0029	2	1	46.34	0	0.00189	0|0	sp|P19474|RO52_HUMAN/tr|F5H012|F5H012_HUMAN		4.37	0		0	2	MASCOT		T
	P13063_NL,17889	K.EAYMGNVLQGGEGQAPTR.Q	1877.88	0.00646	2	1	73.93	0	3.68e-06	0|0	sp|P24752|THIL_HUMAN/tr|G3XAB4|G3XAB4_HUMAN/tr|H0YEL7|H0YEL7_HUMAN/tr|E9PRQ6|E9PRQ6_HUMAN/tr|Q96FG8|Q96FG8_HUMAN		4.53	0		0	2	MASCOT		T
	P13063_NL,7610	K.EAYVNANQAR.V	1135.55	4e-05	2	1	52.96	0	0.000601	0|0	sp|Q9BTE3|MCMBP_HUMAN		6.1	0		0	2	MASCOT		T
	P13063_NL,17645	K.ECADLWPR.I	1046.47	-0.00103	2	1	53.03	0	0.000256	0|0	sp|P62829|RL23_HUMAN/tr|J3KTJ3|J3KTJ3_HUMAN/tr|Q9BTQ7|Q9BTQ7_HUMAN		4.37	0		0	2	MASCOT		T
	P13063_NL,17801	K.ECADLWPR.I	1046.47	0.00076	2	1	44.65	0	0.00141	0|0	sp|P62829|RL23_HUMAN/tr|J3KTJ3|J3KTJ3_HUMAN/tr|Q9BTQ7|Q9BTQ7_HUMAN		4.37	0		0	2	MASCOT		T
	P13063_NL,16423	K.EDGLAQQQTQLNLR.S	1613.82	0.00373	2	1	75.83	0	3.8e-06	0|0	sp|P49327|FAS_HUMAN		4.37	0		0	2	MASCOT		T
	P13063_NL,12284	K.EDLNCQEEEDPMNK.L	1750.69	-0.00108	2	1	52.98	0	4.51e-05	0|0	sp|O75821|EIF3G_HUMAN/tr|B7Z1G0|B7Z1G0_HUMAN/tr|A8K5K5|A8K5K5_HUMAN/tr|K7ENA8|K7ENA8_HUMAN/tr|K7EL20|K7EL20_HUMAN/tr|Q6IAM0|Q6IAM0_HUMAN		3.77	0		0	2	MASCOT		T
	P13063_NL,11931	K.EDLQELNDR.L	1131.53	-0.00121	2	1	53.03	0	0.000362	0|0	sp|P02545|LMNA_HUMAN/tr|Q6UYC3|Q6UYC3_HUMAN/tr|Q8N519|Q8N519_HUMAN/tr|Q5I6Y4|Q5I6Y4_HUMAN/tr|Q5TCJ4|Q5TCJ4_HUMAN/tr|Q5I6Y5|Q5I6Y5_HUMAN/tr|Q3BDU5|Q3BDU5_HUMAN/tr|Q5I6Y6|Q5I6Y6_HUMAN		3.92	0		0	2	MASCOT		T
	P13063_NL,12100	K.EDLTEIR.D	875.447	-6e-05	2	1	60.3	0	0.000199	0|0	sp|Q8NHW5|RLA0L_HUMAN/sp|P05388|RLA0_HUMAN/tr|G3V210|G3V210_HUMAN/tr|Q3B7A4|Q3B7A4_HUMAN/tr|F8VQY6|F8VQY6_HUMAN/tr|F8VRK7|F8VRK7_HUMAN/tr|Q53HW2|Q53HW2_HUMAN/tr|B4E3D5|B4E3D5_HUMAN/tr|F8VWV4|F8VWV4_HUMAN/tr|F8VU65|F8VU65_HUMAN/tr|F8VZS0|F8VZS0_HUMAN/tr|Q53HK9|Q53HK9_HUMAN/tr|Q6NSF2|Q6NSF2_HUMAN/tr|F8VW21|F8VW21_HUMAN/tr|F8VWS0|F8VWS0_HUMAN/tr|A8K4Z4|A8K4Z4_HUMAN/tr|F8VS58|F8VS58_HUMAN/tr|F8VPE8|F…		4.14	0		0	2	MASCOT		T
	P13063_NL,12275	K.EDLTEIR.D	875.447	0.0003	2	1	61.45	0	0.000157	0|0	sp|Q8NHW5|RLA0L_HUMAN/sp|P05388|RLA0_HUMAN/tr|G3V210|G3V210_HUMAN/tr|Q3B7A4|Q3B7A4_HUMAN/tr|F8VQY6|F8VQY6_HUMAN/tr|F8VRK7|F8VRK7_HUMAN/tr|Q53HW2|Q53HW2_HUMAN/tr|B4E3D5|B4E3D5_HUMAN/tr|F8VWV4|F8VWV4_HUMAN/tr|F8VU65|F8VU65_HUMAN/tr|F8VZS0|F8VZS0_HUMAN/tr|Q53HK9|Q53HK9_HUMAN/tr|Q6NSF2|Q6NSF2_HUMAN/tr|F8VW21|F8VW21_HUMAN/tr|F8VWS0|F8VWS0_HUMAN/tr|A8K4Z4|A8K4Z4_HUMAN/tr|F8VS58|F8VS58_HUMAN/tr|F8VPE8|F…		4.14	0		0	2	MASCOT		T
	P13063_NL,18315	K.EDQLLCTDCYSNEYSSK.C	2111.85	-0.0031	2	1	90.24	0	7.9e-09	0|0	sp|Q14192|FHL2_HUMAN/tr|Q6I9R8|Q6I9R8_HUMAN/tr|I0CE67|I0CE67_HUMAN/tr|Q2TSB7|Q2TSB7_HUMAN/tr|Q53QP3|Q53QP3_HUMAN/tr|Q2XQU9|Q2XQU9_HUMAN/tr|J3KNW4|J3KNW4_HUMAN		3.92	0		0	2	MASCOT		T
	P13063_NL,18488	K.EDQLLCTDCYSNEYSSK.C	2111.85	0.00034	2	1	95.92	0	2.1e-09	0|0	sp|Q14192|FHL2_HUMAN/tr|Q6I9R8|Q6I9R8_HUMAN/tr|I0CE67|I0CE67_HUMAN/tr|Q2TSB7|Q2TSB7_HUMAN/tr|Q53QP3|Q53QP3_HUMAN/tr|Q2XQU9|Q2XQU9_HUMAN/tr|J3KNW4|J3KNW4_HUMAN		3.92	0		0	2	MASCOT		T
	P13063_NL,12718	K.EDQTEYLEER.R ! K.EDQTEYLEER.W	1311.57	0.00114	2	1	75.79	0	1.16e-06	0|0	sp|Q58FF7|H90B3_HUMAN/sp|P07900|HS90A_HUMAN/sp|P08238|HS90B_HUMAN/tr|Q5T9W8|Q5T9W8_HUMAN/tr|Q86U12|Q86U12_HUMAN/tr|Q6PK50|Q6PK50_HUMAN/tr|Q2VPJ6|Q2VPJ6_HUMAN/tr|G3V2J8|G3V2J8_HUMAN/tr|Q8TBA7|Q8TBA7_HUMAN/tr|B4DMA2|B4DMA2_HUMAN/tr|B4DGL0|B4DGL0_HUMAN ! sp|Q58FF6|H90B4_HUMAN		3.91	0		0	2	MASCOT		T
	P13063_NL,10960	K.EDTEEYNLR.D	1168.51	0.00108	2	1	41.61	0	0.00558	0|0	sp|P51991|ROA3_HUMAN/tr|B4DDB6|B4DDB6_HUMAN/tr|E7EWI9|E7EWI9_HUMAN/tr|B4E3E6|B4E3E6_HUMAN/tr|Q65ZQ3|Q65ZQ3_HUMAN		4	0		0	2	MASCOT		T
	P13063_NL,11115	K.EDTEEYNLR.D	1168.51	-0.00034	2	1	45.94	0	0.00208	0|0	sp|P51991|ROA3_HUMAN/tr|B4DDB6|B4DDB6_HUMAN/tr|E7EWI9|E7EWI9_HUMAN/tr|B4E3E6|B4E3E6_HUMAN/tr|Q65ZQ3|Q65ZQ3_HUMAN		4	0		0	2	MASCOT		T
	P13063_NL,13979	K.EDVFVHQTAIK.K ! K.EDVFVHQTAIK.R	1286.67	-0.00053	2	1	52.72	0	0.000865	0|0	sp|P16989|DBPA_HUMAN/sp|P67809|YBOX1_HUMAN/tr|Q6PKI6|Q6PKI6_HUMAN/tr|Q7KZ24|Q7KZ24_HUMAN/tr|Q96GD7|Q96GD7_HUMAN/tr|H0Y449|H0Y449_HUMAN/tr|Q05D43|Q05D43_HUMAN/tr|Q59EB5|Q59EB5_HUMAN ! sp|Q9Y2T7|YBOX2_HUMAN/tr|B2RCC2|B2RCC2_HUMAN		5.32	0		0	2	MASCOT		T
	P13063_NL,30683	K.EEIIEAFVQELR.K	1475.77	-0.00396	2	1	41.63	0	0.0141	0|0	sp|P50552|VASP_HUMAN		4.09	0		0	2	MASCOT		T
	P13063_NL,6751	K.EEIQETQTPTHSR.K	1555.73	3e-05	2	1	52.89	0	0.000625	0|0	sp|Q9BYG3|MK67I_HUMAN/tr|H7BZL0|H7BZL0_HUMAN		4.75	0		0	2	MASCOT		T
	P13063_NL,28632	K.EFADSLGIPFLETSAK.N	1724.87	-0.00426	2	1	98.71	0	2.19e-08	0|0	sp|P62820|RAB1A_HUMAN/sp|Q9H0U4|RAB1B_HUMAN/sp|Q92928|RAB1C_HUMAN/tr|B7Z8M7|B7Z8M7_HUMAN/tr|Q5U0I6|Q5U0I6_HUMAN/tr|Q6FIG4|Q6FIG4_HUMAN/tr|Q96RD8|Q96RD8_HUMAN/tr|E7END7|E7END7_HUMAN/tr|E9PLD0|E9PLD0_HUMAN		4.14	0		0	2	MASCOT		T
	P13063_NL,28745	K.EFADSLGIPFLETSAK.N	1724.87	0.00048	2	1	71.67	0	1.08e-05	0|0	sp|P62820|RAB1A_HUMAN/sp|Q9H0U4|RAB1B_HUMAN/sp|Q92928|RAB1C_HUMAN/tr|B7Z8M7|B7Z8M7_HUMAN/tr|Q5U0I6|Q5U0I6_HUMAN/tr|Q6FIG4|Q6FIG4_HUMAN/tr|Q96RD8|Q96RD8_HUMAN/tr|E7END7|E7END7_HUMAN/tr|E9PLD0|E9PLD0_HUMAN		4.14	0		0	2	MASCOT		T
	P13063_NL,13897	K.EFCENLSADCR.E	1400.56	-0.00055	2	1	56.35	0	2.61e-05	0|0	sp|P30153|2AAA_HUMAN/tr|A8K7B7|A8K7B7_HUMAN/tr|B4DDF7|B4DDF7_HUMAN/tr|A8K3H8|A8K3H8_HUMAN/tr|B3KQV6|B3KQV6_HUMAN/tr|B4DE69|B4DE69_HUMAN/tr|Q8NB89|Q8NB89_HUMAN/tr|B4DQY1|B4DQY1_HUMAN/tr|E9PH38|E9PH38_HUMAN/tr|F5H3X9|F5H3X9_HUMAN		4.14	0		0	2	MASCOT		T
	P13063_NL,8025	K.EFNAEVHR.K	1001.48	-0.00135	3	1	21.68	0	0.508	0|0	sp|P46777|RL5_HUMAN/tr|A2RUM7|A2RUM7_HUMAN/tr|B3KTM6|B3KTM6_HUMAN/tr|Q59GX9|Q59GX9_HUMAN		5.4	0		0	2	MASCOT		T
	P13063_NL,8599	K.EFTNQEAAEPK.E	1263.59	-0.00042	2	1	52.46	0	0.000451	0|0	sp|Q32MZ4|LRRF1_HUMAN/tr|Q05D04|Q05D04_HUMAN		4.25	0		0	2	MASCOT		T
	P13063_NL,10197	K.EGALCEENMR.G	1208.5	-0.00056	2	1	52.27	0	0.000119	0|0	sp|P13639|EF2_HUMAN/tr|Q8TA90|Q8TA90_HUMAN/tr|B4DPU3|B4DPU3_HUMAN		4.25	0		0	2	MASCOT		T
	P13063_NL,16552	K.EGIKPMWEDDANK.N	1532.7	0.00187	3	1	25.22	0	0.25	0|0	sp|O60573|IF4E2_HUMAN/tr|B8ZZJ9|B8ZZJ9_HUMAN/tr|B4E1E4|B4E1E4_HUMAN/tr|Q53RG0|Q53RG0_HUMAN/tr|B9A023|B9A023_HUMAN/tr|Q59FE1|Q59FE1_HUMAN/tr|B8ZZ50|B8ZZ50_HUMAN/tr|C9JEL3|C9JEL3_HUMAN/tr|B9A044|B9A044_HUMAN/tr|B8ZZL3|B8ZZL3_HUMAN		4.32	0		0	2	MASCOT		T
	P13063_NL,18321	K.EGLELLK.T	801.472	0.00081	2	1	59.05	0	0.000298	0|0	sp|P06733|ENOA_HUMAN/tr|Q9BT62|Q9BT62_HUMAN/tr|E2DRY6|E2DRY6_HUMAN		4.53	0		0	2	MASCOT		T
	P13063_NL,16378	K.EGLELPEDEEEK.K	1416.64	-0.00085	2	1	46.9	0	0.0023	0|0	sp|Q58FF7|H90B3_HUMAN/sp|Q58FF6|H90B4_HUMAN/sp|Q58FG0|HS905_HUMAN/sp|P07900|HS90A_HUMAN/sp|P08238|HS90B_HUMAN/tr|Q86U12|Q86U12_HUMAN/tr|Q2VPJ6|Q2VPJ6_HUMAN/tr|Q8TBA7|Q8TBA7_HUMAN/tr|O75322|O75322_HUMAN/tr|A8K3W9|A8K3W9_HUMAN/tr|Q96HX7|Q96HX7_HUMAN/tr|B4DMA2|B4DMA2_HUMAN/tr|Q9H6X9|Q9H6X9_HUMAN/tr|B4DGL0|B4DGL0_HUMAN		3.77	0		0	2	MASCOT		T
	P13063_NL,22218	K.EGMNIVEAMER.F	1278.58	-0.00048	2	1	52.23	0	0.000448	0|0	sp|P62937|PPIA_HUMAN/tr|Q567Q0|Q567Q0_HUMAN/tr|B2RE56|B2RE56_HUMAN/tr|A8K486|A8K486_HUMAN/tr|B4DM82|B4DM82_HUMAN/tr|Q71V99|Q71V99_HUMAN		4.25	0		0	2	MASCOT		T
	P13063_NL,15977	K.EGNFDIVSGTR.Y	1194.57	0.0059	2	1	50.45	0	0.000918	0|0	sp|O60762|DPM1_HUMAN/tr|Q5QPK2|Q5QPK2_HUMAN/tr|Q5QPK0|Q5QPK0_HUMAN/tr|H0Y368|H0Y368_HUMAN/tr|Q96HK0|Q96HK0_HUMAN		4.37	0		0	2	MASCOT		T
	P13063_NL,8630	K.EGNGTVM*GAEIR.H ! K.EGNGTVM*GAELR.H	1249.58	0.00176	2	1	42.9	0	0.00491	0|0	sp|P60660|MYL6_HUMAN/tr|G3V1Y7|G3V1Y7_HUMAN/tr|B7Z6Z4|B7Z6Z4_HUMAN/tr|G3V1V0|G3V1V0_HUMAN/tr|H0YI43|H0YI43_HUMAN/tr|F8VZU9|F8VZU9_HUMAN/tr|F8VZV5|F8VZV5_HUMAN/tr|G8JLA2|G8JLA2_HUMAN/tr|F8W1R7|F8W1R7_HUMAN/tr|J3KND3|J3KND3_HUMAN/tr|F8VPF3|F8VPF3_HUMAN/tr|F8W180|F8W180_HUMAN/tr|Q6IBG5|Q6IBG5_HUMAN ! sp|P05976|MYL1_HUMAN/sp|P08590|MYL3_HUMAN/tr|Q53R15|Q53R15_HUMAN		4.53	0	15.994919 Oxidation (M)	0	2	MASCOT		T
	P13063_NL,13020	K.EGNGTVMGAEIR.H ! K.EGNGTVMGAELR.H	1233.59	-0.00094	2	1	71.55	0	7.61e-06	0|0	sp|P60660|MYL6_HUMAN/tr|G3V1Y7|G3V1Y7_HUMAN/tr|B7Z6Z4|B7Z6Z4_HUMAN/tr|G3V1V0|G3V1V0_HUMAN/tr|H0YI43|H0YI43_HUMAN/tr|F8VZU9|F8VZU9_HUMAN/tr|F8VZV5|F8VZV5_HUMAN/tr|G8JLA2|G8JLA2_HUMAN/tr|F8W1R7|F8W1R7_HUMAN/tr|J3KND3|J3KND3_HUMAN/tr|F8VPF3|F8VPF3_HUMAN/tr|F8W180|F8W180_HUMAN/tr|Q6IBG5|Q6IBG5_HUMAN ! sp|P05976|MYL1_HUMAN/sp|P08590|MYL3_HUMAN/tr|Q53R15|Q53R15_HUMAN		4.53	0		0	2	MASCOT		T
	P13063_NL,16354	K.EGNLELLK.I	915.515	0.00033	2	1	41.83	0	0.013	0|0	sp|P82673|RT35_HUMAN/tr|H0YG82|H0YG82_HUMAN		4.53	0		0	2	MASCOT		T
	P13063_NL,6825	K.EGSALSHVR.K	955.496	0.0008	3	1	36.51	0	0.0192	0|0	sp|Q3MHD2|LSM12_HUMAN/tr|K7ELG9|K7ELG9_HUMAN/tr|B4DUG4|B4DUG4_HUMAN		6.85	0		0	2	MASCOT		T
	P13063_NL,6829	K.EGSALSHVR.K	955.496	0.00137	2	1	77.69	0	1.47e-06	0|0	sp|Q3MHD2|LSM12_HUMAN/tr|K7ELG9|K7ELG9_HUMAN/tr|B4DUG4|B4DUG4_HUMAN		6.85	0		0	2	MASCOT		T
	P13063_NL,4350	K.EGTGSTATSSSSTAGAAGK.G	1627.74	0.00018	2	1	50.77	0	0.000556	0|0	sp|O15372|EIF3H_HUMAN/tr|B3KS98|B3KS98_HUMAN/tr|Q6IB98|Q6IB98_HUMAN/tr|Q53HG0|Q53HG0_HUMAN/tr|E5RFH0|E5RFH0_HUMAN/tr|Q53HR0|Q53HR0_HUMAN/tr|E5RHC7|E5RHC7_HUMAN/tr|Q5BKY2|Q5BKY2_HUMAN/tr|B4DJN9|B4DJN9_HUMAN/tr|E5RH59|E5RH59_HUMAN/tr|E5RGU4|E5RGU4_HUMAN/tr|E5RFW7|E5RFW7_HUMAN		6.1	0		0	2	MASCOT		T
	P13063_NL,17357	K.EHNGQVTGIDWAPESNR.I	1909.88	-0.00214	3	1	42.52	0	0.00476	0|0	sp|O15143|ARC1B_HUMAN/tr|A4D275|A4D275_HUMAN/tr|C9JTT6|C9JTT6_HUMAN/tr|C9JQM8|C9JQM8_HUMAN/tr|C9J6C8|C9J6C8_HUMAN/tr|F8WCG3|F8WCG3_HUMAN/tr|C9J4Z7|C9J4Z7_HUMAN/tr|C9JFG9|C9JFG9_HUMAN/tr|C9K057|C9K057_HUMAN/tr|C9JEY1|C9JEY1_HUMAN/tr|C9JBJ7|C9JBJ7_HUMAN		4.65	0		0	2	MASCOT		T
	P13063_NL,14934	K.EIAEAYLGK.T ! K.EIAEAYLGK.A ! K.EIAEAYLGK.-	993.525	-0.00013	2	1	51.69	0	0.00112	0|0	sp|P11142|HSP7C_HUMAN/tr|E9PI65|E9PI65_HUMAN/tr|E9PQQ4|E9PQQ4_HUMAN/tr|E9PK54|E9PK54_HUMAN/tr|E9PLF4|E9PLF4_HUMAN/tr|E9PN89|E9PN89_HUMAN/tr|E9PQK7|E9PQK7_HUMAN/tr|Q96IS6|Q96IS6_HUMAN/tr|B4DTX2|B4DTX2_HUMAN/tr|B3KTV0|B3KTV0_HUMAN/tr|Q53GZ6|Q53GZ6_HUMAN/tr|A4D111|A4D111_HUMAN/tr|Q53HF2|Q53HF2_HUMAN ! tr|E9PKE3|E9PKE3_HUMAN ! tr|E9PPY6|E9PPY6_HUMAN		4.53	0		0	2	MASCOT		T
	P13063_NL,29456	K.EIAEAYLGYPVTNAVITVPAYFNDSQR.Q	3001.49	0.01544	3	1	50.9	0	0.00112	0|0	sp|P08107|HSP71_HUMAN/tr|E7EP94|E7EP94_HUMAN/tr|F8VZJ4|F8VZJ4_HUMAN/tr|A8K5I0|A8K5I0_HUMAN/tr|B4DNT8|B4DNT8_HUMAN/tr|B4DWK5|B4DWK5_HUMAN/tr|B4E1S9|B4E1S9_HUMAN/tr|Q59EJ3|Q59EJ3_HUMAN/tr|Q9UQC1|Q9UQC1_HUMAN		4.14	0		0	2	MASCOT		T
	P13063_NL,29579	K.EIAEAYLGYPVTNAVITVPAYFNDSQR.Q	3001.49	-0.00175	3	1	69.46	0	1.61e-05	0|0	sp|P08107|HSP71_HUMAN/tr|E7EP94|E7EP94_HUMAN/tr|F8VZJ4|F8VZJ4_HUMAN/tr|A8K5I0|A8K5I0_HUMAN/tr|B4DNT8|B4DNT8_HUMAN/tr|B4DWK5|B4DWK5_HUMAN/tr|B4E1S9|B4E1S9_HUMAN/tr|Q59EJ3|Q59EJ3_HUMAN/tr|Q9UQC1|Q9UQC1_HUMAN		4.14	0		0	2	MASCOT		T
	P13063_NL,22270	K.EIGNIISDAMK.K	1190.61	-0.00055	2	1	56.67	0	0.000336	0|0	sp|P10809|CH60_HUMAN/tr|B3GQS7|B3GQS7_HUMAN/tr|B7Z597|B7Z597_HUMAN/tr|E7EXB4|E7EXB4_HUMAN/tr|B7Z4F6|B7Z4F6_HUMAN/tr|B7Z532|B7Z532_HUMAN/tr|E7ESH4|E7ESH4_HUMAN/tr|Q53SE2|Q53SE2_HUMAN/tr|B7Z5E7|B7Z5E7_HUMAN		4.37	0		0	2	MASCOT		T
	P13063_NL,24838	K.EIIDLVLDR.I	1085.62	-0.00038	2	1	51.96	0	0.000699	0|0	sp|Q71U36|TBA1A_HUMAN/sp|P68363|TBA1B_HUMAN/sp|Q9BQE3|TBA1C_HUMAN/tr|G3V1U9|G3V1U9_HUMAN/tr|B3KPS3|B3KPS3_HUMAN/tr|F5H5D3|F5H5D3_HUMAN/tr|Q53GA7|Q53GA7_HUMAN/tr|B7Z1K5|B7Z1K5_HUMAN/tr|B4DQK4|B4DQK4_HUMAN/tr|A8JZY9|A8JZY9_HUMAN/tr|B3KT06|B3KT06_HUMAN/tr|F8VS66|F8VS66_HUMAN/tr|F8VQQ4|F8VQQ4_HUMAN/tr|F8VRZ4|F8VRZ4_HUMAN/tr|Q8N532|Q8N532_HUMAN/tr|F8VVB9|F8VVB9_HUMAN		4.03	0		0	2	MASCOT		T
	P13063_NL,24973	K.EIIDLVLDR.I	1085.62	-0.0007	2	1	52.38	0	0.000621	0|0	sp|Q71U36|TBA1A_HUMAN/sp|P68363|TBA1B_HUMAN/sp|Q9BQE3|TBA1C_HUMAN/tr|G3V1U9|G3V1U9_HUMAN/tr|B3KPS3|B3KPS3_HUMAN/tr|F5H5D3|F5H5D3_HUMAN/tr|Q53GA7|Q53GA7_HUMAN/tr|B7Z1K5|B7Z1K5_HUMAN/tr|B4DQK4|B4DQK4_HUMAN/tr|A8JZY9|A8JZY9_HUMAN/tr|B3KT06|B3KT06_HUMAN/tr|F8VS66|F8VS66_HUMAN/tr|F8VQQ4|F8VQQ4_HUMAN/tr|F8VRZ4|F8VRZ4_HUMAN/tr|Q8N532|Q8N532_HUMAN/tr|F8VVB9|F8VVB9_HUMAN		4.03	0		0	2	MASCOT		T
	P13063_NL,16038	K.EILGTAQSVGCNVDGR.H	1675.81	0.00092	2	1	84.42	0	4.15e-07	0|0	sp|P30050|RL12_HUMAN/tr|Q59FI9|Q59FI9_HUMAN		4.37	0		0	2	MASCOT		T
	P13063_NL,16098	K.EILGTAQSVGCNVDGR.H	1675.81	0.0009	3	1	24.85	0	0.375	0|0	sp|P30050|RL12_HUMAN/tr|Q59FI9|Q59FI9_HUMAN		4.37	0		0	2	MASCOT		T
	P13063_NL,14022	K.EILSEVER.N	974.515	-0.00173	2	1	72.1	0	1.27e-05	0|0	sp|P49368|TCPG_HUMAN/tr|B4DUR8|B4DUR8_HUMAN/tr|Q5SZY0|Q5SZY0_HUMAN/tr|Q2TU64|Q2TU64_HUMAN/tr|B3KX11|B3KX11_HUMAN/tr|Q59H77|Q59H77_HUMAN		4.25	0		0	2	MASCOT		T
	P13063_NL,25840	K.EILVGDVGQTVDDPYATFVK.M	2166.1	-0.00094	2	1	101.31	0	1.04e-08	0|0	sp|P23528|COF1_HUMAN/tr|G3V1A4|G3V1A4_HUMAN/tr|E9PLJ3|E9PLJ3_HUMAN/tr|E9PP50|E9PP50_HUMAN/tr|E9PK25|E9PK25_HUMAN/tr|B4E112|B4E112_HUMAN/tr|E9PS23|E9PS23_HUMAN/tr|E9PQB7|E9PQB7_HUMAN		3.84	0		0	2	MASCOT		T
	P13063_NL,24511	K.EISFAYEVLSNPEK.R	1625.81	0.00589	2	1	66.39	0	3.07e-05	0|0	sp|O60884|DNJA2_HUMAN		4.25	0		0	2	MASCOT		T
	P13063_NL,24637	K.EISFAYEVLSNPEK.R	1625.81	0.00105	2	1	53.85	0	0.000574	0|0	sp|O60884|DNJA2_HUMAN		4.25	0		0	2	MASCOT		T
	P13063_NL,15605	K.EITALAPSTM*K.I	1177.61	0.00354	2	1	45.55	0	0.00528	0|0	sp|P62736|ACTA_HUMAN/sp|P60709|ACTB_HUMAN/sp|P68032|ACTC_HUMAN/sp|P63261|ACTG_HUMAN/sp|P63267|ACTH_HUMAN/sp|P68133|ACTS_HUMAN/tr|D2JYH4|D2JYH4_HUMAN/tr|Q5T8M7|Q5T8M7_HUMAN/tr|Q5T8M8|Q5T8M8_HUMAN/tr|Q1KLZ0|Q1KLZ0_HUMAN/tr|B4DUI8|B4DUI8_HUMAN/tr|I3L3I4|I3L3I4_HUMAN/tr|Q9UE89|Q9UE89_HUMAN/tr|Q7Z7J6|Q7Z7J6_HUMAN/tr|B3KWQ3|B3KWQ3_HUMAN/tr|Q8WVW5|Q8WVW5_HUMAN/tr|A4UCT3|A4UCT3_HUMAN/tr|A8K3K1|A8K3K1_HUM…		6.1	0	15.994919 Oxidation (M)	0	2	MASCOT		T
	P13063_NL,15693	K.EITALAPSTMK.I	1161.62	0.00092	2	1	58.81	0	0.000233	0|0	sp|P62736|ACTA_HUMAN/sp|P60709|ACTB_HUMAN/sp|P68032|ACTC_HUMAN/sp|P63261|ACTG_HUMAN/sp|P63267|ACTH_HUMAN/sp|P68133|ACTS_HUMAN/tr|D2JYH4|D2JYH4_HUMAN/tr|Q5T8M7|Q5T8M7_HUMAN/tr|Q5T8M8|Q5T8M8_HUMAN/tr|Q1KLZ0|Q1KLZ0_HUMAN/tr|B4DUI8|B4DUI8_HUMAN/tr|I3L3I4|I3L3I4_HUMAN/tr|Q9UE89|Q9UE89_HUMAN/tr|Q7Z7J6|Q7Z7J6_HUMAN/tr|B3KWQ3|B3KWQ3_HUMAN/tr|Q8WVW5|Q8WVW5_HUMAN/tr|A4UCT3|A4UCT3_HUMAN/tr|A8K3K1|A8K3K1_HUM…		6.1	0		0	2	MASCOT		T
	P13063_NL,27308	K.EIVLADVIDNDSWR.L	1644.82	0.00248	2	1	64.59	0	5.49e-05	0|0	sp|P22234|PUR6_HUMAN/tr|D6RF62|D6RF62_HUMAN/tr|B4DGX3|B4DGX3_HUMAN/tr|E9PBS1|E9PBS1_HUMAN		3.84	0		0	2	MASCOT		T
	P13063_NL,11568	K.EIYENMAPGENKR.F	1550.73	-0.00341	2	1	48.48	0	0.00215	0|0	sp|Q13200|PSMD2_HUMAN/tr|H7C2Q3|H7C2Q3_HUMAN/tr|Q59EG8|Q59EG8_HUMAN/tr|Q9NSM5|Q9NSM5_HUMAN/tr|C9JPC0|C9JPC0_HUMAN/tr|B4DM22|B4DM22_HUMAN		4.79	1		0	2	MASCOT		T
	P13063_NL,15223	K.EKLPGELEPVQATQNK.T	1780.94	-0.00288	3	1	34.37	0	0.048	0|0	sp|O75821|EIF3G_HUMAN/tr|K7ER90|K7ER90_HUMAN/tr|K7EL20|K7EL20_HUMAN/tr|Q6IAM0|Q6IAM0_HUMAN/tr|K7EP16|K7EP16_HUMAN		4.79	1		0	2	MASCOT		T
	P13063_NL,15399	K.EKLPGELEPVQATQNK.T	1780.94	0.00219	3	1	47.19	0	0.00243	0|0	sp|O75821|EIF3G_HUMAN/tr|K7ER90|K7ER90_HUMAN/tr|K7EL20|K7EL20_HUMAN/tr|Q6IAM0|Q6IAM0_HUMAN/tr|K7EP16|K7EP16_HUMAN		4.79	1		0	2	MASCOT		T
	P13063_NL,28135	K.EKPYFPIPEEYTFIQNVPLEDR.V	2724.36	0.00293	3	1	19.92	0	2.67	0|0	sp|Q00839|HNRPU_HUMAN/tr|Q7Z4Q5|Q7Z4Q5_HUMAN/tr|Q5RI17|Q5RI17_HUMAN/tr|Q96BA7|Q96BA7_HUMAN/tr|Q5RI19|Q5RI19_HUMAN/tr|B4DLR3|B4DLR3_HUMAN/tr|B3KX72|B3KX72_HUMAN		4.25	0		0	2	MASCOT		T
	P13063_NL,28269	K.EKPYFPIPEEYTFIQNVPLEDR.V	2724.36	-0.00415	3	1	36.55	0	0.0585	0|0	sp|Q00839|HNRPU_HUMAN/tr|Q7Z4Q5|Q7Z4Q5_HUMAN/tr|Q5RI17|Q5RI17_HUMAN/tr|Q96BA7|Q96BA7_HUMAN/tr|Q5RI19|Q5RI19_HUMAN/tr|B4DLR3|B4DLR3_HUMAN/tr|B3KX72|B3KX72_HUMAN		4.25	0		0	2	MASCOT		T
	P13063_NL,18124	K.ELAEQLGLSTGEK.E	1374.71	-0.00017	2	1	68.52	0	2.69e-05	0|0	sp|O75821|EIF3G_HUMAN/tr|B7Z1G0|B7Z1G0_HUMAN/tr|A8K5K5|A8K5K5_HUMAN/tr|K7ER90|K7ER90_HUMAN/tr|K7EL20|K7EL20_HUMAN/tr|Q6IAM0|Q6IAM0_HUMAN		4.25	0		0	2	MASCOT		T
	P13063_NL,25068	K.ELAPYDENWFYTR.A	1703.77	0.00026	2	1	43.15	0	0.00316	0|0	sp|P39019|RS19_HUMAN/tr|B0ZBD0|B0ZBD0_HUMAN/tr|Q8WVX7|Q8WVX7_HUMAN		4.14	0		0	2	MASCOT		T
	P13063_NL,25191	K.ELAPYDENWFYTR.A	1703.77	0.00012	2	1	94.77	0	2.18e-08	0|0	sp|P39019|RS19_HUMAN/tr|B0ZBD0|B0ZBD0_HUMAN/tr|Q8WVX7|Q8WVX7_HUMAN		4.14	0		0	2	MASCOT		T
	P13063_NL,25325	K.ELAPYDENWFYTR.A	1703.77	0.00194	2	1	55.24	0	0.000188	0|0	sp|P39019|RS19_HUMAN/tr|B0ZBD0|B0ZBD0_HUMAN/tr|Q8WVX7|Q8WVX7_HUMAN		4.14	0		0	2	MASCOT		T
	P13063_NL,25687	K.ELAPYDENWFYTR.A	1703.77	0.00164	2	1	50.77	0	0.000539	0|0	sp|P39019|RS19_HUMAN/tr|B0ZBD0|B0ZBD0_HUMAN/tr|Q8WVX7|Q8WVX7_HUMAN		4.14	0		0	2	MASCOT		T
	P13063_NL,25821	K.ELAPYDENWFYTR.A	1703.77	0.0019	2	1	57.89	0	0.000102	0|0	sp|P39019|RS19_HUMAN/tr|B0ZBD0|B0ZBD0_HUMAN/tr|Q8WVX7|Q8WVX7_HUMAN		4.14	0		0	2	MASCOT		T
	P13063_NL,26171	K.ELAPYDENWFYTR.A	1703.77	0.00426	2	1	54.61	0	0.000214	0|0	sp|P39019|RS19_HUMAN/tr|B0ZBD0|B0ZBD0_HUMAN/tr|Q8WVX7|Q8WVX7_HUMAN		4.14	0		0	2	MASCOT		T
	P13063_NL,8774	K.ELASALK.S	731.43	-4e-05	2	1	43.49	0	0.0128	0|0	sp|P07355|ANXA2_HUMAN/sp|A6NMY6|AXA2L_HUMAN/tr|H0YKS4|H0YKS4_HUMAN/tr|H0YKZ7|H0YKZ7_HUMAN/tr|H0YMD0|H0YMD0_HUMAN/tr|H0YMT9|H0YMT9_HUMAN/tr|H0YKL9|H0YKL9_HUMAN/tr|H0YMU9|H0YMU9_HUMAN/tr|H0YMW4|H0YMW4_HUMAN/tr|H0YLV6|H0YLV6_HUMAN/tr|H0YN42|H0YN42_HUMAN/tr|H0YMM1|H0YMM1_HUMAN/tr|H0YKX9|H0YKX9_HUMAN/tr|H0YM50|H0YM50_HUMAN/tr|B4DNH8|B4DNH8_HUMAN		6.1	0		0	2	MASCOT		T
	P13063_NL,22127	K.ELEEIVQPIISK.L	1397.79	-2e-05	2	1	57.89	0	0.00016	0|0	sp|P11021|GRP78_HUMAN		4.25	0		0	2	MASCOT		T
	P13063_NL,26964	K.ELEQVCNPIISGLYQGAGGPGPGGFGAQGPK.G	3055.49	-0.00576	3	1	87.76	0	1.85e-07	0|0	sp|P08107|HSP71_HUMAN/tr|E7EP94|E7EP94_HUMAN/tr|Q5SP16|Q5SP16_HUMAN/tr|F8VZJ4|F8VZJ4_HUMAN/tr|A8K5I0|A8K5I0_HUMAN/tr|B4DNT8|B4DNT8_HUMAN/tr|B4DI39|B4DI39_HUMAN/tr|B4DVU9|B4DVU9_HUMAN/tr|B4DWK5|B4DWK5_HUMAN/tr|B4E1S9|B4E1S9_HUMAN/tr|Q59EJ3|Q59EJ3_HUMAN/tr|B4E1T6|B4E1T6_HUMAN/tr|B4E388|B4E388_HUMAN/tr|B3KTT5|B3KTT5_HUMAN/tr|B4DFN9|B4DFN9_HUMAN		4.53	0		0	2	MASCOT		T
	P13063_NL,19829	K.ELGITALHIK.L	1094.66	0.00023	3	1	20.8	0	0.365	0|0	sp|P62263|RS14_HUMAN/tr|H0YB22|H0YB22_HUMAN/tr|A4D1M5|A4D1M5_HUMAN/tr|E5RH77|E5RH77_HUMAN		6.85	0		0	2	MASCOT		T
	P13063_NL,9614	K.ELGSSTNALR.Q	1047.54	0.00039	2	1	47.08	0	0.00497	0|0	sp|P08579|RU2B_HUMAN/tr|B5BTZ8|B5BTZ8_HUMAN/tr|Q86YK2|Q86YK2_HUMAN		6.1	0		0	2	MASCOT		T
	P13063_NL,19366	K.ELHINLIPNK.Q	1190.69	-0.0009	3	1	21.32	0	0.625	0|0	sp|Q14568|HS902_HUMAN/sp|P07900|HS90A_HUMAN/tr|Q86SX1|Q86SX1_HUMAN/tr|Q2VPJ6|Q2VPJ6_HUMAN/tr|B4DTA5|B4DTA5_HUMAN/tr|G3V2J8|G3V2J8_HUMAN		6.85	0		0	2	MASCOT		T
	P13063_NL,19514	K.ELHINLIPNK.Q	1190.69	0	3	1	25.96	0	0.215	0|0	sp|Q14568|HS902_HUMAN/sp|P07900|HS90A_HUMAN/tr|Q86SX1|Q86SX1_HUMAN/tr|Q2VPJ6|Q2VPJ6_HUMAN/tr|B4DTA5|B4DTA5_HUMAN/tr|G3V2J8|G3V2J8_HUMAN		6.85	0		0	2	MASCOT		T
	P13063_NL,11476	K.ELNHMLSDTGNR.K	1386.64	0.00473	2	1	48.59	0	0.000953	0|0	sp|Q96FQ6|S10AG_HUMAN		5.32	0		0	2	MASCOT		T
	P13063_NL,4857	K.ELNSNHDGADETSEK.E	1645.69	-0.00121	3	1	30.01	0	0.0329	0|0	tr|B2RCX0|B2RCX0_HUMAN		4.17	0		0	2	MASCOT		T
	P13063_NL,8355	K.ELSDIAHR.I	940.485	0.00024	3	1	45.01	0	0.00282	0|0	sp|P04075|ALDOA_HUMAN/tr|J3KPS3|J3KPS3_HUMAN/tr|H3BQN4|H3BQN4_HUMAN/tr|H3BPS8|H3BPS8_HUMAN/tr|H3BUH7|H3BUH7_HUMAN/tr|H3BMQ8|H3BMQ8_HUMAN/tr|H3BR04|H3BR04_HUMAN		5.32	0		0	2	MASCOT		T
	P13063_NL,8358	K.ELSDIAHR.I	940.485	0.00022	2	1	45.66	0	0.00243	0|0	sp|P04075|ALDOA_HUMAN/tr|J3KPS3|J3KPS3_HUMAN/tr|H3BQN4|H3BQN4_HUMAN/tr|H3BPS8|H3BPS8_HUMAN/tr|H3BUH7|H3BUH7_HUMAN/tr|H3BMQ8|H3BMQ8_HUMAN/tr|H3BR04|H3BR04_HUMAN		5.32	0		0	2	MASCOT		T
	P13063_NL,16222	K.ELSTTLNADEAVTR.G	1519.76	0.0061	2	1	47.85	0	0.00994	0|0	sp|P34932|HSP74_HUMAN/tr|Q59GF8|Q59GF8_HUMAN/tr|B4DH02|B4DH02_HUMAN/tr|B4DT47|B4DT47_HUMAN/tr|O14992|O14992_HUMAN/tr|B4DUS3|B4DUS3_HUMAN/tr|B4E354|B4E354_HUMAN/tr|B4E0H6|B4E0H6_HUMAN/tr|B4DIZ3|B4DIZ3_HUMAN		4.14	0		0	2	MASCOT		T
	P13063_NL,13528	K.ELTAPDENIPAK.I	1297.66	-0.00323	2	1	43.59	0	0.00564	0|0	sp|P11387|TOP1_HUMAN/tr|Q9BVT2|Q9BVT2_HUMAN/tr|B9EG90|B9EG90_HUMAN		4.14	0		0	2	MASCOT		T
	P13063_NL,12635	K.ELVDDSVNNVR.K	1259.62	-0.00289	2	1	51.29	0	0.000939	0|0	sp|P22061|PIMT_HUMAN/tr|B7Z972|B7Z972_HUMAN/tr|J3KP72|J3KP72_HUMAN/tr|H7BY58|H7BY58_HUMAN/tr|C9J0F2|C9J0F2_HUMAN		4.03	0		0	2	MASCOT		T
	P13063_NL,12803	K.ELVDDSVNNVR.K	1259.62	0.00045	2	1	78.31	0	1.76e-06	0|0	sp|P22061|PIMT_HUMAN/tr|B7Z972|B7Z972_HUMAN/tr|J3KP72|J3KP72_HUMAN/tr|H7BY58|H7BY58_HUMAN/tr|C9J0F2|C9J0F2_HUMAN		4.03	0		0	2	MASCOT		T
	P13063_NL,5224	K.EM*QPTHPIR.L	1124.55	0.00055	3	1	30.51	0	0.0948	0|0	sp|P31946|1433B_HUMAN/sp|P27348|1433T_HUMAN/sp|P63104|1433Z_HUMAN/tr|B0AZS6|B0AZS6_HUMAN/tr|B7Z2E6|B7Z2E6_HUMAN/tr|B4DY04|B4DY04_HUMAN/tr|B5BU24|B5BU24_HUMAN/tr|B4DMT8|B4DMT8_HUMAN/tr|D0PNI1|D0PNI1_HUMAN/tr|E7EX24|E7EX24_HUMAN/tr|B7Z465|B7Z465_HUMAN/tr|E7EX29|E7EX29_HUMAN/tr|H0YB80|H0YB80_HUMAN/tr|Q2F831|Q2F831_HUMAN/tr|Q53S41|Q53S41_HUMAN		6.85	0	15.994919 Oxidation (M)	0	2	MASCOT		T
	P13063_NL,21067	K.EMFPYEASTPTGISASCR.R	2003.88	-0.00402	2	1	47.07	0	0.000938	0|0	sp|P42167|LAP2B_HUMAN/tr|G5E972|G5E972_HUMAN/tr|H0YJH7|H0YJH7_HUMAN/tr|Q59G12|Q59G12_HUMAN		4.53	0		0	2	MASCOT		T
	P13063_NL,7163	K.EMQPTHPIR.L	1108.56	-0.0002	3	1	23.86	0	0.609	0|0	sp|P31946|1433B_HUMAN/sp|P27348|1433T_HUMAN/sp|P63104|1433Z_HUMAN/tr|B0AZS6|B0AZS6_HUMAN/tr|B7Z2E6|B7Z2E6_HUMAN/tr|B4DY04|B4DY04_HUMAN/tr|B5BU24|B5BU24_HUMAN/tr|B4DMT8|B4DMT8_HUMAN/tr|D0PNI1|D0PNI1_HUMAN/tr|E7EX24|E7EX24_HUMAN/tr|B7Z465|B7Z465_HUMAN/tr|E7EX29|E7EX29_HUMAN/tr|H0YB80|H0YB80_HUMAN/tr|Q2F831|Q2F831_HUMAN/tr|Q53S41|Q53S41_HUMAN		6.85	0		0	2	MASCOT		T
	P13063_NL,7525	K.ENAGEDPGLAR.Q	1128.53	-0.00186	2	1	62.01	0	4.49e-05	0|0	sp|P81605|DCD_HUMAN		4.14	0		0	2	MASCOT		T
	P13063_NL,26499	K.ENLLDFIK.H	991.546	-0.00057	2	1	47.9	0	0.00227	0|0	sp|P07237|PDIA1_HUMAN/tr|F5H8J2|F5H8J2_HUMAN/tr|I3L4M2|I3L4M2_HUMAN/tr|H7BZ94|H7BZ94_HUMAN/tr|I3L398|I3L398_HUMAN/tr|I3L2P8|I3L2P8_HUMAN/tr|I3L312|I3L312_HUMAN/tr|I3NI03|I3NI03_HUMAN/tr|B4DJS0|B4DJS0_HUMAN/tr|B4DUA5|B4DUA5_HUMAN/tr|B4DLN6|B4DLN6_HUMAN/tr|B4DNL5|B4DNL5_HUMAN/tr|H0Y3Z3|H0Y3Z3_HUMAN/tr|Q96C96|Q96C96_HUMAN		4.37	0		0	2	MASCOT		T
	P13063_NL,11584	K.EPGTVALVSK.V	1000.57	-0.00013	2	1	46.09	0	0.00358	0|0	sp|Q9HAV7|GRPE1_HUMAN/tr|B4DWV5|B4DWV5_HUMAN		6.1	0		0	2	MASCOT		T
	P13063_NL,8198	K.EPSEVPTPK.R	983.504	0.00031	2	1	55.51	0	0.000292	0|0	sp|P17096|HMGA1_HUMAN/tr|Q5T6U8|Q5T6U8_HUMAN/tr|H7BYM6|H7BYM6_HUMAN/tr|Q6IPL9|Q6IPL9_HUMAN/tr|B4DWA0|B4DWA0_HUMAN		4.53	0		0	2	MASCOT		T
	P13063_NL,8362	K.EPSEVPTPK.R	983.504	0.00015	2	1	54.5	0	0.000369	0|0	sp|P17096|HMGA1_HUMAN/tr|Q5T6U8|Q5T6U8_HUMAN/tr|H7BYM6|H7BYM6_HUMAN/tr|Q6IPL9|Q6IPL9_HUMAN/tr|B4DWA0|B4DWA0_HUMAN		4.53	0		0	2	MASCOT		T
	P13063_NL,8572	K.EPSEVPTPK.R	983.504	9e-05	2	1	65.54	0	2.88e-05	0|0	sp|P17096|HMGA1_HUMAN/tr|Q5T6U8|Q5T6U8_HUMAN/tr|H7BYM6|H7BYM6_HUMAN/tr|Q6IPL9|Q6IPL9_HUMAN/tr|B4DWA0|B4DWA0_HUMAN		4.53	0		0	2	MASCOT		T
	P13063_NL,17342	K.EQEHMINWVEK.H	1442.67	-0.00195	3	1	23.36	0	0.427	0|0	sp|P24539|AT5F1_HUMAN/tr|Q5QNZ2|Q5QNZ2_HUMAN/tr|Q08ET0|Q08ET0_HUMAN/tr|A8K4W2|A8K4W2_HUMAN		4.75	0		0	2	MASCOT		T
	P13063_NL,15500	K.EQISDIDDAVR.K	1260.61	-0.00052	2	1	47.14	0	0.00205	0|0	sp|P53999|TCP4_HUMAN/tr|Q6IBA2|Q6IBA2_HUMAN/tr|Q59G24|Q59G24_HUMAN/tr|Q6E433|Q6E433_HUMAN		3.84	0		0	2	MASCOT		T
	P13063_NL,24944	K.EQLAQAMFDHIPVGVGSK.G	1926.97	-0.00182	3	1	32.27	0	0.0894	0|0	sp|Q9Y3I0|RTCB_HUMAN/tr|B4DNG5|B4DNG5_HUMAN/tr|E7EQS9|E7EQS9_HUMAN/tr|B4DNA0|B4DNA0_HUMAN		5.32	0		0	2	MASCOT		T
	P13063_NL,21785	K.EQLTPSQIMSLEK.E	1503.77	0.00477	2	1	59.14	0	0.000195	0|0	sp|Q00059|TFAM_HUMAN/tr|E5KSU5|E5KSU5_HUMAN/tr|Q6LES8|Q6LES8_HUMAN/tr|E5KSX8|E5KSX8_HUMAN/tr|H7BYN3|H7BYN3_HUMAN/tr|A8MRB2|A8MRB2_HUMAN		4.53	0		0	2	MASCOT		T
	P13063_NL,20278	K.EQQEAIEHIDEVQNEIDR.L	2195.02	0.00298	3	1	46.39	0	0.00289	0|0	sp|Q01105|SET_HUMAN/tr|B2REB8|B2REB8_HUMAN/tr|Q5VXV2|Q5VXV2_HUMAN/tr|Q5VXV3|Q5VXV3_HUMAN/tr|B2RCX0|B2RCX0_HUMAN		4	0		0	2	MASCOT		T
	P13063_NL,14732	K.EQQSNIAVFQGK.K	1348.69	-0.00234	2	1	59.77	0	0.000193	0|0	sp|Q8NEF9|SRFB1_HUMAN		6.1	0		0	2	MASCOT		T
	P13063_NL,6732	K.EQSQLTATQTR.T	1262.63	-0.00125	2	1	43.3	0	0.00784	0|0	sp|Q6P2Q9|PRP8_HUMAN/tr|B4DK16|B4DK16_HUMAN/tr|Q53GM6|Q53GM6_HUMAN		6.1	0		0	2	MASCOT		T
	P13063_NL,18759	K.EQSQPCADNAVLSSGLTAAR.-	2074.98	-0.00159	2	1	50	0	0.00106	0|0	sp|P19784|CSK22_HUMAN/tr|H3BSA1|H3BSA1_HUMAN/tr|H3BV19|H3BV19_HUMAN		4.37	0		0	2	MASCOT		T
	P13063_NL,6450	K.EQTFSGGTSQDTK.A	1385.62	0.00206	2	1	61.91	0	3.26e-05	0|0	sp|Q9Y2W1|TR150_HUMAN/tr|Q6PJV4|Q6PJV4_HUMAN/tr|Q6P0P7|Q6P0P7_HUMAN/tr|Q05D20|Q05D20_HUMAN/tr|Q7Z5U1|Q7Z5U1_HUMAN		4.37	0		0	2	MASCOT		T
	P13063_NL,12283	K.EQVANSAFVER.V ! K.EQVANSAFVER.C	1249.62	-0.0019	2	1	65.34	0	4.8e-05	0|0	sp|Q58FF7|H90B3_HUMAN/sp|P08238|HS90B_HUMAN/tr|A8K3W9|A8K3W9_HUMAN/tr|B4DMA2|B4DMA2_HUMAN/tr|Q9H6X9|Q9H6X9_HUMAN/tr|B4DGL0|B4DGL0_HUMAN ! tr|Q5T9W5|Q5T9W5_HUMAN/tr|H0Y6E4|H0Y6E4_HUMAN		4.53	0		0	2	MASCOT		T
	P13063_NL,12455	K.EQVANSAFVER.V ! K.EQVANSAFVER.C	1249.62	-0.00016	2	1	62.77	0	8.18e-05	0|0	sp|Q58FF7|H90B3_HUMAN/sp|P08238|HS90B_HUMAN/tr|A8K3W9|A8K3W9_HUMAN/tr|B4DMA2|B4DMA2_HUMAN/tr|Q9H6X9|Q9H6X9_HUMAN/tr|B4DGL0|B4DGL0_HUMAN ! tr|Q5T9W5|Q5T9W5_HUMAN/tr|H0Y6E4|H0Y6E4_HUMAN		4.53	0		0	2	MASCOT		T
	P13063_NL,23432	K.ERVEAVNMAEGIIHDTETK.M	2142.05	0.00023	3	1	48.29	0	0.00278	0|0	sp|P38646|GRP75_HUMAN/tr|Q8N1C8|Q8N1C8_HUMAN/tr|B7Z4T3|B7Z4T3_HUMAN/tr|B7Z4V2|B7Z4V2_HUMAN/tr|A1XP52|A1XP52_HUMAN		4.57	1		0	2	MASCOT		T
	P13063_NL,23448	K.ERVEAVNMAEGIIHDTETK.M	2142.05	-0.0044	4	1	35.35	0	0.056	0|0	sp|P38646|GRP75_HUMAN/tr|Q8N1C8|Q8N1C8_HUMAN/tr|B7Z4T3|B7Z4T3_HUMAN/tr|B7Z4V2|B7Z4V2_HUMAN/tr|A1XP52|A1XP52_HUMAN		4.57	1		0	2	MASCOT		T
	P13063_NL,5438	K.ESDLSHVQNK.S	1156.56	-0.00083	2	1	45.08	0	0.00324	0|0	sp|O43390|HNRPR_HUMAN/tr|Q2L7G6|Q2L7G6_HUMAN/tr|Q0VGD6|Q0VGD6_HUMAN/tr|Q6MZS5|Q6MZS5_HUMAN/tr|B4DMB1|B4DMB1_HUMAN/tr|B2R7W4|B2R7W4_HUMAN		5.32	0		0	2	MASCOT		T
	P13063_NL,32331	K.ESEIIDFFLGASLK.D ! -.ESEIIDFFLGASLK.D	1568.82	-0.00057	2	1	41.45	0	0.0102	0|0	sp|P15880|RS2_HUMAN/tr|D3DU83|D3DU83_HUMAN/tr|Q8NI61|Q8NI61_HUMAN/tr|H3BNG3|H3BNG3_HUMAN/tr|Q6IPX5|Q6IPX5_HUMAN/tr|Q3KQT6|Q3KQT6_HUMAN/tr|E9PQD7|E9PQD7_HUMAN/tr|E9PMM9|E9PMM9_HUMAN/tr|E9PPT0|E9PPT0_HUMAN/tr|Q8N5L9|Q8N5L9_HUMAN/tr|Q8J014|Q8J014_HUMAN ! tr|I3L404|I3L404_HUMAN		4.14	0		0	2	MASCOT		T
	P13063_NL,32440	K.ESEIIDFFLGASLK.D ! -.ESEIIDFFLGASLK.D	1568.82	0.00103	2	1	51.25	0	0.0011	0|0	sp|P15880|RS2_HUMAN/tr|D3DU83|D3DU83_HUMAN/tr|Q8NI61|Q8NI61_HUMAN/tr|H3BNG3|H3BNG3_HUMAN/tr|Q6IPX5|Q6IPX5_HUMAN/tr|Q3KQT6|Q3KQT6_HUMAN/tr|E9PQD7|E9PQD7_HUMAN/tr|E9PMM9|E9PMM9_HUMAN/tr|E9PPT0|E9PPT0_HUMAN/tr|Q8N5L9|Q8N5L9_HUMAN/tr|Q8J014|Q8J014_HUMAN ! tr|I3L404|I3L404_HUMAN		4.14	0		0	2	MASCOT		T
	P13063_NL,32553	K.ESEIIDFFLGASLK.D ! -.ESEIIDFFLGASLK.D	1568.82	-0.00249	2	1	50.25	0	0.0014	0|0	sp|P15880|RS2_HUMAN/tr|D3DU83|D3DU83_HUMAN/tr|Q8NI61|Q8NI61_HUMAN/tr|H3BNG3|H3BNG3_HUMAN/tr|Q6IPX5|Q6IPX5_HUMAN/tr|Q3KQT6|Q3KQT6_HUMAN/tr|E9PQD7|E9PQD7_HUMAN/tr|E9PMM9|E9PMM9_HUMAN/tr|E9PPT0|E9PPT0_HUMAN/tr|Q8N5L9|Q8N5L9_HUMAN/tr|Q8J014|Q8J014_HUMAN ! tr|I3L404|I3L404_HUMAN		4.14	0		0	2	MASCOT		T
	P13063_NL,8814	K.ESFDGSVR.A	896.411	8e-05	2	1	47.79	0	0.000944	0|0	sp|P19338|NUCL_HUMAN/tr|Q9BQ02|Q9BQ02_HUMAN/tr|B3KM80|B3KM80_HUMAN/tr|H7BY16|H7BY16_HUMAN/tr|Q6ZS99|Q6ZS99_HUMAN/tr|B3KTP9|B3KTP9_HUMAN		4.37	0		0	2	MASCOT		T
	P13063_NL,17209	K.ESSTVFELK.R	1039.53	-0.00198	2	1	45.19	0	0.00421	0|0	sp|Q15370|ELOB_HUMAN/tr|B7WPD3|B7WPD3_HUMAN/tr|B8ZZU8|B8ZZU8_HUMAN/tr|I3L0M9|I3L0M9_HUMAN		4.53	0		0	2	MASCOT		T
	P13063_NL,17391	K.ESSTVFELK.R	1039.53	-0.00086	2	1	63.76	0	5.23e-05	0|0	sp|Q15370|ELOB_HUMAN/tr|B7WPD3|B7WPD3_HUMAN/tr|B8ZZU8|B8ZZU8_HUMAN/tr|I3L0M9|I3L0M9_HUMAN		4.53	0		0	2	MASCOT		T
	P13063_NL,17604	K.ESTLHLVLR.L ! K.ESTLHLVLR.R	1067.62	0.00073	3	1	25.93	0	0.189	0|0	sp|P62987|RL40_HUMAN/sp|P62979|RS27A_HUMAN/sp|P0CG47|UBB_HUMAN/sp|P0CG48|UBC_HUMAN/tr|Q96C32|Q96C32_HUMAN/tr|B2RDW1|B2RDW1_HUMAN/tr|B4DV12|B4DV12_HUMAN/tr|Q3MIH3|Q3MIH3_HUMAN/tr|Q5U5U6|Q5U5U6_HUMAN/tr|F5H041|F5H041_HUMAN/tr|Q9UFQ0|Q9UFQ0_HUMAN/tr|F5GXK7|F5GXK7_HUMAN/tr|J3QS39|J3QS39_HUMAN/tr|J3QKN0|J3QKN0_HUMAN/tr|Q5RKT7|Q5RKT7_HUMAN/tr|F5GYU3|F5GYU3_HUMAN/tr|J3QLP7|J3QLP7_HUMAN/tr|A8K674|A8K674_…		6.85	0		0	2	MASCOT		T
	P13063_NL,17646	K.ESTLHLVLR.L ! K.ESTLHLVLR.R	1067.62	-0.00063	2	1	54.34	0	0.00025	0|0	sp|P62987|RL40_HUMAN/sp|P62979|RS27A_HUMAN/sp|P0CG47|UBB_HUMAN/sp|P0CG48|UBC_HUMAN/tr|Q96C32|Q96C32_HUMAN/tr|B2RDW1|B2RDW1_HUMAN/tr|B4DV12|B4DV12_HUMAN/tr|Q3MIH3|Q3MIH3_HUMAN/tr|Q5U5U6|Q5U5U6_HUMAN/tr|F5H041|F5H041_HUMAN/tr|Q9UFQ0|Q9UFQ0_HUMAN/tr|F5GXK7|F5GXK7_HUMAN/tr|J3QS39|J3QS39_HUMAN/tr|J3QKN0|J3QKN0_HUMAN/tr|Q5RKT7|Q5RKT7_HUMAN/tr|F5GYU3|F5GYU3_HUMAN/tr|J3QLP7|J3QLP7_HUMAN/tr|A8K674|A8K674_…		6.85	0		0	2	MASCOT		T
	P13063_NL,18422	K.ESYSIYVYK.V	1151.56	0.00056	2	1	56.55	0	0.000381	0|0	sp|P33778|H2B1B_HUMAN/sp|P06899|H2B1J_HUMAN/sp|P23527|H2B1O_HUMAN/sp|Q6DN03|H2B2C_HUMAN/sp|Q6DRA6|H2B2D_HUMAN/sp|Q16778|H2B2E_HUMAN/sp|Q8N257|H2B3B_HUMAN		6.1	0		0	2	MASCOT		T
	P13063_NL,11831	K.ETAEAYLGK.K	981.489	-0.00158	2	1	65.72	0	2.97e-05	0|0	sp|P11021|GRP78_HUMAN/tr|B4DEF7|B4DEF7_HUMAN		4.53	0		0	2	MASCOT		T
	P13063_NL,10928	K.ETAENYLGHTAK.N	1333.64	0.00017	3	1	32.63	0	0.0706	0|0	sp|P38646|GRP75_HUMAN/tr|B7Z4T3|B7Z4T3_HUMAN/tr|B7Z1V7|B7Z1V7_HUMAN/tr|B7Z4V2|B7Z4V2_HUMAN/tr|Q2F839|Q2F839_HUMAN		5.4	0		0	2	MASCOT		T
	P13063_NL,10968	K.ETAENYLGHTAK.N	1333.64	0.00378	2	1	86.15	0	3.07e-07	0|0	sp|P38646|GRP75_HUMAN/tr|B7Z4T3|B7Z4T3_HUMAN/tr|B7Z1V7|B7Z1V7_HUMAN/tr|B7Z4V2|B7Z4V2_HUMAN/tr|Q2F839|Q2F839_HUMAN		5.4	0		0	2	MASCOT		T
	P13063_NL,11083	K.ETAENYLGHTAK.N	1333.64	0.00122	3	1	33.84	0	0.0519	0|0	sp|P38646|GRP75_HUMAN/tr|B7Z4T3|B7Z4T3_HUMAN/tr|B7Z1V7|B7Z1V7_HUMAN/tr|B7Z4V2|B7Z4V2_HUMAN/tr|Q2F839|Q2F839_HUMAN		5.4	0		0	2	MASCOT		T
	P13063_NL,27985	K.ETDLLILFK.D	1091.63	-0.00347	2	1	62.72	0	4.66e-05	0|0	sp|P05455|LA_HUMAN/tr|Q9UMH6|Q9UMH6_HUMAN/tr|Q14730|Q14730_HUMAN/tr|E9PFH8|E9PFH8_HUMAN/tr|B5BUB5|B5BUB5_HUMAN		4.37	0		0	2	MASCOT		T
	P13063_NL,20124	K.ETIDNNSVSSPLQSLQQR.T	2016	-0.00605	2	1	66.2	0	3.92e-05	0|0	sp|P60228|EIF3E_HUMAN/tr|B3KW56|B3KW56_HUMAN/tr|H0YAW4|H0YAW4_HUMAN/tr|E5RHS5|E5RHS5_HUMAN/tr|B2R806|B2R806_HUMAN/tr|E5RGA2|E5RGA2_HUMAN/tr|Q6IAX5|Q6IAX5_HUMAN		4.37	0		0	2	MASCOT		T
	P13063_NL,8742	K.ETMVTSTTEPSR.C	1338.62	-0.00159	2	1	58.66	0	0.000211	0|0	sp|P14314|GLU2B_HUMAN/tr|K7ELL7|K7ELL7_HUMAN/tr|B4DJQ5|B4DJQ5_HUMAN		4.53	0		0	2	MASCOT		T
	P13063_NL,8918	K.ETMVTSTTEPSR.C	1338.62	0.00127	2	1	74.12	0	5.76e-06	0|0	sp|P14314|GLU2B_HUMAN/tr|K7ELL7|K7ELL7_HUMAN/tr|B4DJQ5|B4DJQ5_HUMAN		4.53	0		0	2	MASCOT		T
	P13063_NL,15559	K.ETPPPLVPPAAR.E	1244.7	0.00021	2	1	45.62	0	0.00408	0|0	sp|Q9BQA1|MEP50_HUMAN/tr|B4DP38|B4DP38_HUMAN/tr|B4DJP0|B4DJP0_HUMAN		6.1	0		0	2	MASCOT		T
	P13063_NL,23279	K.ETQELVSEAYPILEQK.L	1876.95	-0.00863	2	1	50.64	0	0.00127	0|0	sp|Q9HBM0|VEZA_HUMAN/tr|F8W8C2|F8W8C2_HUMAN/tr|F2Z3A6|F2Z3A6_HUMAN		4.09	0		0	2	MASCOT		T
	P13063_NL,20140	K.ETVYCLNDDDETEVLK.E	1942.86	-0.0055	2	1	46.24	0	0.00105	0|0	sp|P13010|XRCC5_HUMAN/tr|Q53T09|Q53T09_HUMAN		3.71	0		0	2	MASCOT		T
	P13063_NL,6624	K.EVATAIR.G	759.436	-0.00021	2	1	46.08	0	0.00846	0|0	sp|P15880|RS2_HUMAN/tr|Q8NI61|Q8NI61_HUMAN/tr|I3L404|I3L404_HUMAN/tr|Q6IPX5|Q6IPX5_HUMAN/tr|Q3KQT6|Q3KQT6_HUMAN/tr|H0YEN5|H0YEN5_HUMAN/tr|E9PMM9|E9PMM9_HUMAN/tr|E9PPT0|E9PPT0_HUMAN/tr|Q8N5L9|Q8N5L9_HUMAN/tr|Q8J014|Q8J014_HUMAN/tr|E9PM36|E9PM36_HUMAN		6.1	0		0	2	MASCOT		T
	P13063_NL,32373	K.EVEELEQLTQQLMQDMEHPQR.Q	2611.21	0.00085	3	1	70.61	0	7.52e-06	0|0	sp|Q15942|ZYX_HUMAN/tr|B4DQR8|B4DQR8_HUMAN/tr|B4DQX7|B4DQX7_HUMAN/tr|Q96AF9|Q96AF9_HUMAN/tr|H0Y2Y8|H0Y2Y8_HUMAN/tr|C9JJK5|C9JJK5_HUMAN/tr|B4DY85|B4DY85_HUMAN/tr|Q28617|Q28617_HUMAN/tr|Q9BUS0|Q9BUS0_HUMAN		4.14	0		0	2	MASCOT		T
	P13063_NL,32688	K.EVGDGTTSVVIIAAELLK.N	1815.01	-0.00131	2	1	87.05	0	1.82e-07	0|0	sp|P17987|TCPA_HUMAN/tr|F5H726|F5H726_HUMAN/tr|E7ERF2|E7ERF2_HUMAN/tr|F5H136|F5H136_HUMAN/tr|F5H676|F5H676_HUMAN		4.14	0		0	2	MASCOT		T
	P13063_NL,8597	K.EVSSATNALR.S	1047.54	0.00051	2	1	65.13	0	7.79e-05	0|0	sp|P09012|SNRPA_HUMAN/tr|B2R802|B2R802_HUMAN		6.1	0		0	2	MASCOT		T
	P13063_NL,30768	K.EVVDYIIFGTVIQEVK.T	1852.01	-0.0037	3	1	24.53	0	0.345	0|0	sp|P55084|ECHB_HUMAN/tr|D6W539|D6W539_HUMAN/tr|B4E2W0|B4E2W0_HUMAN/tr|B4DY96|B4DY96_HUMAN/tr|C9JE81|C9JE81_HUMAN/tr|B4DDC9|B4DDC9_HUMAN/tr|F5GZQ3|F5GZQ3_HUMAN/tr|B5MD38|B5MD38_HUMAN/tr|C9JEY0|C9JEY0_HUMAN		4.14	0		0	2	MASCOT		T
	P13063_NL,8737	K.EVYQQQQYGSGGR.G	1499.69	0.00126	2	1	46.34	0	0.00175	0|0	sp|Q99729|ROAA_HUMAN/tr|D6RBZ0|D6RBZ0_HUMAN/tr|D6RD18|D6RD18_HUMAN/tr|Q53F64|Q53F64_HUMAN/tr|D6R9P3|D6R9P3_HUMAN/tr|B4DMY3|B4DMY3_HUMAN		6.1	0		0	2	MASCOT		T
	P13063_NL,8920	K.EVYQQQQYGSGGR.G	1499.69	-0.00056	2	1	58.95	0	9.79e-05	0|0	sp|Q99729|ROAA_HUMAN/tr|D6RBZ0|D6RBZ0_HUMAN/tr|D6RD18|D6RD18_HUMAN/tr|Q53F64|Q53F64_HUMAN/tr|D6R9P3|D6R9P3_HUMAN/tr|B4DMY3|B4DMY3_HUMAN		6.1	0		0	2	MASCOT		T
	P13063_NL,12826	K.FAAATGATPIAGR.F	1203.65	9e-05	2	1	69.75	0	1.93e-05	0|0	sp|P08865|RSSA_HUMAN/tr|A6NE09|A6NE09_HUMAN/tr|Q96RS2|Q96RS2_HUMAN/tr|C9J9K3|C9J9K3_HUMAN		9.75	0		0	2	MASCOT		T
	P13063_NL,12630	K.FAVLHGEAPR.I	1096.59	0.0015	3	1	41.27	0	0.00811	0|0	sp|P55884|EIF3B_HUMAN/tr|A4D210|A4D210_HUMAN/tr|B4DV79|B4DV79_HUMAN/tr|Q59FS8|Q59FS8_HUMAN/tr|Q96G38|Q96G38_HUMAN/tr|B4DXN6|B4DXN6_HUMAN		6.75	0		0	2	MASCOT		T
	P13063_NL,12639	K.FAVLHGEAPR.I	1096.59	-0.00133	2	1	55.32	0	0.000357	0|0	sp|P55884|EIF3B_HUMAN/tr|A4D210|A4D210_HUMAN/tr|B4DV79|B4DV79_HUMAN/tr|Q59FS8|Q59FS8_HUMAN/tr|Q96G38|Q96G38_HUMAN/tr|B4DXN6|B4DXN6_HUMAN		6.75	0		0	2	MASCOT		T
	P13063_NL,13150	K.FCECDNFNCDR.S	1536.53	-0.00127	2	1	45.19	0	1.21e-05	0|0	sp|P05556|ITB1_HUMAN/tr|H7C4N8|H7C4N8_HUMAN		4.03	0		0	2	MASCOT		T
	P13063_NL,14013	K.FCNVDDDELR.E	1282.54	0.00016	2	1	80.23	0	2.71e-07	0|0	sp|Q86VP6|CAND1_HUMAN/tr|A8K8U1|A8K8U1_HUMAN/tr|H0YH27|H0YH27_HUMAN		3.84	0		0	2	MASCOT		T
	P13063_NL,28944	K.FDLNSPWEAFPVYR.Q	1740.84	0.00164	2	1	54.77	0	0.000431	0|0	sp|O75489|NDUS3_HUMAN/tr|Q9UF24|Q9UF24_HUMAN/tr|Q53FM7|Q53FM7_HUMAN		4.37	0		0	2	MASCOT		T
	P13063_NL,20047	K.FDPYEHEALFHTPVEGK.E	2015.95	-0.00661	4	1	31.78	0	0.0679	0|0	sp|Q9HAV7|GRPE1_HUMAN/tr|B4DWV5|B4DWV5_HUMAN		4.8	0		0	2	MASCOT		T
	P13063_NL,20192	K.FDTGNLCM*VTGGANLGR.I	1798.82	0.00128	2	1	74.67	0	2.51e-06	0|0	sp|P62701|RS4X_HUMAN/tr|B2R491|B2R491_HUMAN/tr|Q96IR1|Q96IR1_HUMAN/tr|Q53HV1|Q53HV1_HUMAN		5.83	0	15.994919 Oxidation (M)	0	2	MASCOT		T
	P13063_NL,22265	K.FDTGNLCMVTGGANLGR.I	1782.83	-0.00322	2	1	52.76	0	0.000521	0|0	sp|P62701|RS4X_HUMAN/tr|B2R491|B2R491_HUMAN/tr|Q96IR1|Q96IR1_HUMAN/tr|Q53HV1|Q53HV1_HUMAN		5.83	0		0	2	MASCOT		T
	P13063_NL,14398	K.FDTQYPYGEK.Q	1247.56	-0.00329	2	1	47.78	0	0.000963	0|0	sp|P30040|ERP29_HUMAN/tr|F8W1G0|F8W1G0_HUMAN		4.37	0		0	2	MASCOT		T
	P13063_NL,20018	K.FEEHVQSVDIAAFNK.I	1733.85	-0.00048	3	1	34.83	0	0.0476	0|0	sp|P29692|EF1D_HUMAN/tr|E9PBQ9|E9PBQ9_HUMAN/tr|Q9BW34|Q9BW34_HUMAN/tr|B2RAR6|B2RAR6_HUMAN/tr|E9PQZ1|E9PQZ1_HUMAN/tr|D3DWK1|D3DWK1_HUMAN/tr|E9PRY8|E9PRY8_HUMAN/tr|B4DDU4|B4DDU4_HUMAN/tr|H0YE72|H0YE72_HUMAN		4.65	0		0	2	MASCOT		T
	P13063_NL,20037	K.FEEHVQSVDIAAFNK.I	1733.85	-0.00251	2	1	61.07	0	0.000118	0|0	sp|P29692|EF1D_HUMAN/tr|E9PBQ9|E9PBQ9_HUMAN/tr|Q9BW34|Q9BW34_HUMAN/tr|B2RAR6|B2RAR6_HUMAN/tr|E9PQZ1|E9PQZ1_HUMAN/tr|D3DWK1|D3DWK1_HUMAN/tr|E9PRY8|E9PRY8_HUMAN/tr|B4DDU4|B4DDU4_HUMAN/tr|H0YE72|H0YE72_HUMAN		4.65	0		0	2	MASCOT		T
	P13063_NL,20172	K.FEEHVQSVDIAAFNK.I	1733.85	-0.00129	3	1	41.04	0	0.0118	0|0	sp|P29692|EF1D_HUMAN/tr|E9PBQ9|E9PBQ9_HUMAN/tr|Q9BW34|Q9BW34_HUMAN/tr|B2RAR6|B2RAR6_HUMAN/tr|E9PQZ1|E9PQZ1_HUMAN/tr|D3DWK1|D3DWK1_HUMAN/tr|E9PRY8|E9PRY8_HUMAN/tr|B4DDU4|B4DDU4_HUMAN/tr|H0YE72|H0YE72_HUMAN		4.65	0		0	2	MASCOT		T
	P13063_NL,22718	K.FEELNM*DLFR.S	1329.61	0.00114	2	1	44.81	0	0.0024	0|0	sp|P11021|GRP78_HUMAN		4.14	0	15.994919 Oxidation (M)	0	2	MASCOT		T
	P13063_NL,26246	K.FEELNMDLFR.S	1313.62	-0.00174	2	1	49.66	0	0.000979	0|0	sp|P11021|GRP78_HUMAN		4.14	0		0	2	MASCOT		T
	P13063_NL,26361	K.FEELNMDLFR.S	1313.62	-0.001	2	1	51.54	0	0.000648	0|0	sp|P11021|GRP78_HUMAN		4.14	0		0	2	MASCOT		T
	P13063_NL,26377	K.FEELNMDLFR.S	1313.62	-0.00092	2	1	67.05	0	1.84e-05	0|0	sp|P11021|GRP78_HUMAN		4.14	0		0	2	MASCOT		T
	P13063_NL,6457	K.FEETTADGR.K	1025.45	0.00016	2	1	50.4	0	0.000505	0|0	sp|Q01469|FABP5_HUMAN/tr|E7DVW5|E7DVW5_HUMAN/tr|I6L8B7|I6L8B7_HUMAN		4.14	0		0	2	MASCOT		T
	P13063_NL,14126	K.FENWGACDGGTGTK.V	1499.62	-0.00167	2	1	73.12	0	6.87e-07	0|0	sp|P21741|MK_HUMAN/tr|Q2LEK4|Q2LEK4_HUMAN/tr|E9PPJ5|E9PPJ5_HUMAN/tr|E9PLM6|E9PLM6_HUMAN		4.37	0		0	2	MASCOT		T
	P13063_NL,26989	K.FEVGDIMLIR.D	1192.64	0.00092	2	1	42.73	0	0.00829	0|0	sp|P00491|PNPH_HUMAN/tr|Q8N7G1|Q8N7G1_HUMAN/tr|G3V308|G3V308_HUMAN/tr|G3V5M2|G3V5M2_HUMAN/tr|G3V393|G3V393_HUMAN		4.37	0		0	2	MASCOT		T
	P13063_NL,14888	K.FEVIEKPQA.-	1060.57	-0.00083	2	1	45.6	0	0.00556	0|0	sp|P18859|ATP5J_HUMAN/tr|Q6IB54|Q6IB54_HUMAN/tr|J3KQ83|J3KQ83_HUMAN/tr|Q6NZ59|Q6NZ59_HUMAN		4.53	0		0	2	MASCOT		T
	P13063_NL,10794	K.FGAVEGAVAK.Y	948.515	-0.0008	2	1	60.84	0	0.000139	0|0	sp|Q9H7Z7|PGES2_HUMAN/tr|A6NHH0|A6NHH0_HUMAN/tr|H7C5L1|H7C5L1_HUMAN/tr|B3KPZ2|B3KPZ2_HUMAN		6	0		0	2	MASCOT		T
	P13063_NL,14987	K.FGDPVVQSDMK.H	1222.58	0.00032	2	1	68.66	0	1.46e-05	0|0	sp|P08107|HSP71_HUMAN/tr|A8K5I0|A8K5I0_HUMAN/tr|B4DNT8|B4DNT8_HUMAN/tr|Q59EJ3|Q59EJ3_HUMAN/tr|B4E388|B4E388_HUMAN/tr|B4DFN9|B4DFN9_HUMAN/tr|B4DNX1|B4DNX1_HUMAN		4.21	0		0	2	MASCOT		T
	P13063_NL,15468	K.FGPALSVK.V	818.477	8e-05	2	1	45.13	0	0.00464	0|0	sp|P11940|PABP1_HUMAN/sp|Q9H361|PABP3_HUMAN/tr|Q5VX58|Q5VX58_HUMAN/tr|H0YBN4|H0YBN4_HUMAN/tr|H0YBQ4|H0YBQ4_HUMAN/tr|H3BPI5|H3BPI5_HUMAN/tr|H3BNY3|H3BNY3_HUMAN/tr|H0YAP2|H0YAP2_HUMAN/tr|E7EQV3|E7EQV3_HUMAN/tr|Q3ZCS4|Q3ZCS4_HUMAN/tr|B4DZW4|B4DZW4_HUMAN/tr|E7ERJ7|E7ERJ7_HUMAN/tr|B4DQX0|B4DQX0_HUMAN/tr|Q2VIP3|Q2VIP3_HUMAN		8.75	0		0	2	MASCOT		T
	P13063_NL,33398	K.FGVEQDVDMVFASFIR.K	1859.9	-0.00191	3	1	66.49	0	3e-05	0|0	sp|P14618|KPYM_HUMAN/tr|Q504U3|Q504U3_HUMAN/tr|H3BTN5|H3BTN5_HUMAN/tr|H3BSU3|H3BSU3_HUMAN/tr|H3BQ34|H3BQ34_HUMAN/tr|B4DRT3|B4DRT3_HUMAN/tr|B4DNK4|B4DNK4_HUMAN/tr|Q8WUW7|Q8WUW7_HUMAN		4.03	0		0	2	MASCOT		T
	P13063_NL,24032	K.FGYVDFESAEDLEK.A	1648.74	0.00614	2	1	57.87	0	7.46e-05	0|0	sp|P19338|NUCL_HUMAN/tr|B3KM80|B3KM80_HUMAN/tr|Q6ZS99|Q6ZS99_HUMAN/tr|B3KTP9|B3KTP9_HUMAN		3.83	0		0	2	MASCOT		T
	P13063_NL,24174	K.FGYVDFESAEDLEK.A	1648.74	0.00138	2	1	68.34	0	6.93e-06	0|0	sp|P19338|NUCL_HUMAN/tr|B3KM80|B3KM80_HUMAN/tr|Q6ZS99|Q6ZS99_HUMAN/tr|B3KTP9|B3KTP9_HUMAN		3.83	0		0	2	MASCOT		T
	P13063_NL,8714	K.FHPIQGHR.V	991.522	0.00021	3	1	26.91	0	0.338	0|0	sp|Q13151|ROA0_HUMAN		9.76	0		0	2	MASCOT		T
	P13063_NL,23659	K.FITHAPPGEFNEVFNDVR.L	2089.01	0.00244	3	1	23.3	0	0.556	0|0	sp|P52907|CAZA1_HUMAN/tr|A8K0T9|A8K0T9_HUMAN		4.65	0		0	2	MASCOT		T
	P13063_NL,16043	K.FLDDLGNAK.S	992.505	-0.00054	2	1	46.3	0	0.00362	0|0	sp|O95816|BAG2_HUMAN/tr|B4DXE2|B4DXE2_HUMAN/tr|A2A296|A2A296_HUMAN/tr|B3KN59|B3KN59_HUMAN/tr|B3KM36|B3KM36_HUMAN		4.21	0		0	2	MASCOT		T
	P13063_NL,20540	K.FLDGIYVSEK.G	1170.6	0.00188	2	1	44.53	0	0.00361	0|0	sp|P32969|RL9_HUMAN/tr|Q53Z07|Q53Z07_HUMAN/tr|D6RAN4|D6RAN4_HUMAN/tr|H0Y9V9|H0Y9V9_HUMAN/tr|H0Y9R4|H0Y9R4_HUMAN/tr|Q2NKY6|Q2NKY6_HUMAN		4.37	0		0	2	MASCOT		T
	P13063_NL,17105	K.FMDQHPEMDFSK.A	1511.63	-3e-05	3	1	21.38	0	0.147	0|0	sp|Q9Y266|NUDC_HUMAN		4.54	0		0	2	MASCOT		T
	P13063_NL,20444	K.FNALFAQGNYSEAAK.V	1630.79	-0.00106	2	1	75.92	0	2.81e-06	0|0	sp|Q00610|CLH1_HUMAN		6	0		0	2	MASCOT		T
	P13063_NL,21427	K.FNLTGLNEQVPHYR.Q	1687.86	-0.00233	3	1	32.24	0	0.112	0|0	sp|P67870|CSK2B_HUMAN/tr|Q5SRQ6|Q5SRQ6_HUMAN/tr|Q5SRQ3|Q5SRQ3_HUMAN/tr|B4DUJ4|B4DUJ4_HUMAN		6.75	0		0	2	MASCOT		T
	P13063_NL,19034	K.FNVWDTAGQEK.F	1294.61	0.00104	2	1	47.76	0	0.00166	0|0	sp|P62826|RAN_HUMAN/tr|A8K3Z8|A8K3Z8_HUMAN/tr|B5MDF5|B5MDF5_HUMAN/tr|H0YFC6|H0YFC6_HUMAN/tr|F5H018|F5H018_HUMAN/tr|J3KQE5|J3KQE5_HUMAN		4.37	0		0	2	MASCOT		T
	P13063_NL,19184	K.FNVWDTAGQEK.F	1294.61	0.0014	2	1	60.76	0	8.19e-05	0|0	sp|P62826|RAN_HUMAN/tr|A8K3Z8|A8K3Z8_HUMAN/tr|B5MDF5|B5MDF5_HUMAN/tr|H0YFC6|H0YFC6_HUMAN/tr|F5H018|F5H018_HUMAN/tr|J3KQE5|J3KQE5_HUMAN		4.37	0		0	2	MASCOT		T
	P13063_NL,12993	K.FPLTTESAM*K.K	1140.56	-0.0014	2	1	53.89	0	0.000451	0|0	sp|P62750|RL23A_HUMAN/tr|A8MUS3|A8MUS3_HUMAN/tr|H7BY10|H7BY10_HUMAN/tr|K7ERT8|K7ERT8_HUMAN/tr|K7EJV9|K7EJV9_HUMAN		6	0	15.994919 Oxidation (M)	0	2	MASCOT		T
	P13063_NL,13166	K.FPLTTESAM*K.K	1140.56	-0.00073	2	1	51.29	0	0.000821	0|0	sp|P62750|RL23A_HUMAN/tr|A8MUS3|A8MUS3_HUMAN/tr|H7BY10|H7BY10_HUMAN/tr|K7ERT8|K7ERT8_HUMAN/tr|K7EJV9|K7EJV9_HUMAN		6	0	15.994919 Oxidation (M)	0	2	MASCOT		T
	P13063_NL,16637	K.FPLTTESAMK.K	1124.57	-0.00043	2	1	58.65	0	0.000165	0|0	sp|P62750|RL23A_HUMAN/tr|A8MUS3|A8MUS3_HUMAN/tr|H7BY10|H7BY10_HUMAN/tr|K7ERT8|K7ERT8_HUMAN/tr|K7EJV9|K7EJV9_HUMAN		6	0		0	2	MASCOT		T
	P13063_NL,16827	K.FPLTTESAMK.K	1124.57	-0.00219	2	1	54.36	0	0.000409	0|0	sp|P62750|RL23A_HUMAN/tr|A8MUS3|A8MUS3_HUMAN/tr|H7BY10|H7BY10_HUMAN/tr|K7ERT8|K7ERT8_HUMAN/tr|K7EJV9|K7EJV9_HUMAN		6	0		0	2	MASCOT		T
	P13063_NL,17005	K.FPLTTESAMK.K	1124.57	-0.00145	2	1	51.41	0	0.000808	0|0	sp|P62750|RL23A_HUMAN/tr|A8MUS3|A8MUS3_HUMAN/tr|H7BY10|H7BY10_HUMAN/tr|K7ERT8|K7ERT8_HUMAN/tr|K7EJV9|K7EJV9_HUMAN		6	0		0	2	MASCOT		T
	P13063_NL,19789	K.FPSLLTHNENMVAK.V	1600.82	0.00097	3	1	28.65	0	0.201	0|0	sp|P62906|RL10A_HUMAN/tr|Q1JQ76|Q1JQ76_HUMAN		6.75	0		0	2	MASCOT		T
	P13063_NL,19929	K.FPSLLTHNENMVAK.V	1600.82	-0.00146	3	1	28.79	0	0.205	0|0	sp|P62906|RL10A_HUMAN/tr|Q1JQ76|Q1JQ76_HUMAN		6.75	0		0	2	MASCOT		T
	P13063_NL,23823	K.FQDGDLTLYQSNTILR.H	1883.95	-0.00828	2	1	54.82	0	0.000523	0|0	sp|P09211|GSTP1_HUMAN/tr|A8MX94|A8MX94_HUMAN		4.21	0		0	2	MASCOT		T
	P13063_NL,14561	K.FSASGELGNGNIK.L	1293.64	-0.00463	2	1	73.54	0	7.69e-06	0|0	sp|P12004|PCNA_HUMAN/tr|Q6FI35|Q6FI35_HUMAN/tr|Q6FHF5|Q6FHF5_HUMAN		6	0		0	2	MASCOT		T
	P13063_NL,11193	K.FSGDLDDQTCR.E	1313.54	0.00055	2	1	50.52	0	0.000112	0|0	sp|P05455|LA_HUMAN/tr|Q14730|Q14730_HUMAN/tr|E9PFH8|E9PFH8_HUMAN/tr|B5BUB5|B5BUB5_HUMAN		3.93	0		0	2	MASCOT		T
	P13063_NL,8471	K.FSPGAPGGSGSQPNQK.L	1515.72	-0.00023	2	1	49.14	0	0.00137	0|0	sp|Q15942|ZYX_HUMAN/tr|B4DQR8|B4DQR8_HUMAN/tr|B4DQX7|B4DQX7_HUMAN/tr|Q96AF9|Q96AF9_HUMAN/tr|H0Y2Y8|H0Y2Y8_HUMAN/tr|B4DY85|B4DY85_HUMAN/tr|Q28617|Q28617_HUMAN/tr|Q9BUS0|Q9BUS0_HUMAN/tr|H7C3D3|H7C3D3_HUMAN		8.75	0		0	2	MASCOT		T
	P13063_NL,28934	K.FSQLAEAYEVLSDEVK.R	1827.9	-0.00328	2	1	57.81	0	0.000237	0|0	sp|Q96EY1|DNJA3_HUMAN/tr|Q53G26|Q53G26_HUMAN/tr|Q59E88|Q59E88_HUMAN/tr|B3KM81|B3KM81_HUMAN		4	0		0	2	MASCOT		T
	P13063_NL,29065	K.FSQLAEAYEVLSDEVK.R	1827.9	-4e-05	2	1	63.36	0	6.44e-05	0|0	sp|Q96EY1|DNJA3_HUMAN/tr|Q53G26|Q53G26_HUMAN/tr|Q59E88|Q59E88_HUMAN/tr|B3KM81|B3KM81_HUMAN		4	0		0	2	MASCOT		T
	P13063_NL,4547	K.FSSQQAATK.Q	967.484	-4e-05	2	1	46.75	0	0.00234	0|0	sp|O75475|PSIP1_HUMAN/tr|Q05CM9|Q05CM9_HUMAN		8.75	0		0	2	MASCOT		T
	P13063_NL,17480	K.FSVCVLGDQQHCDEAK.A	1892.83	-0.00102	3	1	55.51	0	0.000109	0|0	sp|P62906|RL10A_HUMAN/tr|Q1JQ76|Q1JQ76_HUMAN		4.54	0		0	2	MASCOT		T
	P13063_NL,22959	K.FTAGDFSTTVIQNVNK.A	1741.88	-0.00684	2	1	50.72	0	0.00117	0|0	sp|Q9Y5K8|VATD_HUMAN/tr|H0YJ55|H0YJ55_HUMAN/tr|Q9NW63|Q9NW63_HUMAN/tr|G3V2S6|G3V2S6_HUMAN/tr|H0YJS0|H0YJS0_HUMAN/tr|G3V559|G3V559_HUMAN/tr|Q9H3H0|Q9H3H0_HUMAN		5.84	0		0	2	MASCOT		T
	P13063_NL,30957	K.FTLDCTHPVEDGIMDAANFEQFLQER.I	3083.39	-0.00326	3	1	82.93	0	2.44e-07	0|0	sp|P35268|RL22_HUMAN/tr|Q7Z4W8|Q7Z4W8_HUMAN		4.01	0		0	2	MASCOT		T
	P13063_NL,31278	K.FTLDCTHPVEDGIMDAANFEQFLQER.I	3083.39	-0.00347	3	1	20.68	0	0.409	0|0	sp|P35268|RL22_HUMAN/tr|Q7Z4W8|Q7Z4W8_HUMAN		4.01	0		0	2	MASCOT		T
	P13063_NL,25549	K.FVDGLMIHSGDPVNYYVDTAVR.H	2468.19	-0.00397	3	1	66.19	0	3.26e-05	0|0	sp|P23396|RS3_HUMAN/tr|E9PL09|E9PL09_HUMAN/tr|Q9NQS8|Q9NQS8_HUMAN/tr|E9PSF4|E9PSF4_HUMAN/tr|Q53G83|Q53G83_HUMAN/tr|A7E2S3|A7E2S3_HUMAN/tr|J3KN86|J3KN86_HUMAN/tr|H0YEU2|H0YEU2_HUMAN		4.41	0		0	2	MASCOT		T
	P13063_NL,14365	K.FVIKPIDK.K	959.592	-0.00454	3	1	30.8	0	0.0434	0|0	sp|P15311|EZRI_HUMAN/sp|P26038|MOES_HUMAN/sp|P35241|RADI_HUMAN/tr|A7YIJ8|A7YIJ8_HUMAN/tr|Q6PJT4|Q6PJT4_HUMAN/tr|B0YJ88|B0YJ88_HUMAN/tr|Q6NUR7|Q6NUR7_HUMAN/tr|B2R6J2|B2R6J2_HUMAN/tr|F5H1A7|F5H1A7_HUMAN/tr|E7EQR4|E7EQR4_HUMAN/tr|J7M2B1|J7M2B1_HUMAN/tr|Q9UJZ6|Q9UJZ6_HUMAN/tr|Q9UJZ2|Q9UJZ2_HUMAN/tr|B7Z5V2|B7Z5V2_HUMAN/tr|Q9UJU1|Q9UJU1_HUMAN/tr|Q6PKD3|Q6PKD3_HUMAN/tr|Q9UK20|Q9UK20_HUMAN/tr|B7Z437|B7Z4…		8.59	0		0	2	MASCOT		T
	P13063_NL,25217	K.FVVDLSDQVAPTDIEEGMR.V	2121.02	-0.00191	2	1	50.05	0	0.00162	0|0	sp|P35998|PRS7_HUMAN/tr|B7Z571|B7Z571_HUMAN/tr|Q75L23|Q75L23_HUMAN		3.77	0		0	2	MASCOT		T
	P13063_NL,19353	K.FYVHNDIFR.Y	1210.6	-0.00032	3	1	27.29	0	0.26	0|0	sp|Q13283|G3BP1_HUMAN/tr|Q5U0Q1|Q5U0Q1_HUMAN/tr|Q53HH4|Q53HH4_HUMAN/tr|E5RIZ6|E5RIZ6_HUMAN/tr|Q6FI03|Q6FI03_HUMAN/tr|Q32P45|Q32P45_HUMAN		6.74	0		0	2	MASCOT		T
	P13063_NL,19510	K.FYVHNDIFR.Y	1210.6	-0.00194	3	1	31.21	0	0.102	0|0	sp|Q13283|G3BP1_HUMAN/tr|Q5U0Q1|Q5U0Q1_HUMAN/tr|Q53HH4|Q53HH4_HUMAN/tr|E5RIZ6|E5RIZ6_HUMAN/tr|Q6FI03|Q6FI03_HUMAN/tr|Q32P45|Q32P45_HUMAN		6.74	0		0	2	MASCOT		T
	P13063_NL,18336	K.FYVHNDMFR.Y	1228.56	0.00146	3	1	32.62	0	0.0315	0|0	sp|Q9UN86|G3BP2_HUMAN/tr|D6RAC7|D6RAC7_HUMAN/tr|D6RB17|D6RB17_HUMAN/tr|A8K6V7|A8K6V7_HUMAN		6.74	0		0	2	MASCOT		T
	P13063_NL,24143	K.GADFLVTEVENGGSLGSK.K ! -.GADFLVTEVENGGSLGSK.K	1779.88	0.00354	2	1	60.74	0	0.000134	0|0	sp|P14618|KPYM_HUMAN/tr|H3BTN5|H3BTN5_HUMAN/tr|H3BQ34|H3BQ34_HUMAN/tr|B4DRT3|B4DRT3_HUMAN/tr|B4DNK4|B4DNK4_HUMAN ! tr|Q8WUW7|Q8WUW7_HUMAN		4.14	0		0	2	MASCOT		T
	P13063_NL,13826	K.GAEAANVTGPDGVPVEGSR.Y	1782.86	-0.00283	2	1	68.03	0	2.32e-05	0|0	sp|P16989|DBPA_HUMAN/tr|Q96GD7|Q96GD7_HUMAN/tr|Q59EB5|Q59EB5_HUMAN		4.14	0		0	2	MASCOT		T
	P13063_NL,14003	K.GAEAANVTGPDGVPVEGSR.Y	1782.86	-0.00167	2	1	72.9	0	7.38e-06	0|0	sp|P16989|DBPA_HUMAN/tr|Q96GD7|Q96GD7_HUMAN/tr|Q59EB5|Q59EB5_HUMAN		4.14	0		0	2	MASCOT		T
	P13063_NL,11992	K.GAEAANVTGPGGVPVQGSK.Y	1695.87	0.00341	2	1	48.96	0	0.00247	0|0	sp|P67809|YBOX1_HUMAN/tr|Q6PKI6|Q6PKI6_HUMAN/tr|Q7KZ24|Q7KZ24_HUMAN/tr|H0Y449|H0Y449_HUMAN/tr|Q05D43|Q05D43_HUMAN		6	0		0	2	MASCOT		T
	P13063_NL,12165	K.GAEAANVTGPGGVPVQGSK.Y	1695.87	0.00021	2	1	106.47	0	4.31e-09	0|0	sp|P67809|YBOX1_HUMAN/tr|Q6PKI6|Q6PKI6_HUMAN/tr|Q7KZ24|Q7KZ24_HUMAN/tr|H0Y449|H0Y449_HUMAN/tr|Q05D43|Q05D43_HUMAN		6	0		0	2	MASCOT		T
	P13063_NL,12898	K.GAIDHYVTPVK.A	1199.64	0.00092	2	1	53.81	0	0.000605	0|0	sp|Q9NX20|RM16_HUMAN/tr|E9PI14|E9PI14_HUMAN		6.74	0		0	2	MASCOT		T
	P13063_NL,9359	K.GANPVEIR.R	855.468	-0.00017	2	1	42.67	0	0.00413	0|0	sp|P10809|CH60_HUMAN/tr|B7Z712|B7Z712_HUMAN/tr|B9VP19|B9VP19_HUMAN/tr|B3GQS7|B3GQS7_HUMAN/tr|B9VPB4|B9VPB4_HUMAN/tr|E7EXB4|E7EXB4_HUMAN/tr|B7Z4F6|B7Z4F6_HUMAN/tr|E7ESH4|E7ESH4_HUMAN/tr|Q53SE2|Q53SE2_HUMAN/tr|B9VP24|B9VP24_HUMAN		6	0		0	2	MASCOT		T
	P13063_NL,9536	K.GANPVEIR.R	855.468	0.00015	2	1	47.7	0	0.0013	0|0	sp|P10809|CH60_HUMAN/tr|B7Z712|B7Z712_HUMAN/tr|B9VP19|B9VP19_HUMAN/tr|B3GQS7|B3GQS7_HUMAN/tr|B9VPB4|B9VPB4_HUMAN/tr|E7EXB4|E7EXB4_HUMAN/tr|B7Z4F6|B7Z4F6_HUMAN/tr|E7ESH4|E7ESH4_HUMAN/tr|Q53SE2|Q53SE2_HUMAN/tr|B9VP24|B9VP24_HUMAN		6	0		0	2	MASCOT		T
	P13063_NL,13835	K.GAVDGGLSIPHSTK.R	1338.7	-0.00045	2	1	71.08	0	1.18e-05	0|0	sp|P46777|RL5_HUMAN/tr|A2RUM7|A2RUM7_HUMAN/tr|B3KTM6|B3KTM6_HUMAN/tr|Q59GX9|Q59GX9_HUMAN		6.74	0		0	2	MASCOT		T
	P13063_NL,23827	K.GAVVGIDLGTTNSCVAVMEGK.Q ! K.GAVVGIDLGTTNSCVAVMEGK.R	2078.03	-0.00243	2	1	131.86	0	9.29e-12	0|0	sp|P38646|GRP75_HUMAN/tr|B7Z4V2|B7Z4V2_HUMAN ! tr|Q8N1C8|Q8N1C8_HUMAN		4.37	0		0	2	MASCOT		T
	P13063_NL,23960	K.GAVVGIDLGTTNSCVAVMEGK.Q ! K.GAVVGIDLGTTNSCVAVMEGK.R	2078.03	-0.00225	2	1	168.39	0	2.07e-15	0|0	sp|P38646|GRP75_HUMAN/tr|B7Z4V2|B7Z4V2_HUMAN ! tr|Q8N1C8|Q8N1C8_HUMAN		4.37	0		0	2	MASCOT		T
	P13063_NL,24117	K.GAVVGIDLGTTNSCVAVMEGK.Q ! K.GAVVGIDLGTTNSCVAVMEGK.R	2078.03	-0.00353	2	1	41.67	0	0.0102	0|0	sp|P38646|GRP75_HUMAN/tr|B7Z4V2|B7Z4V2_HUMAN ! tr|Q8N1C8|Q8N1C8_HUMAN		4.37	0		0	2	MASCOT		T
	P13063_NL,24514	K.GAVVGIDLGTTNSCVAVMEGK.Q ! K.GAVVGIDLGTTNSCVAVMEGK.R	2078.03	-0.00153	2	1	65.31	0	4.25e-05	0|0	sp|P38646|GRP75_HUMAN/tr|B7Z4V2|B7Z4V2_HUMAN ! tr|Q8N1C8|Q8N1C8_HUMAN		4.37	0		0	2	MASCOT		T
	P13063_NL,16104	K.GAVWGATLNK.D	1016.55	-0.00079	2	1	52.58	0	0.0013	0|0	sp|Q9Y3F4|STRAP_HUMAN/tr|B4DNJ6|B4DNJ6_HUMAN		8.75	0		0	2	MASCOT		T
	P13063_NL,14395	K.GCGTVLLSGPR.K	1116.58	0.0009	2	1	45.51	0	0.00471	0|0	sp|Q07020|RL18_HUMAN/tr|G3V203|G3V203_HUMAN/tr|J3QQ67|J3QQ67_HUMAN/tr|F8VWC5|F8VWC5_HUMAN/tr|Q0QEW2|Q0QEW2_HUMAN/tr|H0YHA7|H0YHA7_HUMAN/tr|F8VUA6|F8VUA6_HUMAN		8.25	0		0	2	MASCOT		T
	P13063_NL,11479	K.GDATVSYEDPPTAK.A	1450.67	0.00049	2	1	65.87	0	1.97e-05	0|0	sp|Q01844|EWS_HUMAN/tr|B0QYK0|B0QYK0_HUMAN/tr|C9JGE3|C9JGE3_HUMAN/tr|B0QYK1|B0QYK1_HUMAN/tr|Q96MN4|Q96MN4_HUMAN/tr|H7BY36|H7BY36_HUMAN		4.03	0		0	2	MASCOT		T
	P13063_NL,15413	K.GDSHLNVQVSNFK.S	1444.72	-0.00456	3	1	30.21	0	0.157	0|0	sp|Q86UE4|LYRIC_HUMAN/tr|E5RJU9|E5RJU9_HUMAN		6.74	0		0	2	MASCOT		T
	P13063_NL,25697	K.GDVAEGDLIEHFSQFGTVEK.A	2178.03	-2e-05	3	1	42.1	0	0.00854	0|0	sp|Q13151|ROA0_HUMAN		4.17	0		0	2	MASCOT		T
	P13063_NL,13418	K.GDVENIEVVQK.M	1229.64	0.002	2	1	46.68	0	0.00344	0|0	sp|P42704|LPPRC_HUMAN/tr|E5KNY5|E5KNY5_HUMAN/tr|B4DSR0|B4DSR0_HUMAN		4.14	0		0	2	MASCOT		T
	P13063_NL,18253	K.GDVTITNDGATILK.Q	1417.75	-0.00016	2	1	58.08	0	0.000271	0|0	sp|P50991|TCPD_HUMAN/tr|B7Z9L0|B7Z9L0_HUMAN/tr|A8K3C3|A8K3C3_HUMAN/tr|B7Z2Z8|B7Z2Z8_HUMAN		4.21	0		0	2	MASCOT		T
	P13063_NL,14405	K.GEATVSFDDPPSAK.A	1420.66	-0.00483	2	1	78.28	0	1.98e-06	0|0	sp|P35637|FUS_HUMAN/sp|Q92804|RBP56_HUMAN/tr|Q86X94|Q86X94_HUMAN/tr|Q6IBQ5|Q6IBQ5_HUMAN/tr|H3BPE7|H3BPE7_HUMAN/tr|Q8TBR3|Q8TBR3_HUMAN/tr|A8K4H1|A8K4H1_HUMAN/tr|Q70T18|Q70T18_HUMAN/tr|Q13344|Q13344_HUMAN/tr|K7EPT6|K7EPT6_HUMAN/tr|Q59H57|Q59H57_HUMAN/tr|B4E312|B4E312_HUMAN/tr|B4DR70|B4DR70_HUMAN		4.03	0		0	2	MASCOT		T
	P13063_NL,14199	K.GEFTIETEGK.T	1110.53	-0.00216	2	1	54.34	0	0.000333	0|0	sp|P41250|SYG_HUMAN/tr|H7C443|H7C443_HUMAN		4.25	0		0	2	MASCOT		T
	P13063_NL,12215	K.GEFVTTVQQR.G	1164.6	-0.00026	2	1	46.41	0	0.00357	0|0	sp|P40925|MDHC_HUMAN/tr|F5H098|F5H098_HUMAN/tr|B7Z3I7|B7Z3I7_HUMAN/tr|B9A041|B9A041_HUMAN/tr|B8ZZ51|B8ZZ51_HUMAN		6	0		0	2	MASCOT		T
	P13063_NL,6698	K.GEGALPTGK.S	829.441	-0.00018	2	1	42.52	0	0.00576	0|0	sp|Q86UE4|LYRIC_HUMAN/tr|E5RJU9|E5RJU9_HUMAN/tr|H0YBJ8|H0YBJ8_HUMAN		6	0		0	2	MASCOT		T
	P13063_NL,17270	K.GEGPEVDVNLPK.A	1253.64	-0.00242	2	1	42.74	0	0.00765	0|0	sp|Q09666|AHNK_HUMAN/tr|Q8N274|Q8N274_HUMAN/tr|Q6ZQN2|Q6ZQN2_HUMAN		4.14	0		0	2	MASCOT		T
	P13063_NL,15893	K.GENVSTTEVEGTLSR.L	1578.76	-0.00169	2	1	54.49	0	0.000467	0|0	sp|Q6P1M0|S27A4_HUMAN/tr|Q96G53|Q96G53_HUMAN/tr|Q9BTA1|Q9BTA1_HUMAN/tr|B3KNH1|B3KNH1_HUMAN		4.25	0		0	2	MASCOT		T
	P13063_NL,10866	K.GEPAAAAAPEAGASPVEK.E	1622.8	0.00012	2	1	53.76	0	0.00172	0|0	sp|P29966|MARCS_HUMAN/tr|Q6NVI1|Q6NVI1_HUMAN		4.25	0		0	2	MASCOT		T
	P13063_NL,23408	K.GFGFVDFNSEEDAK.A	1561.68	-0.00068	2	1	53.67	0	0.000157	0|0	sp|P19338|NUCL_HUMAN/tr|Q9BQ02|Q9BQ02_HUMAN/tr|B3KM80|B3KM80_HUMAN/tr|H7BY16|H7BY16_HUMAN/tr|Q6ZS99|Q6ZS99_HUMAN/tr|B3KTP9|B3KTP9_HUMAN		3.92	0		0	2	MASCOT		T
	P13063_NL,23567	K.GFGFVDFNSEEDAK.A	1561.68	0.00024	2	1	76.83	0	7.57e-07	0|0	sp|P19338|NUCL_HUMAN/tr|Q9BQ02|Q9BQ02_HUMAN/tr|B3KM80|B3KM80_HUMAN/tr|H7BY16|H7BY16_HUMAN/tr|Q6ZS99|Q6ZS99_HUMAN/tr|B3KTP9|B3KTP9_HUMAN		3.92	0		0	2	MASCOT		T
	P13063_NL,16906	K.GFTAAGVLAAHK.I	1142.63	-0.00153	3	1	26.59	0	0.342	0|0	sp|P32322|P5CR1_HUMAN/tr|B4DMU0|B4DMU0_HUMAN/tr|E2QRB3|E2QRB3_HUMAN/tr|J3QL32|J3QL32_HUMAN/tr|J3QKT3|J3QKT3_HUMAN/tr|J3QR88|J3QR88_HUMAN/tr|J3QRZ0|J3QRZ0_HUMAN/tr|J3KQ22|J3KQ22_HUMAN/tr|J3KTA8|J3KTA8_HUMAN/tr|E7D7X9|E7D7X9_HUMAN/tr|B7Z8T1|B7Z8T1_HUMAN/tr|J3QLK9|J3QLK9_HUMAN/tr|E7D7Y0|E7D7Y0_HUMAN/tr|J3QL23|J3QL23_HUMAN/tr|J3QL24|J3QL24_HUMAN		8.76	0		0	2	MASCOT		T
	P13063_NL,16717	K.GFVPSPTSQPGGHESLVDR.W	1966.96	-0.00331	3	1	21.61	0	0.918	0|0	sp|P26640|SYVC_HUMAN/tr|B0V043|B0V043_HUMAN/tr|E7EVJ6|E7EVJ6_HUMAN/tr|A2BEY0|A2BEY0_HUMAN/tr|B4DT32|B4DT32_HUMAN/tr|H0Y4A6|H0Y4A6_HUMAN		5.32	0		0	2	MASCOT		T
	P13063_NL,12361	K.GGGGGGPGEGFDVAK.T	1261.58	0.00221	2	1	61.31	0	5.28e-05	0|0	sp|Q9Y295|DRG1_HUMAN		4.37	0		0	2	MASCOT		T
	P13063_NL,14346	K.GGGHVAQIYAIR.Q	1241.67	-0.00696	3	1	46.92	0	0.00212	0|0	sp|P62249|RS16_HUMAN		8.75	0		0	2	MASCOT		T
	P13063_NL,6410	K.GGGSVCPVCR.Q	1048.47	-0.00125	2	1	71.72	0	2.74e-06	0|0	sp|P19474|RO52_HUMAN/tr|F5H012|F5H012_HUMAN		8.07	0		0	2	MASCOT		T
	P13063_NL,6576	K.GGGSVCPVCR.Q	1048.47	-0.00041	2	1	66.31	0	8.5e-06	0|0	sp|P19474|RO52_HUMAN/tr|F5H012|F5H012_HUMAN		8.07	0		0	2	MASCOT		T
	P13063_NL,16682	K.GGKPEPPAMPQPVPTA.-	1573.8	6e-05	2	1	46.63	0	0.00359	0|0	sp|P23396|RS3_HUMAN/tr|E9PL09|E9PL09_HUMAN/tr|Q9NQS8|Q9NQS8_HUMAN/tr|Q53G83|Q53G83_HUMAN/tr|E9PPU1|E9PPU1_HUMAN/tr|J3KN86|J3KN86_HUMAN/tr|H0YEU2|H0YEU2_HUMAN		6	0		0	2	MASCOT		T
	P13063_NL,20474	K.GGLGLILK.R	770.513	-0.00064	2	1	48.36	0	0.000694	0|0	sp|O75832|PSD10_HUMAN/tr|B1AJY7|B1AJY7_HUMAN/tr|B1AJY5|B1AJY5_HUMAN		8.75	0		0	2	MASCOT		T
	P13063_NL,19080	K.GGLVSDAYGEDDFSR.L	1587.69	-0.0037	2	1	73.35	0	2.09e-06	0|0	sp|Q9UHR5|S30BP_HUMAN/tr|J3KRU5|J3KRU5_HUMAN/tr|B7Z4X9|B7Z4X9_HUMAN/tr|F5H478|F5H478_HUMAN/tr|J3QLH3|J3QLH3_HUMAN/tr|J3QQJ0|J3QQJ0_HUMAN/tr|J3KS14|J3KS14_HUMAN		3.84	0		0	2	MASCOT		T
	P13063_NL,14062	K.GHFGPIHCVR.F	1179.58	-0.00029	3	1	39.97	0	0.0141	0|0	sp|Q9Y3F4|STRAP_HUMAN/tr|B4DNJ6|B4DNJ6_HUMAN/tr|B0AZV0|B0AZV0_HUMAN/tr|H0YH33|H0YH33_HUMAN		8.27	0		0	2	MASCOT		T
	P13063_NL,14245	K.GHFGPIHCVR.F	1179.58	-0.00356	3	1	38.26	0	0.0211	0|0	sp|Q9Y3F4|STRAP_HUMAN/tr|B4DNJ6|B4DNJ6_HUMAN/tr|B0AZV0|B0AZV0_HUMAN/tr|H0YH33|H0YH33_HUMAN		8.27	0		0	2	MASCOT		T
	P13063_NL,18149	K.GHFGPINSVAFHPDGK.S	1679.83	-0.00048	3	1	57.05	0	0.000296	0|0	sp|Q13347|EIF3I_HUMAN/tr|Q5U0F4|Q5U0F4_HUMAN/tr|Q9P1D9|Q9P1D9_HUMAN/tr|Q53HU7|Q53HU7_HUMAN		6.92	0		0	2	MASCOT		T
	P13063_NL,18209	K.GHFGPINSVAFHPDGK.S	1679.83	0.00187	4	1	43.59	0	0.00644	0|0	sp|Q13347|EIF3I_HUMAN/tr|Q5U0F4|Q5U0F4_HUMAN/tr|Q9P1D9|Q9P1D9_HUMAN/tr|Q53HU7|Q53HU7_HUMAN		6.92	0		0	2	MASCOT		T
	P13063_NL,18330	K.GHFGPINSVAFHPDGK.S	1679.83	0.0018	3	1	66.07	0	3.64e-05	0|0	sp|Q13347|EIF3I_HUMAN/tr|Q5U0F4|Q5U0F4_HUMAN/tr|Q9P1D9|Q9P1D9_HUMAN/tr|Q53HU7|Q53HU7_HUMAN		6.92	0		0	2	MASCOT		T
	P13063_NL,18503	K.GHFGPINSVAFHPDGK.S	1679.83	6e-05	3	1	23.79	0	0.632	0|0	sp|Q13347|EIF3I_HUMAN/tr|Q5U0F4|Q5U0F4_HUMAN/tr|Q9P1D9|Q9P1D9_HUMAN/tr|Q53HU7|Q53HU7_HUMAN		6.92	0		0	2	MASCOT		T
	P13063_NL,28929	K.GHYTEGAELVDSVLDVVR.K ! -.GHYTEGAELVDSVLDVVR.K	1958.98	-0.00452	3	1	58.46	0	0.000223	0|0	sp|Q13885|TBB2A_HUMAN/sp|Q9BVA1|TBB2B_HUMAN/sp|Q13509|TBB3_HUMAN/sp|P68371|TBB4B_HUMAN/sp|P07437|TBB5_HUMAN/tr|Q5SU16|Q5SU16_HUMAN/tr|F8VYX6|F8VYX6_HUMAN/tr|Q5ST81|Q5ST81_HUMAN/tr|Q5JP53|Q5JP53_HUMAN/tr|A8K854|A8K854_HUMAN/tr|G3V2A3|G3V2A3_HUMAN/tr|E9PBJ4|E9PBJ4_HUMAN/tr|Q3ZCR3|Q3ZCR3_HUMAN/tr|Q53G92|Q53G92_HUMAN/tr|B7ZAK1|B7ZAK1_HUMAN/tr|B2R6L0|B2R6L0_HUMAN/tr|A5D907|A5D907_HUMAN/tr|Q9BV28|Q9BV2…		4.31	0		0	2	MASCOT		T
	P13063_NL,28943	K.GHYTEGAELVDSVLDVVR.K ! -.GHYTEGAELVDSVLDVVR.K	1958.98	-0.0049	2	1	80.86	0	1.3e-06	0|0	sp|Q13885|TBB2A_HUMAN/sp|Q9BVA1|TBB2B_HUMAN/sp|Q13509|TBB3_HUMAN/sp|P68371|TBB4B_HUMAN/sp|P07437|TBB5_HUMAN/tr|Q5SU16|Q5SU16_HUMAN/tr|F8VYX6|F8VYX6_HUMAN/tr|Q5ST81|Q5ST81_HUMAN/tr|Q5JP53|Q5JP53_HUMAN/tr|A8K854|A8K854_HUMAN/tr|G3V2A3|G3V2A3_HUMAN/tr|E9PBJ4|E9PBJ4_HUMAN/tr|Q3ZCR3|Q3ZCR3_HUMAN/tr|Q53G92|Q53G92_HUMAN/tr|B7ZAK1|B7ZAK1_HUMAN/tr|B2R6L0|B2R6L0_HUMAN/tr|A5D907|A5D907_HUMAN/tr|Q9BV28|Q9BV2…		4.31	0		0	2	MASCOT		T
	P13063_NL,29062	K.GHYTEGAELVDSVLDVVR.K ! -.GHYTEGAELVDSVLDVVR.K	1958.98	-0.00131	3	1	36.33	0	0.0374	0|0	sp|Q13885|TBB2A_HUMAN/sp|Q9BVA1|TBB2B_HUMAN/sp|Q13509|TBB3_HUMAN/sp|P68371|TBB4B_HUMAN/sp|P07437|TBB5_HUMAN/tr|Q5SU16|Q5SU16_HUMAN/tr|F8VYX6|F8VYX6_HUMAN/tr|Q5ST81|Q5ST81_HUMAN/tr|Q5JP53|Q5JP53_HUMAN/tr|A8K854|A8K854_HUMAN/tr|G3V2A3|G3V2A3_HUMAN/tr|E9PBJ4|E9PBJ4_HUMAN/tr|Q3ZCR3|Q3ZCR3_HUMAN/tr|Q53G92|Q53G92_HUMAN/tr|B7ZAK1|B7ZAK1_HUMAN/tr|B2R6L0|B2R6L0_HUMAN/tr|A5D907|A5D907_HUMAN/tr|Q9BV28|Q9BV2…		4.31	0		0	2	MASCOT		T
	P13063_NL,29199	K.GHYTEGAELVDSVLDVVR.K ! -.GHYTEGAELVDSVLDVVR.K	1958.98	-0.00218	3	1	32.71	0	0.0881	0|0	sp|Q13885|TBB2A_HUMAN/sp|Q9BVA1|TBB2B_HUMAN/sp|Q13509|TBB3_HUMAN/sp|P68371|TBB4B_HUMAN/sp|P07437|TBB5_HUMAN/tr|Q5SU16|Q5SU16_HUMAN/tr|F8VYX6|F8VYX6_HUMAN/tr|Q5ST81|Q5ST81_HUMAN/tr|Q5JP53|Q5JP53_HUMAN/tr|A8K854|A8K854_HUMAN/tr|G3V2A3|G3V2A3_HUMAN/tr|E9PBJ4|E9PBJ4_HUMAN/tr|Q3ZCR3|Q3ZCR3_HUMAN/tr|Q53G92|Q53G92_HUMAN/tr|B7ZAK1|B7ZAK1_HUMAN/tr|B2R6L0|B2R6L0_HUMAN/tr|A5D907|A5D907_HUMAN/tr|Q9BV28|Q9BV2…		4.31	0		0	2	MASCOT		T
	P13063_NL,29337	K.GHYTEGAELVDSVLDVVR.K ! -.GHYTEGAELVDSVLDVVR.K	1958.98	-0.0005	3	1	22.48	0	0.878	0|0	sp|Q13885|TBB2A_HUMAN/sp|Q9BVA1|TBB2B_HUMAN/sp|Q13509|TBB3_HUMAN/sp|P68371|TBB4B_HUMAN/sp|P07437|TBB5_HUMAN/tr|Q5SU16|Q5SU16_HUMAN/tr|F8VYX6|F8VYX6_HUMAN/tr|Q5ST81|Q5ST81_HUMAN/tr|Q5JP53|Q5JP53_HUMAN/tr|A8K854|A8K854_HUMAN/tr|G3V2A3|G3V2A3_HUMAN/tr|E9PBJ4|E9PBJ4_HUMAN/tr|Q3ZCR3|Q3ZCR3_HUMAN/tr|Q53G92|Q53G92_HUMAN/tr|B7ZAK1|B7ZAK1_HUMAN/tr|B2R6L0|B2R6L0_HUMAN/tr|A5D907|A5D907_HUMAN/tr|Q9BV28|Q9BV2…		4.31	0		0	2	MASCOT		T
	P13063_NL,14825	K.GILAADESTGSIAK.R	1332.7	0.00025	2	1	65.37	0	5.6e-05	0|0	sp|P04075|ALDOA_HUMAN/tr|J3KPS3|J3KPS3_HUMAN/tr|H3BQN4|H3BQN4_HUMAN/tr|H3BPS8|H3BPS8_HUMAN/tr|H3BUH7|H3BUH7_HUMAN		4.37	0		0	2	MASCOT		T
	P13063_NL,15009	K.GILAADESTGSIAK.R	1332.7	0.00041	2	1	78.04	0	3.03e-06	0|0	sp|P04075|ALDOA_HUMAN/tr|J3KPS3|J3KPS3_HUMAN/tr|H3BQN4|H3BQN4_HUMAN/tr|H3BPS8|H3BPS8_HUMAN/tr|H3BUH7|H3BUH7_HUMAN		4.37	0		0	2	MASCOT		T
	P13063_NL,20736	K.GILFVGSGVSGGEEGAR.Y	1591.81	0.00649	2	1	47.8	0	0.00279	0|0	sp|P52209|6PGD_HUMAN/tr|B4DQJ8|B4DQJ8_HUMAN/tr|F5H7U0|F5H7U0_HUMAN/tr|K7EPF6|K7EPF6_HUMAN/tr|B4E2U0|B4E2U0_HUMAN/tr|B4DL86|B4DL86_HUMAN/tr|K7EMN2|K7EMN2_HUMAN/tr|K7EM49|K7EM49_HUMAN		4.53	0		0	2	MASCOT		T
	P13063_NL,17063	K.GINSSNVENQLQATQAAR.K	1900.95	-0.00823	2	1	119.2	0	1.91e-10	0|0	sp|P52292|IMA2_HUMAN/tr|Q6NVW7|Q6NVW7_HUMAN/tr|J3QLL0|J3QLL0_HUMAN/tr|A8K7D9|A8K7D9_HUMAN/tr|Q7Z726|Q7Z726_HUMAN/tr|J3KS65|J3KS65_HUMAN		6	0		0	2	MASCOT		T
	P13063_NL,12775	K.GIPHLVTHDAR.T	1215.66	0.00072	3	1	19.7	0	1.87	0|0	sp|P62701|RS4X_HUMAN/sp|P22090|RS4Y1_HUMAN/sp|Q8TD47|RS4Y2_HUMAN/tr|B2R491|B2R491_HUMAN/tr|Q96IR1|Q96IR1_HUMAN/tr|Q53HV1|Q53HV1_HUMAN/tr|Q496E4|Q496E4_HUMAN/tr|C9JEH7|C9JEH7_HUMAN/tr|Q53HI6|Q53HI6_HUMAN/tr|A4FU11|A4FU11_HUMAN		6.92	0		0	2	MASCOT		T
	P13063_NL,12788	K.GIPHLVTHDAR.T	1215.66	0.00027	4	1	46.79	0	0.00364	0|0	sp|P62701|RS4X_HUMAN/sp|P22090|RS4Y1_HUMAN/sp|Q8TD47|RS4Y2_HUMAN/tr|B2R491|B2R491_HUMAN/tr|Q96IR1|Q96IR1_HUMAN/tr|Q53HV1|Q53HV1_HUMAN/tr|Q496E4|Q496E4_HUMAN/tr|C9JEH7|C9JEH7_HUMAN/tr|Q53HI6|Q53HI6_HUMAN/tr|A4FU11|A4FU11_HUMAN		6.92	0		0	2	MASCOT		T
	P13063_NL,12817	K.GIPHLVTHDAR.T	1215.66	0.00094	2	1	42.4	0	0.0101	0|0	sp|P62701|RS4X_HUMAN/sp|P22090|RS4Y1_HUMAN/sp|Q8TD47|RS4Y2_HUMAN/tr|B2R491|B2R491_HUMAN/tr|Q96IR1|Q96IR1_HUMAN/tr|Q53HV1|Q53HV1_HUMAN/tr|Q496E4|Q496E4_HUMAN/tr|C9JEH7|C9JEH7_HUMAN/tr|Q53HI6|Q53HI6_HUMAN/tr|A4FU11|A4FU11_HUMAN		6.92	0		0	2	MASCOT		T
	P13063_NL,15939	K.GISQEQMNEFR.A	1338.61	0.00433	2	1	67.05	0	1.72e-05	0|0	sp|P12814|ACTN1_HUMAN/tr|B7TY16|B7TY16_HUMAN/tr|H7C5W8|H7C5W8_HUMAN/tr|H9KV75|H9KV75_HUMAN/tr|H0YJW3|H0YJW3_HUMAN/tr|Q5ZEZ4|Q5ZEZ4_HUMAN/tr|B4DFY0|B4DFY0_HUMAN/tr|B7Z2W3|B7Z2W3_HUMAN/tr|B7Z565|B7Z565_HUMAN/tr|H0YJ11|H0YJ11_HUMAN/tr|B3KUX9|B3KUX9_HUMAN/tr|A1L0V1|A1L0V1_HUMAN		4.53	0		0	2	MASCOT		T
	P13063_NL,23939	K.GIVDQSQQAYQEAFEISK.K ! -.GIVDQSQQAYQEAFEISK.K	2040.99	-0.00229	2	1	103.66	0	5.11e-09	0|0	sp|P63104|1433Z_HUMAN/tr|B0AZS6|B0AZS6_HUMAN/tr|B7Z2E6|B7Z2E6_HUMAN/tr|D0PNI1|D0PNI1_HUMAN/tr|E7EX24|E7EX24_HUMAN/tr|B7Z465|B7Z465_HUMAN/tr|H0YB80|H0YB80_HUMAN ! tr|Q2F831|Q2F831_HUMAN		4.14	0		0	2	MASCOT		T
	P13063_NL,14876	K.GKPEIACENPHCTVVPLK.Q	2049.03	-4e-05	3	1	42.76	0	0.0079	0|0	sp|Q9HBM0|VEZA_HUMAN/tr|F8W8C2|F8W8C2_HUMAN/tr|F2Z3A6|F2Z3A6_HUMAN		6.74	0		0	2	MASCOT		T
	P13063_NL,28532	K.GLAPDLPEDLYHLIK.K	1693.92	-0.00103	3	1	30.83	0	0.106	0|0	sp|P62277|RS13_HUMAN/tr|J3KMX5|J3KMX5_HUMAN		4.54	0		0	2	MASCOT		T
	P13063_NL,28650	K.GLAPDLPEDLYHLIK.K	1693.92	-0.00199	3	1	40.4	0	0.0116	0|0	sp|P62277|RS13_HUMAN/tr|J3KMX5|J3KMX5_HUMAN		4.54	0		0	2	MASCOT		T
	P13063_NL,28771	K.GLAPDLPEDLYHLIK.K	1693.92	-0.0013	3	1	39.81	0	0.0133	0|0	sp|P62277|RS13_HUMAN/tr|J3KMX5|J3KMX5_HUMAN		4.54	0		0	2	MASCOT		T
	P13063_NL,16358	K.GLGLDESGLAK.Q	1059.57	0.00155	2	1	55.15	0	0.000536	0|0	sp|Q9Y265|RUVB1_HUMAN/tr|B5BUB1|B5BUB1_HUMAN		4.37	0		0	2	MASCOT		T
	P13063_NL,28487	K.GLGTDEDSLIEIICSR.T	1777.86	0.00032	2	1	75.27	0	4.64e-06	0|0	sp|P07355|ANXA2_HUMAN/sp|A6NMY6|AXA2L_HUMAN/tr|H0YKS4|H0YKS4_HUMAN/tr|H0YMD0|H0YMD0_HUMAN/tr|H0YNA0|H0YNA0_HUMAN/tr|H0YMU9|H0YMU9_HUMAN/tr|H0YLE2|H0YLE2_HUMAN/tr|H0YN28|H0YN28_HUMAN/tr|H0YN42|H0YN42_HUMAN/tr|H0YN52|H0YN52_HUMAN/tr|H0YNP5|H0YNP5_HUMAN/tr|H0YL33|H0YL33_HUMAN/tr|H0YMM1|H0YMM1_HUMAN/tr|B3KRQ1|B3KRQ1_HUMAN/tr|H0YM50|H0YM50_HUMAN/tr|B4DNH8|B4DNH8_HUMAN		3.92	0		0	2	MASCOT		T
	P13063_NL,30977	K.GLGTDEESILTLLTSR.S	1704.9	0.00065	2	1	109.23	0	1.85e-09	0|0	sp|P08758|ANXA5_HUMAN/tr|E9PHT9|E9PHT9_HUMAN/tr|E7ENQ5|E7ENQ5_HUMAN/tr|B4DNG6|B4DNG6_HUMAN		4.14	0		0	2	MASCOT		T
	P13063_NL,31093	K.GLGTDEESILTLLTSR.S	1704.9	-0.00135	2	1	87.52	0	2.78e-07	0|0	sp|P08758|ANXA5_HUMAN/tr|E9PHT9|E9PHT9_HUMAN/tr|E7ENQ5|E7ENQ5_HUMAN/tr|B4DNG6|B4DNG6_HUMAN		4.14	0		0	2	MASCOT		T
	P13063_NL,22881	K.GLLSDSMTDVPVDTGVAAR.T	1903.94	-0.00505	2	1	58.39	0	0.000224	0|0	sp|O43399|TPD54_HUMAN/tr|Q5JWU6|Q5JWU6_HUMAN/tr|Q6FGS1|Q6FGS1_HUMAN/tr|Q68E05|Q68E05_HUMAN/tr|Q53GA0|Q53GA0_HUMAN		3.93	0		0	2	MASCOT		T
	P13063_NL,12307	K.GLSEDTTEETLK.E	1322.63	0.00074	2	1	69.26	0	1.86e-05	0|0	sp|P19338|NUCL_HUMAN/tr|Q9BQ02|Q9BQ02_HUMAN/tr|B3KM80|B3KM80_HUMAN/tr|H7BY16|H7BY16_HUMAN/tr|Q6ZS99|Q6ZS99_HUMAN/tr|B3KTP9|B3KTP9_HUMAN		4	0		0	2	MASCOT		T
	P13063_NL,12482	K.GLSEDTTEETLK.E	1322.63	0.00132	2	1	69.12	0	1.96e-05	0|0	sp|P19338|NUCL_HUMAN/tr|Q9BQ02|Q9BQ02_HUMAN/tr|B3KM80|B3KM80_HUMAN/tr|H7BY16|H7BY16_HUMAN/tr|Q6ZS99|Q6ZS99_HUMAN/tr|B3KTP9|B3KTP9_HUMAN		4	0		0	2	MASCOT		T
	P13063_NL,15019	K.GLSQSALPYR.R	1091.58	0.00124	2	1	54.13	0	0.000616	0|0	sp|P62277|RS13_HUMAN/tr|E9PS50|E9PS50_HUMAN/tr|J3KMX5|J3KMX5_HUMAN		8.75	0		0	2	MASCOT		T
	P13063_NL,15201	K.GLSQSALPYR.R	1091.58	-0.00012	2	1	55.77	0	0.000401	0|0	sp|P62277|RS13_HUMAN/tr|E9PS50|E9PS50_HUMAN/tr|J3KMX5|J3KMX5_HUMAN		8.75	0		0	2	MASCOT		T
	P13063_NL,18512	K.GMAAAGNYAWVNR.S	1380.65	0.00162	2	1	54.99	0	0.000345	0|0	sp|Q9Y3I0|RTCB_HUMAN/tr|B4DNA0|B4DNA0_HUMAN		8.75	0		0	2	MASCOT		T
	P13063_NL,27138	K.GMSLNLEPDNVGVVVFGNDK.L	2104.04	0.00188	2	1	102.82	0	7.08e-09	0|0	sp|P25705|ATPA_HUMAN/tr|K7EKV9|K7EKV9_HUMAN/tr|K7ENP3|K7ENP3_HUMAN/tr|B4DY56|B4DY56_HUMAN/tr|B4DGW3|B4DGW3_HUMAN/tr|K7EJP1|K7EJP1_HUMAN/tr|K7EK77|K7EK77_HUMAN/tr|K7EQT2|K7EQT2_HUMAN/tr|K7ERX7|K7ERX7_HUMAN		4.03	0		0	2	MASCOT		T
	P13063_NL,21831	K.GNDISSGTVLSDYVGSGPPK.G	1949.95	-0.00041	2	1	95.73	0	3.33e-08	0|0	sp|P30086|PEBP1_HUMAN/tr|D9IAI1|D9IAI1_HUMAN/tr|B4DRT4|B4DRT4_HUMAN		4.21	0		0	2	MASCOT		T
	P13063_NL,9586	K.GNFHAVYR.D	963.48	0.00086	3	1	27.1	0	0.294	0|0	sp|P05109|S10A8_HUMAN		8.75	0		0	2	MASCOT		T
	P13063_NL,19116	K.GNKPWISLPR.G	1167.66	0.00036	3	1	37.49	0	0.0138	0|0	sp|P62701|RS4X_HUMAN/tr|B2R491|B2R491_HUMAN/tr|Q96IR1|Q96IR1_HUMAN/tr|Q53HV1|Q53HV1_HUMAN		11	0		0	2	MASCOT		T
	P13063_NL,20776	K.GPLQSVQVFGR.K	1187.65	0.00067	2	1	51.18	0	0.00137	0|0	sp|P62249|RS16_HUMAN/tr|Q6IPX4|Q6IPX4_HUMAN		9.75	0		0	2	MASCOT		T
	P13063_NL,15793	K.GPSGCVESLEVTCR.R	1550.69	0.00288	2	1	42.2	0	0.00323	0|0	sp|P47897|SYQ_HUMAN/tr|B4DWJ2|B4DWJ2_HUMAN/tr|B4DDN1|B4DDN1_HUMAN/tr|H7C0R3|H7C0R3_HUMAN/tr|Q96AW5|Q96AW5_HUMAN/tr|Q53HS0|Q53HS0_HUMAN/tr|B4DNN3|B4DNN3_HUMAN/tr|Q9BUZ3|Q9BUZ3_HUMAN/tr|Q9H3A5|Q9H3A5_HUMAN/tr|A8K3A8|A8K3A8_HUMAN		4.53	0		0	2	MASCOT		T
	P13063_NL,8699	K.GPSSVEDIK.A	931.473	0.00027	2	1	47.28	0	0.00278	0|0	sp|P06748|NPM_HUMAN/tr|Q9BTI9|Q9BTI9_HUMAN/tr|Q9NX34|Q9NX34_HUMAN/tr|A4ZU86|A4ZU86_HUMAN		4.37	0		0	2	MASCOT		T
	P13063_NL,14091	K.GPSYGLSAEVK.N	1107.57	-0.00071	2	1	59.96	0	0.000244	0|0	sp|Q99439|CNN2_HUMAN/sp|Q15417|CNN3_HUMAN/tr|B4DUT8|B4DUT8_HUMAN/tr|B4DDF4|B4DDF4_HUMAN/tr|Q6FHE4|Q6FHE4_HUMAN/tr|B4DHU5|B4DHU5_HUMAN/tr|B4DN57|B4DN57_HUMAN/tr|F8WA86|F8WA86_HUMAN/tr|B4DP09|B4DP09_HUMAN/tr|Q6FHC3|Q6FHC3_HUMAN/tr|Q53GK7|Q53GK7_HUMAN/tr|K7ES69|K7ES69_HUMAN		6	0		0	2	MASCOT		T
	P13063_NL,7285	K.GQAVDYEGSR.T	1081.49	0.00205	2	1	51.61	0	0.000458	0|0	sp|P13667|PDIA4_HUMAN		4.37	0		0	2	MASCOT		T
	P13063_NL,15892	K.GQLCELSCSTDYR.M	1588.67	-7e-05	2	1	57.49	0	3.83e-05	0|0	sp|Q99873|ANM1_HUMAN/tr|G5E9B6|G5E9B6_HUMAN/tr|H7C2I1|H7C2I1_HUMAN/tr|E9PKG1|E9PKG1_HUMAN/tr|Q8WUW5|Q8WUW5_HUMAN/tr|Q5U8W9|Q5U8W9_HUMAN/tr|B4E3C3|B4E3C3_HUMAN		4.37	0		0	2	MASCOT		T
	P13063_NL,5226	K.GSETDSAQDQPVK.M ! K.GSETDSAQDQPVK.V	1361.62	0.00163	2	1	44.87	0	0.00187	0|0	sp|P30419|NMT1_HUMAN/tr|B7Z8J4|B7Z8J4_HUMAN/tr|Q9Y465|Q9Y465_HUMAN/tr|Q96HI4|Q96HI4_HUMAN ! tr|K7EN42|K7EN42_HUMAN		4.03	0		0	2	MASCOT		T
	P13063_NL,8803	K.GSGTAEVELK.K	990.51	-0.00066	2	1	57.38	0	0.00034	0|0	sp|P14618|KPYM_HUMAN/tr|H3BT25|H3BT25_HUMAN/tr|H3BTJ2|H3BTJ2_HUMAN/tr|H3BTN5|H3BTN5_HUMAN/tr|H3BQ34|H3BQ34_HUMAN/tr|H3BUW1|H3BUW1_HUMAN/tr|B4DRT3|B4DRT3_HUMAN		4.53	0		0	2	MASCOT		T
	P13063_NL,8961	K.GSGTAEVELK.K	990.51	0.00222	2	1	85.08	0	5.36e-07	0|0	sp|P14618|KPYM_HUMAN/tr|H3BT25|H3BT25_HUMAN/tr|H3BTJ2|H3BTJ2_HUMAN/tr|H3BTN5|H3BTN5_HUMAN/tr|H3BQ34|H3BQ34_HUMAN/tr|H3BUW1|H3BUW1_HUMAN/tr|B4DRT3|B4DRT3_HUMAN		4.53	0		0	2	MASCOT		T
	P13063_NL,29069	K.GSIFVVFDSIESAK.K	1498.78	-0.00155	2	1	60.84	0	0.000108	0|0	sp|P05455|LA_HUMAN/tr|Q14730|Q14730_HUMAN/tr|E9PFH8|E9PFH8_HUMAN/tr|E7ERC4|E7ERC4_HUMAN/tr|B5BUB5|B5BUB5_HUMAN/tr|E9PGX9|E9PGX9_HUMAN		4.37	0		0	2	MASCOT		T
	P13063_NL,6871	K.GSSNSYAIK.K	926.458	0.00034	2	1	55.71	0	0.000254	0|0	sp|P46782|RS5_HUMAN		8.59	0		0	2	MASCOT		T
	P13063_NL,7044	K.GSSNSYAIK.K	926.458	-0.00062	2	1	52.02	0	0.000679	0|0	sp|P46782|RS5_HUMAN		8.59	0		0	2	MASCOT		T
	P13063_NL,16012	K.GSSWHETCFICHR.C	1676.71	-0.00046	3	1	45.03	0	0.000724	0|0	sp|Q14192|FHL2_HUMAN/tr|Q6I9R8|Q6I9R8_HUMAN/tr|I0CE67|I0CE67_HUMAN/tr|Q53T40|Q53T40_HUMAN/tr|Q2TSB7|Q2TSB7_HUMAN/tr|Q2XQU9|Q2XQU9_HUMAN/tr|J3KNW4|J3KNW4_HUMAN		6.9	0		0	2	MASCOT		T
	P13063_NL,16072	K.GSSWHETCFICHR.C	1676.71	0.00106	4	1	26.22	0	0.056	0|0	sp|Q14192|FHL2_HUMAN/tr|Q6I9R8|Q6I9R8_HUMAN/tr|I0CE67|I0CE67_HUMAN/tr|Q53T40|Q53T40_HUMAN/tr|Q2TSB7|Q2TSB7_HUMAN/tr|Q2XQU9|Q2XQU9_HUMAN/tr|J3KNW4|J3KNW4_HUMAN		6.9	0		0	2	MASCOT		T
	P13063_NL,16198	K.GSSWHETCFICHR.C	1676.71	-0.00094	3	1	46.72	0	0.000501	0|0	sp|Q14192|FHL2_HUMAN/tr|Q6I9R8|Q6I9R8_HUMAN/tr|I0CE67|I0CE67_HUMAN/tr|Q53T40|Q53T40_HUMAN/tr|Q2TSB7|Q2TSB7_HUMAN/tr|Q2XQU9|Q2XQU9_HUMAN/tr|J3KNW4|J3KNW4_HUMAN		6.9	0		0	2	MASCOT		T
	P13063_NL,17594	K.GTAAAAAAAAAAAAAK.V	1228.66	-0.00148	2	1	54.53	0	0.000647	0|0	tr|A8K7N0|A8K7N0_HUMAN		8.75	0		0	2	MASCOT		T
	P13063_NL,29345	K.GTEDFIVESLDASFR.Y	1685.8	0.00359	2	1	46.78	0	0.00241	0|0	sp|P43307|SSRA_HUMAN/tr|E9PAL7|E9PAL7_HUMAN/tr|F5H5Y2|F5H5Y2_HUMAN/tr|C9J5W0|C9J5W0_HUMAN/tr|C9J3L8|C9J3L8_HUMAN/tr|C9IZQ1|C9IZQ1_HUMAN/tr|B2R6N9|B2R6N9_HUMAN		3.92	0		0	2	MASCOT		T
	P13063_NL,20929	K.GTGVVTSVPSDSPDDIAALR.D	1956.99	0.00092	2	1	53.71	0	0.000711	0|0	sp|Q9P2J5|SYLC_HUMAN/tr|B4DJ10|B4DJ10_HUMAN/tr|B4DER1|B4DER1_HUMAN/tr|F5H698|F5H698_HUMAN/tr|Q9H8E3|Q9H8E3_HUMAN/tr|B2RCM2|B2RCM2_HUMAN/tr|B4E266|B4E266_HUMAN		3.93	0		0	2	MASCOT		T
	P13063_NL,14280	K.GTMVTIEGPR.F	1060.55	-0.00176	2	1	45.28	0	0.00678	0|0	sp|Q13126|MTAP_HUMAN/tr|B4DUC8|B4DUC8_HUMAN/tr|Q6FHT1|Q6FHT1_HUMAN/tr|J3QSB7|J3QSB7_HUMAN/tr|Q05DJ2|Q05DJ2_HUMAN/tr|Q6FHP1|Q6FHP1_HUMAN		6	0		0	2	MASCOT		T
	P13063_NL,10886	K.GTVEPQLEAR.G	1099.57	-0.0008	2	1	68.76	0	1.63e-05	0|0	sp|P21333|FLNA_HUMAN/tr|Q60FE6|Q60FE6_HUMAN/tr|Q60FE5|Q60FE5_HUMAN/tr|Q5HY54|Q5HY54_HUMAN/tr|F8WE98|F8WE98_HUMAN/tr|A6NDY9|A6NDY9_HUMAN		4.53	0		0	2	MASCOT		T
	P13063_NL,13898	K.GTYLATFHQR.G	1193.61	-0.00348	2	1	45.69	0	0.0149	0|0	sp|P55884|EIF3B_HUMAN/tr|A4D210|A4D210_HUMAN/tr|B4DV79|B4DV79_HUMAN/tr|C9JQN7|C9JQN7_HUMAN/tr|Q86UM1|Q86UM1_HUMAN/tr|Q96G38|Q96G38_HUMAN/tr|B4DXN6|B4DXN6_HUMAN		8.75	0		0	2	MASCOT		T
	P13063_NL,13929	K.GTYLATFHQR.G	1193.61	-0.00142	3	1	47.31	0	0.0102	0|0	sp|P55884|EIF3B_HUMAN/tr|A4D210|A4D210_HUMAN/tr|B4DV79|B4DV79_HUMAN/tr|C9JQN7|C9JQN7_HUMAN/tr|Q86UM1|Q86UM1_HUMAN/tr|Q96G38|Q96G38_HUMAN/tr|B4DXN6|B4DXN6_HUMAN		8.75	0		0	2	MASCOT		T
	P13063_NL,28317	K.GVDEVTIVNILTNR.S	1542.85	-0.00011	3	1	52.02	0	0.000836	0|0	sp|P07355|ANXA2_HUMAN/tr|H0YKS4|H0YKS4_HUMAN/tr|H0YKZ7|H0YKZ7_HUMAN/tr|H0YMD0|H0YMD0_HUMAN/tr|H0YMT9|H0YMT9_HUMAN/tr|H0YKL9|H0YKL9_HUMAN/tr|H0YMU9|H0YMU9_HUMAN/tr|H0YMW4|H0YMW4_HUMAN/tr|H0YLV6|H0YLV6_HUMAN/tr|H0YKV8|H0YKV8_HUMAN/tr|H0YN42|H0YN42_HUMAN/tr|H0YMD9|H0YMD9_HUMAN/tr|H0YMM1|H0YMM1_HUMAN/tr|H0YKX9|H0YKX9_HUMAN/tr|B4DNH8|B4DNH8_HUMAN		4.37	0		0	2	MASCOT		T
	P13063_NL,28323	K.GVDEVTIVNILTNR.S	1542.85	-0.0009	2	1	62.62	0	7.26e-05	0|0	sp|P07355|ANXA2_HUMAN/tr|H0YKS4|H0YKS4_HUMAN/tr|H0YKZ7|H0YKZ7_HUMAN/tr|H0YMD0|H0YMD0_HUMAN/tr|H0YMT9|H0YMT9_HUMAN/tr|H0YKL9|H0YKL9_HUMAN/tr|H0YMU9|H0YMU9_HUMAN/tr|H0YMW4|H0YMW4_HUMAN/tr|H0YLV6|H0YLV6_HUMAN/tr|H0YKV8|H0YKV8_HUMAN/tr|H0YN42|H0YN42_HUMAN/tr|H0YMD9|H0YMD9_HUMAN/tr|H0YMM1|H0YMM1_HUMAN/tr|H0YKX9|H0YKX9_HUMAN/tr|B4DNH8|B4DNH8_HUMAN		4.37	0		0	2	MASCOT		T
	P13063_NL,21439	K.GVEGLIDIENPNR.V	1425.73	0.00281	2	1	45.13	0	0.00437	0|0	sp|Q13442|HAP28_HUMAN		4.14	0		0	2	MASCOT		T
	P13063_NL,16870	K.GVILYGPPGTGK.T ! K.GVLLYGPPGTGK.T ! R.GVLLYGPPGTGK.T	1158.65	0.0012	2	1	45.71	0	0.00467	0|0	sp|P62191|PRS4_HUMAN/tr|B4DR63|B4DR63_HUMAN/tr|Q53XL8|Q53XL8_HUMAN/tr|Q6NW36|Q6NW36_HUMAN/tr|G3V4X1|G3V4X1_HUMAN/tr|Q53HB3|Q53HB3_HUMAN ! sp|P62195|PRS8_HUMAN/tr|A8K3Z3|A8K3Z3_HUMAN/tr|J3KRP2|J3KRP2_HUMAN/tr|Q59GS3|Q59GS3_HUMAN/tr|J3QLH6|J3QLH6_HUMAN/tr|J3QSA9|J3QSA9_HUMAN/tr|J3QRW1|J3QRW1_HUMAN/tr|J3QQM1|J3QQM1_HUMAN/tr|J3QRR3|J3QRR3_HUMAN ! sp|Q8NB90|SPAT5_HUMAN		8.59	0		0	2	MASCOT		T
	P13063_NL,22527	K.GVNLPGAAVDLPAVSEK.D	1636.89	9e-05	2	1	60.86	0	0.000104	0|0	sp|P14618|KPYM_HUMAN/tr|Q504U3|Q504U3_HUMAN/tr|H3BTN5|H3BTN5_HUMAN/tr|H3BSU3|H3BSU3_HUMAN/tr|H3BQ34|H3BQ34_HUMAN/tr|B4DRT3|B4DRT3_HUMAN/tr|B4DNK4|B4DNK4_HUMAN/tr|Q8WUW7|Q8WUW7_HUMAN		4.37	0		0	2	MASCOT		T
	P13063_NL,21760	K.GVVPLAGTDGETTTQGLDGLSER.C	2273.13	-0.00091	2	1	98.71	0	1.97e-08	0|0	sp|P09972|ALDOC_HUMAN/tr|B7Z1N6|B7Z1N6_HUMAN/tr|J3KSV6|J3KSV6_HUMAN/tr|B7Z3K9|B7Z3K9_HUMAN/tr|C9J8F3|C9J8F3_HUMAN/tr|B7Z1Y2|B7Z1Y2_HUMAN/tr|J3QKP5|J3QKP5_HUMAN/tr|K7EKH5|K7EKH5_HUMAN/tr|A8MVZ9|A8MVZ9_HUMAN		3.92	0		0	2	MASCOT		T
	P13063_NL,21287	K.GVVPLAGTNGETTTQGLDGLSER.C	2272.14	-0.00625	2	1	117.03	0	2.95e-10	0|0	sp|P04075|ALDOA_HUMAN/tr|J3KPS3|J3KPS3_HUMAN/tr|H3BQN4|H3BQN4_HUMAN/tr|H3BU78|H3BU78_HUMAN/tr|H3BPS8|H3BPS8_HUMAN/tr|H3BUH7|H3BUH7_HUMAN/tr|H3BMQ8|H3BMQ8_HUMAN/tr|H3BR04|H3BR04_HUMAN		4.14	0		0	2	MASCOT		T
	P13063_NL,17189	K.GWQDVTATSAYK.K	1326.63	0.0011	2	1	63.5	0	5.98e-05	0|0	sp|P55327|TPD52_HUMAN/tr|D0UFD3|D0UFD3_HUMAN/tr|D0UFD1|D0UFD1_HUMAN/tr|C9J502|C9J502_HUMAN/tr|A5Y5A3|A5Y5A3_HUMAN/tr|F5H0B0|F5H0B0_HUMAN/tr|D0UFD4|D0UFD4_HUMAN		5.84	0		0	2	MASCOT		T
	P13063_NL,14584	K.GYDVIAQAQSGTGK.T	1394.69	-0.00135	2	1	78.96	0	1.77e-06	0|0	sp|P60842|IF4A1_HUMAN/sp|Q14240|IF4A2_HUMAN/tr|B4E102|B4E102_HUMAN/tr|J3QLC4|J3QLC4_HUMAN/tr|J3KTB5|J3KTB5_HUMAN/tr|J3KT12|J3KT12_HUMAN/tr|E7EQG2|E7EQG2_HUMAN/tr|J3QLN6|J3QLN6_HUMAN/tr|J3QS69|J3QS69_HUMAN/tr|J3QL43|J3QL43_HUMAN/tr|E7EMV8|E7EMV8_HUMAN/tr|B4E047|B4E047_HUMAN/tr|A8K7F6|A8K7F6_HUMAN/tr|Q59F68|Q59F68_HUMAN/tr|J3QKZ9|J3QKZ9_HUMAN/tr|J3KS25|J3KS25_HUMAN/tr|J3KSN7|J3KSN7_HUMAN/tr|A8K088|…		5.84	0		0	2	MASCOT		T
	P13063_NL,19433	K.GYGFVHFETQEAAER.A ! K.GYGFVHFETQEAAER.-	1740.8	-0.00162	3	1	40.35	0	0.00757	0|0	sp|P11940|PABP1_HUMAN/tr|H0YBN4|H0YBN4_HUMAN/tr|H0YAR2|H0YAR2_HUMAN/tr|E7EQV3|E7EQV3_HUMAN/tr|B4DZW4|B4DZW4_HUMAN/tr|E7ERJ7|E7ERJ7_HUMAN/tr|B3KT93|B3KT93_HUMAN/tr|B4DQX0|B4DQX0_HUMAN ! tr|E5RGH3|E5RGH3_HUMAN		4.75	0		0	2	MASCOT		T
	P13063_NL,19470	K.GYGFVHFETQEAAER.A ! K.GYGFVHFETQEAAER.-	1740.8	-0.00278	2	1	49.3	0	0.000965	0|0	sp|P11940|PABP1_HUMAN/tr|H0YBN4|H0YBN4_HUMAN/tr|H0YAR2|H0YAR2_HUMAN/tr|E7EQV3|E7EQV3_HUMAN/tr|B4DZW4|B4DZW4_HUMAN/tr|E7ERJ7|E7ERJ7_HUMAN/tr|B3KT93|B3KT93_HUMAN/tr|B4DQX0|B4DQX0_HUMAN ! tr|E5RGH3|E5RGH3_HUMAN		4.75	0		0	2	MASCOT		T
	P13063_NL,6957	K.HADIVTTTTHK.T	1223.64	0.00034	3	1	30.89	0	0.126	0|0	sp|P34897|GLYM_HUMAN/tr|B4DLV4|B4DLV4_HUMAN/tr|H0YIZ0|H0YIZ0_HUMAN/tr|Q5BJF5|Q5BJF5_HUMAN/tr|B4DW25|B4DW25_HUMAN/tr|Q53ET4|Q53ET4_HUMAN/tr|Q5HYG8|Q5HYG8_HUMAN/tr|B4E1G2|B4E1G2_HUMAN/tr|B4DWA7|B4DWA7_HUMAN/tr|B4DP88|B4DP88_HUMAN/tr|B4DJ63|B4DJ63_HUMAN/tr|G3V2Y4|G3V2Y4_HUMAN/tr|B4DJQ3|B4DJQ3_HUMAN		6.92	0		0	2	MASCOT		T
	P13063_NL,6979	K.HADIVTTTTHK.T	1223.64	0.00115	2	1	68.39	0	2.31e-05	0|0	sp|P34897|GLYM_HUMAN/tr|B4DLV4|B4DLV4_HUMAN/tr|H0YIZ0|H0YIZ0_HUMAN/tr|Q5BJF5|Q5BJF5_HUMAN/tr|B4DW25|B4DW25_HUMAN/tr|Q53ET4|Q53ET4_HUMAN/tr|Q5HYG8|Q5HYG8_HUMAN/tr|B4E1G2|B4E1G2_HUMAN/tr|B4DWA7|B4DWA7_HUMAN/tr|B4DP88|B4DP88_HUMAN/tr|B4DJ63|B4DJ63_HUMAN/tr|G3V2Y4|G3V2Y4_HUMAN/tr|B4DJQ3|B4DJQ3_HUMAN		6.92	0		0	2	MASCOT		T
	P13063_NL,19120	K.HALIIYDDLSK.Q	1287.69	8e-05	2	1	57.05	0	0.000336	0|0	sp|P25705|ATPA_HUMAN/tr|K7ENP3|K7ENP3_HUMAN/tr|B4DY56|B4DY56_HUMAN/tr|K7EK63|K7EK63_HUMAN		5.21	0		0	2	MASCOT		T
	P13063_NL,3677	K.HAVSEGTK.A	828.421	0.0006	2	1	42.23	0	0.00475	0|0	sp|Q96A08|H2B1A_HUMAN/sp|P33778|H2B1B_HUMAN/sp|P62807|H2B1C_HUMAN/sp|P58876|H2B1D_HUMAN/sp|Q93079|H2B1H_HUMAN/sp|P06899|H2B1J_HUMAN/sp|O60814|H2B1K_HUMAN/sp|Q99880|H2B1L_HUMAN/sp|Q99879|H2B1M_HUMAN/sp|Q99877|H2B1N_HUMAN/sp|P23527|H2B1O_HUMAN/sp|Q16778|H2B2E_HUMAN/sp|Q5QNW6|H2B2F_HUMAN/sp|Q8N257|H2B3B_HUMAN/sp|P57053|H2BFS_HUMAN/tr|B2R4S9|B2R4S9_HUMAN/tr|B4DR52|B4DR52_HUMAN/tr|I6L9F7|I6L9F7_HUMAN/…		6.75	0		0	2	MASCOT		T
	P13063_NL,15803	K.HEAMITDLEER.L	1343.63	0.00277	2	1	44.81	0	0.00205	0|0	sp|P35579|MYH9_HUMAN/tr|Q60FE2|Q60FE2_HUMAN/tr|Q99529|Q99529_HUMAN/tr|Q86XU5|Q86XU5_HUMAN		4.4	0		0	2	MASCOT		T
	P13063_NL,17032	K.HELLSLASSNHLGK.N	1505.81	0.00026	3	1	29.18	0	0.182	0|0	sp|O15372|EIF3H_HUMAN/tr|B3KS98|B3KS98_HUMAN/tr|Q6IB98|Q6IB98_HUMAN/tr|Q53HG0|Q53HG0_HUMAN/tr|E5RJT0|E5RJT0_HUMAN/tr|Q53HR0|Q53HR0_HUMAN/tr|Q5BKY2|Q5BKY2_HUMAN		6.92	0		0	2	MASCOT		T
	P13063_NL,11273	K.HELQANCYEEVK.D	1519.68	-0.00063	3	1	27.6	0	0.0918	0|0	sp|P23528|COF1_HUMAN/tr|G3V1A4|G3V1A4_HUMAN/tr|E9PP50|E9PP50_HUMAN/tr|E9PK25|E9PK25_HUMAN		4.75	0		0	2	MASCOT		T
	P13063_NL,9370	K.HEQNIDCGGGYVK.L	1476.65	0.0008	2	1	53.92	0	0.000564	0|0	sp|P27797|CALR_HUMAN/tr|B4DHR1|B4DHR1_HUMAN/tr|Q53G71|Q53G71_HUMAN		5.32	0		0	2	MASCOT		T
	P13063_NL,17307	K.HFSGLEEAVYR.N ! M.HFSGLEEAVYR.N	1307.64	0.00152	2	1	44.74	0	0.00449	0|0	sp|P50990|TCPQ_HUMAN/tr|G5E9B2|G5E9B2_HUMAN/tr|H7C4C8|H7C4C8_HUMAN/tr|Q53HU0|Q53HU0_HUMAN ! tr|B4DEM7|B4DEM7_HUMAN		5.4	0		0	2	MASCOT		T
	P13063_NL,16504	K.HGEVCPAGWKPGSDTIKPDVQK.S	2406.19	0.0013	4	1	44.34	0	0.00632	0|0	sp|Q06830|PRDX1_HUMAN		6.74	0		0	2	MASCOT		T
	P13063_NL,28453	K.HGLEVIYMIEPIDEYCVQQLK.E	2577.27	-0.01251	3	1	29.69	0	0.137	0|0	sp|P07900|HS90A_HUMAN/tr|Q86U12|Q86U12_HUMAN/tr|Q2VPJ6|Q2VPJ6_HUMAN/tr|Q8TBA7|Q8TBA7_HUMAN/tr|O75322|O75322_HUMAN/tr|Q96HX7|Q96HX7_HUMAN		4.4	0		0	2	MASCOT		T
	P13063_NL,10320	K.HGRPGIGATHSSR.F	1332.69	-0.00094	4	1	28.42	0	0.522	0|0	sp|P62841|RS15_HUMAN/tr|K7ELC2|K7ELC2_HUMAN/tr|K7EM56|K7EM56_HUMAN/tr|K7EQJ5|K7EQJ5_HUMAN		12	0		0	2	MASCOT		T
	P13063_NL,20733	K.HGYIGEFEIIDDHR.A	1700.8	-0.00102	3	1	52.28	0	0.000595	0|0	sp|P62244|RS15A_HUMAN/tr|B2R4W8|B2R4W8_HUMAN/tr|I3L246|I3L246_HUMAN/tr|H3BN98|H3BN98_HUMAN/tr|I3L3P7|I3L3P7_HUMAN/tr|A8K7H3|A8K7H3_HUMAN		4.72	0		0	2	MASCOT		T
	P13063_NL,20911	K.HGYIGEFEIIDDHR.A	1700.8	-0.00213	3	1	29.02	0	0.129	0|0	sp|P62244|RS15A_HUMAN/tr|B2R4W8|B2R4W8_HUMAN/tr|I3L246|I3L246_HUMAN/tr|H3BN98|H3BN98_HUMAN/tr|I3L3P7|I3L3P7_HUMAN/tr|A8K7H3|A8K7H3_HUMAN		4.72	0		0	2	MASCOT		T
	P13063_NL,17431	K.HIMGQNVADYMR.Y	1434.66	-0.00136	3	1	28.93	0	0.102	0|0	sp|P46777|RL5_HUMAN/tr|A2RUM7|A2RUM7_HUMAN/tr|B3KTM6|B3KTM6_HUMAN/tr|Q59GX9|Q59GX9_HUMAN		6.74	0		0	2	MASCOT		T
	P13063_NL,12869	K.HIYYITGETK.D	1224.63	-0.00011	2	1	41.92	0	0.0089	0|0	sp|Q58FG0|HS905_HUMAN/sp|P07900|HS90A_HUMAN/tr|Q86U12|Q86U12_HUMAN/tr|Q2VPJ6|Q2VPJ6_HUMAN/tr|Q8TBA7|Q8TBA7_HUMAN/tr|O75322|O75322_HUMAN/tr|Q96HX7|Q96HX7_HUMAN		6.75	0		0	2	MASCOT		T
	P13063_NL,18897	K.HLEINPDHPIVETLR.Q	1782.95	-0.00138	3	1	35.24	0	0.0409	0|0	sp|P08238|HS90B_HUMAN/tr|A8K3W9|A8K3W9_HUMAN/tr|B4DMA2|B4DMA2_HUMAN/tr|Q9H6X9|Q9H6X9_HUMAN/tr|B4DGL0|B4DGL0_HUMAN		5.27	0		0	2	MASCOT		T
	P13063_NL,20925	K.HLEINPDHSIIETLR.Q	1786.94	0.00091	3	1	39.36	0	0.0194	0|0	sp|P07900|HS90A_HUMAN/tr|Q8TBA7|Q8TBA7_HUMAN/tr|O75322|O75322_HUMAN/tr|Q96HX7|Q96HX7_HUMAN		5.27	0		0	2	MASCOT		T
	P13063_NL,8540	K.HLIPAANTGESK.V	1237.65	-0.00032	2	1	45.48	0	0.00368	0|0	sp|P62258|1433E_HUMAN/tr|B7ZA86|B7ZA86_HUMAN/tr|G9K389|G9K389_HUMAN/tr|G9K388|G9K388_HUMAN		6.75	0		0	2	MASCOT		T
	P13063_NL,8694	K.HLIPAANTGESK.V	1237.65	-0.0006	2	1	83.69	0	5.87e-07	0|0	sp|P62258|1433E_HUMAN/tr|B7ZA86|B7ZA86_HUMAN/tr|G9K389|G9K389_HUMAN/tr|G9K388|G9K388_HUMAN		6.75	0		0	2	MASCOT		T
	P13063_NL,16387	K.HLSVNDLPVGR.S	1206.66	0.00011	3	1	31.74	0	0.0896	0|0	sp|P30048|PRDX3_HUMAN/tr|Q53HC2|Q53HC2_HUMAN/tr|E9PH29|E9PH29_HUMAN		6.74	0		0	2	MASCOT		T
	P13063_NL,9192	K.HPAKPDPSGECNPDLR.L	1789.83	-0.00297	3	1	22.33	0	0.508	0|0	sp|Q16576|RBBP7_HUMAN/tr|Q6FHQ0|Q6FHQ0_HUMAN/tr|Q5JP01|Q5JP01_HUMAN/tr|B0R0W4|B0R0W4_HUMAN/tr|Q5JNZ9|Q5JNZ9_HUMAN/tr|E9PC52|E9PC52_HUMAN		5.38	0		0	2	MASCOT		T
	P13063_NL,9088	K.HPSKPDPSGECNPDLR.L	1805.82	0.00414	3	1	54.29	0	0.000286	0|0	sp|Q09028|RBBP4_HUMAN		5.38	0		0	2	MASCOT		T
	P13063_NL,9095	K.HPSKPDPSGECNPDLR.L	1805.82	-0.0021	3	1	60.88	0	7.01e-05	0|0	sp|Q09028|RBBP4_HUMAN		5.38	0		0	2	MASCOT		T
	P13063_NL,4387	K.HSAGSGAEESNSSSTVQK.Q	1762.78	-0.00141	3	1	38.6	0	0.00749	0|0	sp|Q8IYL3|CA174_HUMAN		5.4	0		0	2	MASCOT		T
	P13063_NL,6062	K.HSEVQQANLK.A	1153.6	0.00047	2	1	79.63	0	1.69e-06	0|0	sp|P35606|COPB2_HUMAN/tr|B4DZI8|B4DZI8_HUMAN		6.75	0		0	2	MASCOT		T
	P13063_NL,26320	K.HSGFEDELSEVLENQSSQAELK.E ! K.HSGFEDELSEVLENQSSQAELK.G	2476.15	0.0029	3	1	88.87	0	1.07e-07	0|0	sp|P10645|CMGA_HUMAN/tr|G3V5C9|G3V5C9_HUMAN ! tr|G5E968|G5E968_HUMAN/tr|Q86T07|Q86T07_HUMAN		4.14	0		0	2	MASCOT		T
	P13063_NL,26328	K.HSGFEDELSEVLENQSSQAELK.E ! K.HSGFEDELSEVLENQSSQAELK.G	2476.15	0.00132	2	1	76.85	0	1.69e-06	0|0	sp|P10645|CMGA_HUMAN/tr|G3V5C9|G3V5C9_HUMAN ! tr|G5E968|G5E968_HUMAN/tr|Q86T07|Q86T07_HUMAN		4.14	0		0	2	MASCOT		T
	P13063_NL,26458	K.HSGFEDELSEVLENQSSQAELK.E ! K.HSGFEDELSEVLENQSSQAELK.G	2476.15	0.00194	3	1	64.56	0	2.82e-05	0|0	sp|P10645|CMGA_HUMAN/tr|G3V5C9|G3V5C9_HUMAN ! tr|G5E968|G5E968_HUMAN/tr|Q86T07|Q86T07_HUMAN		4.14	0		0	2	MASCOT		T
	P13063_NL,26664	K.HSGFEDELSEVLENQSSQAELKEAVEEPSSK.D	3432.59	-0.0054	3	1	75.18	0	2.05e-06	0|0	sp|P10645|CMGA_HUMAN/tr|G3V5C9|G3V5C9_HUMAN		4.14	1		0	2	MASCOT		T
	P13063_NL,26695	K.HSGFEDELSEVLENQSSQAELKEAVEEPSSK.D	3432.59	-0.00032	4	1	98.58	0	9.14e-09	0|0	sp|P10645|CMGA_HUMAN/tr|G3V5C9|G3V5C9_HUMAN		4.14	1		0	2	MASCOT		T
	P13063_NL,26846	K.HSGFEDELSEVLENQSSQAELKEAVEEPSSK.D	3432.59	0.00348	4	1	83.81	0	2.64e-07	0|0	sp|P10645|CMGA_HUMAN/tr|G3V5C9|G3V5C9_HUMAN		4.14	1		0	2	MASCOT		T
	P13063_NL,26853	K.HSGFEDELSEVLENQSSQAELKEAVEEPSSK.D	3432.59	0.00543	3	1	105.49	0	1.77e-09	0|0	sp|P10645|CMGA_HUMAN/tr|G3V5C9|G3V5C9_HUMAN		4.14	1		0	2	MASCOT		T
	P13063_NL,26502	K.HSGFEDELSEVLENQSSQAELKEAVEEPSSKDVMEK.R	4034.87	-0.01553	4	1	56.57	0	0.000134	0|0	sp|P10645|CMGA_HUMAN/tr|G3V5C9|G3V5C9_HUMAN		4.16	2		0	2	MASCOT		T
	P13063_NL,26537	K.HSGFEDELSEVLENQSSQAELKEAVEEPSSKDVMEK.R	4034.87	0.00062	3	1	45.75	0	0.00148	0|0	sp|P10645|CMGA_HUMAN/tr|G3V5C9|G3V5C9_HUMAN		4.16	2		0	2	MASCOT		T
	P13063_NL,24983	K.HSGNITFDEIVNIAR.Q	1685.86	-0.00218	3	1	33.88	0	0.0609	0|0	sp|P30050|RL12_HUMAN		5.32	0		0	2	MASCOT		T
	P13063_NL,25044	K.HSGNITFDEIVNIAR.Q	1685.86	0.008	2	1	58.69	0	0.000203	0|0	sp|P30050|RL12_HUMAN		5.32	0		0	2	MASCOT		T
	P13063_NL,25110	K.HSGNITFDEIVNIAR.Q	1685.86	-0.00089	3	1	52.43	0	0.000859	0|0	sp|P30050|RL12_HUMAN		5.32	0		0	2	MASCOT		T
	P13063_NL,25244	K.HSGNITFDEIVNIAR.Q	1685.86	-0.00182	3	1	73.18	0	7.18e-06	0|0	sp|P30050|RL12_HUMAN		5.32	0		0	2	MASCOT		T
	P13063_NL,13140	K.HTLSYVDVGTGK.V ! K.HTLSYVDVGTGK.C	1276.65	-0.00147	2	1	45.42	0	0.0052	0|0	sp|P31040|DHSA_HUMAN/tr|B3KYA5|B3KYA5_HUMAN/tr|B4DJ60|B4DJ60_HUMAN/tr|D6RFM5|D6RFM5_HUMAN/tr|E9PBJ5|E9PBJ5_HUMAN/tr|B3KT34|B3KT34_HUMAN ! tr|B4DNB2|B4DNB2_HUMAN		6.74	0		0	2	MASCOT		T
	P13063_NL,12603	K.HTVDDGLDIR.K	1140.56	9e-05	2	1	46.82	0	0.00232	0|0	sp|Q86VP6|CAND1_HUMAN/tr|A8K8U1|A8K8U1_HUMAN/tr|B3KMG3|B3KMG3_HUMAN/tr|B3KM30|B3KM30_HUMAN		4.41	0		0	2	MASCOT		T
	P13063_NL,5578	K.HVLTGSADNSCR.L	1316.6	-0.00067	3	1	53.16	0	0.00038	0|0	sp|Q13347|EIF3I_HUMAN/tr|Q5TFK1|Q5TFK1_HUMAN/tr|Q5U0F4|Q5U0F4_HUMAN/tr|Q53HU7|Q53HU7_HUMAN		6.74	0		0	2	MASCOT		T
	P13063_NL,5590	K.HVLTGSADNSCR.L	1316.6	-0.00011	2	1	81.98	0	4.99e-07	0|0	sp|Q13347|EIF3I_HUMAN/tr|Q5TFK1|Q5TFK1_HUMAN/tr|Q5U0F4|Q5U0F4_HUMAN/tr|Q53HU7|Q53HU7_HUMAN		6.74	0		0	2	MASCOT		T
	P13063_NL,6861	K.HVVQSISTQQEK.E	1383.72	0.00032	2	1	70.99	0	1.05e-05	0|0	sp|P24539|AT5F1_HUMAN/tr|Q5QNZ2|Q5QNZ2_HUMAN/tr|Q08ET0|Q08ET0_HUMAN/tr|A8K4W2|A8K4W2_HUMAN/tr|Q53GB3|Q53GB3_HUMAN		6.75	0		0	2	MASCOT		T
	P13063_NL,7041	K.HVVQSISTQQEK.E	1383.72	0.00086	2	1	66.73	0	2.81e-05	0|0	sp|P24539|AT5F1_HUMAN/tr|Q5QNZ2|Q5QNZ2_HUMAN/tr|Q08ET0|Q08ET0_HUMAN/tr|A8K4W2|A8K4W2_HUMAN/tr|Q53GB3|Q53GB3_HUMAN		6.75	0		0	2	MASCOT		T
	P13063_NL,19631	K.HWPFQVINDGDKPK.V	1680.85	0.00026	3	1	21.63	0	2.62	0|0	sp|P08107|HSP71_HUMAN/tr|F8VZJ4|F8VZJ4_HUMAN/tr|A8K5I0|A8K5I0_HUMAN/tr|B4DNT8|B4DNT8_HUMAN/tr|B4DI39|B4DI39_HUMAN/tr|B4DWK5|B4DWK5_HUMAN/tr|Q59EJ3|Q59EJ3_HUMAN/tr|Q9UQC1|Q9UQC1_HUMAN		6.75	0		0	2	MASCOT		T
	P13063_NL,19875	K.HWPFQVINDGDKPK.V	1680.85	0.00017	3	1	24.38	0	1.39	0|0	sp|P08107|HSP71_HUMAN/tr|F8VZJ4|F8VZJ4_HUMAN/tr|A8K5I0|A8K5I0_HUMAN/tr|B4DNT8|B4DNT8_HUMAN/tr|B4DI39|B4DI39_HUMAN/tr|B4DWK5|B4DWK5_HUMAN/tr|Q59EJ3|Q59EJ3_HUMAN/tr|Q9UQC1|Q9UQC1_HUMAN		6.75	0		0	2	MASCOT		T
	P13063_NL,17456	K.HYGPGWVSMANAGK.D	1474.69	-0.00185	3	1	31.37	0	0.071	0|0	sp|P23284|PPIB_HUMAN		8.6	0		0	2	MASCOT		T
	P13063_NL,17467	K.HYGPGWVSMANAGK.D	1474.69	-0.0005	2	1	73.29	0	4.42e-06	0|0	sp|P23284|PPIB_HUMAN		8.6	0		0	2	MASCOT		T
	P13063_NL,17203	K.HYWEVDVTGK.E	1233.59	-0.00265	2	1	41.95	0	0.00774	0|0	sp|P19474|RO52_HUMAN/tr|F5H012|F5H012_HUMAN		5.32	0		0	2	MASCOT		T
	P13063_NL,22360	K.IAFAITAIK.G ! K.IAFAITAIK.-	947.592	-0.00038	2	1	49.92	0	0.000293	0|0	sp|P62269|RS18_HUMAN ! tr|Q5GGW2|Q5GGW2_HUMAN		8.75	0		0	2	MASCOT		T
	P13063_NL,22499	K.IAFAITAIK.G ! K.IAFAITAIK.-	947.592	-0.00028	2	1	51.48	0	0.000205	0|0	sp|P62269|RS18_HUMAN ! tr|Q5GGW2|Q5GGW2_HUMAN		8.75	0		0	2	MASCOT		T
	P13063_NL,13287	K.IAFGGETDEATR.Y	1266.6	-0.0004	2	1	52.36	0	0.000573	0|0	sp|P51648|AL3A2_HUMAN/tr|I3L1M4|I3L1M4_HUMAN/tr|J3QRD1|J3QRD1_HUMAN/tr|Q59H65|Q59H65_HUMAN/tr|Q68D64|Q68D64_HUMAN/tr|J3QS00|J3QS00_HUMAN		4.14	0		0	2	MASCOT		T
	P13063_NL,16417	K.IAGYVTHLMK.R ! K.IAGYVTHLMK.E	1132.62	-0.00043	3	1	19.75	0	1.62	0|0	sp|P0CW22|RS17L_HUMAN/sp|P08708|RS17_HUMAN/tr|H0YN88|H0YN88_HUMAN/tr|H0YK46|H0YK46_HUMAN ! tr|A4D1Q6|A4D1Q6_HUMAN		8.6	0		0	2	MASCOT		T
	P13063_NL,16588	K.IAGYVTHLMK.R ! K.IAGYVTHLMK.E	1132.62	0.00011	2	1	44.95	0	0.00523	0|0	sp|P0CW22|RS17L_HUMAN/sp|P08708|RS17_HUMAN/tr|H0YN88|H0YN88_HUMAN/tr|H0YK46|H0YK46_HUMAN ! tr|A4D1Q6|A4D1Q6_HUMAN		8.6	0		0	2	MASCOT		T
	P13063_NL,9625	K.IANPVEGSTDR.Q	1158.57	-9e-05	2	1	48.69	0	0.00157	0|0	sp|Q15366|PCBP2_HUMAN/tr|G3V0E8|G3V0E8_HUMAN/tr|B4DXP5|B4DXP5_HUMAN/tr|B4DRD7|B4DRD7_HUMAN/tr|F8VWQ4|F8VWQ4_HUMAN/tr|F8VZX2|F8VZX2_HUMAN/tr|F8VRH0|F8VRH0_HUMAN/tr|F8VRG9|F8VRG9_HUMAN/tr|H3BSS4|H3BSS4_HUMAN/tr|H3BRU6|H3BRU6_HUMAN		4.37	0		0	2	MASCOT		T
	P13063_NL,17205	K.IAQLEEQLDNETK.E	1530.76	0.00061	2	1	58.3	0	0.000192	0|0	sp|P35579|MYH9_HUMAN/tr|Q60FE2|Q60FE2_HUMAN/tr|Q6ZNL4|Q6ZNL4_HUMAN		4	0		0	2	MASCOT		T
	P13063_NL,9911	K.IAVAAQNCYK.V	1137.57	0.00156	2	1	41.55	0	0.0112	0|0	sp|P60174|TPIS_HUMAN/tr|B4DUI5|B4DUI5_HUMAN/tr|Q2QD09|Q2QD09_HUMAN/tr|Q53HE2|Q53HE2_HUMAN		8.2	0		0	2	MASCOT		T
	P13063_NL,9130	K.ICESYNTAQAGGR.R	1426.64	-0.00185	2	1	56.94	0	0.00012	0|0	sp|Q96PM5|ZN363_HUMAN/tr|J3KPI0|J3KPI0_HUMAN/tr|E7ETW5|E7ETW5_HUMAN/tr|E7EMC8|E7EMC8_HUMAN/tr|Q96BL1|Q96BL1_HUMAN/tr|C7E542|C7E542_HUMAN		5.99	0		0	2	MASCOT		T
	P13063_NL,21270	K.ICGDIHGQYYDLLR.L	1722.83	-0.00144	3	1	31.42	0	0.169	0|0	sp|P62136|PP1A_HUMAN/sp|P36873|PP1G_HUMAN/tr|Q9UPN1|Q9UPN1_HUMAN/tr|B3KXM2|B3KXM2_HUMAN/tr|E9PMD7|E9PMD7_HUMAN/tr|F8VR82|F8VR82_HUMAN/tr|F5H1L6|F5H1L6_HUMAN/tr|F5H037|F5H037_HUMAN/tr|F8W0W8|F8W0W8_HUMAN/tr|F8VYE8|F8VYE8_HUMAN		5.21	0		0	2	MASCOT		T
	P13063_NL,24356	K.ICYQEVSQCFGVLSSR.I	1932.89	-0.00287	2	1	69.27	0	2.16e-05	0|0	sp|Q16531|DDB1_HUMAN/tr|F5GY55|F5GY55_HUMAN/tr|F5H581|F5H581_HUMAN/tr|B4DZP5|B4DZP5_HUMAN/tr|B4DSA8|B4DSA8_HUMAN/tr|B7Z2A1|B7Z2A1_HUMAN		5.99	0		0	2	MASCOT		T
	P13063_NL,16570	K.IDDMTAAPMDVR.Q	1334.61	-0.00025	2	1	54.05	0	0.000461	0|0	sp|P15927|RFA2_HUMAN/tr|Q5TEJ7|Q5TEJ7_HUMAN/tr|B2R7E8|B2R7E8_HUMAN		3.93	0		0	2	MASCOT		T
	P13063_NL,11243	K.IDEPLEGSEDR.I	1259.57	0.00061	2	1	42.94	0	0.00248	0|0	sp|P61978|HNRPK_HUMAN/tr|Q5T6W5|Q5T6W5_HUMAN/tr|Q6IBN1|Q6IBN1_HUMAN/tr|B3KU16|B3KU16_HUMAN/tr|Q5EC54|Q5EC54_HUMAN/tr|B4DFF1|B4DFF1_HUMAN/tr|B4DUQ1|B4DUQ1_HUMAN		3.83	0		0	2	MASCOT		T
	P13063_NL,11407	K.IDEPLEGSEDR.I	1259.57	0.00113	2	1	51.81	0	0.000322	0|0	sp|P61978|HNRPK_HUMAN/tr|Q5T6W5|Q5T6W5_HUMAN/tr|Q6IBN1|Q6IBN1_HUMAN/tr|B3KU16|B3KU16_HUMAN/tr|Q5EC54|Q5EC54_HUMAN/tr|B4DFF1|B4DFF1_HUMAN/tr|B4DUQ1|B4DUQ1_HUMAN		3.83	0		0	2	MASCOT		T
	P13063_NL,6905	K.IDGATQSSPAEPK.S	1300.64	0.00082	2	1	46.5	0	0.00241	0|0	sp|Q32MZ4|LRRF1_HUMAN		4.37	0		0	2	MASCOT		T
	P13063_NL,18070	K.IDIIPNPQER.T	1194.65	-0.00346	2	1	48.46	0	0.00177	0|0	sp|Q58FF7|H90B3_HUMAN/sp|P08238|HS90B_HUMAN/tr|Q6PK50|Q6PK50_HUMAN/tr|O14942|O14942_HUMAN/tr|B4DMA2|B4DMA2_HUMAN/tr|B4DGL0|B4DGL0_HUMAN		4.37	0		0	2	MASCOT		T
	P13063_NL,5571	K.IDSEGGVSANHTSR.A	1429.67	0.00145	3	1	43.93	0	0.00342	0|0	sp|P51659|DHB4_HUMAN/tr|G5E9S2|G5E9S2_HUMAN/tr|B4DI68|B4DI68_HUMAN/tr|B4DVS5|B4DVS5_HUMAN/tr|E7EWE5|E7EWE5_HUMAN/tr|Q59H27|Q59H27_HUMAN/tr|B2R659|B2R659_HUMAN/tr|B4DDM5|B4DDM5_HUMAN/tr|B4DSD0|B4DSD0_HUMAN/tr|E7ET17|E7ET17_HUMAN/tr|E7ER27|E7ER27_HUMAN/tr|F5HE57|F5HE57_HUMAN/tr|B3KSP2|B3KSP2_HUMAN/tr|B4DNV1|B4DNV1_HUMAN/tr|E9PB82|E9PB82_HUMAN/tr|E7EPL9|E7EPL9_HUMAN		5.32	0		0	2	MASCOT		T
	P13063_NL,15156	K.IDVSIEAASGGK.A	1146.6	0.0047	2	1	58.01	0	0.000438	0|0	sp|P09622|DLDH_HUMAN/tr|B4DHG0|B4DHG0_HUMAN/tr|B4DT69|B4DT69_HUMAN/tr|B4DFL1|B4DFL1_HUMAN/tr|B4DMK9|B4DMK9_HUMAN/tr|E9PEX6|E9PEX6_HUMAN		4.37	0		0	2	MASCOT		T
	P13063_NL,21878	K.IEAINQAIANEYEVR.R	1732.89	-0.0061	2	1	48.7	0	0.0026	0|0	sp|Q8NCA5|FA98A_HUMAN/tr|B4DT23|B4DT23_HUMAN/tr|B4DY25|B4DY25_HUMAN/tr|E9PH82|E9PH82_HUMAN/tr|I6L9E8|I6L9E8_HUMAN		4.25	0		0	2	MASCOT		T
	P13063_NL,17077	K.IEDLSQQAQLAAAEK.F	1614.83	9e-05	2	1	50.89	0	0.00208	0|0	sp|Q13765|NACA_HUMAN/tr|B2R4P8|B2R4P8_HUMAN/tr|F8W1N5|F8W1N5_HUMAN/tr|F8W0W4|F8W0W4_HUMAN/tr|F8VZJ2|F8VZJ2_HUMAN/tr|B4DDI8|B4DDI8_HUMAN/tr|H0YHX9|H0YHX9_HUMAN/tr|E9PAV3|E9PAV3_HUMAN/tr|F8VNW4|F8VNW4_HUMAN		4.14	0		0	2	MASCOT		T
	P13063_NL,24168	K.IEEIKDFLLTAR.R	1447.82	-0.00041	3	1	52.08	0	0.00071	0|0	sp|P63173|RL38_HUMAN/tr|J3KSP2|J3KSP2_HUMAN/tr|J3KT73|J3KT73_HUMAN/tr|J3QL01|J3QL01_HUMAN		4.68	1		0	2	MASCOT		T
	P13063_NL,20096	K.IEGYEDQVLITEHGDLGNSR.F	2245.07	0.00358	3	1	33.39	0	0.055	0|0	sp|P52907|CAZA1_HUMAN/tr|A8K0T9|A8K0T9_HUMAN		4.17	0		0	2	MASCOT		T
	P13063_NL,18148	K.IETIEVMEDR.Q	1234.6	-0.00291	2	1	44.39	0	0.00548	0|0	sp|P51991|ROA3_HUMAN/tr|B4DDB6|B4DDB6_HUMAN/tr|E7EWI9|E7EWI9_HUMAN/tr|B4E3E6|B4E3E6_HUMAN/tr|Q65ZQ3|Q65ZQ3_HUMAN		4	0		0	2	MASCOT		T
	P13063_NL,17157	K.IEVEKPFAIAK.E	1244.72	-0.00022	3	1	32.18	0	0.0519	0|0	sp|P23284|PPIB_HUMAN		6.14	0		0	2	MASCOT		T
	P13063_NL,17238	K.IEVEKPFAIAK.E	1244.72	0.00024	2	1	47.9	0	0.0014	0|0	sp|P23284|PPIB_HUMAN		6.14	0		0	2	MASCOT		T
	P13063_NL,17347	K.IEVEKPFAIAK.E	1244.72	8e-05	3	1	41.5	0	0.00607	0|0	sp|P23284|PPIB_HUMAN		6.14	0		0	2	MASCOT		T
	P13063_NL,23516	K.IEVIEIMTDR.G	1218.64	-0.0007	2	1	51.43	0	0.00135	0|0	sp|Q32P51|RA1L2_HUMAN/sp|P09651|ROA1_HUMAN/tr|Q9BSM5|Q9BSM5_HUMAN/tr|Q6IPF2|Q6IPF2_HUMAN/tr|Q0VAC0|Q0VAC0_HUMAN/tr|F8W6I7|F8W6I7_HUMAN/tr|F8VRQ1|F8VRQ1_HUMAN/tr|F8VYN5|F8VYN5_HUMAN/tr|F8W1S7|F8W1S7_HUMAN/tr|F8VZ49|F8VZ49_HUMAN/tr|F8VTQ5|F8VTQ5_HUMAN/tr|F8VXY0|F8VXY0_HUMAN/tr|H0YH80|H0YH80_HUMAN/tr|F8VSB5|F8VSB5_HUMAN		4.14	0		0	2	MASCOT		T
	P13063_NL,22851	K.IEWLESHQDADIEDFK.A	1974.91	0.00112	3	1	42.78	0	0.00396	0|0	sp|P11021|GRP78_HUMAN		4.01	0		0	2	MASCOT		T
	P13063_NL,22993	K.IEWLESHQDADIEDFK.A	1974.91	-5e-05	3	1	41.74	0	0.00498	0|0	sp|P11021|GRP78_HUMAN		4.01	0		0	2	MASCOT		T
	P13063_NL,29521	K.IEYDDFVECLLR.Q	1571.74	0.00321	2	1	53.56	0	0.00044	0|0	sp|O43920|NDUS5_HUMAN/tr|Q6IBA0|Q6IBA0_HUMAN		3.92	0		0	2	MASCOT		T
	P13063_NL,8366	K.IFAQDGEGQR.I	1120.54	0.00022	2	1	49.71	0	0.00137	0|0	sp|O75369|FLNB_HUMAN/tr|Q68CT4|Q68CT4_HUMAN/tr|E7EN95|E7EN95_HUMAN		4.37	0		0	2	MASCOT		T
	P13063_NL,22665	K.IFCCHGGLSPDLQSMEQIR.R	2248.03	0.00826	3	1	24.63	0	0.737	0|0	sp|P62136|PP1A_HUMAN/sp|P62140|PP1B_HUMAN/sp|P36873|PP1G_HUMAN/tr|Q9UPN1|Q9UPN1_HUMAN/tr|B3KXM2|B3KXM2_HUMAN/tr|B7ZB67|B7ZB67_HUMAN/tr|E7ETD8|E7ETD8_HUMAN/tr|F8VR82|F8VR82_HUMAN/tr|A6NNR3|A6NNR3_HUMAN/tr|B4DJ75|B4DJ75_HUMAN/tr|F8W0W8|F8W0W8_HUMAN/tr|F8VYE8|F8VYE8_HUMAN		5.32	0		0	2	MASCOT		T
	P13063_NL,19254	K.IFVGGLNPEATEEK.I	1503.77	-0.00031	2	1	85.53	0	4.6e-07	0|0	tr|D6RBZ0|D6RBZ0_HUMAN/tr|D6RD18|D6RD18_HUMAN/tr|Q53F64|Q53F64_HUMAN/tr|D6R9P3|D6R9P3_HUMAN/tr|B4DMY3|B4DMY3_HUMAN		4.25	0		0	2	MASCOT		T
	P13063_NL,18823	K.IFVGGLSPDTPEEK.I	1488.76	-0.00061	2	1	45.06	0	0.00521	0|0	sp|Q14103|HNRPD_HUMAN/tr|B4DTC3|B4DTC3_HUMAN/tr|H0YA96|H0YA96_HUMAN/tr|B4E0W4|B4E0W4_HUMAN/tr|Q12771|Q12771_HUMAN/tr|D6RF44|D6RF44_HUMAN/tr|D6RAF8|D6RAF8_HUMAN/tr|H0Y8G5|H0Y8G5_HUMAN/tr|F5H6R6|F5H6R6_HUMAN		4.14	0		0	2	MASCOT		T
	P13063_NL,15568	K.IGEGTYGVVYK.G ! K.IGEGTYGVVYK.A ! R.IGEGTYGVVYK.A	1185.62	-0.00191	2	1	46.7	0	0.00276	0|0	sp|P06493|CDK1_HUMAN/tr|B7Z3D6|B7Z3D6_HUMAN/tr|E5RIU6|E5RIU6_HUMAN/tr|Q5H9N4|Q5H9N4_HUMAN/tr|I6L9I5|I6L9I5_HUMAN ! sp|P24941|CDK2_HUMAN/sp|Q00526|CDK3_HUMAN/tr|G3V5T9|G3V5T9_HUMAN/tr|G3V317|G3V317_HUMAN/tr|E7ESI2|E7ESI2_HUMAN/tr|K7ELV5|K7ELV5_HUMAN ! tr|B4DDL9|B4DDL9_HUMAN		6	0		0	2	MASCOT		T
	P13063_NL,15077	K.IGGDAGTSLNSNDYGYGGQK.R	1973.88	-0.00446	2	1	65.84	0	1.43e-05	0|0	sp|Q96AE4|FUBP1_HUMAN/tr|B4DT31|B4DT31_HUMAN/tr|Q6PJY1|Q6PJY1_HUMAN/tr|B4E0X8|B4E0X8_HUMAN/tr|B4DWL1|B4DWL1_HUMAN/tr|E9PEB5|E9PEB5_HUMAN/tr|C9JSZ1|C9JSZ1_HUMAN		4.21	0		0	2	MASCOT		T
	P13063_NL,15260	K.IGGIGTVPVGR.V	1025.61	-0.00052	2	1	52.29	0	0.000274	0|0	sp|P68104|EF1A1_HUMAN/sp|Q05639|EF1A2_HUMAN/sp|Q5VTE0|EF1A3_HUMAN/tr|Q6IPS9|Q6IPS9_HUMAN/tr|Q16577|Q16577_HUMAN/tr|Q8IUB0|Q8IUB0_HUMAN/tr|Q6IQ15|Q6IQ15_HUMAN/tr|Q9NZS6|Q9NZS6_HUMAN/tr|Q8TBL1|Q8TBL1_HUMAN/tr|Q6IPN6|Q6IPN6_HUMAN/tr|Q59GP5|Q59GP5_HUMAN/tr|A8K9C4|A8K9C4_HUMAN/tr|Q53G85|Q53G85_HUMAN/tr|Q6IPT9|Q6IPT9_HUMAN/tr|Q6P082|Q6P082_HUMAN/tr|Q96C29|Q96C29_HUMAN/tr|B4E2C5|B4E2C5_HUMAN/tr|Q504Z0|Q…		9.75	0		0	2	MASCOT		T
	P13063_NL,15438	K.IGGIGTVPVGR.V	1025.61	0.00012	2	1	59.84	0	4.81e-05	0|0	sp|P68104|EF1A1_HUMAN/sp|Q05639|EF1A2_HUMAN/sp|Q5VTE0|EF1A3_HUMAN/tr|Q6IPS9|Q6IPS9_HUMAN/tr|Q16577|Q16577_HUMAN/tr|Q8IUB0|Q8IUB0_HUMAN/tr|Q6IQ15|Q6IQ15_HUMAN/tr|Q9NZS6|Q9NZS6_HUMAN/tr|Q8TBL1|Q8TBL1_HUMAN/tr|Q6IPN6|Q6IPN6_HUMAN/tr|Q59GP5|Q59GP5_HUMAN/tr|A8K9C4|A8K9C4_HUMAN/tr|Q53G85|Q53G85_HUMAN/tr|Q6IPT9|Q6IPT9_HUMAN/tr|Q6P082|Q6P082_HUMAN/tr|Q96C29|Q96C29_HUMAN/tr|B4E2C5|B4E2C5_HUMAN/tr|Q504Z0|Q…		9.75	0		0	2	MASCOT		T
	P13063_NL,15636	K.IGGIGTVPVGR.V	1025.61	-0.00052	2	1	51.23	0	0.000349	0|0	sp|P68104|EF1A1_HUMAN/sp|Q05639|EF1A2_HUMAN/sp|Q5VTE0|EF1A3_HUMAN/tr|Q6IPS9|Q6IPS9_HUMAN/tr|Q16577|Q16577_HUMAN/tr|Q8IUB0|Q8IUB0_HUMAN/tr|Q6IQ15|Q6IQ15_HUMAN/tr|Q9NZS6|Q9NZS6_HUMAN/tr|Q8TBL1|Q8TBL1_HUMAN/tr|Q6IPN6|Q6IPN6_HUMAN/tr|Q59GP5|Q59GP5_HUMAN/tr|A8K9C4|A8K9C4_HUMAN/tr|Q53G85|Q53G85_HUMAN/tr|Q6IPT9|Q6IPT9_HUMAN/tr|Q6P082|Q6P082_HUMAN/tr|Q96C29|Q96C29_HUMAN/tr|B4E2C5|B4E2C5_HUMAN/tr|Q504Z0|Q…		9.75	0		0	2	MASCOT		T
	P13063_NL,9202	K.IGHPAPNFK.A	980.531	-0.00061	3	1	20.09	0	1.06	0|0	sp|Q06830|PRDX1_HUMAN/tr|B2R4P2|B2R4P2_HUMAN		8.76	0		0	2	MASCOT		T
	P13063_NL,19032	K.IGIEIIK.R	785.513	0.00045	2	1	47	0	0.00217	0|0	sp|P10809|CH60_HUMAN/tr|B3GQS7|B3GQS7_HUMAN/tr|B7Z597|B7Z597_HUMAN/tr|B7Z4F6|B7Z4F6_HUMAN/tr|B7Z5E7|B7Z5E7_HUMAN		6	0		0	2	MASCOT		T
	P13063_NL,9319	K.IGLSDAR.L	731.405	0.00115	2	1	48.2	0	0.00596	0|0	sp|Q9BY77|PDIP3_HUMAN/tr|Q6R954|Q6R954_HUMAN/tr|F8WCX5|F8WCX5_HUMAN/tr|F8WEE2|F8WEE2_HUMAN/tr|B4DSH9|B4DSH9_HUMAN/tr|Q96DI9|Q96DI9_HUMAN/tr|Q659C6|Q659C6_HUMAN/tr|Q8WUT1|Q8WUT1_HUMAN		5.84	0		0	2	MASCOT		T
	P13063_NL,16901	K.IGPLGLSPK.K	881.545	-0.00185	2	1	50.34	0	0.00026	0|0	sp|P30050|RL12_HUMAN/tr|D3DS95|D3DS95_HUMAN/tr|Q59FI9|Q59FI9_HUMAN		8.75	0		0	2	MASCOT		T
	P13063_NL,14782	K.IGVTVLSR.I ! K.LGVTVLSR.I	844.525	-0.00114	2	1	42.57	0	0.00795	0|0	sp|P16152|CBR1_HUMAN ! sp|O75828|CBR3_HUMAN/tr|Q53F60|Q53F60_HUMAN		9.75	0		0	2	MASCOT		T
	P13063_NL,9471	K.IIEDQQESLNK.W	1316.67	-6e-05	2	1	49.04	0	0.00663	0|0	sp|P05455|LA_HUMAN/tr|Q14730|Q14730_HUMAN/tr|E9PFH8|E9PFH8_HUMAN/tr|B5BUB5|B5BUB5_HUMAN/tr|Q9UMH5|Q9UMH5_HUMAN		4.14	0		0	2	MASCOT		T
	P13063_NL,19298	K.IIETLTQQLQAK.G	1385.8	-0.00153	2	1	48.71	0	0.00126	0|0	sp|Q9UHV9|PFD2_HUMAN/tr|B1AQP2|B1AQP2_HUMAN		6	0		0	2	MASCOT		T
	P13063_NL,11332	K.IIEVGDTPK.D	971.541	0.00034	2	1	51.89	0	0.000704	0|0	sp|P61619|S61A1_HUMAN/sp|Q9H9S3|S61A2_HUMAN/tr|Q8TC24|Q8TC24_HUMAN/tr|B3KNF6|B3KNF6_HUMAN/tr|B4DR61|B4DR61_HUMAN/tr|B4DX72|B4DX72_HUMAN/tr|B3KQ68|B3KQ68_HUMAN/tr|C9JJV4|C9JJV4_HUMAN/tr|H7C1Q9|H7C1Q9_HUMAN/tr|A6NK38|A6NK38_HUMAN/tr|C9JXC6|C9JXC6_HUMAN/tr|F8W776|F8W776_HUMAN/tr|H7C069|H7C069_HUMAN/tr|A6NIF9|A6NIF9_HUMAN/tr|F8W773|F8W773_HUMAN/tr|F2Z2C7|F2Z2C7_HUMAN		4.37	0		0	2	MASCOT		T
	P13063_NL,26609	K.IILDLISESPIK.G	1340.8	0.00061	2	1	63.06	0	2.82e-05	0|0	sp|P61978|HNRPK_HUMAN/tr|Q5T6W2|Q5T6W2_HUMAN/tr|Q5T6W5|Q5T6W5_HUMAN/tr|Q5T6W1|Q5T6W1_HUMAN/tr|Q6IBN1|Q6IBN1_HUMAN/tr|Q5EC54|Q5EC54_HUMAN/tr|B4DFF1|B4DFF1_HUMAN/tr|B4DUQ1|B4DUQ1_HUMAN		4.37	0		0	2	MASCOT		T
	P13063_NL,26716	K.IILDLISESPIK.G	1340.8	0.00015	2	1	66.81	0	1.2e-05	0|0	sp|P61978|HNRPK_HUMAN/tr|Q5T6W2|Q5T6W2_HUMAN/tr|Q5T6W5|Q5T6W5_HUMAN/tr|Q5T6W1|Q5T6W1_HUMAN/tr|Q6IBN1|Q6IBN1_HUMAN/tr|Q5EC54|Q5EC54_HUMAN/tr|B4DFF1|B4DFF1_HUMAN/tr|B4DUQ1|B4DUQ1_HUMAN		4.37	0		0	2	MASCOT		T
	P13063_NL,22521	K.IIQLLDDYPK.C	1217.68	0.00037	2	1	62.54	0	8.24e-05	0|0	sp|Q8NHW5|RLA0L_HUMAN/sp|P05388|RLA0_HUMAN/tr|G3V210|G3V210_HUMAN/tr|Q3B7A4|Q3B7A4_HUMAN/tr|F8VQY6|F8VQY6_HUMAN/tr|F8VRK7|F8VRK7_HUMAN/tr|Q53HW2|Q53HW2_HUMAN/tr|B4E3D5|B4E3D5_HUMAN/tr|F8VU65|F8VU65_HUMAN/tr|F8VZS0|F8VZS0_HUMAN/tr|Q53HK9|Q53HK9_HUMAN/tr|Q6NSF2|Q6NSF2_HUMAN/tr|F8VWS0|F8VWS0_HUMAN/tr|A8K4Z4|A8K4Z4_HUMAN/tr|F8VS58|F8VS58_HUMAN		4.21	0		0	2	MASCOT		T
	P13063_NL,17798	K.IISNASCTTNCLAPLAK.V	1833.92	-0.00204	2	1	64.53	0	5.51e-05	0|0	sp|P04406|G3P_HUMAN/tr|A4UCT1|A4UCT1_HUMAN/tr|Q0QET7|Q0QET7_HUMAN/tr|E7EUT5|E7EUT5_HUMAN/tr|B4DRV9|B4DRV9_HUMAN/tr|E7EUT4|E7EUT4_HUMAN/tr|Q2TSD0|Q2TSD0_HUMAN		8.06	0		0	2	MASCOT		T
	P13063_NL,15884	K.IIYIVHDEVK.D	1228.69	0.00014	3	1	19.52	0	1.82	0|0	sp|P25788|PSA3_HUMAN/tr|Q6IB71|Q6IB71_HUMAN/tr|G3V4X5|G3V4X5_HUMAN		5.32	0		0	2	MASCOT		T
	P13063_NL,14186	K.ILAAALTECHR.K	1254.66	-0.00576	3	1	24.07	0	0.538	0|0	sp|P46060|RAGP1_HUMAN		6.74	0		0	2	MASCOT		T
	P13063_NL,16539	K.ILDSVGIEADDDR.L	1417.68	-0.00742	2	1	81.87	0	7.51e-07	0|0	sp|P05387|RLA2_HUMAN		3.71	0		0	2	MASCOT		T
	P13063_NL,16721	K.ILDSVGIEADDDR.L	1417.68	0.0004	2	1	96.24	0	2.45e-08	0|0	sp|P05387|RLA2_HUMAN		3.71	0		0	2	MASCOT		T
	P13063_NL,16908	K.ILDSVGIEADDDR.L	1417.68	-0.00182	2	1	101.48	0	7.61e-09	0|0	sp|P05387|RLA2_HUMAN		3.71	0		0	2	MASCOT		T
	P13063_NL,17241	K.ILDSVGIEADDDR.L	1417.68	-0.00046	2	1	74.25	0	3.87e-06	0|0	sp|P05387|RLA2_HUMAN		3.71	0		0	2	MASCOT		T
	P13063_NL,16322	K.ILEDNSIPQVK.D	1255.69	-0.00018	2	1	41.9	0	0.00858	0|0	sp|P11177|ODPB_HUMAN		4.37	0		0	2	MASCOT		T
	P13063_NL,13807	K.ILEVHIDK.G	966.562	0.00059	3	1	25.94	0	0.198	0|0	sp|P31689|DNJA1_HUMAN/tr|B7Z5C0|B7Z5C0_HUMAN/tr|Q5T7Q0|Q5T7Q0_HUMAN/tr|Q86TL9|Q86TL9_HUMAN/tr|Q9NXZ8|Q9NXZ8_HUMAN		5.32	0		0	2	MASCOT		T
	P13063_NL,13989	K.ILEVHIDK.G	966.562	-0.0001	3	1	21.26	0	0.581	0|0	sp|P31689|DNJA1_HUMAN/tr|B7Z5C0|B7Z5C0_HUMAN/tr|Q5T7Q0|Q5T7Q0_HUMAN/tr|Q86TL9|Q86TL9_HUMAN/tr|Q9NXZ8|Q9NXZ8_HUMAN		5.32	0		0	2	MASCOT		T
	P13063_NL,11302	K.ILEVHVDK.G	952.546	5e-05	3	1	22.81	0	0.441	0|0	sp|O60884|DNJA2_HUMAN		5.32	0		0	2	MASCOT		T
	P13063_NL,30593	K.ILGQEGDASYLASEISTWDGVIVTPSEK.A	2965.47	-0.00293	3	1	38.9	0	0.0146	0|0	sp|Q12905|ILF2_HUMAN/tr|F4ZW63|F4ZW63_HUMAN/tr|F4ZW62|F4ZW62_HUMAN/tr|B4DY09|B4DY09_HUMAN/tr|Q53FG3|Q53FG3_HUMAN		3.83	0		0	2	MASCOT		T
	P13063_NL,15365	K.ILIANTGMDTDK.I	1291.66	-0.00191	2	1	75.36	0	4.35e-06	0|0	sp|P78371|TCPB_HUMAN/tr|F5GWF6|F5GWF6_HUMAN/tr|F8VQ14|F8VQ14_HUMAN		4.21	0		0	2	MASCOT		T
	P13063_NL,20988	K.ILITTVPPNLR.K	1236.77	-0.00122	2	1	41.85	0	0.0011	0|0	sp|Q12905|ILF2_HUMAN/tr|F4ZW63|F4ZW63_HUMAN/tr|F4ZW62|F4ZW62_HUMAN/tr|B4DY09|B4DY09_HUMAN/tr|Q53FG3|Q53FG3_HUMAN		9.75	0		0	2	MASCOT		T
	P13063_NL,15333	K.ILLDVK.T	700.46	0.00048	2	1	42.01	0	0.00804	0|0	sp|P02533|K1C14_HUMAN/sp|Q04695|K1C17_HUMAN/tr|Q13092|Q13092_HUMAN/tr|Q14666|Q14666_HUMAN/tr|F5GWP8|F5GWP8_HUMAN		5.84	0		0	2	MASCOT		T
	P13063_NL,22018	K.ILLNACCPGWVR.T	1458.73	0.00043	2	1	51.03	0	0.00158	0|0	sp|P16152|CBR1_HUMAN		8.07	0		0	2	MASCOT		T
	P13063_NL,26123	K.ILPTLEAVAALGNK.V	1409.84	-0.00171	2	1	45.04	0	0.00125	0|0	sp|Q12905|ILF2_HUMAN/tr|F4ZW63|F4ZW63_HUMAN/tr|F4ZW62|F4ZW62_HUMAN/tr|B4DY09|B4DY09_HUMAN/tr|Q53FG3|Q53FG3_HUMAN		6	0		0	2	MASCOT		T
	P13063_NL,26249	K.ILPTLEAVAALGNK.V	1409.84	0.00071	2	1	60.29	0	3.77e-05	0|0	sp|Q12905|ILF2_HUMAN/tr|F4ZW63|F4ZW63_HUMAN/tr|F4ZW62|F4ZW62_HUMAN/tr|B4DY09|B4DY09_HUMAN/tr|Q53FG3|Q53FG3_HUMAN		6	0		0	2	MASCOT		T
	P13063_NL,16857	K.ILQDGGLQVVEK.Q	1298.73	-0.00156	2	1	76.45	0	4.44e-06	0|0	sp|O43175|SERA_HUMAN		4.37	0		0	2	MASCOT		T
	P13063_NL,9039	K.ILVAEGTR.D	858.504	0.00025	2	1	53.21	0	0.00107	0|0	sp|P10515|ODP2_HUMAN/tr|Q86YI5|Q86YI5_HUMAN/tr|B4DJX1|B4DJX1_HUMAN/tr|E9PEJ4|E9PEJ4_HUMAN/tr|Q16791|Q16791_HUMAN		6	0		0	2	MASCOT		T
	P13063_NL,11396	K.ILVPEGTR.D	884.52	0.00014	2	1	44.05	0	0.00259	0|0	sp|P10515|ODP2_HUMAN/tr|Q86YI5|Q86YI5_HUMAN/tr|B4DJX1|B4DJX1_HUMAN/tr|F5H7M3|F5H7M3_HUMAN/tr|Q16791|Q16791_HUMAN/tr|H0YDD4|H0YDD4_HUMAN/tr|B4DS43|B4DS43_HUMAN		6	0		0	2	MASCOT		T
	P13063_NL,15440	K.ILYSQCGDVM*R.A	1357.62	0.00146	2	1	45.33	0	0.00214	0|0	sp|P14649|MYL6B_HUMAN/sp|P60660|MYL6_HUMAN/tr|B7Z6Z4|B7Z6Z4_HUMAN/tr|G3V1V0|G3V1V0_HUMAN/tr|F8VZV5|F8VZV5_HUMAN/tr|G8JLA2|G8JLA2_HUMAN/tr|F8W1R7|F8W1R7_HUMAN/tr|J3KND3|J3KND3_HUMAN/tr|B4E368|B4E368_HUMAN/tr|F8W1I5|F8W1I5_HUMAN/tr|F8VPF3|F8VPF3_HUMAN		5.83	0	15.994919 Oxidation (M)	0	2	MASCOT		T
	P13063_NL,15320	K.ILYSQCGDVMR.A	1341.63	0.00022	2	1	55.67	0	0.000247	0|0	sp|P14649|MYL6B_HUMAN/sp|P60660|MYL6_HUMAN/tr|B7Z6Z4|B7Z6Z4_HUMAN/tr|G3V1V0|G3V1V0_HUMAN/tr|F8VZV5|F8VZV5_HUMAN/tr|G8JLA2|G8JLA2_HUMAN/tr|F8W1R7|F8W1R7_HUMAN/tr|J3KND3|J3KND3_HUMAN/tr|B4E368|B4E368_HUMAN/tr|F8W1I5|F8W1I5_HUMAN/tr|F8VPF3|F8VPF3_HUMAN		5.83	0		0	2	MASCOT		T
	P13063_NL,15499	K.ILYSQCGDVMR.A	1341.63	0.00094	2	1	74.38	0	3.27e-06	0|0	sp|P14649|MYL6B_HUMAN/sp|P60660|MYL6_HUMAN/tr|B7Z6Z4|B7Z6Z4_HUMAN/tr|G3V1V0|G3V1V0_HUMAN/tr|F8VZV5|F8VZV5_HUMAN/tr|G8JLA2|G8JLA2_HUMAN/tr|F8W1R7|F8W1R7_HUMAN/tr|J3KND3|J3KND3_HUMAN/tr|B4E368|B4E368_HUMAN/tr|F8W1I5|F8W1I5_HUMAN/tr|F8VPF3|F8VPF3_HUMAN		5.83	0		0	2	MASCOT		T
	P13063_NL,24002	K.IMASSPDMDLATVSALR.K ! K.IMASSPDMDLATVSALR.L	1777.88	-0.00826	2	1	78.03	0	2.85e-06	0|0	sp|P32322|P5CR1_HUMAN/tr|B4DMU0|B4DMU0_HUMAN/tr|E2QRB3|E2QRB3_HUMAN/tr|J3QL32|J3QL32_HUMAN/tr|J3QKT3|J3QKT3_HUMAN/tr|J3QRZ0|J3QRZ0_HUMAN/tr|J3KQ22|J3KQ22_HUMAN/tr|J3KTA8|J3KTA8_HUMAN/tr|E7D7X9|E7D7X9_HUMAN/tr|B7Z8T1|B7Z8T1_HUMAN/tr|J3QLK9|J3QLK9_HUMAN/tr|E7D7Y0|E7D7Y0_HUMAN/tr|J3QL23|J3QL23_HUMAN/tr|J3QL24|J3QL24_HUMAN ! tr|J3QR88|J3QR88_HUMAN		4.21	0		0	2	MASCOT		T
	P13063_NL,11486	K.IMSSPLSK.E	862.47	0.00056	2	1	49.33	0	0.00218	0|0	sp|Q9UNX3|RL26L_HUMAN/sp|P61254|RL26_HUMAN/tr|E5RIT6|E5RIT6_HUMAN/tr|E5RHH1|E5RHH1_HUMAN/tr|Q6IBH6|Q6IBH6_HUMAN/tr|J3QQQ9|J3QQQ9_HUMAN/tr|J3KTJ8|J3KTJ8_HUMAN/tr|J3KSS0|J3KSS0_HUMAN/tr|J3QRI7|J3QRI7_HUMAN/tr|J3QRC4|J3QRC4_HUMAN/tr|J3QQV1|J3QQV1_HUMAN		8.75	0		0	2	MASCOT		T
	P13063_NL,10845	K.INALIK.A	671.445	0.0003	2	1	47.27	0	0.0013	0|0	sp|P05386|RLA1_HUMAN/tr|Q6ICQ4|Q6ICQ4_HUMAN/tr|Q7Z612|Q7Z612_HUMAN/tr|Q6FG99|Q6FG99_HUMAN		8.75	0		0	2	MASCOT		T
	P13063_NL,28356	K.INEAIVAVQAIIADPK.T	1664.96	0.0001	3	1	42.35	0	0.00315	0|0	sp|Q9Y224|CN166_HUMAN/tr|Q549M8|Q549M8_HUMAN/tr|Q5RLJ0|Q5RLJ0_HUMAN		4.37	0		0	2	MASCOT		T
	P13063_NL,28490	K.INEAIVAVQAIIADPK.T	1664.96	-0.00119	3	1	34.1	0	0.0213	0|0	sp|Q9Y224|CN166_HUMAN/tr|Q549M8|Q549M8_HUMAN/tr|Q5RLJ0|Q5RLJ0_HUMAN		4.37	0		0	2	MASCOT		T
	P13063_NL,9980	K.INSITVDNCK.K	1163.57	0.00385	2	1	67.33	0	2.6e-05	0|0	sp|Q01518|CAP1_HUMAN/tr|D3DPU2|D3DPU2_HUMAN/tr|B2RDY9|B2RDY9_HUMAN/tr|B4DNW7|B4DNW7_HUMAN/tr|B4DI38|B4DI38_HUMAN/tr|B4DNA3|B4DNA3_HUMAN/tr|B4DNY3|B4DNY3_HUMAN/tr|B4DUZ8|B4DUZ8_HUMAN		5.83	0		0	2	MASCOT		T
	P13063_NL,31581	K.INVNEIFYDLVR.Q	1494.8	-0.00332	2	1	65.33	0	4.19e-05	0|0	sp|P62834|RAP1A_HUMAN/sp|P61224|RAP1B_HUMAN/sp|A6NIZ1|RP1BL_HUMAN/tr|B7ZB78|B7ZB78_HUMAN/tr|A8KAH9|A8KAH9_HUMAN/tr|F5GZG1|F5GZG1_HUMAN/tr|Q5U0C3|Q5U0C3_HUMAN/tr|B7ZAY2|B7ZAY2_HUMAN/tr|F5H823|F5H823_HUMAN		4.37	0		0	2	MASCOT		T
	P13063_NL,25129	K.IPEISIQDMTAQVTSPSGK.T	2002.02	-0.00544	2	1	70.2	0	1.45e-05	0|0	sp|P21333|FLNA_HUMAN/tr|Q60FE6|Q60FE6_HUMAN/tr|Q60FE5|Q60FE5_HUMAN/tr|Q2VP91|Q2VP91_HUMAN/tr|Q8TES4|Q8TES4_HUMAN/tr|B4DTD5|B4DTD5_HUMAN/tr|Q96C61|Q96C61_HUMAN/tr|Q5HY54|Q5HY54_HUMAN/tr|Q6NXF2|Q6NXF2_HUMAN/tr|E9PHF0|E9PHF0_HUMAN/tr|B4E2F9|B4E2F9_HUMAN		4.37	0		0	2	MASCOT		T
	P13063_NL,29746	K.IPNPDFFEDLEPFR.M	1735.83	0.00492	2	1	71.48	0	8.75e-06	0|0	sp|P27824|CALX_HUMAN/tr|B4E2T8|B4E2T8_HUMAN/tr|B4DGP8|B4DGP8_HUMAN		3.92	0		0	2	MASCOT		T
	P13063_NL,29869	K.IPNPDFFEDLEPFR.M	1735.83	-0.00143	2	1	99.2	0	1.86e-08	0|0	sp|P27824|CALX_HUMAN/tr|B4E2T8|B4E2T8_HUMAN/tr|B4DGP8|B4DGP8_HUMAN		3.92	0		0	2	MASCOT		T
	P13063_NL,21576	K.IPSWQIPVK.S	1067.62	-0.00058	2	1	43.71	0	0.00296	0|0	sp|O75381|PEX14_HUMAN/tr|B7Z4Z4|B7Z4Z4_HUMAN/tr|F5H4J2|F5H4J2_HUMAN		8.75	0		0	2	MASCOT		T
	P13063_NL,12906	K.IQALQQQADEAEDR.A	1614.77	0.00081	2	1	90.32	0	1.14e-07	0|0	sp|P67936|TPM4_HUMAN/tr|B4DVY2|B4DVY2_HUMAN/tr|B4DTB1|B4DTB1_HUMAN		3.92	0		0	2	MASCOT		T
	P13063_NL,21366	K.IQEGVFDINNEANGIK.I	1760.88	0.00581	2	1	41.76	0	0.00976	0|0	sp|P61019|RAB2A_HUMAN/tr|O75546|O75546_HUMAN		4.14	0		0	2	MASCOT		T
	P13063_NL,15176	K.IQELAHELAAAK.A	1293.72	0.00197	2	1	73.15	0	5.33e-06	0|0	sp|O75381|PEX14_HUMAN/tr|B7Z4Z4|B7Z4Z4_HUMAN/tr|F5H4J2|F5H4J2_HUMAN		5.4	0		0	2	MASCOT		T
	P13063_NL,15192	K.IQELAHELAAAK.A	1293.72	0.00057	3	1	20.9	0	0.883	0|0	sp|O75381|PEX14_HUMAN/tr|B7Z4Z4|B7Z4Z4_HUMAN/tr|F5H4J2|F5H4J2_HUMAN		5.4	0		0	2	MASCOT		T
	P13063_NL,15347	K.IQELAHELAAAK.A	1293.72	-0.00019	2	1	59.39	0	0.000125	0|0	sp|O75381|PEX14_HUMAN/tr|B7Z4Z4|B7Z4Z4_HUMAN/tr|F5H4J2|F5H4J2_HUMAN		5.4	0		0	2	MASCOT		T
	P13063_NL,29545	K.IQLLDLPGIIEGAK.D	1479.88	-0.00494	2	1	41.91	0	0.00161	0|0	sp|Q9Y295|DRG1_HUMAN		4.37	0		0	2	MASCOT		T
	P13063_NL,29660	K.IQLLDLPGIIEGAK.D	1479.88	-0.00078	2	1	51.62	0	0.000198	0|0	sp|Q9Y295|DRG1_HUMAN		4.37	0		0	2	MASCOT		T
	P13063_NL,14801	K.IQLVMK.V ! R.LQLVMK.S	731.448	-0.00053	2	1	44.3	0	0.0056	0|0	sp|O95757|HS74L_HUMAN/tr|Q53ZP9|Q53ZP9_HUMAN/tr|B4DZR0|B4DZR0_HUMAN/tr|E7ES43|E7ES43_HUMAN/tr|B4DXT2|B4DXT2_HUMAN/tr|E9PDE8|E9PDE8_HUMAN ! sp|P62888|RL30_HUMAN/tr|E5RJH3|E5RJH3_HUMAN/tr|E5RI99|E5RI99_HUMAN		8.75	0		0	2	MASCOT		T
	P13063_NL,4647	K.IQNDAGVR.I	872.458	0	2	1	43.15	0	0.0045	0|0	sp|Q96AE4|FUBP1_HUMAN/sp|Q92945|FUBP2_HUMAN/sp|Q96I24|FUBP3_HUMAN/tr|B4DT31|B4DT31_HUMAN/tr|B4DV73|B4DV73_HUMAN/tr|B4E0X8|B4E0X8_HUMAN/tr|B4DWL1|B4DWL1_HUMAN/tr|E9PEB5|E9PEB5_HUMAN/tr|Q59FU3|Q59FU3_HUMAN		5.84	0		0	2	MASCOT		T
	P13063_NL,5188	K.IQQQQPPPGEK.K	1249.65	0.00079	2	1	42.33	0	0.00932	0|0	sp|P26640|SYVC_HUMAN/tr|B0V043|B0V043_HUMAN/tr|Q5SP20|Q5SP20_HUMAN/tr|A2BEY0|A2BEY0_HUMAN/tr|H0Y4A6|H0Y4A6_HUMAN		6	0		0	2	MASCOT		T
	P13063_NL,14101	K.IQVLQQQADDAEER.A	1642.8	-0.00266	2	1	73.46	0	6.48e-06	0|0	sp|A6NL28|TPM3L_HUMAN/tr|Q5VU61|Q5VU61_HUMAN/tr|Q5VU59|Q5VU59_HUMAN/tr|Q5VU58|Q5VU58_HUMAN/tr|Q5VU72|Q5VU72_HUMAN/tr|Q5VU66|Q5VU66_HUMAN/tr|D6RFM2|D6RFM2_HUMAN/tr|D6R904|D6R904_HUMAN/tr|Q8NAG3|Q8NAG3_HUMAN/tr|B4DWT5|B4DWT5_HUMAN/tr|B2RDE1|B2RDE1_HUMAN/tr|Q8TCG3|Q8TCG3_HUMAN/tr|Q5HYB6|Q5HYB6_HUMAN		3.92	0		0	2	MASCOT		T
	P13063_NL,6263	K.ISAPQER.L ! R.ISAPQER.L	800.426	0.00031	2	1	44.07	0	0.00332	0|0	sp|P42025|ACTY_HUMAN/tr|Q13841|Q13841_HUMAN ! sp|P61163|ACTZ_HUMAN/tr|B4DXP9|B4DXP9_HUMAN/tr|B4DM97|B4DM97_HUMAN/tr|F5H3I4|F5H3I4_HUMAN/tr|B4DMT4|B4DMT4_HUMAN		6	0		0	2	MASCOT		T
	P13063_NL,27737	K.ISATSIFFESMPYK.V ! R.ISATSIFFESMPYK.L	1620.8	0.00196	2	1	64.48	0	5.52e-05	0|0	sp|P34896|GLYC_HUMAN/tr|B4DPM9|B4DPM9_HUMAN/tr|D3DXC9|D3DXC9_HUMAN/tr|Q53ET7|Q53ET7_HUMAN/tr|B4DZB5|B4DZB5_HUMAN/tr|A8MYA6|A8MYA6_HUMAN ! sp|P34897|GLYM_HUMAN/tr|G3V540|G3V540_HUMAN/tr|Q5BJF5|Q5BJF5_HUMAN/tr|B4DW25|B4DW25_HUMAN/tr|G3V2D2|G3V2D2_HUMAN/tr|Q53ET4|Q53ET4_HUMAN/tr|Q5HYG8|Q5HYG8_HUMAN/tr|B4E1G2|B4E1G2_HUMAN/tr|B4DWA7|B4DWA7_HUMAN/tr|B4DP88|B4DP88_HUMAN/tr|B4DJ63|B4DJ63_HUMAN/tr|G3V2Y4|…		6	0		0	2	MASCOT		T
	P13063_NL,8200	K.ISDSEGFK.A	882.42	-0.00017	2	1	54.47	0	0.000295	0|0	sp|P23246|SFPQ_HUMAN/tr|Q86VG2|Q86VG2_HUMAN/tr|Q6PIX2|Q6PIX2_HUMAN/tr|Q9BSV4|Q9BSV4_HUMAN		4.37	0		0	2	MASCOT		T
	P13063_NL,23560	K.ISGADINSICQESGMLAVR.E	2020.98	0.00545	2	1	45.97	0	0.00328	0|0	sp|P43686|PRS6B_HUMAN/tr|A8K2M0|A8K2M0_HUMAN		4.37	0		0	2	MASCOT		T
	P13063_NL,21874	K.ISMPDVDLHLK.G	1267.67	-0.00121	3	1	36.46	0	0.0283	0|0	sp|Q09666|AHNK_HUMAN/tr|Q8N274|Q8N274_HUMAN/tr|B4DTV0|B4DTV0_HUMAN		5.21	0		0	2	MASCOT		T
	P13063_NL,14063	K.ISNYGWDQSDK.F	1312.58	-0.00439	2	1	52.96	0	0.000271	0|0	sp|Q9HB71|CYBP_HUMAN/tr|Q5R370|Q5R370_HUMAN/tr|B3KSF1|B3KSF1_HUMAN/tr|Q6NVY0|Q6NVY0_HUMAN		4.21	0		0	2	MASCOT		T
	P13063_NL,4984	K.ISRPGDSDDSR.S	1204.56	-0.00072	3	1	52.02	0	0.000386	0|0	sp|P14866|HNRPL_HUMAN/tr|Q6NTA2|Q6NTA2_HUMAN/tr|B4DVF8|B4DVF8_HUMAN/tr|B2R959|B2R959_HUMAN/tr|B4DPK8|B4DPK8_HUMAN		4.43	0		0	2	MASCOT		T
	P13063_NL,11051	K.ISSDLDGHPVPK.Q	1264.65	0.00364	3	1	26.86	0	0.311	0|0	sp|P29401|TKT_HUMAN/tr|B4E022|B4E022_HUMAN/tr|Q53EM5|Q53EM5_HUMAN/tr|E7EPA7|E7EPA7_HUMAN/tr|F8W888|F8W888_HUMAN/tr|E9PFF2|E9PFF2_HUMAN/tr|B4DE31|B4DE31_HUMAN		5.21	0		0	2	MASCOT		T
	P13063_NL,25953	K.ISSIQSIVPALEIANAHR.K	1919.07	0.00138	3	1	49.57	0	0.000835	0|0	sp|P10809|CH60_HUMAN/tr|B3GQS7|B3GQS7_HUMAN/tr|B7Z597|B7Z597_HUMAN/tr|B7Z4F6|B7Z4F6_HUMAN/tr|B7Z532|B7Z532_HUMAN/tr|B7Z5E7|B7Z5E7_HUMAN/tr|Q53QD5|Q53QD5_HUMAN		6.75	0		0	2	MASCOT		T
	P13063_NL,26078	K.ISSIQSIVPALEIANAHR.K	1919.07	-0.00063	3	1	57.57	0	0.000131	0|0	sp|P10809|CH60_HUMAN/tr|B3GQS7|B3GQS7_HUMAN/tr|B7Z597|B7Z597_HUMAN/tr|B7Z4F6|B7Z4F6_HUMAN/tr|B7Z532|B7Z532_HUMAN/tr|B7Z5E7|B7Z5E7_HUMAN/tr|Q53QD5|Q53QD5_HUMAN		6.75	0		0	2	MASCOT		T
	P13063_NL,20402	K.ISSLLEEQFQQGK.L	1506.78	-0.00322	2	1	62.42	0	0.000672	0|0	sp|P62241|RS8_HUMAN/tr|Q5JR95|Q5JR95_HUMAN/tr|Q5JR94|Q5JR94_HUMAN/tr|Q9BS10|Q9BS10_HUMAN		4.53	0		0	2	MASCOT		T
	P13063_NL,6606	K.ISSPTETER.C ! K.ISSPTETER.S	1019.5	-0.00134	2	1	51.47	0	0.001	0|0	sp|P31949|S10AB_HUMAN ! tr|B2R5H0|B2R5H0_HUMAN		4.53	0		0	2	MASCOT		T
	P13063_NL,6364	K.ISTVVSSK.E	820.477	-6e-05	2	1	50.72	0	0.000884	0|0	sp|P37108|SRP14_HUMAN/tr|H0YLA2|H0YLA2_HUMAN		8.75	0		0	2	MASCOT		T
	P13063_NL,21956	K.ITENIGCVMTGMTADSR.S	1855.83	0.0023	2	1	48.71	0	0.000736	0|0	sp|P60900|PSA6_HUMAN/tr|B4DXJ9|B4DXJ9_HUMAN/tr|G3V295|G3V295_HUMAN/tr|G3V5Z7|G3V5Z7_HUMAN/tr|G3V3I1|G3V3I1_HUMAN		4.37	0		0	2	MASCOT		T
	P13063_NL,6870	K.ITITNDK.G	804.446	-0.00082	2	1	43.15	0	0.00971	0|0	sp|P34931|HS71L_HUMAN/sp|P08107|HSP71_HUMAN/sp|P54652|HSP72_HUMAN/sp|P17066|HSP76_HUMAN/sp|P11142|HSP7C_HUMAN/tr|Q53FA3|Q53FA3_HUMAN/tr|E7EP94|E7EP94_HUMAN/tr|A8K7Q2|A8K7Q2_HUMAN/tr|B4DXY3|B4DXY3_HUMAN/tr|Q5SP16|Q5SP16_HUMAN/tr|F8VZJ4|F8VZJ4_HUMAN/tr|A8K5I0|A8K5I0_HUMAN/tr|Q96BE0|Q96BE0_HUMAN/tr|Q96H53|Q96H53_HUMAN/tr|E9PKE3|E9PKE3_HUMAN/tr|E9PM13|E9PM13_HUMAN/tr|E9PS65|E9PS65_HUMAN/tr|E9PNE6|E9P…		5.84	0		0	2	MASCOT		T
	P13063_NL,7928	K.ITITNDQNR.L	1074.55	-0.00084	2	1	58.2	0	0.00026	0|0	sp|P11021|GRP78_HUMAN		5.84	0		0	2	MASCOT		T
	P13063_NL,8098	K.ITITNDQNR.L	1074.55	-0.00164	2	1	41.93	0	0.0113	0|0	sp|P11021|GRP78_HUMAN		5.84	0		0	2	MASCOT		T
	P13063_NL,17408	K.ITLDNAYMEK.C ! K.ITLDNAYMEK.-	1197.58	-0.0009	2	1	62.71	0	5.84e-05	0|0	sp|P14618|KPYM_HUMAN/tr|H3BTJ2|H3BTJ2_HUMAN/tr|H3BTN5|H3BTN5_HUMAN/tr|H3BQ34|H3BQ34_HUMAN/tr|H3BUW1|H3BUW1_HUMAN/tr|B4DRT3|B4DRT3_HUMAN/tr|B4DNK4|B4DNK4_HUMAN ! tr|H3BT25|H3BT25_HUMAN		4.37	0		0	2	MASCOT		T
	P13063_NL,13208	K.ITLVSAAPGK.V	956.577	0.00029	2	1	53.69	0	0.000418	0|0	sp|Q9NPJ3|ACO13_HUMAN/tr|F5H2L4|F5H2L4_HUMAN		8.75	0		0	2	MASCOT		T
	P13063_NL,15587	K.ITNDFYPEEDGK.T	1427.63	-0.00094	2	1	62.41	0	2.9e-05	0|0	sp|P55884|EIF3B_HUMAN/tr|A4D210|A4D210_HUMAN/tr|B4DV79|B4DV79_HUMAN/tr|Q86UM1|Q86UM1_HUMAN/tr|C9JZG1|C9JZG1_HUMAN/tr|Q96G38|Q96G38_HUMAN/tr|B4DXN6|B4DXN6_HUMAN		3.92	0		0	2	MASCOT		T
	P13063_NL,9710	K.ITPAHDQNDYEVGQR.H	1742.81	0.00265	3	1	55.34	0	0.000272	0|0	sp|P26640|SYVC_HUMAN/tr|B0V043|B0V043_HUMAN/tr|A2BEY0|A2BEY0_HUMAN/tr|H0Y4A6|H0Y4A6_HUMAN		4.54	0		0	2	MASCOT		T
	P13063_NL,26349	K.ITSAVWGPLGECIIAGHESGELNQYSAK.S	2987.46	0.00137	3	1	49.53	0	0.00187	0|0	sp|Q13347|EIF3I_HUMAN/tr|Q5U0F4|Q5U0F4_HUMAN/tr|Q53HU7|Q53HU7_HUMAN		4.75	0		0	2	MASCOT		T
	P13063_NL,26525	K.ITSAVWGPLGECIIAGHESGELNQYSAK.S	2987.46	-0.00352	3	1	40.27	0	0.016	0|0	sp|Q13347|EIF3I_HUMAN/tr|Q5U0F4|Q5U0F4_HUMAN/tr|Q53HU7|Q53HU7_HUMAN		4.75	0		0	2	MASCOT		T
	P13063_NL,24421	K.ITSEALLVTQQLVK.V ! K.ITSEALLVTQQLVK.A	1542.91	4e-05	2	1	72.95	0	2.46e-06	0|0	sp|Q86VP6|CAND1_HUMAN/tr|A8K8U1|A8K8U1_HUMAN ! tr|H0YH27|H0YH27_HUMAN		6	0		0	2	MASCOT		T
	P13063_NL,4799	K.ITTGSSSAGTQSSTSNR.L	1641.77	-1e-05	2	1	94.54	0	3.08e-08	0|0	sp|O14974|MYPT1_HUMAN/tr|H0YHI8|H0YHI8_HUMAN/tr|B2RAH5|B2RAH5_HUMAN		9.75	0		0	2	MASCOT		T
	P13063_NL,18542	K.ITVTSEVPFSK.R ! K.ITVTSEVPFSK.-	1207.66	0.00048	2	1	45.95	0	0.00622	0|0	sp|P35268|RL22_HUMAN/tr|K7ERI7|K7ERI7_HUMAN/tr|K7EMH1|K7EMH1_HUMAN/tr|Q7Z4W8|Q7Z4W8_HUMAN/tr|K7ELC4|K7ELC4_HUMAN/tr|K7EP65|K7EP65_HUMAN/tr|K7EKS7|K7EKS7_HUMAN ! tr|K7EJT5|K7EJT5_HUMAN		6	0		0	2	MASCOT		T
	P13063_NL,13091	K.IVAERPGTNSTGPAPMAPPR.A	2019.04	0.00443	3	1	32.73	0	0.0854	0|0	sp|Q13263|TIF1B_HUMAN/tr|B2R8R5|B2R8R5_HUMAN		9.6	0		0	2	MASCOT		T
	P13063_NL,7235	K.IVEAVDGK.A ! R.LVEAVDGK.A	830.462	0.0019	2	1	46.15	0	0.00612	0|0	sp|Q8IYK4|GT252_HUMAN/tr|Q5SXQ3|Q5SXQ3_HUMAN/tr|B3KT92|B3KT92_HUMAN/tr|F5H3T5|F5H3T5_HUMAN/tr|B4DF84|B4DF84_HUMAN/tr|B3KT71|B3KT71_HUMAN ! sp|Q8NBJ5|GT251_HUMAN/tr|Q6IPW8|Q6IPW8_HUMAN		4.37	0		0	2	MASCOT		T
	P13063_NL,11260	K.IVGPSGAAVPCK.V	1155.62	-0.00142	2	1	49.63	0	0.0012	0|0	sp|P21333|FLNA_HUMAN/tr|Q60FE6|Q60FE6_HUMAN/tr|Q60FE5|Q60FE5_HUMAN/tr|Q5HY54|Q5HY54_HUMAN/tr|A6NDY9|A6NDY9_HUMAN		8.22	0		0	2	MASCOT		T
	P13063_NL,11952	K.IVIGYQSHADTATK.S	1503.78	0.00062	3	1	32.82	0	0.0852	0|0	sp|P06730|IF4E_HUMAN/tr|D6RBW1|D6RBW1_HUMAN/tr|Q32Q75|Q32Q75_HUMAN		6.74	0		0	2	MASCOT		T
	P13063_NL,30378	K.IVKPNGEKPDEFESGISQALLELEMNSDLK.A	3330.68	-0.00427	4	1	27.68	0	0.191	0|0	sp|P62081|RS7_HUMAN/tr|B5MCP9|B5MCP9_HUMAN		4.25	0		0	2	MASCOT		T
	P13063_NL,18916	K.IVLDNSVFSEHR.N	1415.73	-0.00088	3	1	40.85	0	0.0119	0|0	sp|Q00610|CLH1_HUMAN/sp|P53675|CLH2_HUMAN/tr|J3KR87|J3KR87_HUMAN		5.32	0		0	2	MASCOT		T
	P13063_NL,19010	K.IVLDNSVFSEHR.N	1415.73	0.00171	2	1	55.39	0	0.00042	0|0	sp|Q00610|CLH1_HUMAN/sp|P53675|CLH2_HUMAN/tr|J3KR87|J3KR87_HUMAN		5.32	0		0	2	MASCOT		T
	P13063_NL,9241	K.IVNSAQTGSFK.Q	1151.61	-0.00195	2	1	63.87	0	5.39e-05	0|0	sp|O75964|ATP5L_HUMAN/tr|E9PN17|E9PN17_HUMAN		8.75	0		0	2	MASCOT		T
	P13063_NL,7760	K.IVQAEGEAEAAK.M	1215.62	0.00131	2	1	88.65	0	1.98e-07	0|0	sp|Q99623|PHB2_HUMAN/tr|J3KPX7|J3KPX7_HUMAN/tr|F5GY37|F5GY37_HUMAN		4.25	0		0	2	MASCOT		T
	P13063_NL,7920	K.IVQAEGEAEAAK.M	1215.62	-0.00178	2	1	66	0	3.52e-05	0|0	sp|Q99623|PHB2_HUMAN/tr|J3KPX7|J3KPX7_HUMAN/tr|F5GY37|F5GY37_HUMAN		4.25	0		0	2	MASCOT		T
	P13063_NL,18323	K.IWHHTFYNELR.V ! R.IWHHTFYNELR.V	1515.75	-0.0009	3	1	37.03	0	0.0282	0|0	sp|Q9BYX7|ACTBM_HUMAN/sp|P60709|ACTB_HUMAN/sp|P68032|ACTC_HUMAN/sp|P63261|ACTG_HUMAN/sp|P68133|ACTS_HUMAN/sp|Q6S8J3|POTEE_HUMAN/sp|A5A3E0|POTEF_HUMAN/sp|P0CG38|POTEI_HUMAN/sp|P0CG39|POTEJ_HUMAN/tr|Q562X4|Q562X4_HUMAN/tr|G5E9R0|G5E9R0_HUMAN/tr|Q562T4|Q562T4_HUMAN/tr|Q5T8M8|Q5T8M8_HUMAN/tr|Q562P8|Q562P8_HUMAN/tr|Q562Z7|Q562Z7_HUMAN/tr|Q1KLZ0|Q1KLZ0_HUMAN/tr|Q562Q0|Q562Q0_HUMAN/tr|Q562Q8|Q562Q8_HUMA…		6.92	0		0	2	MASCOT		T
	P13063_NL,18494	K.IWHHTFYNELR.V ! R.IWHHTFYNELR.V	1515.75	-0.00264	3	1	51.72	0	0.000975	0|0	sp|Q9BYX7|ACTBM_HUMAN/sp|P60709|ACTB_HUMAN/sp|P68032|ACTC_HUMAN/sp|P63261|ACTG_HUMAN/sp|P68133|ACTS_HUMAN/sp|Q6S8J3|POTEE_HUMAN/sp|A5A3E0|POTEF_HUMAN/sp|P0CG38|POTEI_HUMAN/sp|P0CG39|POTEJ_HUMAN/tr|Q562X4|Q562X4_HUMAN/tr|G5E9R0|G5E9R0_HUMAN/tr|Q562T4|Q562T4_HUMAN/tr|Q5T8M8|Q5T8M8_HUMAN/tr|Q562P8|Q562P8_HUMAN/tr|Q562Z7|Q562Z7_HUMAN/tr|Q1KLZ0|Q1KLZ0_HUMAN/tr|Q562Q0|Q562Q0_HUMAN/tr|Q562Q8|Q562Q8_HUMA…		6.92	0		0	2	MASCOT		T
	P13063_NL,18668	K.IWHHTFYNELR.V ! R.IWHHTFYNELR.V	1515.75	-9e-05	3	1	24.5	0	0.497	0|0	sp|Q9BYX7|ACTBM_HUMAN/sp|P60709|ACTB_HUMAN/sp|P68032|ACTC_HUMAN/sp|P63261|ACTG_HUMAN/sp|P68133|ACTS_HUMAN/sp|Q6S8J3|POTEE_HUMAN/sp|A5A3E0|POTEF_HUMAN/sp|P0CG38|POTEI_HUMAN/sp|P0CG39|POTEJ_HUMAN/tr|Q562X4|Q562X4_HUMAN/tr|G5E9R0|G5E9R0_HUMAN/tr|Q562T4|Q562T4_HUMAN/tr|Q5T8M8|Q5T8M8_HUMAN/tr|Q562P8|Q562P8_HUMAN/tr|Q562Z7|Q562Z7_HUMAN/tr|Q1KLZ0|Q1KLZ0_HUMAN/tr|Q562Q0|Q562Q0_HUMAN/tr|Q562Q8|Q562Q8_HUMA…		6.92	0		0	2	MASCOT		T
	P13063_NL,8063	K.IYEDGDDDMKR.T	1356.57	0.00099	3	1	34.18	0	0.00865	0|0	sp|Q9HB71|CYBP_HUMAN/tr|Q5R370|Q5R370_HUMAN/tr|B3KSF1|B3KSF1_HUMAN		4.04	1		0	2	MASCOT		T
	P13063_NL,11149	K.IYIDSNNNPER.F	1334.63	-0.00122	2	1	60.92	0	0.000102	0|0	sp|Q00610|CLH1_HUMAN		4.37	0		0	2	MASCOT		T
	P13063_NL,19965	K.KAAAPAPEEEMDECEQALAAEPK.A	2485.12	0.00439	3	1	53.13	0	0.000297	0|0	sp|P26641|EF1G_HUMAN/tr|B4DTG2|B4DTG2_HUMAN/tr|Q53YD7|Q53YD7_HUMAN/tr|Q2F840|Q2F840_HUMAN		4.06	1		0	2	MASCOT		T
	P13063_NL,15655	K.KAEAGAGSATEFQFR.G	1569.77	-0.00535	2	1	56.24	0	0.000741	0|0	sp|Q9NQ39|RS10L_HUMAN/sp|P46783|RS10_HUMAN/tr|Q59GE4|Q59GE4_HUMAN		6.14	1		0	2	MASCOT		T
	P13063_NL,15750	K.KAEAGAGSATEFQFR.G	1569.77	0.00078	3	1	35.38	0	0.0876	0|0	sp|Q9NQ39|RS10L_HUMAN/sp|P46783|RS10_HUMAN/tr|Q59GE4|Q59GE4_HUMAN		6.14	1		0	2	MASCOT		T
	P13063_NL,11298	K.KAPPLVENEEAEPGR.G	1635.83	-0.00068	3	1	38.2	0	0.0247	0|0	sp|O14908|GIPC1_HUMAN/tr|K7ELJ2|K7ELJ2_HUMAN/tr|A8K2I7|A8K2I7_HUMAN		4.49	1		0	2	MASCOT		T
	P13063_NL,10742	K.KEDALLYQSK.G	1194.64	0.00648	2	1	48.8	0	0.00189	0|0	sp|P50402|EMD_HUMAN/tr|Q5HY57|Q5HY57_HUMAN		6.07	1		0	2	MASCOT		T
	P13063_NL,29525	K.KEDLVFIFWAPESAPLK.S	1990.07	-0.00381	3	1	37.99	0	0.0173	0|0	sp|P23528|COF1_HUMAN/sp|Q9Y281|COF2_HUMAN/tr|G3V5P4|G3V5P4_HUMAN/tr|G3V1A4|G3V1A4_HUMAN/tr|Q549N0|Q549N0_HUMAN/tr|E9PP50|E9PP50_HUMAN/tr|E9PK25|E9PK25_HUMAN/tr|E9PQB7|E9PQB7_HUMAN		4.68	1		0	2	MASCOT		T
	P13063_NL,29765	K.KEDLVFIFWAPESAPLK.S	1990.07	0.00069	3	1	33.24	0	0.0544	0|0	sp|P23528|COF1_HUMAN/sp|Q9Y281|COF2_HUMAN/tr|G3V5P4|G3V5P4_HUMAN/tr|G3V1A4|G3V1A4_HUMAN/tr|Q549N0|Q549N0_HUMAN/tr|E9PP50|E9PP50_HUMAN/tr|E9PK25|E9PK25_HUMAN/tr|E9PQB7|E9PQB7_HUMAN		4.68	1		0	2	MASCOT		T
	P13063_NL,29894	K.KEDLVFIFWAPESAPLK.S	1990.07	-0.00149	3	1	35.74	0	0.0302	0|0	sp|P23528|COF1_HUMAN/sp|Q9Y281|COF2_HUMAN/tr|G3V5P4|G3V5P4_HUMAN/tr|G3V1A4|G3V1A4_HUMAN/tr|Q549N0|Q549N0_HUMAN/tr|E9PP50|E9PP50_HUMAN/tr|E9PK25|E9PK25_HUMAN/tr|E9PQB7|E9PQB7_HUMAN		4.68	1		0	2	MASCOT		T
	P13063_NL,15677	K.KEPAVLELEGK.K	1212.68	-0.00149	3	1	35.1	0	0.0331	0|0	sp|Q01518|CAP1_HUMAN/tr|D3DPU2|D3DPU2_HUMAN/tr|B2RDY9|B2RDY9_HUMAN/tr|B4DNW7|B4DNW7_HUMAN/tr|B4DI38|B4DI38_HUMAN/tr|B4DNA3|B4DNA3_HUMAN/tr|B4DNY3|B4DNY3_HUMAN		4.79	1		0	2	MASCOT		T
	P13063_NL,15707	K.KEPAVLELEGK.K	1212.68	-0.00127	2	1	79.44	0	1.22e-06	0|0	sp|Q01518|CAP1_HUMAN/tr|D3DPU2|D3DPU2_HUMAN/tr|B2RDY9|B2RDY9_HUMAN/tr|B4DNW7|B4DNW7_HUMAN/tr|B4DI38|B4DI38_HUMAN/tr|B4DNA3|B4DNA3_HUMAN/tr|B4DNY3|B4DNY3_HUMAN		4.79	1		0	2	MASCOT		T
	P13063_NL,10011	K.KGTVEGFEPADNK.C	1391.68	0.0007	2	1	52.88	0	0.000727	0|0	sp|P37108|SRP14_HUMAN/tr|H0YLA2|H0YLA2_HUMAN		4.68	1		0	2	MASCOT		T
	P13063_NL,10181	K.KGTVEGFEPADNK.C	1391.68	0.00086	2	1	81.71	0	9.51e-07	0|0	sp|P37108|SRP14_HUMAN/tr|H0YLA2|H0YLA2_HUMAN		4.68	1		0	2	MASCOT		T
	P13063_NL,15664	K.KHEAFESDLAAHQDR.V ! R.KHEAFESDLAAHQDR.V	1753.83	0.00084	4	1	44.08	0	0.00443	0|0	sp|P12814|ACTN1_HUMAN/tr|B7TY16|B7TY16_HUMAN/tr|H7C5W8|H7C5W8_HUMAN/tr|H9KV75|H9KV75_HUMAN/tr|B4DFY0|B4DFY0_HUMAN/tr|B7Z2W3|B7Z2W3_HUMAN/tr|B7Z565|B7Z565_HUMAN/tr|Q86TX4|Q86TX4_HUMAN/tr|B3KUX9|B3KUX9_HUMAN ! sp|P35609|ACTN2_HUMAN/sp|O43707|ACTN4_HUMAN/tr|D6PXK4|D6PXK4_HUMAN/tr|B2RCS5|B2RCS5_HUMAN/tr|B7Z4K1|B7Z4K1_HUMAN/tr|Q96BG6|Q96BG6_HUMAN/tr|B7Z4P6|B7Z4P6_HUMAN/tr|Q59FD9|Q59FD9_HUMAN/tr|B7Z2N5…		5.31	1		0	2	MASCOT		T
	P13063_NL,18832	K.KHLEINPDHPIVETLR.Q	1911.04	0.00047	4	1	36.15	0	0.0231	0|0	sp|P08238|HS90B_HUMAN/tr|A8K3W9|A8K3W9_HUMAN/tr|B4DMA2|B4DMA2_HUMAN/tr|Q9H6X9|Q9H6X9_HUMAN/tr|B4DGL0|B4DGL0_HUMAN		6.01	1		0	2	MASCOT		T
	P13063_NL,25888	K.KHSGFEDELSEVLENQSSQAELKEAVEEPSSK.D	3560.69	0.00303	4	1	60.49	0	6.52e-05	0|0	sp|P10645|CMGA_HUMAN/tr|G3V5C9|G3V5C9_HUMAN		4.33	2		0	2	MASCOT		T
	P13063_NL,6338	K.KISTVVSSK.E	948.572	-0.00017	2	1	53.82	0	0.000243	0|0	sp|P37108|SRP14_HUMAN/tr|H0YLA2|H0YLA2_HUMAN		10	1		0	2	MASCOT		T
	P13063_NL,6162	K.KLNVTEQEK.I	1088.59	0.00132	2	1	53.75	0	0.000837	0|0	sp|P06733|ENOA_HUMAN/tr|A4UCS8|A4UCS8_HUMAN/tr|K7EM90|K7EM90_HUMAN		6.14	1		0	2	MASCOT		T
	P13063_NL,16157	K.KLQIQCVVEDDK.V ! R.KLQIQCVVEDDK.V	1474.76	-0.00236	3	1	37.11	0	0.0346	0|0	sp|P24534|EF1B_HUMAN/tr|A4D1M6|A4D1M6_HUMAN ! sp|P29692|EF1D_HUMAN/tr|E9PBQ9|E9PBQ9_HUMAN/tr|Q9BW34|Q9BW34_HUMAN/tr|B2RAR6|B2RAR6_HUMAN/tr|E9PQZ1|E9PQZ1_HUMAN/tr|D3DWK1|D3DWK1_HUMAN/tr|E9PRY8|E9PRY8_HUMAN/tr|E9PK01|E9PK01_HUMAN/tr|H0YE58|H0YE58_HUMAN/tr|B4DDU4|B4DDU4_HUMAN/tr|H0YE72|H0YE72_HUMAN		4.56	1		0	2	MASCOT		T
	P13063_NL,16203	K.KLQIQCVVEDDK.V ! R.KLQIQCVVEDDK.V	1474.76	-0.00198	2	1	58.39	0	0.000258	0|0	sp|P24534|EF1B_HUMAN/tr|A4D1M6|A4D1M6_HUMAN ! sp|P29692|EF1D_HUMAN/tr|E9PBQ9|E9PBQ9_HUMAN/tr|Q9BW34|Q9BW34_HUMAN/tr|B2RAR6|B2RAR6_HUMAN/tr|E9PQZ1|E9PQZ1_HUMAN/tr|D3DWK1|D3DWK1_HUMAN/tr|E9PRY8|E9PRY8_HUMAN/tr|E9PK01|E9PK01_HUMAN/tr|H0YE58|H0YE58_HUMAN/tr|B4DDU4|B4DDU4_HUMAN/tr|H0YE72|H0YE72_HUMAN		4.56	1		0	2	MASCOT		T
	P13063_NL,14336	K.KLYDIDVAK.V	1064.6	-0.00501	2	1	51.3	0	0.000801	0|0	sp|P62750|RL23A_HUMAN/tr|A8MUS3|A8MUS3_HUMAN/tr|K7EMA7|K7EMA7_HUMAN/tr|H7BY10|H7BY10_HUMAN/tr|K7ERT8|K7ERT8_HUMAN/tr|K7EJV9|K7EJV9_HUMAN		5.96	1		0	2	MASCOT		T
	P13063_NL,14431	K.KLYDIDVAK.V	1064.6	-0.00461	3	1	40.27	0	0.0102	0|0	sp|P62750|RL23A_HUMAN/tr|A8MUS3|A8MUS3_HUMAN/tr|K7EMA7|K7EMA7_HUMAN/tr|H7BY10|H7BY10_HUMAN/tr|K7ERT8|K7ERT8_HUMAN/tr|K7EJV9|K7EJV9_HUMAN		5.96	1		0	2	MASCOT		T
	P13063_NL,14500	K.KLYDIDVAK.V	1064.6	-0.00345	2	1	62.73	0	5.91e-05	0|0	sp|P62750|RL23A_HUMAN/tr|A8MUS3|A8MUS3_HUMAN/tr|K7EMA7|K7EMA7_HUMAN/tr|H7BY10|H7BY10_HUMAN/tr|K7ERT8|K7ERT8_HUMAN/tr|K7EJV9|K7EJV9_HUMAN		5.96	1		0	2	MASCOT		T
	P13063_NL,9446	K.KNEIMVAPDK.D	1144.6	-0.00208	2	1	50.2	0	0.00142	0|0	sp|Q9NP97|DLRB1_HUMAN/tr|B1AKR6|B1AKR6_HUMAN		6.07	1		0	2	MASCOT		T
	P13063_NL,4723	K.KPAAAAAPGTAEK.L	1182.65	5e-05	2	1	76.98	0	2.13e-06	0|0	sp|P50454|SERPH_HUMAN/tr|B4DN87|B4DN87_HUMAN/tr|E9PK86|E9PK86_HUMAN/tr|E9PRS3|E9PRS3_HUMAN/tr|E9PNX1|E9PNX1_HUMAN/tr|E9PR70|E9PR70_HUMAN/tr|E9PJH8|E9PJH8_HUMAN/tr|E9PMI5|E9PMI5_HUMAN/tr|E9PQ34|E9PQ34_HUMAN/tr|E9PIG2|E9PIG2_HUMAN/tr|A8K259|A8K259_HUMAN/tr|E9PPV6|E9PPV6_HUMAN		8.59	0		0	2	MASCOT		T
	P13063_NL,9516	K.KPITTGGVTYR.E	1192.67	0.00069	2	1	51.26	0	0.000866	0|0	sp|Q14192|FHL2_HUMAN/tr|Q6I9R8|Q6I9R8_HUMAN/tr|I0CE67|I0CE67_HUMAN/tr|Q53T40|Q53T40_HUMAN/tr|Q2TSB7|Q2TSB7_HUMAN/tr|Q2XQU9|Q2XQU9_HUMAN/tr|J3KNW4|J3KNW4_HUMAN		9.99	0		0	2	MASCOT		T
	P13063_NL,9550	K.KPITTGGVTYR.E	1192.67	0.00069	3	1	55.71	0	0.000311	0|0	sp|Q14192|FHL2_HUMAN/tr|Q6I9R8|Q6I9R8_HUMAN/tr|I0CE67|I0CE67_HUMAN/tr|Q53T40|Q53T40_HUMAN/tr|Q2TSB7|Q2TSB7_HUMAN/tr|Q2XQU9|Q2XQU9_HUMAN/tr|J3KNW4|J3KNW4_HUMAN		9.99	0		0	2	MASCOT		T
	P13063_NL,9719	K.KPITTGGVTYR.E	1192.67	-3e-05	2	1	44.13	0	0.00447	0|0	sp|Q14192|FHL2_HUMAN/tr|Q6I9R8|Q6I9R8_HUMAN/tr|I0CE67|I0CE67_HUMAN/tr|Q53T40|Q53T40_HUMAN/tr|Q2TSB7|Q2TSB7_HUMAN/tr|Q2XQU9|Q2XQU9_HUMAN/tr|J3KNW4|J3KNW4_HUMAN		9.99	0		0	2	MASCOT		T
	P13063_NL,14840	K.KPLPDHVSIVEPK.D	1458.83	0.00065	3	1	30.76	0	0.0887	0|0	sp|P23396|RS3_HUMAN/tr|E9PL09|E9PL09_HUMAN/tr|Q9NQS8|Q9NQS8_HUMAN/tr|E9PSF4|E9PSF4_HUMAN/tr|Q53G83|Q53G83_HUMAN/tr|E9PPU1|E9PPU1_HUMAN/tr|J3KN86|J3KN86_HUMAN/tr|H0YEU2|H0YEU2_HUMAN		6.75	0		0	2	MASCOT		T
	P13063_NL,15024	K.KPLPDHVSIVEPK.D	1458.83	-0.00049	3	1	54.77	0	0.000341	0|0	sp|P23396|RS3_HUMAN/tr|E9PL09|E9PL09_HUMAN/tr|Q9NQS8|Q9NQS8_HUMAN/tr|E9PSF4|E9PSF4_HUMAN/tr|Q53G83|Q53G83_HUMAN/tr|E9PPU1|E9PPU1_HUMAN/tr|J3KN86|J3KN86_HUMAN/tr|H0YEU2|H0YEU2_HUMAN		6.75	0		0	2	MASCOT		T
	P13063_NL,15104	K.KPLPDHVSIVEPK.D	1458.83	-0.00073	2	1	52.83	0	0.000535	0|0	sp|P23396|RS3_HUMAN/tr|E9PL09|E9PL09_HUMAN/tr|Q9NQS8|Q9NQS8_HUMAN/tr|E9PSF4|E9PSF4_HUMAN/tr|Q53G83|Q53G83_HUMAN/tr|E9PPU1|E9PPU1_HUMAN/tr|J3KN86|J3KN86_HUMAN/tr|H0YEU2|H0YEU2_HUMAN		6.75	0		0	2	MASCOT		T
	P13063_NL,15208	K.KPLPDHVSIVEPK.D	1458.83	-0.0001	3	1	55.7	0	0.000275	0|0	sp|P23396|RS3_HUMAN/tr|E9PL09|E9PL09_HUMAN/tr|Q9NQS8|Q9NQS8_HUMAN/tr|E9PSF4|E9PSF4_HUMAN/tr|Q53G83|Q53G83_HUMAN/tr|E9PPU1|E9PPU1_HUMAN/tr|J3KN86|J3KN86_HUMAN/tr|H0YEU2|H0YEU2_HUMAN		6.75	0		0	2	MASCOT		T
	P13063_NL,15307	K.KPLPDHVSIVEPK.D	1458.83	-0.00343	2	1	42.15	0	0.00636	0|0	sp|P23396|RS3_HUMAN/tr|E9PL09|E9PL09_HUMAN/tr|Q9NQS8|Q9NQS8_HUMAN/tr|E9PSF4|E9PSF4_HUMAN/tr|Q53G83|Q53G83_HUMAN/tr|E9PPU1|E9PPU1_HUMAN/tr|J3KN86|J3KN86_HUMAN/tr|H0YEU2|H0YEU2_HUMAN		6.75	0		0	2	MASCOT		T
	P13063_NL,9368	K.KPLTSSSAAPQRPISTQR.T	1925.06	0.00051	3	1	20.52	0	0.895	0|0	sp|Q15691|MARE1_HUMAN/tr|B4DM33|B4DM33_HUMAN/tr|A2VCR0|A2VCR0_HUMAN		12.01	0		0	2	MASCOT		T
	P13063_NL,18314	K.KQELLEALTK.H	1172.69	0.00122	3	1	46.68	0	0.00215	0|0	sp|P12956|XRCC6_HUMAN/tr|B1AHC9|B1AHC9_HUMAN/tr|B1AHC8|B1AHC8_HUMAN/tr|F5H1I8|F5H1I8_HUMAN/tr|B4E356|B4E356_HUMAN/tr|B4DE32|B4DE32_HUMAN/tr|Q6IC76|Q6IC76_HUMAN/tr|B2RDN9|B2RDN9_HUMAN		6.14	1		0	2	MASCOT		T
	P13063_NL,20020	K.KSDIDEIVLVGGSTR.I	1588.85	-0.00307	2	1	96.88	0	3.33e-08	0|0	sp|P11021|GRP78_HUMAN		4.56	1		0	2	MASCOT		T
	P13063_NL,7276	K.KVEDMMK.K	880.427	-8e-05	2	1	51.51	0	0.00076	0|0	sp|P13639|EF2_HUMAN/tr|B4DMC6|B4DMC6_HUMAN/tr|B4DRE8|B4DRE8_HUMAN/tr|Q6PK56|Q6PK56_HUMAN/tr|B4DPU3|B4DPU3_HUMAN		6.07	1		0	2	MASCOT		T
	P13063_NL,16334	K.KVEEAEPEEFVVEK.V	1661.83	-0.00095	3	1	37.81	0	0.0309	0|0	sp|Q13185|CBX3_HUMAN/tr|B8ZZ43|B8ZZ43_HUMAN/tr|A4D177|A4D177_HUMAN/tr|C9JMM0|C9JMM0_HUMAN		4.21	1		0	2	MASCOT		T
	P13063_NL,17858	K.KVPQVSTPTLVEVSR.N	1639.94	0.00254	3	1	46.01	0	0.00167	0|0	sp|P02768|ALBU_HUMAN/tr|C9JKR2|C9JKR2_HUMAN/tr|H0YA55|H0YA55_HUMAN/tr|B7WNR0|B7WNR0_HUMAN/tr|Q8IUK7|Q8IUK7_HUMAN/tr|B2RBS8|B2RBS8_HUMAN/tr|B4DPP6|B4DPP6_HUMAN/tr|D6RHD5|D6RHD5_HUMAN/tr|A8K9P0|A8K9P0_HUMAN/tr|Q56G89|Q56G89_HUMAN/tr|F6KPG5|F6KPG5_HUMAN/tr|B4DPR2|B4DPR2_HUMAN		8.75	1		0	2	MASCOT		T
	P13063_NL,17921	K.KVPQVSTPTLVEVSR.N	1639.94	0.00055	2	1	50.1	0	0.000619	0|0	sp|P02768|ALBU_HUMAN/tr|C9JKR2|C9JKR2_HUMAN/tr|H0YA55|H0YA55_HUMAN/tr|B7WNR0|B7WNR0_HUMAN/tr|Q8IUK7|Q8IUK7_HUMAN/tr|B2RBS8|B2RBS8_HUMAN/tr|B4DPP6|B4DPP6_HUMAN/tr|D6RHD5|D6RHD5_HUMAN/tr|A8K9P0|A8K9P0_HUMAN/tr|Q56G89|Q56G89_HUMAN/tr|F6KPG5|F6KPG5_HUMAN/tr|B4DPR2|B4DPR2_HUMAN		8.75	1		0	2	MASCOT		T
	P13063_NL,18033	K.KVPQVSTPTLVEVSR.N	1639.94	-0.00145	3	1	87.53	0	1.07e-07	0|0	sp|P02768|ALBU_HUMAN/tr|C9JKR2|C9JKR2_HUMAN/tr|H0YA55|H0YA55_HUMAN/tr|B7WNR0|B7WNR0_HUMAN/tr|Q8IUK7|Q8IUK7_HUMAN/tr|B2RBS8|B2RBS8_HUMAN/tr|B4DPP6|B4DPP6_HUMAN/tr|D6RHD5|D6RHD5_HUMAN/tr|A8K9P0|A8K9P0_HUMAN/tr|Q56G89|Q56G89_HUMAN/tr|F6KPG5|F6KPG5_HUMAN/tr|B4DPR2|B4DPR2_HUMAN		8.75	1		0	2	MASCOT		T
	P13063_NL,18086	K.KVPQVSTPTLVEVSR.N	1639.94	0.00063	2	1	79.82	0	6.6e-07	0|0	sp|P02768|ALBU_HUMAN/tr|C9JKR2|C9JKR2_HUMAN/tr|H0YA55|H0YA55_HUMAN/tr|B7WNR0|B7WNR0_HUMAN/tr|Q8IUK7|Q8IUK7_HUMAN/tr|B2RBS8|B2RBS8_HUMAN/tr|B4DPP6|B4DPP6_HUMAN/tr|D6RHD5|D6RHD5_HUMAN/tr|A8K9P0|A8K9P0_HUMAN/tr|Q56G89|Q56G89_HUMAN/tr|F6KPG5|F6KPG5_HUMAN/tr|B4DPR2|B4DPR2_HUMAN		8.75	1		0	2	MASCOT		T
	P13063_NL,18204	K.KVPQVSTPTLVEVSR.N	1639.94	0.00089	3	1	55.31	0	0.000186	0|0	sp|P02768|ALBU_HUMAN/tr|C9JKR2|C9JKR2_HUMAN/tr|H0YA55|H0YA55_HUMAN/tr|B7WNR0|B7WNR0_HUMAN/tr|Q8IUK7|Q8IUK7_HUMAN/tr|B2RBS8|B2RBS8_HUMAN/tr|B4DPP6|B4DPP6_HUMAN/tr|D6RHD5|D6RHD5_HUMAN/tr|A8K9P0|A8K9P0_HUMAN/tr|Q56G89|Q56G89_HUMAN/tr|F6KPG5|F6KPG5_HUMAN/tr|B4DPR2|B4DPR2_HUMAN		8.75	1		0	2	MASCOT		T
	P13063_NL,7367	K.KVQEAVLDK.W	1029.59	-0.00047	2	1	58.67	0	0.000232	0|0	sp|Q9H4A6|GOLP3_HUMAN/tr|B3KQJ9|B3KQJ9_HUMAN/tr|B3KQ71|B3KQ71_HUMAN/tr|B3KS18|B3KS18_HUMAN/tr|B4DWL6|B4DWL6_HUMAN/tr|B4DDX1|B4DDX1_HUMAN		6.07	1		0	2	MASCOT		T
	P13063_NL,9775	K.KYEEIDNAPEER.A	1492.69	-0.00163	2	1	67.09	0	1.87e-05	0|0	sp|P49411|EFTU_HUMAN		4.25	1		0	2	MASCOT		T
	P13063_NL,13720	K.LADM*GIAIR.V	975.529	-0.00193	2	1	43.85	0	0.00704	0|0	sp|Q9Y3I0|RTCB_HUMAN		5.84	0	15.994919 Oxidation (M)	0	2	MASCOT		T
	P13063_NL,11037	K.LAETYLHR.I	1002.54	0.00429	3	1	50.94	0	0.00153	0|0	sp|P26196|DDX6_HUMAN/tr|B2R858|B2R858_HUMAN		6.75	0		0	2	MASCOT		T
	P13063_NL,8249	K.LAGESESNLR.K	1075.54	0.00037	2	1	53.51	0	0.000707	0|0	sp|P55072|TERA_HUMAN/tr|Q9HAP1|Q9HAP1_HUMAN/tr|Q96IF9|Q96IF9_HUMAN		4.53	0		0	2	MASCOT		T
	P13063_NL,30379	K.LAMQEFMILPVGAANFR.E ! -.LAMQEFMILPVGAANFR.E	1907.99	-0.00591	2	1	52.37	0	0.000882	0|0	sp|P06733|ENOA_HUMAN/tr|E2DRY6|E2DRY6_HUMAN/tr|A4UCS8|A4UCS8_HUMAN/tr|K7EM90|K7EM90_HUMAN ! tr|Q9BT62|Q9BT62_HUMAN		6	0		0	2	MASCOT		T
	P13063_NL,8593	K.LAQLEEAK.Q	901.499	0.00038	2	1	52.65	0	0.00131	0|0	sp|P24539|AT5F1_HUMAN/tr|Q5QNZ2|Q5QNZ2_HUMAN/tr|Q08ET0|Q08ET0_HUMAN/tr|A8K4W2|A8K4W2_HUMAN/tr|Q53GB3|Q53GB3_HUMAN		4.53	0		0	2	MASCOT		T
	P13063_NL,8750	K.LAQLEEAK.Q	901.499	0.00156	2	1	51.76	0	0.0016	0|0	sp|P24539|AT5F1_HUMAN/tr|Q5QNZ2|Q5QNZ2_HUMAN/tr|Q08ET0|Q08ET0_HUMAN/tr|A8K4W2|A8K4W2_HUMAN/tr|Q53GB3|Q53GB3_HUMAN		4.53	0		0	2	MASCOT		T
	P13063_NL,30448	K.LAQQSQALQELISELDR.R	1942.02	-0.00729	2	1	86.33	0	2.97e-07	0|0	sp|P19474|RO52_HUMAN/tr|F5H012|F5H012_HUMAN		4.14	0		0	2	MASCOT		T
	P13063_NL,30474	K.LAQQSQALQELISELDR.R	1942.02	0.00035	3	1	42.22	0	0.00829	0|0	sp|P19474|RO52_HUMAN/tr|F5H012|F5H012_HUMAN		4.14	0		0	2	MASCOT		T
	P13063_NL,30581	K.LAQQSQALQELISELDR.R	1942.02	-0.00189	2	1	121.28	0	9.8e-11	0|0	sp|P19474|RO52_HUMAN/tr|F5H012|F5H012_HUMAN		4.14	0		0	2	MASCOT		T
	P13063_NL,30608	K.LAQQSQALQELISELDR.R	1942.02	-0.0016	3	1	103.47	0	5.89e-09	0|0	sp|P19474|RO52_HUMAN/tr|F5H012|F5H012_HUMAN		4.14	0		0	2	MASCOT		T
	P13063_NL,31135	K.LAQQSQALQELISELDR.R	1942.02	0.00273	2	1	66.46	0	3.04e-05	0|0	sp|P19474|RO52_HUMAN/tr|F5H012|F5H012_HUMAN		4.14	0		0	2	MASCOT		T
	P13063_NL,32637	K.LASEILMQNWDAAMEDLTR.L	2207.05	0.00274	3	1	26.27	0	0.31	0|0	sp|P60228|EIF3E_HUMAN/tr|B3KW56|B3KW56_HUMAN/tr|E5RHS5|E5RHS5_HUMAN/tr|B2R806|B2R806_HUMAN/tr|E5RGA2|E5RGA2_HUMAN/tr|Q6IAX5|Q6IAX5_HUMAN		3.92	0		0	2	MASCOT		T
	P13063_NL,32644	K.LASEILMQNWDAAMEDLTR.L	2207.05	-0.00147	2	1	91.04	0	1.07e-07	0|0	sp|P60228|EIF3E_HUMAN/tr|B3KW56|B3KW56_HUMAN/tr|E5RHS5|E5RHS5_HUMAN/tr|B2R806|B2R806_HUMAN/tr|E5RGA2|E5RGA2_HUMAN/tr|Q6IAX5|Q6IAX5_HUMAN		3.92	0		0	2	MASCOT		T
	P13063_NL,18594	K.LASQGDSISSQLGPIHPPPR.T	2057.08	0.00021	3	1	31.69	0	0.0959	0|0	sp|Q92945|FUBP2_HUMAN/tr|B4DV73|B4DV73_HUMAN		6.74	0		0	2	MASCOT		T
	P13063_NL,17830	K.LASVPAGGAVAVSAAPGSAAPAAGSAPAAAEEK.K	2774.43	-0.00177	3	1	56.19	0	0.000292	0|0	sp|P05387|RLA2_HUMAN/tr|H0YDD8|H0YDD8_HUMAN		4.53	0		0	2	MASCOT		T
	P13063_NL,17888	K.LASVPAGGAVAVSAAPGSAAPAAGSAPAAAEEK.K	2774.43	0.0013	4	1	34.61	0	0.0423	0|0	sp|P05387|RLA2_HUMAN/tr|H0YDD8|H0YDD8_HUMAN		4.53	0		0	2	MASCOT		T
	P13063_NL,16490	K.LATQLTGPVM*PVR.N	1398.78	0.00087	2	1	54.18	0	0.000408	0|0	sp|P26373|RL13_HUMAN/tr|A8K4C8|A8K4C8_HUMAN/tr|F5H1S2|F5H1S2_HUMAN/tr|O60250|O60250_HUMAN/tr|Q6NZ55|Q6NZ55_HUMAN/tr|B4DLX3|B4DLX3_HUMAN		9.75	0	15.994919 Oxidation (M)	0	2	MASCOT		T
	P13063_NL,19648	K.LATQLTGPVMPVR.N	1382.78	0.00019	2	1	41.5	0	0.00554	0|0	sp|P26373|RL13_HUMAN/tr|A8K4C8|A8K4C8_HUMAN/tr|F5H1S2|F5H1S2_HUMAN/tr|O60250|O60250_HUMAN/tr|Q6NZ55|Q6NZ55_HUMAN/tr|B4DLX3|B4DLX3_HUMAN		9.75	0		0	2	MASCOT		T
	P13063_NL,23303	K.LATQSNEITIPVTFESR.A	1905.99	0.00086	2	1	80.44	0	1.4e-06	0|0	sp|P04792|HSPB1_HUMAN/tr|C9J3N8|C9J3N8_HUMAN/tr|B4DL87|B4DL87_HUMAN		4.53	0		0	2	MASCOT		T
	P13063_NL,23446	K.LATQSNEITIPVTFESR.A	1905.99	-0.001	2	1	65.35	0	4.59e-05	0|0	sp|P04792|HSPB1_HUMAN/tr|C9J3N8|C9J3N8_HUMAN/tr|B4DL87|B4DL87_HUMAN		4.53	0		0	2	MASCOT		T
	P13063_NL,23968	K.LAYFNDIAVGAVCCR.V	1728.82	0.00116	2	1	80.36	0	1.14e-06	0|0	sp|Q9GZZ1|NAA50_HUMAN/tr|E7EQ69|E7EQ69_HUMAN		5.82	0		0	2	MASCOT		T
	P13063_NL,24134	K.LAYFNDIAVGAVCCR.V	1728.82	0.00316	2	1	66.76	0	2.51e-05	0|0	sp|Q9GZZ1|NAA50_HUMAN/tr|E7EQ69|E7EQ69_HUMAN		5.82	0		0	2	MASCOT		T
	P13063_NL,29449	K.LCYVALDFEQEMATAASSSSLEK.S	2550.17	-0.00215	2	1	60.55	0	6.83e-05	0|0	sp|P60709|ACTB_HUMAN/sp|P63261|ACTG_HUMAN/sp|Q6S8J3|POTEE_HUMAN/tr|Q1KLZ0|Q1KLZ0_HUMAN/tr|I3L3I4|I3L3I4_HUMAN/tr|I3L4N8|I3L4N8_HUMAN/tr|B3KWQ3|B3KWQ3_HUMAN/tr|Q8WVW5|Q8WVW5_HUMAN/tr|A4UCT3|A4UCT3_HUMAN/tr|B7ZAP6|B7ZAP6_HUMAN/tr|A5GZ75|A5GZ75_HUMAN/tr|B4DVQ0|B4DVQ0_HUMAN/tr|G8FSY7|G8FSY7_HUMAN/tr|B4DW52|B4DW52_HUMAN/tr|B4E335|B4E335_HUMAN/tr|Q53G76|Q53G76_HUMAN/tr|Q53G99|Q53G99_HUMAN/tr|Q6PJ43|Q6P…		4	0		0	2	MASCOT		T
	P13063_NL,29518	K.LCYVALDFEQEMATAASSSSLEK.S	2550.17	-0.00039	3	1	104.28	0	2.76e-09	0|0	sp|P60709|ACTB_HUMAN/sp|P63261|ACTG_HUMAN/sp|Q6S8J3|POTEE_HUMAN/tr|Q1KLZ0|Q1KLZ0_HUMAN/tr|I3L3I4|I3L3I4_HUMAN/tr|I3L4N8|I3L4N8_HUMAN/tr|B3KWQ3|B3KWQ3_HUMAN/tr|Q8WVW5|Q8WVW5_HUMAN/tr|A4UCT3|A4UCT3_HUMAN/tr|B7ZAP6|B7ZAP6_HUMAN/tr|A5GZ75|A5GZ75_HUMAN/tr|B4DVQ0|B4DVQ0_HUMAN/tr|G8FSY7|G8FSY7_HUMAN/tr|B4DW52|B4DW52_HUMAN/tr|B4E335|B4E335_HUMAN/tr|Q53G76|Q53G76_HUMAN/tr|Q53G99|Q53G99_HUMAN/tr|Q6PJ43|Q6P…		4	0		0	2	MASCOT		T
	P13063_NL,29575	K.LCYVALDFEQEMATAASSSSLEK.S	2550.17	-0.00337	2	1	82.1	0	4.8e-07	0|0	sp|P60709|ACTB_HUMAN/sp|P63261|ACTG_HUMAN/sp|Q6S8J3|POTEE_HUMAN/tr|Q1KLZ0|Q1KLZ0_HUMAN/tr|I3L3I4|I3L3I4_HUMAN/tr|I3L4N8|I3L4N8_HUMAN/tr|B3KWQ3|B3KWQ3_HUMAN/tr|Q8WVW5|Q8WVW5_HUMAN/tr|A4UCT3|A4UCT3_HUMAN/tr|B7ZAP6|B7ZAP6_HUMAN/tr|A5GZ75|A5GZ75_HUMAN/tr|B4DVQ0|B4DVQ0_HUMAN/tr|G8FSY7|G8FSY7_HUMAN/tr|B4DW52|B4DW52_HUMAN/tr|B4E335|B4E335_HUMAN/tr|Q53G76|Q53G76_HUMAN/tr|Q53G99|Q53G99_HUMAN/tr|Q6PJ43|Q6P…		4	0		0	2	MASCOT		T
	P13063_NL,18606	K.LCYVGYNIEQEQK.L	1643.77	-0.00068	2	1	66.05	0	2.17e-05	0|0	sp|P61160|ARP2_HUMAN/tr|F5H6T1|F5H6T1_HUMAN/tr|E9PF41|E9PF41_HUMAN/tr|B4DHK9|B4DHK9_HUMAN/tr|B4DWQ5|B4DWQ5_HUMAN/tr|Q8IY98|Q8IY98_HUMAN		4.53	0		0	2	MASCOT		T
	P13063_NL,31580	K.LDLLSDTNMVDFAMDVYK.N	2089.98	-0.00359	2	1	51.1	0	0.000847	0|0	sp|P60228|EIF3E_HUMAN/tr|H0YBP5|H0YBP5_HUMAN/tr|H0YBR5|H0YBR5_HUMAN/tr|E5RII3|E5RII3_HUMAN/tr|B2R806|B2R806_HUMAN/tr|Q6IAX5|Q6IAX5_HUMAN		3.77	0		0	2	MASCOT		T
	P13063_NL,14667	K.LDPGSEETQTLVR.E	1444.73	-0.00221	2	1	47.07	0	0.00335	0|0	sp|P26641|EF1G_HUMAN/tr|B4DTG2|B4DTG2_HUMAN/tr|Q53YD7|Q53YD7_HUMAN/tr|B4DUP0|B4DUP0_HUMAN		4.14	0		0	2	MASCOT		T
	P13063_NL,14838	K.LDPGSEETQTLVR.E	1444.73	-0.00055	2	1	85.76	0	4.42e-07	0|0	sp|P26641|EF1G_HUMAN/tr|B4DTG2|B4DTG2_HUMAN/tr|Q53YD7|Q53YD7_HUMAN/tr|B4DUP0|B4DUP0_HUMAN		4.14	0		0	2	MASCOT		T
	P13063_NL,17639	K.LDVTSVEDYK.A	1168.57	0.00183	2	1	74.46	0	4.97e-06	0|0	sp|P48643|TCPE_HUMAN/tr|B7ZAR1|B7ZAR1_HUMAN/tr|B4DYD8|B4DYD8_HUMAN/tr|Q9BU08|Q9BU08_HUMAN/tr|A8K2X8|A8K2X8_HUMAN/tr|B4DX08|B4DX08_HUMAN/tr|B4DZT5|B4DZT5_HUMAN/tr|E9PCA1|E9PCA1_HUMAN/tr|B4DXI1|B4DXI1_HUMAN/tr|B4DZY9|B4DZY9_HUMAN/tr|B4DYC8|B4DYC8_HUMAN/tr|E7ENZ3|E7ENZ3_HUMAN/tr|B4DE30|B4DE30_HUMAN/tr|Q96GI1|Q96GI1_HUMAN/tr|B4DDU6|B4DDU6_HUMAN		4.03	0		0	2	MASCOT		T
	P13063_NL,33112	K.LEDQLQGGQLEEVILQAEHELNLAR.K	2845.47	-0.00529	3	1	23.07	0	0.511	0|0	sp|Q16718|NDUA5_HUMAN/tr|Q5H9R2|Q5H9R2_HUMAN/tr|H7BYD0|H7BYD0_HUMAN		4.14	0		0	2	MASCOT		T
	P13063_NL,21295	K.LEDTENWLYEDGEDQPK.Q	2080.9	-0.00088	2	1	74.35	0	1.1e-06	0|0	sp|P34932|HSP74_HUMAN/tr|Q59GF8|Q59GF8_HUMAN/tr|B4DSE8|B4DSE8_HUMAN/tr|B4DH02|B4DH02_HUMAN/tr|B4DT47|B4DT47_HUMAN/tr|B0AZS1|B0AZS1_HUMAN/tr|B0AZU6|B0AZU6_HUMAN/tr|B4DUS3|B4DUS3_HUMAN/tr|B4E354|B4E354_HUMAN/tr|B4E0H6|B4E0H6_HUMAN/tr|B4DIZ3|B4DIZ3_HUMAN		3.66	0		0	2	MASCOT		T
	P13063_NL,17309	K.LEESSTIGQDQTLMER.D	1836.86	0.00258	2	1	90.96	0	8.25e-08	0|0	sp|Q96SB4|SRPK1_HUMAN/tr|Q5R363|Q5R363_HUMAN/tr|B4DS61|B4DS61_HUMAN/tr|H3BLV9|H3BLV9_HUMAN/tr|D6RBF8|D6RBF8_HUMAN/tr|A8K8B2|A8K8B2_HUMAN		4	0		0	2	MASCOT		T
	P13063_NL,22296	K.LEFSDETFGSNIPK.Q	1583.76	-0.00117	2	1	45.84	0	0.00305	0|0	sp|Q96RP9|EFGM_HUMAN/tr|E5KND5|E5KND5_HUMAN/tr|E5KND7|E5KND7_HUMAN/tr|C9IZ01|C9IZ01_HUMAN		4.14	0		0	2	MASCOT		T
	P13063_NL,10618	K.LEMDGHLNR.G ! -.LEMDGHLNR.G	1084.52	-0.00041	3	1	35.16	0	0.0274	0|0	sp|Q9BRK5|CAB45_HUMAN/tr|G3V1E2|G3V1E2_HUMAN ! tr|B1AME7|B1AME7_HUMAN		5.32	0		0	2	MASCOT		T
	P13063_NL,14598	K.LENDQIESLR.Q ! R.LENDQIESLR.Q	1216.62	-0.00413	2	1	61.85	0	0.000107	0|0	sp|P56192|SYMC_HUMAN/tr|H0YI94|H0YI94_HUMAN/tr|H0YI27|H0YI27_HUMAN/tr|H0YIP0|H0YIP0_HUMAN/tr|B4DF61|B4DF61_HUMAN/tr|A6NC17|A6NC17_HUMAN/tr|H0YHL6|H0YHL6_HUMAN ! tr|A8K492|A8K492_HUMAN		4.14	0		0	2	MASCOT		T
	P13063_NL,8715	K.LEQSEAQLGR.G	1130.58	0.0002	2	1	45.33	0	0.00423	0|0	sp|Q92905|CSN5_HUMAN/tr|Q59GH5|Q59GH5_HUMAN		4.53	0		0	2	MASCOT		T
	P13063_NL,16368	K.LETLTNQFSDSK.Q	1382.68	0.00035	2	1	70.31	0	1.4e-05	0|0	sp|Q8IUD2|RB6I2_HUMAN/tr|B4DG07|B4DG07_HUMAN/tr|G8JLD3|G8JLD3_HUMAN/tr|K7EPP6|K7EPP6_HUMAN		4.37	0		0	2	MASCOT		T
	P13063_NL,19258	K.LEVEANNAFDQYR.D	1568.73	0.00375	2	1	48.82	0	0.00145	0|0	sp|P47756|CAPZB_HUMAN/tr|B1AK87|B1AK87_HUMAN/tr|B1AK85|B1AK85_HUMAN/tr|B1AK88|B1AK88_HUMAN/tr|F6USW4|F6USW4_HUMAN/tr|B4DWA6|B4DWA6_HUMAN/tr|B1AP81|B1AP81_HUMAN/tr|F6Q0E3|F6Q0E3_HUMAN/tr|B1AP83|B1AP83_HUMAN/tr|B1AK86|B1AK86_HUMAN/tr|B2R7T8|B2R7T8_HUMAN/tr|B1AK84|B1AK84_HUMAN		4.14	0		0	2	MASCOT		T
	P13063_NL,27782	K.LFADAVQELLPQYK.E	1634.88	-0.00171	2	1	44.7	0	0.00456	0|0	sp|P33993|MCM7_HUMAN/tr|B2RBA6|B2RBA6_HUMAN		4.37	0		0	2	MASCOT		T
	P13063_NL,13882	K.LFDSTTLEHQK.T	1318.66	-0.00023	3	1	36.26	0	0.0419	0|0	sp|Q13347|EIF3I_HUMAN/tr|Q5U0F4|Q5U0F4_HUMAN/tr|Q53HU7|Q53HU7_HUMAN		5.32	0		0	2	MASCOT		T
	P13063_NL,13895	K.LFDSTTLEHQK.T	1318.66	-0.00095	2	1	60.22	0	0.000168	0|0	sp|Q13347|EIF3I_HUMAN/tr|Q5U0F4|Q5U0F4_HUMAN/tr|Q53HU7|Q53HU7_HUMAN		5.32	0		0	2	MASCOT		T
	P13063_NL,14059	K.LFDSTTLEHQK.T	1318.66	0.00091	3	1	50.54	0	0.00145	0|0	sp|Q13347|EIF3I_HUMAN/tr|Q5U0F4|Q5U0F4_HUMAN/tr|Q53HU7|Q53HU7_HUMAN		5.32	0		0	2	MASCOT		T
	P13063_NL,12916	K.LFEM*AYK.K	917.444	-0.00055	2	1	45.59	0	0.00273	0|0	sp|P38646|GRP75_HUMAN/tr|Q8N1C8|Q8N1C8_HUMAN/tr|B7Z4T3|B7Z4T3_HUMAN/tr|B7Z4V2|B7Z4V2_HUMAN/tr|A1XP52|A1XP52_HUMAN		6	0	15.994919 Oxidation (M)	0	2	MASCOT		T
	P13063_NL,24216	K.LFIGGLNVQTSESGLR.G	1690.91	-0.00074	2	1	66.67	0	3.75e-05	0|0	sp|Q13151|ROA0_HUMAN		6	0		0	2	MASCOT		T
	P13063_NL,27179	K.LFIGGLSFETTDESLR.S	1784.91	0.0025	2	1	56.84	0	0.000304	0|0	sp|Q32P51|RA1L2_HUMAN/sp|P09651|ROA1_HUMAN/tr|Q6IPF2|Q6IPF2_HUMAN/tr|Q0VAC0|Q0VAC0_HUMAN/tr|F8W6I7|F8W6I7_HUMAN/tr|F8VRQ1|F8VRQ1_HUMAN/tr|F8W1S7|F8W1S7_HUMAN/tr|F8VZ49|F8VZ49_HUMAN/tr|F8VTQ5|F8VTQ5_HUMAN/tr|J3KQA8|J3KQA8_HUMAN/tr|B4E0B5|B4E0B5_HUMAN/tr|F8W646|F8W646_HUMAN/tr|F8VXY0|F8VXY0_HUMAN/tr|B4DP35|B4DP35_HUMAN/tr|F8VSB5|F8VSB5_HUMAN		4.14	0		0	2	MASCOT		T
	P13063_NL,27372	K.LFIGGLSFETTEESLR.N	1798.92	0.0019	2	1	53.74	0	0.000618	0|0	sp|P22626|ROA2_HUMAN/tr|I6L957|I6L957_HUMAN		4.25	0		0	2	MASCOT		T
	P13063_NL,27490	K.LFIGGLSFETTEESLR.N	1798.92	0.00292	2	1	50.35	0	0.00131	0|0	sp|P22626|ROA2_HUMAN/tr|I6L957|I6L957_HUMAN		4.25	0		0	2	MASCOT		T
	P13063_NL,23120	K.LFPDTPLALDANK.K	1414.76	0.00036	2	1	47.86	0	0.00259	0|0	sp|Q12906|ILF3_HUMAN/tr|G5E9M5|G5E9M5_HUMAN/tr|B4DDF3|B4DDF3_HUMAN/tr|F4ZW65|F4ZW65_HUMAN/tr|A8K590|A8K590_HUMAN/tr|F4ZW64|F4ZW64_HUMAN/tr|B4DFG4|B4DFG4_HUMAN/tr|F4ZW66|F4ZW66_HUMAN		4.21	0		0	2	MASCOT		T
	P13063_NL,29870	K.LFVGGLSFDTNEQSLEQVFSK.Y	2345.17	-0.0058	2	1	75.81	0	4.55e-06	0|0	sp|Q14011|CIRBP_HUMAN/tr|D6W5Y5|D6W5Y5_HUMAN/tr|Q53XX5|Q53XX5_HUMAN/tr|B4E2X2|B4E2X2_HUMAN/tr|K7EPM4|K7EPM4_HUMAN/tr|K7EIF7|K7EIF7_HUMAN/tr|K7ELT6|K7ELT6_HUMAN/tr|K7EQL0|K7EQL0_HUMAN/tr|Q6ZR81|Q6ZR81_HUMAN/tr|K7EQX4|K7EQX4_HUMAN/tr|K7ELV6|K7ELV6_HUMAN/tr|K7ENN6|K7ENN6_HUMAN/tr|K7ENX8|K7ENX8_HUMAN/tr|K7EJV5|K7EJV5_HUMAN/tr|K7EQR7|K7EQR7_HUMAN/tr|B4E2A3|B4E2A3_HUMAN/tr|K7EMY9|K7EMY9_HUMAN/tr|K7ER40…		4.14	0		0	2	MASCOT		T
	P13063_NL,23586	K.LGADAVGMSTVPEVIVAR.H	1784.96	-0.00578	2	1	51.34	0	0.000955	0|0	sp|P00491|PNPH_HUMAN/tr|Q8N7G1|Q8N7G1_HUMAN/tr|Q9P1G4|Q9P1G4_HUMAN		4.37	0		0	2	MASCOT		T
	P13063_NL,13353	K.LGAPQTHLGLK.S ! K.LGAPQTHLGLK.N	1134.66	-0.00323	3	1	25.69	0	0.19	0|0	sp|Q9BUP0|EFHD1_HUMAN/tr|Q8WYH2|Q8WYH2_HUMAN/tr|B4DEE0|B4DEE0_HUMAN/tr|E9PFH3|E9PFH3_HUMAN/tr|C9JTV4|C9JTV4_HUMAN/tr|Q53SA2|Q53SA2_HUMAN/tr|Q59EU6|Q59EU6_HUMAN/tr|Q7Z2R5|Q7Z2R5_HUMAN ! sp|Q96C19|EFHD2_HUMAN/tr|Q5JYW8|Q5JYW8_HUMAN/tr|H0Y4Y4|H0Y4Y4_HUMAN		8.76	0		0	2	MASCOT		T
	P13063_NL,19293	K.LGDVYVNDAFGTAHR.A	1634.79	-0.00334	3	1	31.2	0	0.101	0|0	sp|P00558|PGK1_HUMAN/sp|P07205|PGK2_HUMAN/tr|B7Z7A9|B7Z7A9_HUMAN/tr|B4E1H9|B4E1H9_HUMAN		5.21	0		0	2	MASCOT		T
	P13063_NL,28643	K.LGELPSWILMR.D	1314.72	-0.00012	2	1	76.14	0	4.39e-06	0|0	sp|P56134|ATPK_HUMAN/tr|C9J8H9|C9J8H9_HUMAN/tr|G3V325|G3V325_HUMAN/tr|F8W7V3|F8W7V3_HUMAN/tr|C9JU26|C9JU26_HUMAN/tr|F5H4H2|F5H4H2_HUMAN/tr|B4DJ38|B4DJ38_HUMAN/tr|C9JJT5|C9JJT5_HUMAN		6	0		0	2	MASCOT		T
	P13063_NL,16076	K.LGEMWNNTAADDK.Q	1464.64	0.00532	2	1	60.01	0	0.000283	0|0	sp|B2RPK0|HGB1A_HUMAN/sp|P09429|HMGB1_HUMAN/tr|Q5T7C4|Q5T7C4_HUMAN/tr|Q5T7C6|Q5T7C6_HUMAN/tr|D3DQY9|D3DQY9_HUMAN/tr|B3KQ05|B3KQ05_HUMAN/tr|Q59GW1|Q59GW1_HUMAN/tr|B7Z965|B7Z965_HUMAN		4.03	0		0	2	MASCOT		T
	P13063_NL,15695	K.LGEMWSEQSAK.D	1265.58	0.00171	2	1	62.36	0	4.29e-05	0|0	sp|P26583|HMGB2_HUMAN/tr|Q5U071|Q5U071_HUMAN		4.53	0		0	2	MASCOT		T
	P13063_NL,14440	K.LGEQVFGTTGK.F	1136.59	-0.00319	2	1	50.16	0	0.00166	0|0	sp|Q9H2H9|S38A1_HUMAN/tr|F8VX04|F8VX04_HUMAN/tr|Q8NCD8|Q8NCD8_HUMAN		6	0		0	2	MASCOT		T
	P13063_NL,30061	K.LGFAGLVQEISFGTTK.D	1667.9	-0.00515	2	1	63.26	0	4.94e-05	0|0	sp|P48643|TCPE_HUMAN/tr|B7ZAR1|B7ZAR1_HUMAN/tr|B4DYD8|B4DYD8_HUMAN/tr|Q9BU08|Q9BU08_HUMAN/tr|A8K2X8|A8K2X8_HUMAN/tr|B4DX08|B4DX08_HUMAN/tr|B4DZT5|B4DZT5_HUMAN/tr|E9PCA1|E9PCA1_HUMAN/tr|B4DXI1|B4DXI1_HUMAN/tr|B4DZY9|B4DZY9_HUMAN/tr|B4DYC8|B4DYC8_HUMAN/tr|E7ENZ3|E7ENZ3_HUMAN/tr|B4DE30|B4DE30_HUMAN/tr|Q96GI1|Q96GI1_HUMAN/tr|B4DDU6|B4DDU6_HUMAN		6	0		0	2	MASCOT		T
	P13063_NL,18997	K.LGHPEALSAGTGSPQPPSFTYAQQR.E	2597.27	-0.00437	3	1	29.89	0	0.134	0|0	sp|Q15942|ZYX_HUMAN/tr|B4DQR8|B4DQR8_HUMAN/tr|B4DQX7|B4DQX7_HUMAN/tr|Q96AF9|Q96AF9_HUMAN/tr|H0Y2Y8|H0Y2Y8_HUMAN/tr|B4DY85|B4DY85_HUMAN/tr|Q28617|Q28617_HUMAN/tr|Q9BUS0|Q9BUS0_HUMAN/tr|H7C3D3|H7C3D3_HUMAN		6.75	0		0	2	MASCOT		T
	P13063_NL,19149	K.LGHPEALSAGTGSPQPPSFTYAQQR.E	2597.27	0.00097	3	1	62.45	0	7.34e-05	0|0	sp|Q15942|ZYX_HUMAN/tr|B4DQR8|B4DQR8_HUMAN/tr|B4DQX7|B4DQX7_HUMAN/tr|Q96AF9|Q96AF9_HUMAN/tr|H0Y2Y8|H0Y2Y8_HUMAN/tr|B4DY85|B4DY85_HUMAN/tr|Q28617|Q28617_HUMAN/tr|Q9BUS0|Q9BUS0_HUMAN/tr|H7C3D3|H7C3D3_HUMAN		6.75	0		0	2	MASCOT		T
	P13063_NL,6689	K.LGIHEDSQNR.K	1168.57	-0.00129	3	1	27.41	0	0.249	0|0	sp|P07900|HS90A_HUMAN/tr|Q86U12|Q86U12_HUMAN/tr|Q2VPJ6|Q2VPJ6_HUMAN/tr|Q8TBA7|Q8TBA7_HUMAN/tr|O75322|O75322_HUMAN/tr|Q96HX7|Q96HX7_HUMAN		5.32	0		0	2	MASCOT		T
	P13063_NL,5017	K.LGNPTDR.N	772.395	0.0001	2	1	55.85	0	0.000217	0|0	sp|O95292|VAPB_HUMAN/tr|Q53XM7|Q53XM7_HUMAN/tr|E5RK64|E5RK64_HUMAN/tr|Q59EZ6|Q59EZ6_HUMAN		5.84	0		0	2	MASCOT		T
	P13063_NL,6225	K.LGQSESQGPPR.A	1155.58	0.00162	2	1	85.99	0	3.74e-07	0|0	sp|O00233|PSMD9_HUMAN/tr|F8W7V8|F8W7V8_HUMAN/tr|J3KN29|J3KN29_HUMAN/tr|F5H182|F5H182_HUMAN/tr|F5GX23|F5GX23_HUMAN/tr|F5H169|F5H169_HUMAN/tr|F5H5V4|F5H5V4_HUMAN		6	0		0	2	MASCOT		T
	P13063_NL,28791	K.LGTLSALDILIK.N	1256.78	-0.00109	2	1	43.42	0	0.00131	0|0	sp|Q86VP6|CAND1_HUMAN/tr|A8K8U1|A8K8U1_HUMAN		5.84	0		0	2	MASCOT		T
	P13063_NL,8393	K.LGVIEDHSNR.T	1139.58	-0.00056	3	1	24.63	0	0.377	0|0	sp|Q58FF3|ENPLL_HUMAN/sp|P14625|ENPL_HUMAN/tr|Q59FC6|Q59FC6_HUMAN/tr|Q5CAQ5|Q5CAQ5_HUMAN/tr|B4DHT9|B4DHT9_HUMAN/tr|B4DU71|B4DU71_HUMAN		5.32	0		0	2	MASCOT		T
	P13063_NL,20876	K.LHIIEVGTPPTGNQPFPK.K	1945.05	-0.00147	3	1	43.02	0	0.00531	0|0	sp|Q00610|CLH1_HUMAN		6.75	0		0	2	MASCOT		T
	P13063_NL,20986	K.LHIIEVGTPPTGNQPFPK.K	1945.05	-8e-05	2	1	41.63	0	0.00723	0|0	sp|Q00610|CLH1_HUMAN		6.75	0		0	2	MASCOT		T
	P13063_NL,21020	K.LHIIEVGTPPTGNQPFPK.K	1945.05	0.00255	3	1	45.11	0	0.00332	0|0	sp|Q00610|CLH1_HUMAN		6.75	0		0	2	MASCOT		T
	P13063_NL,17949	K.LHISPSNMTNQNTNEYLEK.I	2233.06	-0.00491	3	1	50.5	0	0.00121	0|0	sp|Q13547|HDAC1_HUMAN/tr|Q6IT96|Q6IT96_HUMAN/tr|Q5HYD4|Q5HYD4_HUMAN/tr|F5GXM1|F5GXM1_HUMAN		5.4	0		0	2	MASCOT		T
	P13063_NL,18452	K.LIAEEGVDSLNVK.E	1386.75	0.00122	2	1	46.14	0	0.00397	0|0	sp|O95202|LETM1_HUMAN/tr|D3DVQ1|D3DVQ1_HUMAN		4.14	0		0	2	MASCOT		T
	P13063_NL,15147	K.LIAINANDPEASK.F	1355.72	-0.00187	2	1	56.26	0	0.000327	0|0	sp|Q9H2U2|IPYR2_HUMAN/tr|B4DFH3|B4DFH3_HUMAN/tr|H0Y9D8|H0Y9D8_HUMAN/tr|I6L9B6|I6L9B6_HUMAN/tr|D6R967|D6R967_HUMAN/tr|A8K0P2|A8K0P2_HUMAN/tr|E2QRM6|E2QRM6_HUMAN/tr|F8WDN9|F8WDN9_HUMAN/tr|B4DR66|B4DR66_HUMAN		4.37	0		0	2	MASCOT		T
	P13063_NL,17159	K.LIAPVAEEEATVPNNK.I	1694.9	0.00066	2	1	79.27	0	1.77e-06	0|0	sp|P07195|LDHB_HUMAN/tr|Q5U077|Q5U077_HUMAN/tr|A8MW50|A8MW50_HUMAN/tr|C9J7H8|C9J7H8_HUMAN/tr|F5H793|F5H793_HUMAN		4.25	0		0	2	MASCOT		T
	P13063_NL,17346	K.LIAPVAEEEATVPNNK.I	1694.9	-0.00162	2	1	73.94	0	6.13e-06	0|0	sp|P07195|LDHB_HUMAN/tr|Q5U077|Q5U077_HUMAN/tr|A8MW50|A8MW50_HUMAN/tr|C9J7H8|C9J7H8_HUMAN/tr|F5H793|F5H793_HUMAN		4.25	0		0	2	MASCOT		T
	P13063_NL,11094	K.LIEVDDER.K	988.495	0.00105	2	1	58.36	0	0.000176	0|0	sp|P62753|RS6_HUMAN/tr|A2A3R7|A2A3R7_HUMAN/tr|A2A3R6|A2A3R6_HUMAN/tr|Q96DV6|Q96DV6_HUMAN		3.92	0		0	2	MASCOT		T
	P13063_NL,9897	K.LIQNLDANHDGR.I	1365.69	-0.00182	3	1	44.55	0	0.00506	0|0	sp|Q96FQ6|S10AG_HUMAN		5.21	0		0	2	MASCOT		T
	P13063_NL,9927	K.LIQNLDANHDGR.I	1365.69	0.00107	2	1	41.43	0	0.0106	0|0	sp|Q96FQ6|S10AG_HUMAN		5.21	0		0	2	MASCOT		T
	P13063_NL,16638	K.LISSDGHEFIVK.R	1344.72	0.00013	3	1	36.33	0	0.0386	0|0	sp|Q15369|ELOC_HUMAN/tr|E5RGD9|E5RGD9_HUMAN/tr|E5RHG8|E5RHG8_HUMAN/tr|E5RJ89|E5RJ89_HUMAN		5.32	0		0	2	MASCOT		T
	P13063_NL,24506	K.LISWYDNEFGYSNR.V	1763.8	0.00043	2	1	48.85	0	0.00106	0|0	sp|P04406|G3P_HUMAN/tr|E7EUT5|E7EUT5_HUMAN/tr|E7EUT4|E7EUT4_HUMAN/tr|Q2TSD0|Q2TSD0_HUMAN		4.37	0		0	2	MASCOT		T
	P13063_NL,24633	K.LISWYDNEFGYSNR.V	1763.8	-5e-05	2	1	90.23	0	7.72e-08	0|0	sp|P04406|G3P_HUMAN/tr|E7EUT5|E7EUT5_HUMAN/tr|E7EUT4|E7EUT4_HUMAN/tr|Q2TSD0|Q2TSD0_HUMAN		4.37	0		0	2	MASCOT		T
	P13063_NL,9706	K.LITEDVQGK.N	1002.55	-0.00205	2	1	47.78	0	0.00358	0|0	sp|P61247|RS3A_HUMAN/tr|D6RAT0|D6RAT0_HUMAN/tr|Q6NXR8|Q6NXR8_HUMAN/tr|A8K4W0|A8K4W0_HUMAN/tr|D6RG13|D6RG13_HUMAN/tr|D6RED7|D6RED7_HUMAN/tr|F5H4F9|F5H4F9_HUMAN/tr|D6RAS7|D6RAS7_HUMAN/tr|H0Y8L7|H0Y8L7_HUMAN/tr|D6RGE0|D6RGE0_HUMAN/tr|E9PFI5|E9PFI5_HUMAN/tr|B7Z3M5|B7Z3M5_HUMAN/tr|D6RB09|D6RB09_HUMAN		4.37	0		0	2	MASCOT		T
	P13063_NL,15890	K.LITPAVVSER.L	1084.64	0.00067	2	1	44.05	0	0.00336	0|0	sp|P62851|RS25_HUMAN		6	0		0	2	MASCOT		T
	P13063_NL,16087	K.LITPAVVSER.L	1084.64	0.00055	2	1	57.94	0	0.000137	0|0	sp|P62851|RS25_HUMAN		6	0		0	2	MASCOT		T
	P13063_NL,16266	K.LITPAVVSER.L	1084.64	-0.00095	2	1	58.02	0	0.000145	0|0	sp|P62851|RS25_HUMAN		6	0		0	2	MASCOT		T
	P13063_NL,16483	K.LITPAVVSER.L	1084.64	1e-05	2	1	56.41	0	0.000195	0|0	sp|P62851|RS25_HUMAN		6	0		0	2	MASCOT		T
	P13063_NL,13891	K.LITQTFSHHNQLAQK.T	1765.93	-0.00152	3	1	19.62	0	1.65	0|0	sp|Q9Y266|NUDC_HUMAN/tr|Q9H2R7|Q9H2R7_HUMAN		8.76	0		0	2	MASCOT		T
	P13063_NL,6902	K.LKDELASTK.Q	1004.56	0.00014	2	1	59.42	0	0.000194	0|0	sp|P51572|BAP31_HUMAN/tr|Q53HT6|Q53HT6_HUMAN/tr|Q53G72|Q53G72_HUMAN		6.07	1		0	2	MASCOT		T
	P13063_NL,9466	K.LKPGAPLRPK.L	1076.69	-0.0001	3	1	26.14	0	0.00924	0|0	sp|P21333|FLNA_HUMAN/tr|Q60FE6|Q60FE6_HUMAN/tr|Q60FE5|Q60FE5_HUMAN/tr|Q5HY54|Q5HY54_HUMAN/tr|F8WE98|F8WE98_HUMAN/tr|A6NDY9|A6NDY9_HUMAN		11.17	0		0	2	MASCOT		T
	P13063_NL,17463	K.LKPLEVELR.R	1096.67	0.00113	3	1	40.09	0	0.00344	0|0	sp|P49755|TMEDA_HUMAN/tr|Q53GF9|Q53GF9_HUMAN/tr|B4DZH3|B4DZH3_HUMAN		6.14	0		0	2	MASCOT		T
	P13063_NL,16921	K.LKPNLGNGADLPNYR.W	1641.87	-0.00207	3	1	19.62	0	1.5	0|0	sp|Q9Y266|NUDC_HUMAN/tr|Q9H2R7|Q9H2R7_HUMAN		8.59	0		0	2	MASCOT		T
	P13063_NL,21513	K.LKVPEWVDTVK.L	1313.75	-5e-05	3	1	53.86	0	0.000465	0|0	sp|P39019|RS19_HUMAN/tr|B0ZBD0|B0ZBD0_HUMAN/tr|Q8WVX7|Q8WVX7_HUMAN		6.07	1		0	2	MASCOT		T
	P13063_NL,24231	K.LLDAVDTYIPVPAR.D	1542.85	-0.00085	2	1	57.47	0	0.000231	0|0	sp|P49411|EFTU_HUMAN		4.21	0		0	2	MASCOT		T
	P13063_NL,28979	K.LLDFGSLSNLQVTQPTVGMNFK.T	2409.25	0.00433	2	1	44.07	0	0.00575	0|0	sp|P0CW22|RS17L_HUMAN/sp|P08708|RS17_HUMAN		5.84	0		0	2	MASCOT		T
	P13063_NL,22462	K.LLDSSTVTHLFK.I	1360.75	0.00061	3	1	50.4	0	0.00177	0|0	sp|P60900|PSA6_HUMAN/tr|B4DXJ9|B4DXJ9_HUMAN/tr|Q9BZ93|Q9BZ93_HUMAN/tr|G3V3U4|G3V3U4_HUMAN/tr|G3V295|G3V295_HUMAN/tr|G3V5Z7|G3V5Z7_HUMAN/tr|G3V3I1|G3V3I1_HUMAN		6.74	0		0	2	MASCOT		T
	P13063_NL,26339	K.LLEPVLLLGK.E	1094.72	-0.00029	2	1	43.86	0	0.000317	0|0	sp|P62249|RS16_HUMAN/tr|Q6IPX4|Q6IPX4_HUMAN		6	0		0	2	MASCOT		T
	P13063_NL,26470	K.LLEPVLLLGK.E	1094.72	-0.00087	2	1	67.83	0	1.42e-06	0|0	sp|P62249|RS16_HUMAN/tr|Q6IPX4|Q6IPX4_HUMAN		6	0		0	2	MASCOT		T
	P13063_NL,29244	K.LLETIDQLYLEYAK.R	1711.92	-0.00901	2	1	42.46	0	0.00696	0|0	sp|P12814|ACTN1_HUMAN/tr|B7TY16|B7TY16_HUMAN/tr|H7C5W8|H7C5W8_HUMAN/tr|H9KV75|H9KV75_HUMAN/tr|B4DFY0|B4DFY0_HUMAN/tr|B7Z2W3|B7Z2W3_HUMAN/tr|B7Z565|B7Z565_HUMAN/tr|H0YJ11|H0YJ11_HUMAN/tr|Q86TX4|Q86TX4_HUMAN/tr|B3KUX9|B3KUX9_HUMAN		4.14	0		0	2	MASCOT		T
	P13063_NL,29371	K.LLETIDQLYLEYAK.R	1711.92	0.00111	2	1	49.87	0	0.00129	0|0	sp|P12814|ACTN1_HUMAN/tr|B7TY16|B7TY16_HUMAN/tr|H7C5W8|H7C5W8_HUMAN/tr|H9KV75|H9KV75_HUMAN/tr|B4DFY0|B4DFY0_HUMAN/tr|B7Z2W3|B7Z2W3_HUMAN/tr|B7Z565|B7Z565_HUMAN/tr|H0YJ11|H0YJ11_HUMAN/tr|Q86TX4|Q86TX4_HUMAN/tr|B3KUX9|B3KUX9_HUMAN		4.14	0		0	2	MASCOT		T
	P13063_NL,9790	K.LLEVEHPAAK.V	1106.62	6e-05	2	1	51.14	0	0.000895	0|0	sp|P17987|TCPA_HUMAN/tr|F5H726|F5H726_HUMAN/tr|E7ERF2|E7ERF2_HUMAN/tr|F5H136|F5H136_HUMAN/tr|F5H676|F5H676_HUMAN/tr|F5GZI8|F5GZI8_HUMAN		5.4	0		0	2	MASCOT		T
	P13063_NL,27628	K.LLGQFTLIGIPPAPR.G	1592.95	-0.00325	3	1	19.87	0	0.169	0|0	sp|P38646|GRP75_HUMAN/tr|H0Y8S0|H0Y8S0_HUMAN/tr|Q8N1C8|Q8N1C8_HUMAN/tr|B7Z4T3|B7Z4T3_HUMAN/tr|B7Z4V2|B7Z4V2_HUMAN/tr|A1XP52|A1XP52_HUMAN		9.75	0		0	2	MASCOT		T
	P13063_NL,27644	K.LLGQFTLIGIPPAPR.G	1592.95	-4e-05	2	1	47.51	0	0.000336	0|0	sp|P38646|GRP75_HUMAN/tr|H0Y8S0|H0Y8S0_HUMAN/tr|Q8N1C8|Q8N1C8_HUMAN/tr|B7Z4T3|B7Z4T3_HUMAN/tr|B7Z4V2|B7Z4V2_HUMAN/tr|A1XP52|A1XP52_HUMAN		9.75	0		0	2	MASCOT		T
	P13063_NL,27749	K.LLGQFTLIGIPPAPR.G	1592.95	-0.00124	3	1	32.03	0	0.0123	0|0	sp|P38646|GRP75_HUMAN/tr|H0Y8S0|H0Y8S0_HUMAN/tr|Q8N1C8|Q8N1C8_HUMAN/tr|B7Z4T3|B7Z4T3_HUMAN/tr|B7Z4V2|B7Z4V2_HUMAN/tr|A1XP52|A1XP52_HUMAN		9.75	0		0	2	MASCOT		T
	P13063_NL,27765	K.LLGQFTLIGIPPAPR.G	1592.95	0.0002	2	1	75.34	0	5.56e-07	0|0	sp|P38646|GRP75_HUMAN/tr|H0Y8S0|H0Y8S0_HUMAN/tr|Q8N1C8|Q8N1C8_HUMAN/tr|B7Z4T3|B7Z4T3_HUMAN/tr|B7Z4V2|B7Z4V2_HUMAN/tr|A1XP52|A1XP52_HUMAN		9.75	0		0	2	MASCOT		T
	P13063_NL,27880	K.LLGQFTLIGIPPAPR.G	1592.95	5e-05	3	1	21.13	0	0.146	0|0	sp|P38646|GRP75_HUMAN/tr|H0Y8S0|H0Y8S0_HUMAN/tr|Q8N1C8|Q8N1C8_HUMAN/tr|B7Z4T3|B7Z4T3_HUMAN/tr|B7Z4V2|B7Z4V2_HUMAN/tr|A1XP52|A1XP52_HUMAN		9.75	0		0	2	MASCOT		T
	P13063_NL,27888	K.LLGQFTLIGIPPAPR.G	1592.95	0.00026	2	1	66.4	0	4.35e-06	0|0	sp|P38646|GRP75_HUMAN/tr|H0Y8S0|H0Y8S0_HUMAN/tr|Q8N1C8|Q8N1C8_HUMAN/tr|B7Z4T3|B7Z4T3_HUMAN/tr|B7Z4V2|B7Z4V2_HUMAN/tr|A1XP52|A1XP52_HUMAN		9.75	0		0	2	MASCOT		T
	P13063_NL,28013	K.LLGQFTLIGIPPAPR.G	1592.95	0.00074	2	1	62.44	0	1.08e-05	0|0	sp|P38646|GRP75_HUMAN/tr|H0Y8S0|H0Y8S0_HUMAN/tr|Q8N1C8|Q8N1C8_HUMAN/tr|B7Z4T3|B7Z4T3_HUMAN/tr|B7Z4V2|B7Z4V2_HUMAN/tr|A1XP52|A1XP52_HUMAN		9.75	0		0	2	MASCOT		T
	P13063_NL,28131	K.LLGQFTLIGIPPAPR.G	1592.95	-0.00024	2	1	47.14	0	0.000359	0|0	sp|P38646|GRP75_HUMAN/tr|H0Y8S0|H0Y8S0_HUMAN/tr|Q8N1C8|Q8N1C8_HUMAN/tr|B7Z4T3|B7Z4T3_HUMAN/tr|B7Z4V2|B7Z4V2_HUMAN/tr|A1XP52|A1XP52_HUMAN		9.75	0		0	2	MASCOT		T
	P13063_NL,28255	K.LLGQFTLIGIPPAPR.G	1592.95	0.00162	2	1	66.01	0	5.07e-06	0|0	sp|P38646|GRP75_HUMAN/tr|H0Y8S0|H0Y8S0_HUMAN/tr|Q8N1C8|Q8N1C8_HUMAN/tr|B7Z4T3|B7Z4T3_HUMAN/tr|B7Z4V2|B7Z4V2_HUMAN/tr|A1XP52|A1XP52_HUMAN		9.75	0		0	2	MASCOT		T
	P13063_NL,28387	K.LLGQFTLIGIPPAPR.G	1592.95	-0.00022	2	1	61.16	0	1.42e-05	0|0	sp|P38646|GRP75_HUMAN/tr|H0Y8S0|H0Y8S0_HUMAN/tr|Q8N1C8|Q8N1C8_HUMAN/tr|B7Z4T3|B7Z4T3_HUMAN/tr|B7Z4V2|B7Z4V2_HUMAN/tr|A1XP52|A1XP52_HUMAN		9.75	0		0	2	MASCOT		T
	P13063_NL,28515	K.LLGQFTLIGIPPAPR.G	1592.95	0.00082	2	1	61.03	0	1.5e-05	0|0	sp|P38646|GRP75_HUMAN/tr|H0Y8S0|H0Y8S0_HUMAN/tr|Q8N1C8|Q8N1C8_HUMAN/tr|B7Z4T3|B7Z4T3_HUMAN/tr|B7Z4V2|B7Z4V2_HUMAN/tr|A1XP52|A1XP52_HUMAN		9.75	0		0	2	MASCOT		T
	P13063_NL,28634	K.LLGQFTLIGIPPAPR.G	1592.95	-0.0012	2	1	60.09	0	1.92e-05	0|0	sp|P38646|GRP75_HUMAN/tr|H0Y8S0|H0Y8S0_HUMAN/tr|Q8N1C8|Q8N1C8_HUMAN/tr|B7Z4T3|B7Z4T3_HUMAN/tr|B7Z4V2|B7Z4V2_HUMAN/tr|A1XP52|A1XP52_HUMAN		9.75	0		0	2	MASCOT		T
	P13063_NL,28767	K.LLGQFTLIGIPPAPR.G	1592.95	0.00088	2	1	56.46	0	4.29e-05	0|0	sp|P38646|GRP75_HUMAN/tr|H0Y8S0|H0Y8S0_HUMAN/tr|Q8N1C8|Q8N1C8_HUMAN/tr|B7Z4T3|B7Z4T3_HUMAN/tr|B7Z4V2|B7Z4V2_HUMAN/tr|A1XP52|A1XP52_HUMAN		9.75	0		0	2	MASCOT		T
	P13063_NL,28894	K.LLGQFTLIGIPPAPR.G	1592.95	0.00704	2	1	45.41	0	0.000619	0|0	sp|P38646|GRP75_HUMAN/tr|H0Y8S0|H0Y8S0_HUMAN/tr|Q8N1C8|Q8N1C8_HUMAN/tr|B7Z4T3|B7Z4T3_HUMAN/tr|B7Z4V2|B7Z4V2_HUMAN/tr|A1XP52|A1XP52_HUMAN		9.75	0		0	2	MASCOT		T
	P13063_NL,22041	K.LLLGAGAVAYGVR.E	1259.75	-0.0042	2	1	48.23	0	0.000833	0|0	sp|Q99623|PHB2_HUMAN/tr|B4DW05|B4DW05_HUMAN/tr|J3KPX7|J3KPX7_HUMAN/tr|F5GWA7|F5GWA7_HUMAN/tr|F5H0S4|F5H0S4_HUMAN/tr|F5H3X6|F5H3X6_HUMAN/tr|F5H2D2|F5H2D2_HUMAN/tr|F5GY37|F5GY37_HUMAN/tr|F5H0C5|F5H0C5_HUMAN		8.75	0		0	2	MASCOT		T
	P13063_NL,13466	K.LLQDANYNVEK.A	1306.66	-0.00138	2	1	59.11	0	0.000291	0|0	sp|O76031|CLPX_HUMAN/tr|Q9H072|Q9H072_HUMAN		4.37	0		0	2	MASCOT		T
	P13063_NL,22634	K.LLQDFFNGK.E	1081.57	-0.00049	2	1	54.65	0	0.000457	0|0	sp|P54652|HSP72_HUMAN/sp|P17066|HSP76_HUMAN/sp|P11142|HSP7C_HUMAN/tr|A8K7Q2|A8K7Q2_HUMAN/tr|E9PKE3|E9PKE3_HUMAN/tr|E9PN89|E9PN89_HUMAN/tr|E9PNE6|E9PNE6_HUMAN/tr|Q96IS6|Q96IS6_HUMAN/tr|B4DHP5|B4DHP5_HUMAN/tr|B3KTV0|B3KTV0_HUMAN/tr|Q53FC7|Q53FC7_HUMAN/tr|Q53GZ6|Q53GZ6_HUMAN/tr|B3KUS2|B3KUS2_HUMAN/tr|B4E1Q1|B4E1Q1_HUMAN/tr|B3KSM6|B3KSM6_HUMAN/tr|B2R6X5|B2R6X5_HUMAN/tr|Q53HF2|Q53HF2_HUMAN		5.84	0		0	2	MASCOT		T
	P13063_NL,22935	K.LLQDFFNGR.D	1109.57	0.00098	2	1	48.12	0	0.00217	0|0	sp|P08107|HSP71_HUMAN/tr|E7EP94|E7EP94_HUMAN/tr|Q5SP16|Q5SP16_HUMAN/tr|F8VZJ4|F8VZJ4_HUMAN/tr|A8K5I0|A8K5I0_HUMAN/tr|B4DNT8|B4DNT8_HUMAN/tr|B4DI39|B4DI39_HUMAN/tr|B4DVU9|B4DVU9_HUMAN/tr|B4DWK5|B4DWK5_HUMAN/tr|B4E1S9|B4E1S9_HUMAN/tr|Q59EJ3|Q59EJ3_HUMAN/tr|B4E1T6|B4E1T6_HUMAN/tr|B4E388|B4E388_HUMAN/tr|B3KTT5|B3KTT5_HUMAN/tr|B4DFN9|B4DFN9_HUMAN/tr|B4DNX1|B4DNX1_HUMAN		5.84	0		0	2	MASCOT		T
	P13063_NL,17848	K.LLQLVEDR.G	985.568	0.00019	2	1	51.51	0	0.000896	0|0	sp|P17844|DDX5_HUMAN/tr|B4DLW8|B4DLW8_HUMAN/tr|B4DN41|B4DN41_HUMAN/tr|B4DNG2|B4DNG2_HUMAN/tr|J3KTA4|J3KTA4_HUMAN/tr|B5BUE6|B5BUE6_HUMAN		4.37	0		0	2	MASCOT		T
	P13063_NL,29363	K.LLQTDDEEEAGLLELLK.S	1929.01	-0.00877	2	1	61.76	0	8.47e-05	0|0	sp|P55060|XPO2_HUMAN/tr|B4DUC5|B4DUC5_HUMAN/tr|B4DM67|B4DM67_HUMAN/tr|B4DS32|B4DS32_HUMAN		3.77	0		0	2	MASCOT		T
	P13063_NL,18698	K.LLSELDQQSTEMPR.T	1646.81	-0.0005	2	1	91.8	0	1.23e-07	0|0	sp|O95793|STAU1_HUMAN/tr|Q5JW30|Q5JW30_HUMAN/tr|B4DPJ9|B4DPJ9_HUMAN/tr|B3KRE0|B3KRE0_HUMAN/tr|A8K622|A8K622_HUMAN/tr|Q59F99|Q59F99_HUMAN		4.14	0		0	2	MASCOT		T
	P13063_NL,14879	K.LLSNDEVTIK.Y	1131.63	-0.0003	2	1	47.18	0	0.00316	0|0	sp|Q92734|TFG_HUMAN/tr|G5E9V1|G5E9V1_HUMAN/tr|Q05BK6|Q05BK6_HUMAN/tr|K0J6K2|K0J6K2_HUMAN/tr|Q7Z426|Q7Z426_HUMAN/tr|C9JTY3|C9JTY3_HUMAN/tr|Q8TDJ5|Q8TDJ5_HUMAN/tr|K0J5S8|K0J5S8_HUMAN/tr|C9JJP5|C9JJP5_HUMAN/tr|C9JUE0|C9JUE0_HUMAN/tr|Q7Z427|Q7Z427_HUMAN		4.37	0		0	2	MASCOT		T
	P13063_NL,9133	K.LMELHGEGSSSGK.A	1331.63	-0.00089	2	1	86.18	0	2.23e-07	0|0	sp|P61247|RS3A_HUMAN/tr|D6R9B6|D6R9B6_HUMAN/tr|D6RAT0|D6RAT0_HUMAN/tr|Q6NXR8|Q6NXR8_HUMAN/tr|A8K4W0|A8K4W0_HUMAN/tr|D6RG13|D6RG13_HUMAN/tr|H0Y9Y4|H0Y9Y4_HUMAN		5.4	0		0	2	MASCOT		T
	P13063_NL,16703	K.LMIEMDGTENK.S	1280.59	0.00127	2	1	58.18	0	0.000111	0|0	sp|P06733|ENOA_HUMAN/tr|A4UCS8|A4UCS8_HUMAN/tr|K7EM90|K7EM90_HUMAN		4.14	0		0	2	MASCOT		T
	P13063_NL,16888	K.LMIEMDGTENK.S	1280.59	-0.00075	2	1	61.06	0	6.05e-05	0|0	sp|P06733|ENOA_HUMAN/tr|A4UCS8|A4UCS8_HUMAN/tr|K7EM90|K7EM90_HUMAN		4.14	0		0	2	MASCOT		T
	P13063_NL,17119	K.LMTQAQLEEATR.Q	1390.7	-0.00258	2	1	52.64	0	0.001	0|0	sp|P82650|RT22_HUMAN/tr|G5E9V5|G5E9V5_HUMAN/tr|Q9H3I1|Q9H3I1_HUMAN/tr|G5E9W7|G5E9W7_HUMAN/tr|H7C5H3|H7C5H3_HUMAN/tr|H7C5F2|H7C5F2_HUMAN/tr|Q8NBL6|Q8NBL6_HUMAN/tr|A8K9Y7|A8K9Y7_HUMAN		4.53	0		0	2	MASCOT		T
	P13063_NL,4725	K.LNDEARR.L	873.454	0.01061	2	1	61.98	0	6.36e-05	0|0	sp|Q92520|FAM3C_HUMAN		6.07	1		0	2	MASCOT		T
	P13063_NL,5278	K.LNDEARR.L	873.454	0.00835	2	1	48.19	0	0.00167	0|0	sp|Q92520|FAM3C_HUMAN		6.07	1		0	2	MASCOT		T
	P13063_NL,10713	K.LNDGSQITYEK.C	1267.62	-0.00147	2	1	50.06	0	0.00106	0|0	sp|O95831|AIFM1_HUMAN/tr|Q1L6K4|Q1L6K4_HUMAN/tr|Q5RZ99|Q5RZ99_HUMAN/tr|Q5RZA0|Q5RZA0_HUMAN		4.37	0		0	2	MASCOT		T
	P13063_NL,6501	K.LNDMEPSK.A	933.435	-0.0004	2	1	45.25	0	0.0025	0|0	sp|Q9P0L0|VAPA_HUMAN/tr|A8KA83|A8KA83_HUMAN		4.37	0		0	2	MASCOT		T
	P13063_NL,4836	K.LNEQSPTR.C	944.48	0.00122	2	1	42.87	0	0.00533	0|0	sp|O75396|SC22B_HUMAN/tr|I1VE16|I1VE16_HUMAN		6	0		0	2	MASCOT		T
	P13063_NL,15167	K.LNGTDPEDVIR.N	1228.62	0.00024	2	1	76.28	0	2.92e-06	0|0	sp|P19105|ML12A_HUMAN/sp|O14950|ML12B_HUMAN/sp|P24844|MYL9_HUMAN/tr|Q53X45|Q53X45_HUMAN/tr|J3QRS3|J3QRS3_HUMAN/tr|Q71U02|Q71U02_HUMAN/tr|Q2F834|Q2F834_HUMAN/tr|J3KTJ1|J3KTJ1_HUMAN/tr|Q6IBG1|Q6IBG1_HUMAN/tr|Q53HL1|Q53HL1_HUMAN		4.03	0		0	2	MASCOT		T
	P13063_NL,21807	K.LNNLVLFDK.A	1075.61	-0.00122	2	1	51.89	0	0.000789	0|0	sp|P62851|RS25_HUMAN		5.84	0		0	2	MASCOT		T
	P13063_NL,12598	K.LNQPPEDGISSVK.F	1383.71	-0.0003	2	1	44.93	0	0.00432	0|0	sp|O43684|BUB3_HUMAN/tr|J3QSX4|J3QSX4_HUMAN/tr|J3QT28|J3QT28_HUMAN		4.37	0		0	2	MASCOT		T
	P13063_NL,12845	K.LNTLLQR.A	857.52	0.00038	2	1	44.65	0	0.0144	0|0	sp|Q00839|HNRPU_HUMAN/tr|Q7Z4Q5|Q7Z4Q5_HUMAN/tr|Q5RI17|Q5RI17_HUMAN/tr|Q96BA7|Q96BA7_HUMAN/tr|Q5RI19|Q5RI19_HUMAN/tr|B4DLR3|B4DLR3_HUMAN/tr|B3KX72|B3KX72_HUMAN		9.75	0		0	2	MASCOT		T
	P13063_NL,14502	K.LNVTDSVINK.V	1102.61	-0.00345	2	1	64.06	0	7.12e-05	0|0	sp|Q9BRS2|RIOK1_HUMAN/tr|Q5W0K5|Q5W0K5_HUMAN		5.84	0		0	2	MASCOT		T
	P13063_NL,7830	K.LPAHTVGDVK.C	1036.58	0.00039	3	1	28.41	0	0.165	0|0	sp|P28799|GRN_HUMAN/tr|Q9H8S1|Q9H8S1_HUMAN/tr|B4DJI2|B4DJI2_HUMAN/tr|Q53HQ8|Q53HQ8_HUMAN/tr|K7EKL3|K7EKL3_HUMAN		6.74	0		0	2	MASCOT		T
	P13063_NL,7988	K.LPAHTVGDVK.C	1036.58	-0.00012	3	1	35.4	0	0.033	0|0	sp|P28799|GRN_HUMAN/tr|Q9H8S1|Q9H8S1_HUMAN/tr|B4DJI2|B4DJI2_HUMAN/tr|Q53HQ8|Q53HQ8_HUMAN/tr|K7EKL3|K7EKL3_HUMAN		6.74	0		0	2	MASCOT		T
	P13063_NL,30231	K.LPEDPLLSGLLDSPALK.A	1777.99	-0.00078	2	1	69.08	0	8.55e-06	0|0	sp|P49327|FAS_HUMAN/tr|Q6PJJ3|Q6PJJ3_HUMAN		4.03	0		0	2	MASCOT		T
	P13063_NL,15575	K.LPGELEPVQATQNK.T	1523.81	0.00224	2	1	68.16	0	2.33e-05	0|0	sp|O75821|EIF3G_HUMAN/tr|K7ER90|K7ER90_HUMAN/tr|K7EL20|K7EL20_HUMAN/tr|Q6IAM0|Q6IAM0_HUMAN/tr|K7EP16|K7EP16_HUMAN		4.53	0		0	2	MASCOT		T
	P13063_NL,19827	K.LPGGELNPGEDEVEGLK.R	1752.87	-0.00095	2	1	60.85	0	0.000129	0|0	sp|O43809|CPSF5_HUMAN/tr|H3BV41|H3BV41_HUMAN/tr|H3BND3|H3BND3_HUMAN/tr|B2R6U8|B2R6U8_HUMAN		3.91	0		0	2	MASCOT		T
	P13063_NL,18279	K.LPGGELNPGEDEVEGLKR.L	1908.97	-0.00213	3	1	39.25	0	0.0183	0|0	sp|O43809|CPSF5_HUMAN/tr|H3BV41|H3BV41_HUMAN/tr|H3BND3|H3BND3_HUMAN/tr|B2R6U8|B2R6U8_HUMAN		4.25	1		0	2	MASCOT		T
	P13063_NL,30449	K.LPIDVTEGEVISLGLPFGK.V	1984.1	0.00142	2	1	49.66	0	0.000887	0|0	sp|P26599|PTBP1_HUMAN/tr|K7ES59|K7ES59_HUMAN/tr|K7EKJ7|K7EKJ7_HUMAN/tr|Q59H49|Q59H49_HUMAN/tr|K7ELW5|K7ELW5_HUMAN		4.14	0		0	2	MASCOT		T
	P13063_NL,30585	K.LPIDVTEGEVISLGLPFGK.V	1984.1	-0.00158	2	1	41.41	0	0.00592	0|0	sp|P26599|PTBP1_HUMAN/tr|K7ES59|K7ES59_HUMAN/tr|K7EKJ7|K7EKJ7_HUMAN/tr|Q59H49|Q59H49_HUMAN/tr|K7ELW5|K7ELW5_HUMAN		4.14	0		0	2	MASCOT		T
	P13063_NL,28553	K.LPNFGFVVFDDSEPVQK.V	1937.96	-0.00284	2	1	52.53	0	0.000833	0|0	sp|Q13283|G3BP1_HUMAN/tr|Q5U0Q1|Q5U0Q1_HUMAN/tr|Q53HH4|Q53HH4_HUMAN/tr|B7Z8K4|B7Z8K4_HUMAN/tr|Q6ZP53|Q6ZP53_HUMAN/tr|F5H4D6|F5H4D6_HUMAN/tr|Q6FI03|Q6FI03_HUMAN		4.03	0		0	2	MASCOT		T
	P13063_NL,28727	K.LPNFGFVVFDDSEPVQR.I	1965.97	0.00045	2	1	89.61	0	1.52e-07	0|0	sp|Q9UN86|G3BP2_HUMAN/tr|A8K6V7|A8K6V7_HUMAN		4.03	0		0	2	MASCOT		T
	P13063_NL,20940	K.LPSFELLHK.E	1083.62	0.00099	3	1	33.03	0	0.0457	0|0	sp|Q16531|DDB1_HUMAN/tr|F5GY55|F5GY55_HUMAN/tr|F5H238|F5H238_HUMAN/tr|F5H6C5|F5H6C5_HUMAN/tr|F5H775|F5H775_HUMAN/tr|F5H581|F5H581_HUMAN/tr|B4DZP5|B4DZP5_HUMAN/tr|B4DSA8|B4DSA8_HUMAN/tr|B7Z2A1|B7Z2A1_HUMAN		6.75	0		0	2	MASCOT		T
	P13063_NL,21087	K.LPSFELLHK.E	1083.62	0.00069	3	1	34.66	0	0.0314	0|0	sp|Q16531|DDB1_HUMAN/tr|F5GY55|F5GY55_HUMAN/tr|F5H238|F5H238_HUMAN/tr|F5H6C5|F5H6C5_HUMAN/tr|F5H775|F5H775_HUMAN/tr|F5H581|F5H581_HUMAN/tr|B4DZP5|B4DZP5_HUMAN/tr|B4DSA8|B4DSA8_HUMAN/tr|B7Z2A1|B7Z2A1_HUMAN		6.75	0		0	2	MASCOT		T
	P13063_NL,11323	K.LQAAVDGPMDK.K	1144.57	0.00085	2	1	54.03	0	0.000452	0|0	sp|P51572|BAP31_HUMAN/tr|Q53HT6|Q53HT6_HUMAN/tr|Q53G72|Q53G72_HUMAN		4.21	0		0	2	MASCOT		T
	P13063_NL,11489	K.LQAAVDGPMDK.K	1144.57	0.00079	2	1	55.52	0	0.000321	0|0	sp|P51572|BAP31_HUMAN/tr|Q53HT6|Q53HT6_HUMAN/tr|Q53G72|Q53G72_HUMAN		4.21	0		0	2	MASCOT		T
	P13063_NL,16603	K.LQAELEEMAK.R	1161.58	-0.00071	2	1	48.46	0	0.00224	0|0	sp|P50542|PEX5_HUMAN/tr|B4E0T2|B4E0T2_HUMAN/tr|B4DR50|B4DR50_HUMAN/tr|Q13335|Q13335_HUMAN/tr|B4DS19|B4DS19_HUMAN/tr|B4DWW0|B4DWW0_HUMAN/tr|F5H5C0|F5H5C0_HUMAN		4.25	0		0	2	MASCOT		T
	P13063_NL,8435	K.LQDAEIAR.L	915.489	-0.00011	2	1	50.3	0	0.00135	0|0	sp|P06703|S10A6_HUMAN		4.37	0		0	2	MASCOT		T
	P13063_NL,17777	K.LQIQCVVEDDK.V	1346.66	-0.00042	2	1	48.52	0	0.00241	0|0	sp|P24534|EF1B_HUMAN/sp|P29692|EF1D_HUMAN/tr|A4D1M6|A4D1M6_HUMAN/tr|E9PBQ9|E9PBQ9_HUMAN/tr|Q9BW34|Q9BW34_HUMAN/tr|B2RAR6|B2RAR6_HUMAN/tr|E9PQZ1|E9PQZ1_HUMAN/tr|D3DWK1|D3DWK1_HUMAN/tr|E9PRY8|E9PRY8_HUMAN/tr|E9PK01|E9PK01_HUMAN/tr|H0YE58|H0YE58_HUMAN/tr|B4DDU4|B4DDU4_HUMAN/tr|H0YE72|H0YE72_HUMAN		4.03	0		0	2	MASCOT		T
	P13063_NL,17959	K.LQIQCVVEDDK.V	1346.66	0.0003	2	1	65.02	0	5.4e-05	0|0	sp|P24534|EF1B_HUMAN/sp|P29692|EF1D_HUMAN/tr|A4D1M6|A4D1M6_HUMAN/tr|E9PBQ9|E9PBQ9_HUMAN/tr|Q9BW34|Q9BW34_HUMAN/tr|B2RAR6|B2RAR6_HUMAN/tr|E9PQZ1|E9PQZ1_HUMAN/tr|D3DWK1|D3DWK1_HUMAN/tr|E9PRY8|E9PRY8_HUMAN/tr|E9PK01|E9PK01_HUMAN/tr|H0YE58|H0YE58_HUMAN/tr|B4DDU4|B4DDU4_HUMAN/tr|H0YE72|H0YE72_HUMAN		4.03	0		0	2	MASCOT		T
	P13063_NL,11553	K.LQMEQQQQLQQR.Q	1557.78	-0.00638	2	1	78.62	0	2.17e-06	0|0	sp|Q9NS69|TOM22_HUMAN/tr|Q549C5|Q549C5_HUMAN/tr|Q53GB0|Q53GB0_HUMAN		6	0		0	2	MASCOT		T
	P13063_NL,17786	K.LQQLPADFGR.L	1144.61	-0.00056	2	1	56.26	0	0.00039	0|0	sp|Q96AG4|LRC59_HUMAN		5.84	0		0	2	MASCOT		T
	P13063_NL,19932	K.LQVALGELR.R	998.599	-0.0014	2	1	52.94	0	0.000362	0|0	sp|P19474|RO52_HUMAN/tr|F5H012|F5H012_HUMAN		6	0		0	2	MASCOT		T
	P13063_NL,25998	K.LQVELDNVTGLLSQSDSK.S	1946.01	-0.00769	2	1	74	0	5.86e-06	0|0	sp|P35579|MYH9_HUMAN/tr|Q60FE2|Q60FE2_HUMAN/tr|Q86XU5|Q86XU5_HUMAN		4.03	0		0	2	MASCOT		T
	P13063_NL,7644	K.LREDLER.L	930.5	0.00054	3	1	34.72	0	0.0627	0|0	sp|P62269|RS18_HUMAN/tr|J3JS69|J3JS69_HUMAN		4.68	1		0	2	MASCOT		T
	P13063_NL,19999	K.LSAAVTEAFVR.L	1163.64	0.00082	2	1	55.1	0	0.000417	0|0	sp|P26640|SYVC_HUMAN/tr|B0V043|B0V043_HUMAN/tr|B4DZ61|B4DZ61_HUMAN/tr|A2BEY0|A2BEY0_HUMAN/tr|H0Y4A6|H0Y4A6_HUMAN		6	0		0	2	MASCOT		T
	P13063_NL,16416	K.LSDGFNGADLR.N	1164.56	0.00167	2	1	72.01	0	7.03e-06	0|0	sp|P62333|PRS10_HUMAN/tr|H0YJC0|H0YJC0_HUMAN		4.21	0		0	2	MASCOT		T
	P13063_NL,13902	K.LSDGVAVLK.V	901.535	2e-05	2	1	76.87	0	3.54e-06	0|0	sp|P10809|CH60_HUMAN/tr|B3GQS7|B3GQS7_HUMAN/tr|B7Z597|B7Z597_HUMAN/tr|B7Z4F6|B7Z4F6_HUMAN/tr|B7Z5E7|B7Z5E7_HUMAN		5.84	0		0	2	MASCOT		T
	P13063_NL,8581	K.LSDLDSETR.S	1035.5	-0.00028	2	1	56.82	0	0.000281	0|0	sp|Q9Y266|NUDC_HUMAN		4.03	0		0	2	MASCOT		T
	P13063_NL,8187	K.LSDSLGQR.Q	875.458	-0.00023	2	1	45.98	0	0.00554	0|0	sp|P20810|ICAL_HUMAN/tr|B7Z574|B7Z574_HUMAN/tr|B7Z468|B7Z468_HUMAN/tr|G5E9D3|G5E9D3_HUMAN/tr|G5E946|G5E946_HUMAN/tr|A8K8C4|A8K8C4_HUMAN/tr|H0Y7F0|H0Y7F0_HUMAN/tr|H0Y9H6|H0Y9H6_HUMAN/tr|H0YD33|H0YD33_HUMAN/tr|Q59HE3|Q59HE3_HUMAN/tr|E7ES10|E7ES10_HUMAN/tr|E7EQ12|E7EQ12_HUMAN/tr|E7EQA0|E7EQA0_HUMAN/tr|B7Z7L4|B7Z7L4_HUMAN/tr|E9PCH5|E9PCH5_HUMAN/tr|B2RDU1|B2RDU1_HUMAN/tr|E9PDE4|E9PDE4_HUMAN/tr|B7Z4U9|…		5.84	0		0	2	MASCOT		T
	P13063_NL,14647	K.LSELQLR.V	858.504	-0.00569	2	1	42.15	0	0.0124	0|0	sp|Q9BVK6|TMED9_HUMAN/tr|B2R8A2|B2R8A2_HUMAN		6	0		0	2	MASCOT		T
	P13063_NL,15849	K.LSLDELHR.K	982.532	-0.00045	3	1	30.5	0	0.0909	0|0	sp|P05023|AT1A1_HUMAN/tr|Q5TC02|Q5TC02_HUMAN/tr|Q5TC01|Q5TC01_HUMAN/tr|B7Z3V1|B7Z3V1_HUMAN/tr|F5H3A1|F5H3A1_HUMAN/tr|B7Z2T5|B7Z2T5_HUMAN		5.32	0		0	2	MASCOT		T
	P13063_NL,21798	K.LSLDGQNIYNACCTLR.I	1897.89	0.00159	2	1	70.97	0	6.85e-06	0|0	sp|P26599|PTBP1_HUMAN/tr|K7EK45|K7EK45_HUMAN/tr|Q59H49|Q59H49_HUMAN		5.82	0		0	2	MASCOT		T
	P13063_NL,15439	K.LSLEGDHSTPPSAYGSVK.A	1844.9	-0.00048	3	1	42.87	0	0.0078	0|0	sp|P07355|ANXA2_HUMAN/sp|A6NMY6|AXA2L_HUMAN/tr|H0YKS4|H0YKS4_HUMAN/tr|H0YKZ7|H0YKZ7_HUMAN/tr|H0YMD0|H0YMD0_HUMAN/tr|H0YMT9|H0YMT9_HUMAN/tr|H0YNB8|H0YNB8_HUMAN/tr|H0YKL9|H0YKL9_HUMAN/tr|H0YMU9|H0YMU9_HUMAN/tr|H0YMW4|H0YMW4_HUMAN/tr|H0YLV6|H0YLV6_HUMAN/tr|H0YKV8|H0YKV8_HUMAN/tr|H0YKN4|H0YKN4_HUMAN/tr|H0YN42|H0YN42_HUMAN/tr|H0YMD9|H0YMD9_HUMAN/tr|H0YMM1|H0YMM1_HUMAN/tr|H0YKX9|H0YKX9_HUMAN/tr|B4DNH8|…		5.32	0		0	2	MASCOT		T
	P13063_NL,15623	K.LSLEGDHSTPPSAYGSVK.A	1844.9	-0.00099	3	1	45.49	0	0.00431	0|0	sp|P07355|ANXA2_HUMAN/sp|A6NMY6|AXA2L_HUMAN/tr|H0YKS4|H0YKS4_HUMAN/tr|H0YKZ7|H0YKZ7_HUMAN/tr|H0YMD0|H0YMD0_HUMAN/tr|H0YMT9|H0YMT9_HUMAN/tr|H0YNB8|H0YNB8_HUMAN/tr|H0YKL9|H0YKL9_HUMAN/tr|H0YMU9|H0YMU9_HUMAN/tr|H0YMW4|H0YMW4_HUMAN/tr|H0YLV6|H0YLV6_HUMAN/tr|H0YKV8|H0YKV8_HUMAN/tr|H0YKN4|H0YKN4_HUMAN/tr|H0YN42|H0YN42_HUMAN/tr|H0YMD9|H0YMD9_HUMAN/tr|H0YMM1|H0YMM1_HUMAN/tr|H0YKX9|H0YKX9_HUMAN/tr|B4DNH8|…		5.32	0		0	2	MASCOT		T
	P13063_NL,29169	K.LSLQDVAELIR.A	1256.72	-0.00077	2	1	47.78	0	0.00185	0|0	sp|Q9NTG7|SIR3_HUMAN/tr|B7Z5J1|B7Z5J1_HUMAN/tr|E9PM75|E9PM75_HUMAN/tr|B7Z7G4|B7Z7G4_HUMAN		4.37	0		0	2	MASCOT		T
	P13063_NL,8210	K.LSLSTK.L	648.393	0.00031	2	1	42.69	0	0.00402	0|0	sp|P35579|MYH9_HUMAN/tr|Q60FE2|Q60FE2_HUMAN/tr|Q86XU5|Q86XU5_HUMAN		8.75	0		0	2	MASCOT		T
	P13063_NL,22144	K.LSPPYSSPQEFAQDVGR.M	1877.9	-0.00495	2	1	43.33	0	0.00571	0|0	sp|Q13263|TIF1B_HUMAN/tr|B2R8R5|B2R8R5_HUMAN		4.37	0		0	2	MASCOT		T
	P13063_NL,22283	K.LSPPYSSPQEFAQDVGR.M	1877.9	-0.00063	2	1	56.76	0	0.000253	0|0	sp|Q13263|TIF1B_HUMAN/tr|B2R8R5|B2R8R5_HUMAN		4.37	0		0	2	MASCOT		T
	P13063_NL,5607	K.LSSEDKETMEK.A	1296.6	-0.00045	2	1	67.49	0	1.67e-05	0|0	sp|P11021|GRP78_HUMAN		4.41	1		0	2	MASCOT		T
	P13063_NL,5762	K.LSSEDKETMEK.A	1296.6	0.00065	2	1	74.8	0	3.1e-06	0|0	sp|P11021|GRP78_HUMAN		4.41	1		0	2	MASCOT		T
	P13063_NL,7132	K.LSSETYSQAK.D	1113.54	0.00146	2	1	46.36	0	0.00204	0|0	sp|Q08J23|NSUN2_HUMAN/tr|G3V1R4|G3V1R4_HUMAN/tr|A8K529|A8K529_HUMAN/tr|B3KP09|B3KP09_HUMAN		6	0		0	2	MASCOT		T
	P13063_NL,7487	K.LSSTQQSLAEK.E	1191.62	0.00081	2	1	67.14	0	3.46e-05	0|0	sp|Q8IUD2|RB6I2_HUMAN/tr|B4DG07|B4DG07_HUMAN/tr|G8JLD3|G8JLD3_HUMAN/tr|K7EPD6|K7EPD6_HUMAN		6	0		0	2	MASCOT		T
	P13063_NL,16949	K.LSSWDQAETPGHTPSLR.W	1881.91	-0.00664	3	1	32.8	0	0.0651	0|0	sp|O75533|SF3B1_HUMAN/tr|A0PJH5|A0PJH5_HUMAN/tr|Q32Q20|Q32Q20_HUMAN/tr|Q7Z497|Q7Z497_HUMAN/tr|A0JLT9|A0JLT9_HUMAN		5.32	0		0	2	MASCOT		T
	P13063_NL,5469	K.LSTACPGR.V ! K.LSTACPGR.T	861.425	-0.00063	2	1	42.35	0	0.00904	0|0	sp|P55060|XPO2_HUMAN/tr|B4DUC5|B4DUC5_HUMAN/tr|F8W904|F8W904_HUMAN/tr|A3RLL6|A3RLL6_HUMAN/tr|B4DM31|B4DM31_HUMAN/tr|B4DS32|B4DS32_HUMAN ! tr|B4DPS6|B4DPS6_HUMAN		8.25	0		0	2	MASCOT		T
	P13063_NL,4642	K.LSTSQDAACK.D	1080.5	-0.00081	2	1	51.13	0	0.00075	0|0	sp|Q5H9R7|PP6R3_HUMAN/tr|H7BXH2|H7BXH2_HUMAN/tr|H0YEN2|H0YEN2_HUMAN/tr|G8JLI3|G8JLI3_HUMAN/tr|E9PKF6|E9PKF6_HUMAN/tr|Q9H880|Q9H880_HUMAN/tr|B4DTT7|B4DTT7_HUMAN/tr|Q7L294|Q7L294_HUMAN/tr|B4DYU6|B4DYU6_HUMAN/tr|B4E0C2|B4E0C2_HUMAN/tr|E9PQP7|E9PQP7_HUMAN		5.83	0		0	2	MASCOT		T
	P13063_NL,17810	K.LTALDYHNPAGFNCK.D	1720.81	-0.00106	3	1	32.62	0	0.0593	0|0	sp|Q9Y224|CN166_HUMAN/tr|Q549M8|Q549M8_HUMAN/tr|Q5RLJ0|Q5RLJ0_HUMAN/tr|G3V4C6|G3V4C6_HUMAN/tr|G3V4E7|G3V4E7_HUMAN		6.73	0		0	2	MASCOT		T
	P13063_NL,17842	K.LTALDYHNPAGFNCK.D	1720.81	-0.00145	3	1	62.18	0	6.63e-05	0|0	sp|Q9Y224|CN166_HUMAN/tr|Q549M8|Q549M8_HUMAN/tr|Q5RLJ0|Q5RLJ0_HUMAN/tr|G3V4C6|G3V4C6_HUMAN/tr|G3V4E7|G3V4E7_HUMAN		6.73	0		0	2	MASCOT		T
	P13063_NL,14288	K.LTDISVTDPEK.Y	1217.63	-0.00369	2	1	50.34	0	0.00198	0|0	sp|Q9Y333|LSM2_HUMAN		4.03	0		0	2	MASCOT		T
	P13063_NL,19311	K.LTFDSSFSPNTGK.K	1400.67	-4e-05	2	1	49.52	0	0.00108	0|0	sp|P21796|VDAC1_HUMAN/tr|C9JI87|C9JI87_HUMAN		5.84	0		0	2	MASCOT		T
	P13063_NL,28164	K.LTLIDPETLLPR.L	1380.81	-0.00069	2	1	56.77	0	0.000112	0|0	sp|Q86VP6|CAND1_HUMAN/tr|A8K8U1|A8K8U1_HUMAN/tr|B3KMG3|B3KMG3_HUMAN		4.37	0		0	2	MASCOT		T
	P13063_NL,25232	K.LTLSALIDGK.N ! K.LTLSALLDGK.N	1030.61	-0.00031	2	1	42.07	0	0.00551	0|0	sp|Q9Y277|VDAC3_HUMAN/tr|F5H740|F5H740_HUMAN ! sp|P21796|VDAC1_HUMAN/tr|B4DEI3|B4DEI3_HUMAN/tr|B3KTS5|B3KTS5_HUMAN		5.84	0		0	2	MASCOT		T
	P13063_NL,13960	K.LTPLSHEVISR.Q	1251.71	-0.00267	3	1	36.25	0	0.0189	0|0	sp|Q2VIR3|IF2GL_HUMAN/sp|P41091|IF2G_HUMAN/tr|H7BZU1|H7BZU1_HUMAN/tr|F8W810|F8W810_HUMAN/tr|B2R5N2|B2R5N2_HUMAN/tr|Q53HK3|Q53HK3_HUMAN/tr|A8K2Y2|A8K2Y2_HUMAN		6.75	0		0	2	MASCOT		T
	P13063_NL,8027	K.LTQDQDVDVK.Y	1160.58	-0.00137	2	1	79.77	0	1.64e-06	0|0	sp|P30153|2AAA_HUMAN/tr|A8K7B7|A8K7B7_HUMAN/tr|B4DDF7|B4DDF7_HUMAN/tr|A8K3H8|A8K3H8_HUMAN/tr|B3KQV6|B3KQV6_HUMAN/tr|B4DE69|B4DE69_HUMAN/tr|Q8NB89|Q8NB89_HUMAN/tr|B4DQY1|B4DQY1_HUMAN/tr|B4E1Q0|B4E1Q0_HUMAN/tr|E9PH38|E9PH38_HUMAN/tr|F5H3X9|F5H3X9_HUMAN		3.93	0		0	2	MASCOT		T
	P13063_NL,24105	K.LVAIVDVIDQNR.A	1354.77	0.00178	2	1	70.74	0	7.68e-06	0|0	sp|P50914|RL14_HUMAN/tr|Q6IPH7|Q6IPH7_HUMAN/tr|E7EPB3|E7EPB3_HUMAN/tr|A8K7N0|A8K7N0_HUMAN/tr|A0PJ62|A0PJ62_HUMAN/tr|B7Z6S8|B7Z6S8_HUMAN/tr|A8K3Q9|A8K3Q9_HUMAN		4.21	0		0	2	MASCOT		T
	P13063_NL,20150	K.LVILANNCPALR.K ! K.LVILANNCPALR.-	1353.77	-0.0024	2	1	54.55	0	0.000296	0|0	sp|P62888|RL30_HUMAN/tr|E5RI99|E5RI99_HUMAN ! tr|E5RJH3|E5RJH3_HUMAN		8.25	0		0	2	MASCOT		T
	P13063_NL,20290	K.LVILANNCPALR.K ! K.LVILANNCPALR.-	1353.77	-0.00276	2	1	52.19	0	0.000504	0|0	sp|P62888|RL30_HUMAN/tr|E5RI99|E5RI99_HUMAN ! tr|E5RJH3|E5RJH3_HUMAN		8.25	0		0	2	MASCOT		T
	P13063_NL,26401	K.LVINGNPITIFQER.D	1613.9	-0.00395	2	1	46.61	0	0.00259	0|0	sp|P04406|G3P_HUMAN/tr|Q0QET7|Q0QET7_HUMAN/tr|B4DRV9|B4DRV9_HUMAN/tr|E7EUT4|E7EUT4_HUMAN/tr|Q2TSD0|Q2TSD0_HUMAN		6	0		0	2	MASCOT		T
	P13063_NL,12890	K.LVLVGDGGTGK.T	1015.58	0.00038	2	1	62.58	0	0.000112	0|0	sp|P62826|RAN_HUMAN/tr|A8K3Z8|A8K3Z8_HUMAN/tr|B5MDF5|B5MDF5_HUMAN/tr|Q96QB7|Q96QB7_HUMAN/tr|H0YFC6|H0YFC6_HUMAN/tr|J3KQE5|J3KQE5_HUMAN/tr|Q0EFC9|Q0EFC9_HUMAN		5.84	0		0	2	MASCOT		T
	P13063_NL,13070	K.LVLVGDGGTGK.T	1015.58	-0.00054	2	1	57.37	0	0.000371	0|0	sp|P62826|RAN_HUMAN/tr|A8K3Z8|A8K3Z8_HUMAN/tr|B5MDF5|B5MDF5_HUMAN/tr|Q96QB7|Q96QB7_HUMAN/tr|H0YFC6|H0YFC6_HUMAN/tr|J3KQE5|J3KQE5_HUMAN/tr|Q0EFC9|Q0EFC9_HUMAN		5.84	0		0	2	MASCOT		T
	P13063_NL,14906	K.LVMEEAPESYK.N	1295.62	-0.00186	2	1	57.44	0	0.000182	0|0	sp|Q9Y3I0|RTCB_HUMAN		4.25	0		0	2	MASCOT		T
	P13063_NL,17293	K.LVQDVANNTNEEAGDGTTTATVLAR.S	2560.25	0.00194	3	1	77.11	0	2.58e-06	0|0	sp|P10809|CH60_HUMAN/tr|B7Z712|B7Z712_HUMAN/tr|B3GQS7|B3GQS7_HUMAN/tr|B7Z597|B7Z597_HUMAN/tr|E7EXB4|E7EXB4_HUMAN/tr|E7ESH4|E7ESH4_HUMAN/tr|Q53SE2|Q53SE2_HUMAN/tr|C9JL25|C9JL25_HUMAN		3.92	0		0	2	MASCOT		T
	P13063_NL,17325	K.LVQDVANNTNEEAGDGTTTATVLAR.S	2560.25	-0.00813	2	1	54.46	0	0.000546	0|0	sp|P10809|CH60_HUMAN/tr|B7Z712|B7Z712_HUMAN/tr|B3GQS7|B3GQS7_HUMAN/tr|B7Z597|B7Z597_HUMAN/tr|E7EXB4|E7EXB4_HUMAN/tr|E7ESH4|E7ESH4_HUMAN/tr|Q53SE2|Q53SE2_HUMAN/tr|C9JL25|C9JL25_HUMAN		3.92	0		0	2	MASCOT		T
	P13063_NL,18853	K.LVRPPVQVYGIEGR.Y	1582.91	-6e-05	3	1	44.87	0	0.0021	0|0	sp|P48047|ATPO_HUMAN/tr|Q53HH2|Q53HH2_HUMAN/tr|H7C086|H7C086_HUMAN		8.75	0		0	2	MASCOT		T
	P13063_NL,19008	K.LVRPPVQVYGIEGR.Y	1582.91	-0.00315	3	1	66.8	0	1.33e-05	0|0	sp|P48047|ATPO_HUMAN/tr|Q53HH2|Q53HH2_HUMAN/tr|H7C086|H7C086_HUMAN		8.75	0		0	2	MASCOT		T
	P13063_NL,19163	K.LVRPPVQVYGIEGR.Y	1582.91	0.00039	3	1	34.12	0	0.025	0|0	sp|P48047|ATPO_HUMAN/tr|Q53HH2|Q53HH2_HUMAN/tr|H7C086|H7C086_HUMAN		8.75	0		0	2	MASCOT		T
	P13063_NL,10392	K.LVTDLTK.V	789.472	0.0008	2	1	45.85	0	0.00305	0|0	sp|P02768|ALBU_HUMAN/tr|C9JKR2|C9JKR2_HUMAN/tr|H0YA55|H0YA55_HUMAN/tr|B7WNR0|B7WNR0_HUMAN/tr|B2RBS8|B2RBS8_HUMAN/tr|B4DPP6|B4DPP6_HUMAN/tr|D6RHD5|D6RHD5_HUMAN/tr|A8K9P0|A8K9P0_HUMAN/tr|Q56G89|Q56G89_HUMAN/tr|F6KPG5|F6KPG5_HUMAN/tr|B4DPR2|B4DPR2_HUMAN		5.84	0		0	2	MASCOT		T
	P13063_NL,21358	K.LVVECVMNNVTCTR.I	1694.8	0.00129	2	1	72.64	0	6.14e-06	0|0	sp|Q01469|FABP5_HUMAN/tr|E7DVW5|E7DVW5_HUMAN/tr|I6L8B7|I6L8B7_HUMAN		5.99	0		0	2	MASCOT		T
	P13063_NL,6737	K.LYAVHQEGNK.N	1158.59	-0.0002	3	1	36.84	0	0.0357	0|0	sp|P50990|TCPQ_HUMAN/tr|Q7Z759|Q7Z759_HUMAN/tr|B4DEM7|B4DEM7_HUMAN/tr|G5E9B2|G5E9B2_HUMAN/tr|B4DQH4|B4DQH4_HUMAN/tr|Q53HU0|Q53HU0_HUMAN/tr|H7C2U0|H7C2U0_HUMAN		6.75	0		0	2	MASCOT		T
	P13063_NL,6741	K.LYAVHQEGNK.N	1158.59	0.00239	2	1	44.06	0	0.00477	0|0	sp|P50990|TCPQ_HUMAN/tr|Q7Z759|Q7Z759_HUMAN/tr|B4DEM7|B4DEM7_HUMAN/tr|G5E9B2|G5E9B2_HUMAN/tr|B4DQH4|B4DQH4_HUMAN/tr|Q53HU0|Q53HU0_HUMAN/tr|H7C2U0|H7C2U0_HUMAN		6.75	0		0	2	MASCOT		T
	P13063_NL,16113	K.LYDIDVAK.V	936.504	-0.0002	2	1	46.33	0	0.00267	0|0	sp|P62750|RL23A_HUMAN/tr|A8MUS3|A8MUS3_HUMAN/tr|K7EMA7|K7EMA7_HUMAN/tr|H7BY10|H7BY10_HUMAN/tr|K7ERT8|K7ERT8_HUMAN/tr|K7EJV9|K7EJV9_HUMAN		4.21	0		0	2	MASCOT		T
	P13063_NL,12020	K.LYGSAGPPPTGEEDTAEK.D	1818.84	0.00094	2	1	92.41	0	4.73e-08	0|0	sp|P11021|GRP78_HUMAN		4	0		0	2	MASCOT		T
	P13063_NL,12191	K.LYGSAGPPPTGEEDTAEK.D	1818.84	-0.00242	2	1	49.84	0	0.000865	0|0	sp|P11021|GRP78_HUMAN		4	0		0	2	MASCOT		T
	P13063_NL,17417	K.LYGSAGPPPTGEEDTAEKDEL.-	2175.99	-0.00361	2	1	58.88	0	0.000102	0|0	sp|P11021|GRP78_HUMAN		3.77	1		0	2	MASCOT		T
	P13063_NL,17607	K.LYGSAGPPPTGEEDTAEKDEL.-	2175.99	-0.00395	2	1	64.9	0	2.54e-05	0|0	sp|P11021|GRP78_HUMAN		3.77	1		0	2	MASCOT		T
	P13063_NL,28019	K.LYSPSQIGAFVLMK.M	1553.84	-0.00135	2	1	67.78	0	2.71e-05	0|0	sp|P38646|GRP75_HUMAN/tr|Q8N1C8|Q8N1C8_HUMAN/tr|B7Z1V7|B7Z1V7_HUMAN/tr|B7Z4V2|B7Z4V2_HUMAN/tr|Q2F839|Q2F839_HUMAN		8.59	0		0	2	MASCOT		T
	P13063_NL,26653	K.LYTLVTYVPVTTFK.N ! K.LYTLVTYVPVTTFK.S ! K.LYTLVTYVPVTTFK.I ! K.LYTLVTYVPVTTFK.-	1644.92	-0.00396	2	1	56.13	0	0.000219	0|0	sp|P62899|RL31_HUMAN/tr|B7Z4E3|B7Z4E3_HUMAN/tr|Q76N53|Q76N53_HUMAN/tr|B2R4C1|B2R4C1_HUMAN ! tr|B7Z4C8|B7Z4C8_HUMAN ! tr|H7C2W9|H7C2W9_HUMAN ! tr|C9JU56|C9JU56_HUMAN		8.5	0		0	2	MASCOT		T
	P13063_NL,26778	K.LYTLVTYVPVTTFK.N ! K.LYTLVTYVPVTTFK.S ! K.LYTLVTYVPVTTFK.I ! K.LYTLVTYVPVTTFK.-	1644.92	-0.0005	2	1	61.73	0	6.45e-05	0|0	sp|P62899|RL31_HUMAN/tr|B7Z4E3|B7Z4E3_HUMAN/tr|Q76N53|Q76N53_HUMAN/tr|B2R4C1|B2R4C1_HUMAN ! tr|B7Z4C8|B7Z4C8_HUMAN ! tr|H7C2W9|H7C2W9_HUMAN ! tr|C9JU56|C9JU56_HUMAN		8.5	0		0	2	MASCOT		T
	P13063_NL,13309	K.M*EEFKDQLPADECNK.L	1869.8	-0.00112	3	1	38.44	0	0.00385	0|0	sp|P38646|GRP75_HUMAN/tr|Q8N1C8|Q8N1C8_HUMAN/tr|B7Z4T3|B7Z4T3_HUMAN/tr|B7Z4V2|B7Z4V2_HUMAN		4.18	1	15.994919 Oxidation (M)	0	2	MASCOT		T
	P13063_NL,20995	K.M*SGGWELELNGTEAK.L ! -.M*SGGWELELNGTEAK.L	1637.75	-0.00182	2	1	72.41	0	4.61e-06	0|0	sp|Q07021|C1QBP_HUMAN/tr|A8K651|A8K651_HUMAN ! tr|I3L3B0|I3L3B0_HUMAN/tr|I3L3Q7|I3L3Q7_HUMAN		4.25	0	15.994919 Oxidation (M)	0	2	MASCOT		T
	P13063_NL,28863	K.M*SVQPTVSLGGFEITPPVVLR.L ! -.M*SVQPTVSLGGFEITPPVVLR.L	2243.21	-0.00208	2	1	101.16	0	7.81e-09	0|0	sp|P06748|NPM_HUMAN/tr|Q9BTI9|Q9BTI9_HUMAN/tr|E5RI98|E5RI98_HUMAN/tr|A4ZU86|A4ZU86_HUMAN ! tr|Q9NX34|Q9NX34_HUMAN		5.75	0	15.994919 Oxidation (M)	0	2	MASCOT		T
	P13063_NL,29443	K.M*SVQPTVSLGGFEITPPVVLR.L ! -.M*SVQPTVSLGGFEITPPVVLR.L	2243.21	0.00142	2	1	60	0	0.000105	0|0	sp|P06748|NPM_HUMAN/tr|Q9BTI9|Q9BTI9_HUMAN/tr|E5RI98|E5RI98_HUMAN/tr|A4ZU86|A4ZU86_HUMAN ! tr|Q9NX34|Q9NX34_HUMAN		5.75	0	15.994919 Oxidation (M)	0	2	MASCOT		T
	P13063_NL,14148	K.MAQELYMEQK.N	1270.58	0.00089	2	1	58.8	0	8.61e-05	0|0	sp|P55884|EIF3B_HUMAN/tr|A4D210|A4D210_HUMAN/tr|B4DV79|B4DV79_HUMAN/tr|Q96G38|Q96G38_HUMAN/tr|B4DXN6|B4DXN6_HUMAN		4.53	0		0	2	MASCOT		T
	P13063_NL,14339	K.MAQELYMEQK.N	1270.58	-0.00125	2	1	52.61	0	0.000363	0|0	sp|P55884|EIF3B_HUMAN/tr|A4D210|A4D210_HUMAN/tr|B4DV79|B4DV79_HUMAN/tr|Q96G38|Q96G38_HUMAN/tr|B4DXN6|B4DXN6_HUMAN		4.53	0		0	2	MASCOT		T
	P13063_NL,9063	K.MASGAANVVGPK.I	1101.57	0.00025	2	1	74.24	0	5.23e-06	0|0	sp|Q92520|FAM3C_HUMAN/tr|C9JMN4|C9JMN4_HUMAN/tr|C9JP35|C9JP35_HUMAN		8.5	0		0	2	MASCOT		T
	P13063_NL,9128	K.MDATANDVPSDR.Y	1291.56	-0.00062	2	1	60.03	0	3.16e-05	0|0	sp|P13667|PDIA4_HUMAN		3.93	0		0	2	MASCOT		T
	P13063_NL,17354	K.MDATANDVPSPYEVR.G ! K.MDATANDVPSPYEVR.V	1664.76	-0.00143	2	1	67.95	0	1.01e-05	0|0	sp|P30101|PDIA3_HUMAN/tr|G5EA52|G5EA52_HUMAN/tr|B3KQT2|B3KQT2_HUMAN/tr|B4DDM1|B4DDM1_HUMAN/tr|B3KQT9|B3KQT9_HUMAN ! tr|B4DJ98|B4DJ98_HUMAN		4.03	0		0	2	MASCOT		T
	P13063_NL,30544	K.MDDLLAEMQQIEQSNFR.Q ! -.MDDLLAEMQQIEQSNFR.Q	2067.95	-0.00406	3	1	41.43	0	0.00558	0|0	sp|P50542|PEX5_HUMAN/tr|B4E0T2|B4E0T2_HUMAN/tr|B4DR50|B4DR50_HUMAN/tr|F5GXX3|F5GXX3_HUMAN/tr|F5H637|F5H637_HUMAN/tr|J3KPV0|J3KPV0_HUMAN/tr|F5H3X7|F5H3X7_HUMAN/tr|F5H205|F5H205_HUMAN/tr|F5H432|F5H432_HUMAN/tr|F5H5C0|F5H5C0_HUMAN ! tr|F5GZ41|F5GZ41_HUMAN/tr|F5GYB4|F5GYB4_HUMAN/tr|B4DWW0|B4DWW0_HUMAN/tr|F5H0L9|F5H0L9_HUMAN		3.92	0		0	2	MASCOT		T
	P13063_NL,16280	K.MDLNSEQAEQLER.I	1562.71	-0.00323	2	1	69.74	0	1.4e-05	0|0	sp|Q52LJ0|FA98B_HUMAN		4	0		0	2	MASCOT		T
	P13063_NL,11038	K.MDSTANEVEAVK.V	1293.6	0.00364	2	1	73.89	0	3.03e-06	0|0	sp|P07237|PDIA1_HUMAN/tr|B3KTQ9|B3KTQ9_HUMAN/tr|F5H8J2|F5H8J2_HUMAN/tr|H7BZ94|H7BZ94_HUMAN/tr|I3L2P8|I3L2P8_HUMAN/tr|I3L0S0|I3L0S0_HUMAN/tr|B4DUA5|B4DUA5_HUMAN/tr|B4DLN6|B4DLN6_HUMAN/tr|B4DNL5|B4DNL5_HUMAN/tr|H0Y3Z3|H0Y3Z3_HUMAN/tr|Q96C96|Q96C96_HUMAN		4.14	0		0	2	MASCOT		T
	P13063_NL,18115	K.MEDSVGCLETAEEVK.R	1696.74	0.01037	2	1	62.97	0	1.73e-05	0|0	sp|P35579|MYH9_HUMAN/tr|Q60FE2|Q60FE2_HUMAN		3.91	0		0	2	MASCOT		T
	P13063_NL,14954	K.MEEFKDQLPADECNK.L	1853.8	0.00104	3	1	44.86	0	0.00103	0|0	sp|P38646|GRP75_HUMAN/tr|Q8N1C8|Q8N1C8_HUMAN/tr|B7Z4T3|B7Z4T3_HUMAN/tr|B7Z4V2|B7Z4V2_HUMAN		4.18	1		0	2	MASCOT		T
	P13063_NL,14974	K.MEEFKDQLPADECNK.L	1853.8	0.00047	2	1	70.7	0	2.73e-06	0|0	sp|P38646|GRP75_HUMAN/tr|Q8N1C8|Q8N1C8_HUMAN/tr|B7Z4T3|B7Z4T3_HUMAN/tr|B7Z4V2|B7Z4V2_HUMAN		4.18	1		0	2	MASCOT		T
	P13063_NL,15132	K.MEEFKDQLPADECNK.L	1853.8	0.00119	3	1	52.16	0	0.000192	0|0	sp|P38646|GRP75_HUMAN/tr|Q8N1C8|Q8N1C8_HUMAN/tr|B7Z4T3|B7Z4T3_HUMAN/tr|B7Z4V2|B7Z4V2_HUMAN		4.18	1		0	2	MASCOT		T
	P13063_NL,15161	K.MEEFKDQLPADECNK.L	1853.8	0.00113	2	1	47.12	0	0.000614	0|0	sp|P38646|GRP75_HUMAN/tr|Q8N1C8|Q8N1C8_HUMAN/tr|B7Z4T3|B7Z4T3_HUMAN/tr|B7Z4V2|B7Z4V2_HUMAN		4.18	1		0	2	MASCOT		T
	P13063_NL,27436	K.MFVLDEADEMLSR.G ! -.MFVLDEADEMLSR.G ! K.MFVLDEADEMLSR.-	1555.71	0.00415	2	1	77.39	0	1.66e-06	0|0	sp|P60842|IF4A1_HUMAN/sp|Q14240|IF4A2_HUMAN/tr|Q9NZE6|Q9NZE6_HUMAN/tr|J3QLC4|J3QLC4_HUMAN/tr|J3KTB5|J3KTB5_HUMAN/tr|J3KT12|J3KT12_HUMAN/tr|E7EQG2|E7EQG2_HUMAN/tr|J3QLN6|J3QLN6_HUMAN/tr|J3QS69|J3QS69_HUMAN/tr|J3KSZ0|J3KSZ0_HUMAN/tr|J3QL43|J3QL43_HUMAN/tr|B4DJX6|B4DJX6_HUMAN/tr|A8K7F6|A8K7F6_HUMAN/tr|Q59F68|Q59F68_HUMAN/tr|A8K088|A8K088_HUMAN/tr|J3QR64|J3QR64_HUMAN ! tr|B4DNH2|B4DNH2_HUMAN/tr|B4DKP…		3.92	0		0	2	MASCOT		T
	P13063_NL,12741	K.MGMPSSLAHR.I	1086.52	-0.00259	3	1	25.38	0	0.233	0|0	sp|Q53H96|P5CR3_HUMAN/tr|D3DWK4|D3DWK4_HUMAN/tr|B4DVT6|B4DVT6_HUMAN/tr|H0Y6C3|H0Y6C3_HUMAN/tr|B4DI71|B4DI71_HUMAN/tr|B4DGI7|B4DGI7_HUMAN/tr|B5MD87|B5MD87_HUMAN		9.52	0		0	2	MASCOT		T
	P13063_NL,16577	K.MHDLNTDQENLVGTHDAPIR.C ! -.MHDLNTDQENLVGTHDAPIR.C	2276.07	4e-05	3	1	57.64	0	0.000165	0|0	sp|O43684|BUB3_HUMAN/tr|J3QSX4|J3QSX4_HUMAN/tr|J3QT28|J3QT28_HUMAN ! tr|B4DDM6|B4DDM6_HUMAN		4.63	0		0	2	MASCOT		T
	P13063_NL,16978	K.MLNHVLNICEK.D	1370.69	-0.00261	3	1	34.33	0	0.0483	0|0	sp|Q9GZZ1|NAA50_HUMAN/tr|B0AZT5|B0AZT5_HUMAN/tr|C9J5D1|C9J5D1_HUMAN/tr|E7EQ69|E7EQ69_HUMAN		6.5	0		0	2	MASCOT		T
	P13063_NL,17025	K.MLNHVLNICEK.D	1370.69	-0.00093	2	1	45.85	0	0.00337	0|0	sp|Q9GZZ1|NAA50_HUMAN/tr|B0AZT5|B0AZT5_HUMAN/tr|C9J5D1|C9J5D1_HUMAN/tr|E7EQ69|E7EQ69_HUMAN		6.5	0		0	2	MASCOT		T
	P13063_NL,6093	K.MLPDKDCR.Y	1034.48	-0.00013	3	1	39.88	0	0.00725	0|0	sp|P23528|COF1_HUMAN/tr|G3V1A4|G3V1A4_HUMAN/tr|E9PLJ3|E9PLJ3_HUMAN/tr|E9PP50|E9PP50_HUMAN/tr|E9PK25|E9PK25_HUMAN/tr|B4E112|B4E112_HUMAN/tr|E9PS23|E9PS23_HUMAN/tr|E9PQB7|E9PQB7_HUMAN		5.71	1		0	2	MASCOT		T
	P13063_NL,15400	K.MNGMLLNDR.K	1063.5	-0.00016	2	1	48.09	0	0.00144	0|0	sp|P11940|PABP1_HUMAN/sp|Q13310|PABP4_HUMAN/tr|B1ANR0|B1ANR0_HUMAN/tr|H0Y5F5|H0Y5F5_HUMAN/tr|H0YBN4|H0YBN4_HUMAN/tr|H0YCC8|H0YCC8_HUMAN/tr|H0YEQ8|H0YEQ8_HUMAN/tr|H0YAR2|H0YAR2_HUMAN/tr|E7EQV3|E7EQV3_HUMAN/tr|B4DZW4|B4DZW4_HUMAN/tr|E7ERJ7|E7ERJ7_HUMAN/tr|B3KT93|B3KT93_HUMAN/tr|B4DQX0|B4DQX0_HUMAN/tr|Q6IQ30|Q6IQ30_HUMAN		5.59	0		0	2	MASCOT		T
	P13063_NL,20662	K.MNVSPDVNYEELAR.C	1636.76	-0.00209	2	1	60.35	0	0.000111	0|0	sp|P17980|PRS6A_HUMAN/tr|A8K781|A8K781_HUMAN/tr|E9PM69|E9PM69_HUMAN		4.14	0		0	2	MASCOT		T
	P13063_NL,12971	K.MQDTVVLAQGK.D ! K.MQDTVVLAQGK.K	1189.62	0.00368	2	1	45.22	0	0.00582	0|0	sp|Q86W92|LIPB1_HUMAN ! tr|B4DFU8|B4DFU8_HUMAN/tr|H0YGH8|H0YGH8_HUMAN/tr|F5GZP6|F5GZP6_HUMAN		5.59	0		0	2	MASCOT		T
	P13063_NL,13987	K.MQEHSDQVPVGNIPR.S	1706.83	-0.0032	3	1	23.86	0	0.644	0|0	sp|P33993|MCM7_HUMAN/tr|B3KUD7|B3KUD7_HUMAN/tr|B2RBA6|B2RBA6_HUMAN/tr|C9J8M6|C9J8M6_HUMAN/tr|C6EMX8|C6EMX8_HUMAN/tr|B4DDF5|B4DDF5_HUMAN		5.3	0		0	2	MASCOT		T
	P13063_NL,19358	K.MQEVVANLQYDDGSGMK.R	1884.85	0.00627	2	1	49.99	0	0.000514	0|0	sp|Q16531|DDB1_HUMAN/tr|B4DG00|B4DG00_HUMAN/tr|F5GZ34|F5GZ34_HUMAN/tr|B4DZP5|B4DZP5_HUMAN/tr|B4DSA8|B4DSA8_HUMAN/tr|F8WF81|F8WF81_HUMAN		4.03	0		0	2	MASCOT		T
	P13063_NL,12086	K.MQVDQEEPHVEEQQQQTPAENK.A	2622.17	-0.00254	3	1	22.61	0	0.231	0|0	sp|P34932|HSP74_HUMAN/tr|Q59GF8|Q59GF8_HUMAN/tr|B4DSE8|B4DSE8_HUMAN/tr|B4DH02|B4DH02_HUMAN/tr|B4DT47|B4DT47_HUMAN/tr|B4DUS3|B4DUS3_HUMAN/tr|B4E354|B4E354_HUMAN/tr|B4E0H6|B4E0H6_HUMAN/tr|B4DIZ3|B4DIZ3_HUMAN		4.14	0		0	2	MASCOT		T
	P13063_NL,20066	K.MSASDPNSSIFLTDTAK.Q	1784.84	0.00153	2	1	68.22	0	1.63e-05	0|0	sp|P23381|SYWC_HUMAN/tr|H0YJP3|H0YJP3_HUMAN		4.21	0		0	2	MASCOT		T
	P13063_NL,22167	K.MSGGWELELNGTEAK.L ! -.MSGGWELELNGTEAK.L	1621.75	0.00392	2	1	62.85	0	4.3e-05	0|0	sp|Q07021|C1QBP_HUMAN/tr|A8K651|A8K651_HUMAN ! tr|I3L3B0|I3L3B0_HUMAN/tr|I3L3Q7|I3L3Q7_HUMAN		4.25	0		0	2	MASCOT		T
	P13063_NL,22317	K.MSGGWELELNGTEAK.L ! -.MSGGWELELNGTEAK.L	1621.75	-0.00606	2	1	41.39	0	0.00672	0|0	sp|Q07021|C1QBP_HUMAN/tr|A8K651|A8K651_HUMAN ! tr|I3L3B0|I3L3B0_HUMAN/tr|I3L3Q7|I3L3Q7_HUMAN		4.25	0		0	2	MASCOT		T
	P13063_NL,22489	K.MSGGWELELNGTEAK.L ! -.MSGGWELELNGTEAK.L	1621.75	-0.00032	2	1	68.35	0	1.26e-05	0|0	sp|Q07021|C1QBP_HUMAN/tr|A8K651|A8K651_HUMAN ! tr|I3L3B0|I3L3B0_HUMAN/tr|I3L3Q7|I3L3Q7_HUMAN		4.25	0		0	2	MASCOT		T
	P13063_NL,13919	K.MSTEEIIQR.T ! -.MSTEEIIQR.T	1106.55	-0.00092	2	1	69.96	0	1.64e-05	0|0	sp|P17980|PRS6A_HUMAN/tr|A8K781|A8K781_HUMAN/tr|E9PLQ8|E9PLQ8_HUMAN/tr|E9PM69|E9PM69_HUMAN/tr|E9PLG2|E9PLG2_HUMAN/tr|E9PRB8|E9PRB8_HUMAN ! tr|E9PMD8|E9PMD8_HUMAN/tr|E9PS45|E9PS45_HUMAN/tr|E9PKD5|E9PKD5_HUMAN/tr|E9PN50|E9PN50_HUMAN		4.53	0		0	2	MASCOT		T
	P13063_NL,29348	K.MSVQPTVSLGGFEITPPVVLR.L ! -.MSVQPTVSLGGFEITPPVVLR.L	2227.22	-0.00154	2	1	59.51	0	9.51e-05	0|0	sp|P06748|NPM_HUMAN/tr|Q9BTI9|Q9BTI9_HUMAN/tr|E5RI98|E5RI98_HUMAN/tr|A4ZU86|A4ZU86_HUMAN ! tr|Q9NX34|Q9NX34_HUMAN		5.75	0		0	2	MASCOT		T
	P13063_NL,29471	K.MSVQPTVSLGGFEITPPVVLR.L ! -.MSVQPTVSLGGFEITPPVVLR.L	2227.22	-0.00262	2	1	95.46	0	2.4e-08	0|0	sp|P06748|NPM_HUMAN/tr|Q9BTI9|Q9BTI9_HUMAN/tr|E5RI98|E5RI98_HUMAN/tr|A4ZU86|A4ZU86_HUMAN ! tr|Q9NX34|Q9NX34_HUMAN		5.75	0		0	2	MASCOT		T
	P13063_NL,29476	K.MSVQPTVSLGGFEITPPVVLR.L ! -.MSVQPTVSLGGFEITPPVVLR.L	2227.22	-0.00329	3	1	41.82	0	0.00556	0|0	sp|P06748|NPM_HUMAN/tr|Q9BTI9|Q9BTI9_HUMAN/tr|E5RI98|E5RI98_HUMAN/tr|A4ZU86|A4ZU86_HUMAN ! tr|Q9NX34|Q9NX34_HUMAN		5.75	0		0	2	MASCOT		T
	P13063_NL,21226	K.MTNGFSGADLTEICQR.A	1799.81	-0.00345	2	1	55.68	0	0.000141	0|0	sp|P55072|TERA_HUMAN/tr|Q96IF9|Q96IF9_HUMAN/tr|Q0IIN5|Q0IIN5_HUMAN/tr|Q9NTC4|Q9NTC4_HUMAN		4.37	0		0	2	MASCOT		T
	P13063_NL,6333	K.MTSSDKDFR.F	1086.49	0.00125	3	1	51.12	0	0.000355	0|0	sp|Q86VP6|CAND1_HUMAN/sp|O75155|CAND2_HUMAN/tr|A8K8U1|A8K8U1_HUMAN/tr|F8WBB8|F8WBB8_HUMAN		5.71	1		0	2	MASCOT		T
	P13063_NL,9738	K.MTVNNLHPR.V	1081.56	0.00085	3	1	32.86	0	0.0739	0|0	sp|Q9BY77|PDIP3_HUMAN/tr|B4DMM2|B4DMM2_HUMAN/tr|Q96DI9|Q96DI9_HUMAN/tr|B4E0L0|B4E0L0_HUMAN		9.52	0		0	2	MASCOT		T
	P13063_NL,7959	K.MYEEHLK.R	949.445	0.00024	3	1	20.58	0	0.893	0|0	sp|P84090|ERH_HUMAN/tr|G3V279|G3V279_HUMAN		5.38	0		0	2	MASCOT		T
	P13063_NL,23969	K.NAEPLINLDVNNPDFK.A	1812.91	0.00328	2	1	72.43	0	9.04e-06	0|0	sp|Q9Y224|CN166_HUMAN/tr|Q549M8|Q549M8_HUMAN/tr|Q5RLJ0|Q5RLJ0_HUMAN/tr|H0YJB9|H0YJB9_HUMAN/tr|G3V4C6|G3V4C6_HUMAN		4.03	0		0	2	MASCOT		T
	P13063_NL,22180	K.NAFYIGSYQQCINEAQR.V	2061.94	0.00021	2	1	73.34	0	3.28e-06	0|0	sp|O14579|COPE_HUMAN/tr|Q53HJ6|Q53HJ6_HUMAN		5.99	0		0	2	MASCOT		T
	P13063_NL,15412	K.NAGVEGSLIVEK.I	1215.66	-0.0002	2	1	49.84	0	0.00182	0|0	sp|P10809|CH60_HUMAN/tr|B3GQS7|B3GQS7_HUMAN/tr|B7Z597|B7Z597_HUMAN/tr|B7Z4F6|B7Z4F6_HUMAN/tr|B7Z5E7|B7Z5E7_HUMAN		4.53	0		0	2	MASCOT		T
	P13063_NL,15595	K.NAGVEGSLIVEK.I	1215.66	-6e-05	2	1	54.44	0	0.000632	0|0	sp|P10809|CH60_HUMAN/tr|B3GQS7|B3GQS7_HUMAN/tr|B7Z597|B7Z597_HUMAN/tr|B7Z4F6|B7Z4F6_HUMAN/tr|B7Z5E7|B7Z5E7_HUMAN		4.53	0		0	2	MASCOT		T
	P13063_NL,18592	K.NALESYAFNM*K.S	1303.6	0.00107	2	1	51.67	0	0.000491	0|0	sp|P34931|HS71L_HUMAN/sp|P08107|HSP71_HUMAN/tr|Q53FA3|Q53FA3_HUMAN/tr|E7EP94|E7EP94_HUMAN/tr|Q5SP16|Q5SP16_HUMAN/tr|F8VZJ4|F8VZJ4_HUMAN/tr|A8K5I0|A8K5I0_HUMAN/tr|B2RCQ9|B2RCQ9_HUMAN/tr|B4DNT8|B4DNT8_HUMAN/tr|B4DI39|B4DI39_HUMAN/tr|B4DVU9|B4DVU9_HUMAN/tr|B4DI54|B4DI54_HUMAN/tr|B4DWK5|B4DWK5_HUMAN/tr|B4E1S9|B4E1S9_HUMAN/tr|Q59EJ3|Q59EJ3_HUMAN/tr|B4E1T6|B4E1T6_HUMAN/tr|B4E388|B4E388_HUMAN/tr|B3KTT5|…		6	0	15.994919 Oxidation (M)	0	2	MASCOT		T
	P13063_NL,33181	K.NAPAIIFIDELDAIAPK.R	1810.99	-0.00442	2	1	61.12	0	7.22e-05	0|0	sp|P55072|TERA_HUMAN/tr|Q9HAP1|Q9HAP1_HUMAN/tr|Q96IF9|Q96IF9_HUMAN		4.03	0		0	2	MASCOT		T
	P13063_NL,33188	K.NAPAIIFIDELDAIAPK.R	1810.99	-0.00099	3	1	36.51	0	0.0211	0|0	sp|P55072|TERA_HUMAN/tr|Q9HAP1|Q9HAP1_HUMAN/tr|Q96IF9|Q96IF9_HUMAN		4.03	0		0	2	MASCOT		T
	P13063_NL,12711	K.NASDMPETITSR.D	1321.61	0.00343	2	1	47.37	0	0.00128	0|0	sp|Q8TCT9|HM13_HUMAN		4.37	0		0	2	MASCOT		T
	P13063_NL,11729	K.NASEDNHSENTLYSNDNGSNLQR.E	2579.1	-0.00148	3	1	57.74	0	3.41e-05	0|0	sp|Q8NEF9|SRFB1_HUMAN		4.31	0		0	2	MASCOT		T
	P13063_NL,24028	K.NAVEEYVYDFR.D	1404.64	-0.00024	2	1	44.56	0	0.00971	0|0	sp|O95757|HS74L_HUMAN/tr|Q53ZP9|Q53ZP9_HUMAN/tr|B4DZR0|B4DZR0_HUMAN/tr|E7ES43|E7ES43_HUMAN/tr|B4DXT2|B4DXT2_HUMAN/tr|E9PDE8|E9PDE8_HUMAN		4.14	0		0	2	MASCOT		T
	P13063_NL,22510	K.NAVITVPAYFNDSQR.Q	1694.85	0.00057	2	1	79.42	0	1.8e-06	0|0	sp|P38646|GRP75_HUMAN/tr|Q8N1C8|Q8N1C8_HUMAN/tr|B7Z4T3|B7Z4T3_HUMAN/tr|B7Z1V7|B7Z1V7_HUMAN/tr|B7Z4V2|B7Z4V2_HUMAN/tr|Q2F839|Q2F839_HUMAN		5.84	0		0	2	MASCOT		T
	P13063_NL,22640	K.NAVITVPAYFNDSQR.Q	1694.85	0.00047	2	1	79.43	0	1.79e-06	0|0	sp|P38646|GRP75_HUMAN/tr|Q8N1C8|Q8N1C8_HUMAN/tr|B7Z4T3|B7Z4T3_HUMAN/tr|B7Z1V7|B7Z1V7_HUMAN/tr|B7Z4V2|B7Z4V2_HUMAN/tr|Q2F839|Q2F839_HUMAN		5.84	0		0	2	MASCOT		T
	P13063_NL,15855	K.NCLTNFHGM*DLTR.D	1594.71	-0.00128	3	1	22.03	0	0.361	0|0	sp|P61247|RS3A_HUMAN/tr|D6RAT0|D6RAT0_HUMAN/tr|Q6NXR8|Q6NXR8_HUMAN/tr|A8K4W0|A8K4W0_HUMAN/tr|D6RG13|D6RG13_HUMAN/tr|D6RED7|D6RED7_HUMAN/tr|F5H4F9|F5H4F9_HUMAN/tr|D6RAS7|D6RAS7_HUMAN/tr|H0Y8L7|H0Y8L7_HUMAN/tr|E9PFI5|E9PFI5_HUMAN/tr|B7Z3M5|B7Z3M5_HUMAN/tr|D6RB09|D6RB09_HUMAN		6.74	0	15.994919 Oxidation (M)	0	2	MASCOT		T
	P13063_NL,19990	K.NCLTNFHGMDLTR.D	1578.72	0.00091	3	1	45.38	0	0.00237	0|0	sp|P61247|RS3A_HUMAN/tr|D6RAT0|D6RAT0_HUMAN/tr|Q6NXR8|Q6NXR8_HUMAN/tr|A8K4W0|A8K4W0_HUMAN/tr|D6RG13|D6RG13_HUMAN/tr|D6RED7|D6RED7_HUMAN/tr|F5H4F9|F5H4F9_HUMAN/tr|D6RAS7|D6RAS7_HUMAN/tr|H0Y8L7|H0Y8L7_HUMAN/tr|E9PFI5|E9PFI5_HUMAN/tr|B7Z3M5|B7Z3M5_HUMAN/tr|D6RB09|D6RB09_HUMAN		6.74	0		0	2	MASCOT		T
	P13063_NL,20001	K.NCLTNFHGMDLTR.D	1578.72	0.0007	2	1	53.84	0	0.000337	0|0	sp|P61247|RS3A_HUMAN/tr|D6RAT0|D6RAT0_HUMAN/tr|Q6NXR8|Q6NXR8_HUMAN/tr|A8K4W0|A8K4W0_HUMAN/tr|D6RG13|D6RG13_HUMAN/tr|D6RED7|D6RED7_HUMAN/tr|F5H4F9|F5H4F9_HUMAN/tr|D6RAS7|D6RAS7_HUMAN/tr|H0Y8L7|H0Y8L7_HUMAN/tr|E9PFI5|E9PFI5_HUMAN/tr|B7Z3M5|B7Z3M5_HUMAN/tr|D6RB09|D6RB09_HUMAN		6.74	0		0	2	MASCOT		T
	P13063_NL,5349	K.NCSETQYESK.V	1245.51	-0.00262	2	1	46.66	0	0.000269	0|0	sp|P61981|1433G_HUMAN/tr|B4DHC4|B4DHC4_HUMAN/tr|B3KNB4|B3KNB4_HUMAN		4.53	0		0	2	MASCOT		T
	P13063_NL,8688	K.NCVAIAADR.R	989.483	0.00021	2	1	45.82	0	0.00302	0|0	sp|P49720|PSB3_HUMAN/tr|J3KRR2|J3KRR2_HUMAN/tr|J3QKR3|J3QKR3_HUMAN/tr|J3KSM3|J3KSM3_HUMAN		5.83	0		0	2	MASCOT		T
	P13063_NL,15537	K.NDLAVVDVR.I	1000.54	0.00012	2	1	52.97	0	0.000593	0|0	sp|P19338|NUCL_HUMAN/tr|B3KM80|B3KM80_HUMAN/tr|Q6ZS99|Q6ZS99_HUMAN/tr|B3KTP9|B3KTP9_HUMAN		4.21	0		0	2	MASCOT		T
	P13063_NL,15727	K.NDLAVVDVR.I	1000.54	2e-05	2	1	59.33	0	0.000137	0|0	sp|P19338|NUCL_HUMAN/tr|B3KM80|B3KM80_HUMAN/tr|Q6ZS99|Q6ZS99_HUMAN/tr|B3KTP9|B3KTP9_HUMAN		4.21	0		0	2	MASCOT		T
	P13063_NL,26823	K.NDPQSITADDLHQLLVVAR.C	2105.1	-0.00151	3	1	28.78	0	0.193	0|0	sp|Q9BTE3|MCMBP_HUMAN		4.41	0		0	2	MASCOT		T
	P13063_NL,11244	K.NEEENENSISQYK.E	1583.68	0.00046	2	1	88.68	0	4.45e-08	0|0	sp|P82673|RT35_HUMAN		4.09	0		0	2	MASCOT		T
	P13063_NL,5176	K.NEGSESAPEGQAQQR.R	1587.7	0.00037	2	1	74.26	0	1.8e-06	0|0	sp|P67809|YBOX1_HUMAN/tr|Q6PKI6|Q6PKI6_HUMAN/tr|A0JLU4|A0JLU4_HUMAN/tr|C9J5V9|C9J5V9_HUMAN/tr|H0Y449|H0Y449_HUMAN/tr|Q05D43|Q05D43_HUMAN/tr|Q2VIK8|Q2VIK8_HUMAN		4.25	0		0	2	MASCOT		T
	P13063_NL,11029	K.NEIMVAPDK.D	1016.51	0.01056	2	1	47.49	0	0.00167	0|0	sp|Q9NP97|DLRB1_HUMAN/tr|B1AKR6|B1AKR6_HUMAN		4.37	0		0	2	MASCOT		T
	P13063_NL,5050	K.NEPQNATGAPGR.N	1211.58	0.0009	2	1	53.67	0	0.000329	0|0	sp|P51148|RAB5C_HUMAN/tr|F8W1H5|F8W1H5_HUMAN		6	0		0	2	MASCOT		T
	P13063_NL,19791	K.NETLGGTCLNVGCIPSK.A	1819.87	-0.00124	2	1	58.77	0	0.000191	0|0	sp|P09622|DLDH_HUMAN/tr|B4DT69|B4DT69_HUMAN/tr|F2Z2E3|F2Z2E3_HUMAN/tr|B4DFL1|B4DFL1_HUMAN/tr|F8WDM5|F8WDM5_HUMAN		5.99	0		0	2	MASCOT		T
	P13063_NL,26670	K.NFAFLEFR.S	1043.53	-0.00108	2	1	47.13	0	0.00236	0|0	sp|P26368|U2AF2_HUMAN/tr|B5BU25|B5BU25_HUMAN/tr|K7ENG2|K7ENG2_HUMAN		6	0		0	2	MASCOT		T
	P13063_NL,16042	K.NFGEEVDDESLK.E	1381.61	0.00436	2	1	47.58	0	0.00079	0|0	sp|Q13310|PABP4_HUMAN/tr|B1ANR0|B1ANR0_HUMAN/tr|H0Y5F5|H0Y5F5_HUMAN/tr|H0YCC8|H0YCC8_HUMAN/tr|Q6IQ30|Q6IQ30_HUMAN/tr|Q15164|Q15164_HUMAN		3.83	0		0	2	MASCOT		T
	P13063_NL,17538	K.NFGIGQDIQPK.R	1216.63	-0.0003	2	1	51.15	0	0.00131	0|0	sp|P62424|RL7A_HUMAN/tr|Q5T8U3|Q5T8U3_HUMAN		5.84	0		0	2	MASCOT		T
	P13063_NL,24910	K.NFINNPLAQADWAAK.K	1672.84	-0.0019	2	1	64.51	0	5.92e-05	0|0	sp|P35579|MYH9_HUMAN/tr|Q5BKV1|Q5BKV1_HUMAN/tr|B1AH99|B1AH99_HUMAN/tr|Q60FE2|Q60FE2_HUMAN/tr|B4E3S1|B4E3S1_HUMAN/tr|A8K6E4|A8K6E4_HUMAN/tr|Q86XU5|Q86XU5_HUMAN		5.84	0		0	2	MASCOT		T
	P13063_NL,15771	K.NFLVEEEQR.Q	1163.57	-0.00032	2	1	41.85	0	0.00918	0|0	sp|P19474|RO52_HUMAN/tr|F5H012|F5H012_HUMAN		4.25	0		0	2	MASCOT		T
	P13063_NL,15957	K.NFLVEEEQR.Q	1163.57	-0.00182	2	1	48.42	0	0.00194	0|0	sp|P19474|RO52_HUMAN/tr|F5H012|F5H012_HUMAN		4.25	0		0	2	MASCOT		T
	P13063_NL,12413	K.NGDYLCVK.V	968.451	0.00049	2	1	49	0	0.00125	0|0	sp|P55884|EIF3B_HUMAN/tr|A4D210|A4D210_HUMAN/tr|B4DV79|B4DV79_HUMAN/tr|Q59FS8|Q59FS8_HUMAN/tr|Q96G38|Q96G38_HUMAN/tr|B4DXN6|B4DXN6_HUMAN		5.83	0		0	2	MASCOT		T
	P13063_NL,7368	K.NHPMTPEAVK.A	1123.56	-0.0005	2	1	41.88	0	0.0124	0|0	sp|P51659|DHB4_HUMAN/tr|G5E9S2|G5E9S2_HUMAN/tr|B4DI68|B4DI68_HUMAN/tr|B4DVS5|B4DVS5_HUMAN/tr|E7EWE5|E7EWE5_HUMAN/tr|Q59H27|Q59H27_HUMAN/tr|B2R659|B2R659_HUMAN/tr|B4DDM5|B4DDM5_HUMAN/tr|B4DSD0|B4DSD0_HUMAN/tr|E7ET17|E7ET17_HUMAN/tr|E7ER27|E7ER27_HUMAN/tr|F5HE57|F5HE57_HUMAN/tr|B3KSP2|B3KSP2_HUMAN/tr|B4DNV1|B4DNV1_HUMAN/tr|E9PB82|E9PB82_HUMAN		6.75	0		0	2	MASCOT		T
	P13063_NL,23992	K.NIEDVIAQGIGK.L	1256.68	1e-05	2	1	53.86	0	0.00056	0|0	sp|P05387|RLA2_HUMAN/tr|H0YDD8|H0YDD8_HUMAN		4.37	0		0	2	MASCOT		T
	P13063_NL,24974	K.NISFTVWDVGGQDK.I	1565.76	0.00571	2	1	55.14	0	0.00126	0|0	sp|P84077|ARF1_HUMAN/sp|P61204|ARF3_HUMAN/tr|F5H423|F5H423_HUMAN/tr|B4DEB9|B4DEB9_HUMAN/tr|F5H0C7|F5H0C7_HUMAN/tr|B4DJC8|B4DJC8_HUMAN/tr|B4DN70|B4DN70_HUMAN		4.21	0		0	2	MASCOT		T
	P13063_NL,23704	K.NIYVLQELDNPGAK.R	1573.82	-0.00171	2	1	80.28	0	1.6e-06	0|0	sp|P12956|XRCC6_HUMAN/tr|B1AHC9|B1AHC9_HUMAN/tr|B1AHC7|B1AHC7_HUMAN/tr|B4DE32|B4DE32_HUMAN/tr|B2RDN9|B2RDN9_HUMAN		4.37	0		0	2	MASCOT		T
	P13063_NL,23835	K.NIYVLQELDNPGAK.R	1573.82	0.00197	2	1	64.28	0	6.38e-05	0|0	sp|P12956|XRCC6_HUMAN/tr|B1AHC9|B1AHC9_HUMAN/tr|B1AHC7|B1AHC7_HUMAN/tr|B4DE32|B4DE32_HUMAN/tr|B2RDN9|B2RDN9_HUMAN		4.37	0		0	2	MASCOT		T
	P13063_NL,11098	K.NLDDGIDDER.L	1161.5	0.0005	2	1	62.9	0	1.31e-05	0|0	sp|P11940|PABP1_HUMAN/sp|Q9H361|PABP3_HUMAN/tr|Q5VX58|Q5VX58_HUMAN/tr|H0YBQ4|H0YBQ4_HUMAN/tr|H3BNY3|H3BNY3_HUMAN/tr|H0YAP2|H0YAP2_HUMAN/tr|H0YAR2|H0YAR2_HUMAN/tr|E7EQV3|E7EQV3_HUMAN/tr|Q3ZCS4|Q3ZCS4_HUMAN/tr|B4DZW4|B4DZW4_HUMAN/tr|E7ERJ7|E7ERJ7_HUMAN/tr|B4DQX0|B4DQX0_HUMAN/tr|Q2VIP3|Q2VIP3_HUMAN		3.71	0		0	2	MASCOT		T
	P13063_NL,27465	K.NLGLEELGIELDPR.G	1567.83	-0.00011	2	1	57.19	0	0.000256	0|0	sp|P09622|DLDH_HUMAN/tr|B4DHG0|B4DHG0_HUMAN/tr|B4DT69|B4DT69_HUMAN/tr|B4DFL1|B4DFL1_HUMAN/tr|B4DMK9|B4DMK9_HUMAN/tr|E9PEX6|E9PEX6_HUMAN		4	0		0	2	MASCOT		T
	P13063_NL,13932	K.NLPLADQGSSHHITVK.I	1716.9	-0.00304	3	1	22.73	0	0.854	0|0	sp|P15924|DESP_HUMAN/tr|Q4LE79|Q4LE79_HUMAN/tr|B4E2A0|B4E2A0_HUMAN/tr|B4DWT7|B4DWT7_HUMAN/tr|D7RX09|D7RX09_HUMAN/tr|B4DKX6|B4DKX6_HUMAN		6.92	0		0	2	MASCOT		T
	P13063_NL,19061	K.NLYSDDIPHALR.E	1413.71	0.00059	3	1	40.17	0	0.0129	0|0	sp|P60228|EIF3E_HUMAN/tr|B3KW56|B3KW56_HUMAN/tr|H0YBR5|H0YBR5_HUMAN/tr|B2R806|B2R806_HUMAN/tr|E5RIT4|E5RIT4_HUMAN/tr|Q6IAX5|Q6IAX5_HUMAN		5.21	0		0	2	MASCOT		T
	P13063_NL,26368	K.NNQFQALLQYADPVSAQHAK.L	2243.12	-0.00272	3	1	31.23	0	0.118	0|0	sp|P26599|PTBP1_HUMAN/tr|K7ES59|K7ES59_HUMAN/tr|K7EK45|K7EK45_HUMAN/tr|K7EKJ7|K7EKJ7_HUMAN/tr|Q59H49|Q59H49_HUMAN		6.74	0		0	2	MASCOT		T
	P13063_NL,7738	K.NNRPSEGPLQTR.L	1368.7	0.00734	3	1	47.42	0	0.00436	0|0	sp|Q00610|CLH1_HUMAN		9.6	0		0	2	MASCOT		T
	P13063_NL,7358	K.NQCTQVVQER.E	1261.6	-6e-05	2	1	62.68	0	4.96e-05	0|0	sp|P15924|DESP_HUMAN/tr|Q4LE79|Q4LE79_HUMAN/tr|D7RX09|D7RX09_HUMAN		6	0		0	2	MASCOT		T
	P13063_NL,14892	K.NQDECVIALHDCNGDVNR.A	2128.91	0.00031	3	1	46.59	0	0.00057	0|0	sp|Q14157|UBP2L_HUMAN/tr|Q5VU78|Q5VU78_HUMAN/tr|Q5VU79|Q5VU79_HUMAN/tr|Q5VU77|Q5VU77_HUMAN/tr|Q5VU80|Q5VU80_HUMAN/tr|Q5VU81|Q5VU81_HUMAN/tr|F8W726|F8W726_HUMAN/tr|B4DYY5|B4DYY5_HUMAN		4.22	0		0	2	MASCOT		T
	P13063_NL,17967	K.NQLTSNPENTVFDAK.R	1677.81	4e-05	2	1	95	0	6.28e-08	0|0	sp|P11021|GRP78_HUMAN/tr|B4DEF7|B4DEF7_HUMAN		4.37	0		0	2	MASCOT		T
	P13063_NL,18133	K.NQLTSNPENTVFDAK.R	1677.81	0.00384	2	1	96.33	0	3.12e-08	0|0	sp|P11021|GRP78_HUMAN/tr|B4DEF7|B4DEF7_HUMAN		4.37	0		0	2	MASCOT		T
	P13063_NL,16356	K.NQLTSNPENTVFDAKR.L	1833.91	-0.00273	3	1	49.79	0	0.00163	0|0	sp|P11021|GRP78_HUMAN/tr|B4DEF7|B4DEF7_HUMAN		6.07	1		0	2	MASCOT		T
	P13063_NL,7712	K.NQTAEKEEFEHQQK.E	1745.81	0.0024	3	1	38.28	0	0.0118	0|0	sp|P11142|HSP7C_HUMAN/tr|A8K7Q2|A8K7Q2_HUMAN/tr|Q96BE0|Q96BE0_HUMAN/tr|Q96H53|Q96H53_HUMAN/tr|E9PKE3|E9PKE3_HUMAN/tr|E9PM13|E9PM13_HUMAN/tr|E9PS65|E9PS65_HUMAN/tr|Q9NZ87|Q9NZ87_HUMAN/tr|E9PNE6|E9PNE6_HUMAN/tr|Q96IS6|Q96IS6_HUMAN/tr|B3KTV0|B3KTV0_HUMAN/tr|Q53GZ6|Q53GZ6_HUMAN/tr|Q9NWW3|Q9NWW3_HUMAN/tr|B4E1Q1|B4E1Q1_HUMAN		4.91	1		0	2	MASCOT		T
	P13063_NL,7871	K.NQTAEKEEFEHQQK.E	1745.81	-0.00075	3	1	62.17	0	5.09e-05	0|0	sp|P11142|HSP7C_HUMAN/tr|A8K7Q2|A8K7Q2_HUMAN/tr|Q96BE0|Q96BE0_HUMAN/tr|Q96H53|Q96H53_HUMAN/tr|E9PKE3|E9PKE3_HUMAN/tr|E9PM13|E9PM13_HUMAN/tr|E9PS65|E9PS65_HUMAN/tr|Q9NZ87|Q9NZ87_HUMAN/tr|E9PNE6|E9PNE6_HUMAN/tr|Q96IS6|Q96IS6_HUMAN/tr|B3KTV0|B3KTV0_HUMAN/tr|Q53GZ6|Q53GZ6_HUMAN/tr|Q9NWW3|Q9NWW3_HUMAN/tr|B4E1Q1|B4E1Q1_HUMAN		4.91	1		0	2	MASCOT		T
	P13063_NL,8068	K.NQTAEKEEFEHQQK.E	1745.81	-0.00183	3	1	44.66	0	0.00299	0|0	sp|P11142|HSP7C_HUMAN/tr|A8K7Q2|A8K7Q2_HUMAN/tr|Q96BE0|Q96BE0_HUMAN/tr|Q96H53|Q96H53_HUMAN/tr|E9PKE3|E9PKE3_HUMAN/tr|E9PM13|E9PM13_HUMAN/tr|E9PS65|E9PS65_HUMAN/tr|Q9NZ87|Q9NZ87_HUMAN/tr|E9PNE6|E9PNE6_HUMAN/tr|Q96IS6|Q96IS6_HUMAN/tr|B3KTV0|B3KTV0_HUMAN/tr|Q53GZ6|Q53GZ6_HUMAN/tr|Q9NWW3|Q9NWW3_HUMAN/tr|B4E1Q1|B4E1Q1_HUMAN		4.91	1		0	2	MASCOT		T
	P13063_NL,19216	K.NQVALNPQNTVFDAK.R	1658.85	-9e-05	2	1	83.92	0	6.03e-07	0|0	sp|P08107|HSP71_HUMAN/tr|A8K5I0|A8K5I0_HUMAN/tr|B4DNT8|B4DNT8_HUMAN/tr|Q59EJ3|Q59EJ3_HUMAN/tr|B4E1T6|B4E1T6_HUMAN/tr|B4E388|B4E388_HUMAN/tr|B4DFN9|B4DFN9_HUMAN/tr|B4DNX1|B4DNX1_HUMAN		5.84	0		0	2	MASCOT		T
	P13063_NL,15291	K.NQVAM*NPTNTVFDAK.R	1665.79	0.00445	2	1	57.76	0	0.000278	0|0	sp|P11142|HSP7C_HUMAN/tr|E9PQQ4|E9PQQ4_HUMAN/tr|E9PKE3|E9PKE3_HUMAN/tr|E9PN25|E9PN25_HUMAN/tr|E9PK54|E9PK54_HUMAN/tr|E9PLF4|E9PLF4_HUMAN/tr|E9PNE6|E9PNE6_HUMAN/tr|E9PQK7|E9PQK7_HUMAN/tr|E9PPY6|E9PPY6_HUMAN/tr|B4DTX2|B4DTX2_HUMAN/tr|Q53GZ6|Q53GZ6_HUMAN/tr|Q53HF2|Q53HF2_HUMAN		5.84	0	15.994919 Oxidation (M)	0	2	MASCOT		T
	P13063_NL,15472	K.NQVAM*NPTNTVFDAK.R	1665.79	0.00099	2	1	110.13	0	1.63e-09	0|0	sp|P11142|HSP7C_HUMAN/tr|E9PQQ4|E9PQQ4_HUMAN/tr|E9PKE3|E9PKE3_HUMAN/tr|E9PN25|E9PN25_HUMAN/tr|E9PK54|E9PK54_HUMAN/tr|E9PLF4|E9PLF4_HUMAN/tr|E9PNE6|E9PNE6_HUMAN/tr|E9PQK7|E9PQK7_HUMAN/tr|E9PPY6|E9PPY6_HUMAN/tr|B4DTX2|B4DTX2_HUMAN/tr|Q53GZ6|Q53GZ6_HUMAN/tr|Q53HF2|Q53HF2_HUMAN		5.84	0	15.994919 Oxidation (M)	0	2	MASCOT		T
	P13063_NL,18412	K.NQVAMNPTNTVFDAK.R	1649.8	0.00339	2	1	85.3	0	6.34e-07	0|0	sp|P11142|HSP7C_HUMAN/tr|E9PQQ4|E9PQQ4_HUMAN/tr|E9PKE3|E9PKE3_HUMAN/tr|E9PN25|E9PN25_HUMAN/tr|E9PK54|E9PK54_HUMAN/tr|E9PLF4|E9PLF4_HUMAN/tr|E9PNE6|E9PNE6_HUMAN/tr|E9PQK7|E9PQK7_HUMAN/tr|E9PPY6|E9PPY6_HUMAN/tr|B4DTX2|B4DTX2_HUMAN/tr|Q53GZ6|Q53GZ6_HUMAN/tr|Q53HF2|Q53HF2_HUMAN		5.84	0		0	2	MASCOT		T
	P13063_NL,18585	K.NQVAMNPTNTVFDAK.R	1649.8	0.00032	2	1	89.46	0	2.45e-07	0|0	sp|P11142|HSP7C_HUMAN/tr|E9PQQ4|E9PQQ4_HUMAN/tr|E9PKE3|E9PKE3_HUMAN/tr|E9PN25|E9PN25_HUMAN/tr|E9PK54|E9PK54_HUMAN/tr|E9PLF4|E9PLF4_HUMAN/tr|E9PNE6|E9PNE6_HUMAN/tr|E9PQK7|E9PQK7_HUMAN/tr|E9PPY6|E9PPY6_HUMAN/tr|B4DTX2|B4DTX2_HUMAN/tr|Q53GZ6|Q53GZ6_HUMAN/tr|Q53HF2|Q53HF2_HUMAN		5.84	0		0	2	MASCOT		T
	P13063_NL,12341	K.NSGQNLEEDMGQSEQK.A	1793.76	0.00097	2	1	52.58	0	0.000175	0|0	sp|Q9HAV7|GRPE1_HUMAN		4	0		0	2	MASCOT		T
	P13063_NL,12519	K.NSGQNLEEDMGQSEQK.A	1793.76	-0.00163	2	1	74.23	0	1.21e-06	0|0	sp|Q9HAV7|GRPE1_HUMAN		4	0		0	2	MASCOT		T
	P13063_NL,13543	K.NSSYVHGGLDSNGKPADAVYGQK.E	2364.12	-0.00076	3	1	38.74	0	0.0139	0|0	sp|Q13283|G3BP1_HUMAN/tr|Q5U0Q1|Q5U0Q1_HUMAN/tr|Q5HYE9|Q5HYE9_HUMAN/tr|Q53HH4|Q53HH4_HUMAN/tr|E5RH42|E5RH42_HUMAN/tr|E5RIZ6|E5RIZ6_HUMAN/tr|E5RJU8|E5RJU8_HUMAN/tr|E5RIF8|E5RIF8_HUMAN/tr|Q6ZP53|Q6ZP53_HUMAN/tr|E5RI46|E5RI46_HUMAN/tr|Q6FI03|Q6FI03_HUMAN/tr|Q32P45|Q32P45_HUMAN		6.74	0		0	2	MASCOT		T
	P13063_NL,5856	K.NSVNSHTIGR.Y	1084.55	-0.00078	3	1	34.2	0	0.0397	0|0	sp|Q08188|TGM3_HUMAN/tr|B4DQ50|B4DQ50_HUMAN		9.76	0		0	2	MASCOT		T
	P13063_NL,16744	K.NSVSQISVLSGGK.A	1275.69	0.00106	2	1	65.1	0	4.92e-05	0|0	sp|O15143|ARC1B_HUMAN/tr|A4D275|A4D275_HUMAN		8.75	0		0	2	MASCOT		T
	P13063_NL,12973	K.NSVVEASEAAYK.E	1267.62	0.00115	2	1	45.6	0	0.00294	0|0	sp|Q04917|1433F_HUMAN/tr|A2IDB2|A2IDB2_HUMAN/tr|Q9H4N8|Q9H4N8_HUMAN		4.53	0		0	2	MASCOT		T
	P13063_NL,31456	K.NVFDEAILAALEPPEPK.K	1852.97	-0.00011	3	1	24.5	0	0.527	0|0	sp|P60953|CDC42_HUMAN/tr|B4E1U9|B4E1U9_HUMAN/tr|E7ETU3|E7ETU3_HUMAN/tr|B4DMH5|B4DMH5_HUMAN/tr|B7ZAY4|B7ZAY4_HUMAN		4	0		0	2	MASCOT		T
	P13063_NL,31489	K.NVFDEAILAALEPPEPK.K	1852.97	-0.00286	2	1	51.6	0	0.000986	0|0	sp|P60953|CDC42_HUMAN/tr|B4E1U9|B4E1U9_HUMAN/tr|E7ETU3|E7ETU3_HUMAN/tr|B4DMH5|B4DMH5_HUMAN/tr|B7ZAY4|B7ZAY4_HUMAN		4	0		0	2	MASCOT		T
	P13063_NL,8285	K.NVLCSACSGQGGK.S	1337.59	1e-05	2	1	56.28	0	0.000124	0|0	sp|O60884|DNJA2_HUMAN/tr|H3BMW5|H3BMW5_HUMAN		8.06	0		0	2	MASCOT		T
	P13063_NL,13241	K.NVPNLHVMK.A	1051.57	8e-05	3	1	25.01	0	0.394	0|0	sp|Q9NQ39|RS10L_HUMAN/sp|P46783|RS10_HUMAN/tr|F6U211|F6U211_HUMAN/tr|Q59GE4|Q59GE4_HUMAN		8.76	0		0	2	MASCOT		T
	P13063_NL,13411	K.NVPNLHVMK.A	1051.57	-0.00046	3	1	24.19	0	0.48	0|0	sp|Q9NQ39|RS10L_HUMAN/sp|P46783|RS10_HUMAN/tr|F6U211|F6U211_HUMAN/tr|Q59GE4|Q59GE4_HUMAN		8.76	0		0	2	MASCOT		T
	P13063_NL,13590	K.NVPNLHVMK.A	1051.57	-0.00022	3	1	24.98	0	0.4	0|0	sp|Q9NQ39|RS10L_HUMAN/sp|P46783|RS10_HUMAN/tr|F6U211|F6U211_HUMAN/tr|Q59GE4|Q59GE4_HUMAN		8.76	0		0	2	MASCOT		T
	P13063_NL,13285	K.NVTDVVNTCHDAGISK.K	1729.82	-0.00214	3	1	29.55	0	0.125	0|0	sp|Q9Y3I0|RTCB_HUMAN		5.21	0		0	2	MASCOT		T
	P13063_NL,13315	K.NVTDVVNTCHDAGISK.K	1729.82	-0.00197	2	1	61.87	0	7.34e-05	0|0	sp|Q9Y3I0|RTCB_HUMAN		5.21	0		0	2	MASCOT		T
	P13063_NL,17302	K.NVVLPTETEVAPAK.D	1467.81	0.00084	2	1	45.04	0	0.00383	0|0	sp|P27816|MAP4_HUMAN/tr|B4DM10|B4DM10_HUMAN/tr|E7EVA0|E7EVA0_HUMAN/tr|Q6NX68|Q6NX68_HUMAN/tr|Q05D06|Q05D06_HUMAN		4.53	0		0	2	MASCOT		T
	P13063_NL,14347	K.NYEHLFK.V	950.473	-0.00277	3	1	22.23	0	1	0|0	sp|Q9Y3D7|TIM16_HUMAN/tr|I3L3T0|I3L3T0_HUMAN/tr|I3L0X9|I3L0X9_HUMAN/tr|I3L1U7|I3L1U7_HUMAN/tr|I3L416|I3L416_HUMAN		6.75	0		0	2	MASCOT		T
	P13063_NL,8970	K.QAASGLVGQENAR.E	1300.66	0.00306	2	1	49.59	0	0.00153	0|0	sp|Q9Y265|RUVB1_HUMAN/tr|B5BUB1|B5BUB1_HUMAN		6	0		0	2	MASCOT		T
	P13063_NL,14964	K.QAGGFLGPPPPSGK.F	1309.69	0.00106	2	1	53.46	0	0.000866	0|0	sp|Q9UM00|TMCO1_HUMAN/tr|J9JIE6|J9JIE6_HUMAN/tr|B7Z591|B7Z591_HUMAN/tr|J3QQY2|J3QQY2_HUMAN		8.75	0		0	2	MASCOT		T
	P13063_NL,10483	K.QAQILASEAEK.A	1187.63	-0.00086	2	1	56.21	0	0.000393	0|0	sp|Q9UJZ1|STML2_HUMAN/tr|B4E1K7|B4E1K7_HUMAN/tr|Q6ZNW0|Q6ZNW0_HUMAN/tr|F2Z2I8|F2Z2I8_HUMAN		4.53	0		0	2	MASCOT		T
	P13063_NL,15796	K.QASIQHIQNAIDTEK.S	1695.87	0.00117	2	1	46.15	0	0.00466	0|0	sp|P24539|AT5F1_HUMAN/tr|Q5QNZ2|Q5QNZ2_HUMAN/tr|Q08ET0|Q08ET0_HUMAN/tr|A8K4W2|A8K4W2_HUMAN/tr|Q53GB3|Q53GB3_HUMAN		5.32	0		0	2	MASCOT		T
	P13063_NL,15872	K.QASIQHIQNAIDTEK.S	1695.87	-0.00079	3	1	31.77	0	0.13	0|0	sp|P24539|AT5F1_HUMAN/tr|Q5QNZ2|Q5QNZ2_HUMAN/tr|Q08ET0|Q08ET0_HUMAN/tr|A8K4W2|A8K4W2_HUMAN/tr|Q53GB3|Q53GB3_HUMAN		5.32	0		0	2	MASCOT		T
	P13063_NL,6892	K.QCQETEITTK.N	1237.57	0.00041	2	1	84.93	0	2.89e-07	0|0	sp|Q96SW2|CRBN_HUMAN/tr|J3QT87|J3QT87_HUMAN/tr|B4DW89|B4DW89_HUMAN		4.53	0		0	2	MASCOT		T
	P13063_NL,11028	K.QCVENADLPEGEK.K	1488.66	0.0102	2	1	70.2	0	4.3e-06	0|0	sp|Q99460|PSMD1_HUMAN/tr|Q05BX4|Q05BX4_HUMAN/tr|B2R6D0|B2R6D0_HUMAN/tr|C9J9M4|C9J9M4_HUMAN/tr|Q05CW6|Q05CW6_HUMAN/tr|H7BZR6|H7BZR6_HUMAN		4	0		0	2	MASCOT		T
	P13063_NL,4944	K.QEEASGGPTAPK.A	1171.56	0.00022	2	1	61.16	0	6.94e-05	0|0	sp|P50552|VASP_HUMAN/tr|K7EM16|K7EM16_HUMAN		4.53	0		0	2	MASCOT		T
	P13063_NL,15162	K.QEIQHLFR.E	1070.57	0.00022	3	1	24.42	0	0.439	0|0	sp|P04844|RPN2_HUMAN/tr|Q5JYR2|Q5JYR2_HUMAN/tr|B2RE46|B2RE46_HUMAN/tr|H0Y5M1|H0Y5M1_HUMAN		6.75	0		0	2	MASCOT		T
	P13063_NL,21013	K.QELLEALTK.H	1044.59	0.00161	2	1	41.51	0	0.0117	0|0	sp|P12956|XRCC6_HUMAN/tr|B1AHC9|B1AHC9_HUMAN/tr|B1AHC8|B1AHC8_HUMAN/tr|F5H1I8|F5H1I8_HUMAN/tr|B4E356|B4E356_HUMAN/tr|B4DE32|B4DE32_HUMAN/tr|Q6IC76|Q6IC76_HUMAN/tr|B2RDN9|B2RDN9_HUMAN		4.53	0		0	2	MASCOT		T
	P13063_NL,11644	K.QEYDESGPSIVHR.K	1516.7	-0.00073	3	1	46.79	0	0.0018	0|0	sp|Q9BYX7|ACTBM_HUMAN/sp|P60709|ACTB_HUMAN/sp|P63261|ACTG_HUMAN/sp|Q6S8J3|POTEE_HUMAN/sp|A5A3E0|POTEF_HUMAN/sp|P0CG38|POTEI_HUMAN/sp|P0CG39|POTEJ_HUMAN/tr|Q1KLZ0|Q1KLZ0_HUMAN/tr|B3KWQ3|B3KWQ3_HUMAN/tr|Q8WVW5|Q8WVW5_HUMAN/tr|B7ZAP6|B7ZAP6_HUMAN/tr|B4DVQ0|B4DVQ0_HUMAN/tr|B4DW52|B4DW52_HUMAN/tr|B4E335|B4E335_HUMAN/tr|Q53G76|Q53G76_HUMAN/tr|Q53G99|Q53G99_HUMAN/tr|Q6PJ43|Q6PJ43_HUMAN/tr|Q53GK6|Q53GK6_…		4.65	0		0	2	MASCOT		T
	P13063_NL,11656	K.QEYDESGPSIVHR.K	1516.7	0.00427	2	1	48.98	0	0.00102	0|0	sp|Q9BYX7|ACTBM_HUMAN/sp|P60709|ACTB_HUMAN/sp|P63261|ACTG_HUMAN/sp|Q6S8J3|POTEE_HUMAN/sp|A5A3E0|POTEF_HUMAN/sp|P0CG38|POTEI_HUMAN/sp|P0CG39|POTEJ_HUMAN/tr|Q1KLZ0|Q1KLZ0_HUMAN/tr|B3KWQ3|B3KWQ3_HUMAN/tr|Q8WVW5|Q8WVW5_HUMAN/tr|B7ZAP6|B7ZAP6_HUMAN/tr|B4DVQ0|B4DVQ0_HUMAN/tr|B4DW52|B4DW52_HUMAN/tr|B4E335|B4E335_HUMAN/tr|Q53G76|Q53G76_HUMAN/tr|Q53G99|Q53G99_HUMAN/tr|Q6PJ43|Q6PJ43_HUMAN/tr|Q53GK6|Q53GK6_…		4.65	0		0	2	MASCOT		T
	P13063_NL,11821	K.QEYDESGPSIVHR.K	1516.7	-0.00589	3	1	82.29	0	5.36e-07	0|0	sp|Q9BYX7|ACTBM_HUMAN/sp|P60709|ACTB_HUMAN/sp|P63261|ACTG_HUMAN/sp|Q6S8J3|POTEE_HUMAN/sp|A5A3E0|POTEF_HUMAN/sp|P0CG38|POTEI_HUMAN/sp|P0CG39|POTEJ_HUMAN/tr|Q1KLZ0|Q1KLZ0_HUMAN/tr|B3KWQ3|B3KWQ3_HUMAN/tr|Q8WVW5|Q8WVW5_HUMAN/tr|B7ZAP6|B7ZAP6_HUMAN/tr|B4DVQ0|B4DVQ0_HUMAN/tr|B4DW52|B4DW52_HUMAN/tr|B4E335|B4E335_HUMAN/tr|Q53G76|Q53G76_HUMAN/tr|Q53G99|Q53G99_HUMAN/tr|Q6PJ43|Q6PJ43_HUMAN/tr|Q53GK6|Q53GK6_…		4.65	0		0	2	MASCOT		T
	P13063_NL,11835	K.QEYDESGPSIVHR.K	1516.7	0.00019	2	1	103.52	0	3.81e-09	0|0	sp|Q9BYX7|ACTBM_HUMAN/sp|P60709|ACTB_HUMAN/sp|P63261|ACTG_HUMAN/sp|Q6S8J3|POTEE_HUMAN/sp|A5A3E0|POTEF_HUMAN/sp|P0CG38|POTEI_HUMAN/sp|P0CG39|POTEJ_HUMAN/tr|Q1KLZ0|Q1KLZ0_HUMAN/tr|B3KWQ3|B3KWQ3_HUMAN/tr|Q8WVW5|Q8WVW5_HUMAN/tr|B7ZAP6|B7ZAP6_HUMAN/tr|B4DVQ0|B4DVQ0_HUMAN/tr|B4DW52|B4DW52_HUMAN/tr|B4E335|B4E335_HUMAN/tr|Q53G76|Q53G76_HUMAN/tr|Q53G99|Q53G99_HUMAN/tr|Q6PJ43|Q6PJ43_HUMAN/tr|Q53GK6|Q53GK6_…		4.65	0		0	2	MASCOT		T
	P13063_NL,15036	K.QFLECAQNQGDIK.L	1550.73	-0.00115	2	1	64.98	0	4.75e-05	0|0	sp|Q9Y6H1|CHCH2_HUMAN/sp|Q5T1J5|CHCH9_HUMAN		4.37	0		0	2	MASCOT		T
	P13063_NL,10036	K.QGGGGGGGSVPGIER.M	1284.63	0.00275	2	1	74.52	0	3.76e-06	0|0	sp|P52272|HNRPM_HUMAN/tr|B4DEG4|B4DEG4_HUMAN/tr|Q7KYM9|Q7KYM9_HUMAN/tr|Q59ES8|Q59ES8_HUMAN		6	0		0	2	MASCOT		T
	P13063_NL,10200	K.QGGGGGGGSVPGIER.M	1284.63	0.00053	2	1	88.56	0	1.53e-07	0|0	sp|P52272|HNRPM_HUMAN/tr|B4DEG4|B4DEG4_HUMAN/tr|Q7KYM9|Q7KYM9_HUMAN/tr|Q59ES8|Q59ES8_HUMAN		6	0		0	2	MASCOT		T
	P13063_NL,12321	K.QGGITSDQAAVISK.F	1374.72	-0.00021	2	1	44.09	0	0.00776	0|0	sp|Q8N668|COMD1_HUMAN/tr|B4DFQ4|B4DFQ4_HUMAN/tr|Q53EN2|Q53EN2_HUMAN/tr|Q53Q75|Q53Q75_HUMAN		5.84	0		0	2	MASCOT		T
	P13063_NL,12841	K.QGIETPEDQNDLR.K	1514.71	0.0032	2	1	54.62	0	0.000283	0|0	sp|Q15637|SF01_HUMAN/tr|B4DX42|B4DX42_HUMAN/tr|B4DSE4|B4DSE4_HUMAN/tr|B4DJU4|B4DJU4_HUMAN		3.92	0		0	2	MASCOT		T
	P13063_NL,6885	K.QGQDNLSSVK.E	1075.54	-0.00154	2	1	59.26	0	0.000188	0|0	sp|P30040|ERP29_HUMAN/tr|F8VY02|F8VY02_HUMAN		5.84	0		0	2	MASCOT		T
	P13063_NL,30642	K.QGQYSPMAIEEQVAVIYAGVR.G	2309.16	-0.00416	2	1	89.58	0	1.49e-07	0|0	sp|P25705|ATPA_HUMAN/tr|K7ENP3|K7ENP3_HUMAN/tr|B4DY56|B4DY56_HUMAN/tr|K7EK63|K7EK63_HUMAN		4.53	0		0	2	MASCOT		T
	P13063_NL,5024	K.QGTEIDGR.S	875.422	-0.00425	2	1	58.98	0	0.000157	0|0	sp|P19338|NUCL_HUMAN/tr|Q9BQ02|Q9BQ02_HUMAN/tr|B3KM80|B3KM80_HUMAN/tr|H7BY16|H7BY16_HUMAN/tr|Q6ZS99|Q6ZS99_HUMAN/tr|B3KTP9|B3KTP9_HUMAN		4.37	0		0	2	MASCOT		T
	P13063_NL,5812	K.QHAMQCVQCK.K	1289.55	7e-05	3	1	42.41	0	0.00158	0|0	sp|Q14192|FHL2_HUMAN/tr|Q6I9R8|Q6I9R8_HUMAN/tr|I0CE67|I0CE67_HUMAN/tr|Q53T40|Q53T40_HUMAN/tr|Q2TSB7|Q2TSB7_HUMAN/tr|Q2XQU9|Q2XQU9_HUMAN/tr|J3KNW4|J3KNW4_HUMAN		8.07	0		0	2	MASCOT		T
	P13063_NL,5860	K.QHAMQCVQCK.K	1289.55	6e-05	2	1	46.02	0	0.000674	0|0	sp|Q14192|FHL2_HUMAN/tr|Q6I9R8|Q6I9R8_HUMAN/tr|I0CE67|I0CE67_HUMAN/tr|Q53T40|Q53T40_HUMAN/tr|Q2TSB7|Q2TSB7_HUMAN/tr|Q2XQU9|Q2XQU9_HUMAN/tr|J3KNW4|J3KNW4_HUMAN		8.07	0		0	2	MASCOT		T
	P13063_NL,7421	K.QHPVPPPAQNQNQVR.S	1709.88	0.00134	3	1	46.58	0	0.0038	0|0	sp|Q15942|ZYX_HUMAN/tr|B4DQR8|B4DQR8_HUMAN/tr|B4DQX7|B4DQX7_HUMAN/tr|Q96AF9|Q96AF9_HUMAN/tr|H0Y2Y8|H0Y2Y8_HUMAN/tr|B4DY85|B4DY85_HUMAN/tr|Q28617|Q28617_HUMAN/tr|Q9BUS0|Q9BUS0_HUMAN		9.76	0		0	2	MASCOT		T
	P13063_NL,11580	K.QHYIDLK.D	916.489	0.00127	3	1	24.08	0	0.735	0|0	sp|O60361|NDK8_HUMAN/sp|P22392|NDKB_HUMAN/tr|Q6FHN3|Q6FHN3_HUMAN/tr|Q32Q12|Q32Q12_HUMAN/tr|J3KPD9|J3KPD9_HUMAN		6.74	0		0	2	MASCOT		T
	P13063_NL,19691	K.QIGNVAALPGIVHR.S	1444.84	0.00106	3	1	48.58	0	0.00105	0|0	sp|Q9Y3I0|RTCB_HUMAN/tr|B2REA2|B2REA2_HUMAN/tr|B4DNG5|B4DNG5_HUMAN/tr|E7EQS9|E7EQS9_HUMAN/tr|B4DXF1|B4DXF1_HUMAN		9.76	0		0	2	MASCOT		T
	P13063_NL,19487	K.QISQAYEVLSDAK.K	1451.74	0.00276	2	1	53.91	0	0.00134	0|0	sp|P31689|DNJA1_HUMAN/tr|Q5T7Q0|Q5T7Q0_HUMAN/tr|Q86TL9|Q86TL9_HUMAN		4.37	0		0	2	MASCOT		T
	P13063_NL,12960	K.QISTLESVSTSK.K	1279.67	-0.00231	2	1	45.8	0	0.00389	0|0	sp|O94874|UFL1_HUMAN		6	0		0	2	MASCOT		T
	P13063_NL,6350	K.QKPITPETAEK.L	1241.67	0.0011	3	1	22.44	0	0.667	0|0	sp|P60953|CDC42_HUMAN/tr|B4E1U9|B4E1U9_HUMAN/tr|E7ETU3|E7ETU3_HUMAN/tr|B4DMH5|B4DMH5_HUMAN/tr|B7ZAY4|B7ZAY4_HUMAN		6.14	0		0	2	MASCOT		T
	P13063_NL,17397	K.QLENSLNEFGEK.W	1407.68	-0.00221	2	1	49.7	0	0.0014	0|0	sp|P26639|SYTC_HUMAN/tr|G3XAN9|G3XAN9_HUMAN/tr|Q5M7Z9|Q5M7Z9_HUMAN/tr|B3KTN2|B3KTN2_HUMAN/tr|B4DKZ9|B4DKZ9_HUMAN/tr|B2RDX5|B2RDX5_HUMAN/tr|E7ERI3|E7ERI3_HUMAN/tr|Q53GX7|Q53GX7_HUMAN		4.25	0		0	2	MASCOT		T
	P13063_NL,12244	K.QLIVGVNK.M ! K.QLIVGVNK.S	870.541	-0.00124	2	1	47.7	0	0.00109	0|0	sp|P68104|EF1A1_HUMAN/sp|Q05639|EF1A2_HUMAN/sp|Q5VTE0|EF1A3_HUMAN/tr|Q6IPS9|Q6IPS9_HUMAN/tr|Q16577|Q16577_HUMAN/tr|Q8IUB0|Q8IUB0_HUMAN/tr|Q6IPN6|Q6IPN6_HUMAN/tr|Q59GP5|Q59GP5_HUMAN/tr|A8K9C4|A8K9C4_HUMAN/tr|B4DV42|B4DV42_HUMAN/tr|Q53G85|Q53G85_HUMAN/tr|Q6IPT9|Q6IPT9_HUMAN/tr|Q96RE1|Q96RE1_HUMAN/tr|Q53GA1|Q53GA1_HUMAN/tr|Q53GE9|Q53GE9_HUMAN/tr|Q53HR1|Q53HR1_HUMAN/tr|Q53HQ7|Q53HQ7_HUMAN/tr|A9X7H1|A…		8.75	0		0	2	MASCOT		T
	P13063_NL,19658	K.QLLFSDHAVLK.S	1270.72	0.00061	3	1	22.76	0	0.677	0|0	sp|Q9HBM0|VEZA_HUMAN/tr|F8W8C2|F8W8C2_HUMAN/tr|F2Z3A6|F2Z3A6_HUMAN		6.74	0		0	2	MASCOT		T
	P13063_NL,12828	K.QLQAETEPIVK.M	1255.69	0.00038	2	1	55.85	0	0.000365	0|0	sp|P60228|EIF3E_HUMAN/tr|B3KW56|B3KW56_HUMAN/tr|H0YBR5|H0YBR5_HUMAN/tr|B2R806|B2R806_HUMAN/tr|E5RIT4|E5RIT4_HUMAN/tr|Q6IAX5|Q6IAX5_HUMAN		4.53	0		0	2	MASCOT		T
	P13063_NL,30525	K.QLSAFGEYVAEILPK.Y	1664.89	-0.00061	2	1	59.03	0	0.000546	0|0	sp|O75489|NDUS3_HUMAN/tr|G3V194|G3V194_HUMAN/tr|B4DFM8|B4DFM8_HUMAN/tr|E9PKL8|E9PKL8_HUMAN/tr|E9PS48|E9PS48_HUMAN/tr|Q53FM7|Q53FM7_HUMAN		4.53	0		0	2	MASCOT		T
	P13063_NL,22211	K.QLYQTLTDYDIR.F	1528.76	-0.00138	2	1	78.59	0	2.04e-06	0|0	sp|P68400|CSK21_HUMAN/tr|Q5U5J2|Q5U5J2_HUMAN/tr|E7EU96|E7EU96_HUMAN/tr|B2R6D7|B2R6D7_HUMAN/tr|B5BUH5|B5BUH5_HUMAN		4.21	0		0	2	MASCOT		T
	P13063_NL,24923	K.QMFGNADMNTFPTFK.F	1748.78	0.00035	2	1	52.56	0	0.000418	0|0	sp|P18859|ATP5J_HUMAN/tr|Q6IB54|Q6IB54_HUMAN/tr|J3KQ83|J3KQ83_HUMAN/tr|A8MUH2|A8MUH2_HUMAN		5.84	0		0	2	MASCOT		T
	P13063_NL,19229	K.QMVIDVLHPGK.A	1236.68	-0.00026	3	1	36.5	0	0.0262	0|0	sp|P62847|RS24_HUMAN/tr|E7ETK0|E7ETK0_HUMAN/tr|E7EPK6|E7EPK6_HUMAN		6.74	0		0	2	MASCOT		T
	P13063_NL,15026	K.QNLEGDHSDAPMETETSFK.N	2135.92	-3e-05	3	1	20.75	0	0.21	0|0	sp|O95757|HS74L_HUMAN/tr|Q53ZP9|Q53ZP9_HUMAN/tr|B4DZR0|B4DZR0_HUMAN/tr|E7ES43|E7ES43_HUMAN/tr|B4DXT2|B4DXT2_HUMAN/tr|B3KNM0|B3KNM0_HUMAN/tr|E9PDE8|E9PDE8_HUMAN/tr|D6RJ96|D6RJ96_HUMAN		4.17	0		0	2	MASCOT		T
	P13063_NL,20197	K.QNLIEELR.K	1014.56	-0.00101	2	1	48.15	0	0.00217	0|0	sp|Q9UKD2|MRT4_HUMAN/tr|B4DHZ2|B4DHZ2_HUMAN		4.53	0		0	2	MASCOT		T
	P13063_NL,21484	K.QNLYDLDEDDDGIASVPTK.Q	2107.97	-0.00555	2	1	59.18	0	0.000113	0|0	sp|Q9BY77|PDIP3_HUMAN/tr|B4DMM2|B4DMM2_HUMAN/tr|F8WCX5|F8WCX5_HUMAN/tr|Q96DI9|Q96DI9_HUMAN/tr|B4E0L0|B4E0L0_HUMAN/tr|Q659C6|Q659C6_HUMAN		3.61	0		0	2	MASCOT		T
	P13063_NL,12596	K.QPAPTTIGGLNK.K	1196.66	0.00051	2	1	43.04	0	0.00496	0|0	sp|P27816|MAP4_HUMAN/tr|B9ZVR1|B9ZVR1_HUMAN/tr|B5MEG9|B5MEG9_HUMAN/tr|B4DM10|B4DM10_HUMAN/tr|E9PGM5|E9PGM5_HUMAN/tr|E7EVA0|E7EVA0_HUMAN/tr|H7C4C5|H7C4C5_HUMAN/tr|Q86Y04|Q86Y04_HUMAN		8.75	0		0	2	MASCOT		T
	P13063_NL,10353	K.QPCQPPPVCPTPK.C	1505.72	0.00171	2	1	43.56	0	0.00885	0|0	sp|P35326|SPR2A_HUMAN/sp|P35325|SPR2B_HUMAN/sp|P22532|SPR2D_HUMAN/sp|P22531|SPR2E_HUMAN/sp|Q9BYE4|SPR2G_HUMAN		8.06	0		0	2	MASCOT		T
	P13063_NL,14411	K.QPPVSPGTALVGSQK.E	1465.8	-0.00559	2	1	52.59	0	0.000598	0|0	sp|P17096|HMGA1_HUMAN/tr|H7BYM6|H7BYM6_HUMAN/tr|B4DWA0|B4DWA0_HUMAN		8.75	0		0	2	MASCOT		T
	P13063_NL,14573	K.QPPVSPGTALVGSQK.E	1465.8	-0.00495	2	1	55.29	0	0.00033	0|0	sp|P17096|HMGA1_HUMAN/tr|H7BYM6|H7BYM6_HUMAN/tr|B4DWA0|B4DWA0_HUMAN		8.75	0		0	2	MASCOT		T
	P13063_NL,4911	K.QPQPSPAEGR.A	1066.53	0.00048	2	1	54.42	0	0.000501	0|0	sp|P56192|SYMC_HUMAN/tr|B3KVK7|B3KVK7_HUMAN/tr|H0YHV5|H0YHV5_HUMAN/tr|Q8NAB3|Q8NAB3_HUMAN/tr|A8K492|A8K492_HUMAN/tr|B4E0E9|B4E0E9_HUMAN		6	0		0	2	MASCOT		T
	P13063_NL,8917	K.QPVLSQTEAR.D	1128.6	0.00151	2	1	55.87	0	0.000327	0|0	sp|P28070|PSB4_HUMAN		6	0		0	2	MASCOT		T
	P13063_NL,17948	K.QQIQNDLNQWK.T	1414.71	-0.00395	2	1	51.99	0	0.000887	0|0	sp|P15924|DESP_HUMAN/tr|Q4LE79|Q4LE79_HUMAN/tr|D7RX09|D7RX09_HUMAN		5.84	0		0	2	MASCOT		T
	P13063_NL,15924	K.QQIQSIQQSIER.L	1457.77	0.00151	2	1	44.97	0	0.00498	0|0	sp|P55769|NH2L1_HUMAN/tr|Q6FHM6|Q6FHM6_HUMAN/tr|B1AHD1|B1AHD1_HUMAN		6	0		0	2	MASCOT		T
	P13063_NL,22870	K.QQLSAEELDAQLDAYNAR.M	2034.97	-0.00191	2	1	105.65	0	3.9e-09	0|0	sp|Q86V81|THOC4_HUMAN/tr|E9PB61|E9PB61_HUMAN		3.92	0		0	2	MASCOT		T
	P13063_NL,22905	K.QQLSAEELDAQLDAYNAR.M	2034.97	-0.0027	3	1	33.05	0	0.0705	0|0	sp|Q86V81|THOC4_HUMAN/tr|E9PB61|E9PB61_HUMAN		3.92	0		0	2	MASCOT		T
	P13063_NL,11772	K.QQSIAGSADSKPIDVSR.L	1758.9	0.00147	3	1	77.64	0	2.77e-06	0|0	sp|Q12904|AIMP1_HUMAN		5.96	0		0	2	MASCOT		T
	P13063_NL,5483	K.QQTTVPQKPR.Q	1182.66	-0.00115	3	1	48.04	0	0.00141	0|0	sp|Q9BY77|PDIP3_HUMAN/tr|Q6R954|Q6R954_HUMAN/tr|F8WCX5|F8WCX5_HUMAN/tr|F8WEE2|F8WEE2_HUMAN/tr|B4DSH9|B4DSH9_HUMAN/tr|Q96DI9|Q96DI9_HUMAN/tr|B4E0L0|B4E0L0_HUMAN/tr|Q659C6|Q659C6_HUMAN/tr|Q8WUT1|Q8WUT1_HUMAN		11	0		0	2	MASCOT		T
	P13063_NL,6772	K.QQVEAIEK.Q	944.505	0.00107	2	1	58.45	0	0.000237	0|0	sp|Q7Z6B0|CCD91_HUMAN/tr|F5GWR1|F5GWR1_HUMAN/tr|F5GWB1|F5GWB1_HUMAN/tr|Q05D28|Q05D28_HUMAN		4.53	0		0	2	MASCOT		T
	P13063_NL,21597	K.QSKPVTTPEEIAQVATISANGDK.E	2384.23	0.00614	3	1	46.05	0	0.00365	0|0	sp|P10809|CH60_HUMAN/tr|B9VP19|B9VP19_HUMAN/tr|B3GQS7|B3GQS7_HUMAN/tr|B7Z597|B7Z597_HUMAN/tr|B9VPB4|B9VPB4_HUMAN/tr|E7EXB4|E7EXB4_HUMAN/tr|B7Z4F6|B7Z4F6_HUMAN/tr|B7Z532|B7Z532_HUMAN/tr|E7ESH4|E7ESH4_HUMAN/tr|Q53SE2|Q53SE2_HUMAN		4.68	0		0	2	MASCOT		T
	P13063_NL,15536	K.QSLPPGLAVK.E	1009.6	0.00066	2	1	42.66	0	0.00184	0|0	sp|P63173|RL38_HUMAN		8.75	0		0	2	MASCOT		T
	P13063_NL,15728	K.QSLPPGLAVK.E	1009.6	0.00054	2	1	52.35	0	0.000198	0|0	sp|P63173|RL38_HUMAN		8.75	0		0	2	MASCOT		T
	P13063_NL,16562	K.QSLPPGLAVK.E	1009.6	0.0006	2	1	41.46	0	0.00243	0|0	sp|P63173|RL38_HUMAN		8.75	0		0	2	MASCOT		T
	P13063_NL,15375	K.QSLTMDPVVK.S	1117.59	0.00033	2	1	55.75	0	0.000492	0|0	sp|P34932|HSP74_HUMAN/tr|B0AZT0|B0AZT0_HUMAN/tr|B4DSE8|B4DSE8_HUMAN/tr|B4DN48|B4DN48_HUMAN/tr|B4DH02|B4DH02_HUMAN/tr|B4DT47|B4DT47_HUMAN/tr|B0AZS1|B0AZS1_HUMAN/tr|B0AZU6|B0AZU6_HUMAN/tr|B4DUS3|B4DUS3_HUMAN/tr|B4E354|B4E354_HUMAN/tr|B4E0H6|B4E0H6_HUMAN/tr|B4DIZ3|B4DIZ3_HUMAN		5.84	0		0	2	MASCOT		T
	P13063_NL,5083	K.QSTIVCHNR.V	1114.54	-0.00018	2	1	43.79	0	0.00318	0|0	sp|Q16531|DDB1_HUMAN/tr|F5GY55|F5GY55_HUMAN/tr|F5H7A0|F5H7A0_HUMAN/tr|F5H4N9|F5H4N9_HUMAN/tr|B4DSA8|B4DSA8_HUMAN/tr|B7Z2A1|B7Z2A1_HUMAN		8.26	0		0	2	MASCOT		T
	P13063_NL,14553	K.QTLQSEQPLQVAR.C	1497.8	-0.00395	2	1	57.72	0	0.000219	0|0	sp|P35998|PRS7_HUMAN/tr|C9JLS9|C9JLS9_HUMAN/tr|B7Z571|B7Z571_HUMAN/tr|Q75L23|Q75L23_HUMAN		6	0		0	2	MASCOT		T
	P13063_NL,25506	K.QTQTFTTYSDNQPGVLIQVYEGER.A	2774.33	0.0068	3	1	25.74	0	0.331	0|0	sp|P11142|HSP7C_HUMAN/tr|A8K7Q2|A8K7Q2_HUMAN/tr|Q96BE0|Q96BE0_HUMAN/tr|E9PKE3|E9PKE3_HUMAN/tr|E9PS65|E9PS65_HUMAN/tr|E9PNE6|E9PNE6_HUMAN/tr|Q96IS6|Q96IS6_HUMAN/tr|B3KTV0|B3KTV0_HUMAN/tr|Q53GZ6|Q53GZ6_HUMAN/tr|B4E1Q1|B4E1Q1_HUMAN/tr|Q53HF2|Q53HF2_HUMAN		4.14	0		0	2	MASCOT		T
	P13063_NL,25616	K.QTQTFTTYSDNQPGVLIQVYEGER.A	2774.33	-0.00197	2	1	81.35	0	9.11e-07	0|0	sp|P11142|HSP7C_HUMAN/tr|A8K7Q2|A8K7Q2_HUMAN/tr|Q96BE0|Q96BE0_HUMAN/tr|E9PKE3|E9PKE3_HUMAN/tr|E9PS65|E9PS65_HUMAN/tr|E9PNE6|E9PNE6_HUMAN/tr|Q96IS6|Q96IS6_HUMAN/tr|B3KTV0|B3KTV0_HUMAN/tr|Q53GZ6|Q53GZ6_HUMAN/tr|B4E1Q1|B4E1Q1_HUMAN/tr|Q53HF2|Q53HF2_HUMAN		4.14	0		0	2	MASCOT		T
	P13063_NL,20703	K.QTTVSNSQQAYQEAFEISK.K	2159.03	-0.00359	2	1	109.16	0	1.32e-09	0|0	sp|P31946|1433B_HUMAN/tr|B5BU24|B5BU24_HUMAN		4.53	0		0	2	MASCOT		T
	P13063_NL,19527	K.QVAEAYEVLSDAK.K ! K.QVAEAYEVLSDAK.R	1422.71	-0.00343	2	1	48.77	0	0.00216	0|0	sp|Q8WWF6|DNJB3_HUMAN/sp|O75190|DNJB6_HUMAN/tr|C9J2C4|C9J2C4_HUMAN/tr|C9JDX6|C9JDX6_HUMAN/tr|F8WCZ4|F8WCZ4_HUMAN/tr|B4DVN1|B4DVN1_HUMAN/tr|C9JB42|C9JB42_HUMAN/tr|B4DNF1|B4DNF1_HUMAN/tr|A8KAG0|A8KAG0_HUMAN/tr|C9JDR7|C9JDR7_HUMAN/tr|E9PH18|E9PH18_HUMAN/tr|A7UJ17|A7UJ17_HUMAN/tr|C9J2P2|C9J2P2_HUMAN ! tr|B4DMJ9|B4DMJ9_HUMAN		4.14	0		0	2	MASCOT		T
	P13063_NL,15091	K.QVDFSEVER.A	1108.53	-0.00105	2	1	42.14	0	0.00653	0|0	sp|P05121|PAI1_HUMAN/tr|B7Z4S0|B7Z4S0_HUMAN/tr|B7ZAB0|B7ZAB0_HUMAN/tr|F8WD53|F8WD53_HUMAN/tr|C9J272|C9J272_HUMAN/tr|B7Z4X6|B7Z4X6_HUMAN		4.14	0		0	2	MASCOT		T
	P13063_NL,5993	K.QVHPDTGISSK.A	1168.6	-0.00048	2	1	49.8	0	0.00155	0|0	sp|Q96A08|H2B1A_HUMAN/sp|P33778|H2B1B_HUMAN/sp|P62807|H2B1C_HUMAN/sp|P58876|H2B1D_HUMAN/sp|Q93079|H2B1H_HUMAN/sp|P06899|H2B1J_HUMAN/sp|O60814|H2B1K_HUMAN/sp|Q99880|H2B1L_HUMAN/sp|Q99879|H2B1M_HUMAN/sp|Q99877|H2B1N_HUMAN/sp|P23527|H2B1O_HUMAN/sp|Q16778|H2B2E_HUMAN/sp|Q5QNW6|H2B2F_HUMAN/sp|Q8N257|H2B3B_HUMAN/sp|P57053|H2BFS_HUMAN/tr|B2R4S9|B2R4S9_HUMAN/tr|B4DR52|B4DR52_HUMAN/tr|I6L9F7|I6L9F7_HUMAN/…		6.74	0		0	2	MASCOT		T
	P13063_NL,6017	K.QVHPDTGISSK.A	1168.6	0.00187	3	1	36.73	0	0.0316	0|0	sp|Q96A08|H2B1A_HUMAN/sp|P33778|H2B1B_HUMAN/sp|P62807|H2B1C_HUMAN/sp|P58876|H2B1D_HUMAN/sp|Q93079|H2B1H_HUMAN/sp|P06899|H2B1J_HUMAN/sp|O60814|H2B1K_HUMAN/sp|Q99880|H2B1L_HUMAN/sp|Q99879|H2B1M_HUMAN/sp|Q99877|H2B1N_HUMAN/sp|P23527|H2B1O_HUMAN/sp|Q16778|H2B2E_HUMAN/sp|Q5QNW6|H2B2F_HUMAN/sp|Q8N257|H2B3B_HUMAN/sp|P57053|H2BFS_HUMAN/tr|B2R4S9|B2R4S9_HUMAN/tr|B4DR52|B4DR52_HUMAN/tr|I6L9F7|I6L9F7_HUMAN/…		6.74	0		0	2	MASCOT		T
	P13063_NL,6139	K.QVHPDTGISSK.A	1168.6	0.00096	2	1	51.21	0	0.00109	0|0	sp|Q96A08|H2B1A_HUMAN/sp|P33778|H2B1B_HUMAN/sp|P62807|H2B1C_HUMAN/sp|P58876|H2B1D_HUMAN/sp|Q93079|H2B1H_HUMAN/sp|P06899|H2B1J_HUMAN/sp|O60814|H2B1K_HUMAN/sp|Q99880|H2B1L_HUMAN/sp|Q99879|H2B1M_HUMAN/sp|Q99877|H2B1N_HUMAN/sp|P23527|H2B1O_HUMAN/sp|Q16778|H2B2E_HUMAN/sp|Q5QNW6|H2B2F_HUMAN/sp|Q8N257|H2B3B_HUMAN/sp|P57053|H2BFS_HUMAN/tr|B2R4S9|B2R4S9_HUMAN/tr|B4DR52|B4DR52_HUMAN/tr|I6L9F7|I6L9F7_HUMAN/…		6.74	0		0	2	MASCOT		T
	P13063_NL,6165	K.QVHPDTGISSK.A	1168.6	0.00133	3	1	41.55	0	0.0101	0|0	sp|Q96A08|H2B1A_HUMAN/sp|P33778|H2B1B_HUMAN/sp|P62807|H2B1C_HUMAN/sp|P58876|H2B1D_HUMAN/sp|Q93079|H2B1H_HUMAN/sp|P06899|H2B1J_HUMAN/sp|O60814|H2B1K_HUMAN/sp|Q99880|H2B1L_HUMAN/sp|Q99879|H2B1M_HUMAN/sp|Q99877|H2B1N_HUMAN/sp|P23527|H2B1O_HUMAN/sp|Q16778|H2B2E_HUMAN/sp|Q5QNW6|H2B2F_HUMAN/sp|Q8N257|H2B3B_HUMAN/sp|P57053|H2BFS_HUMAN/tr|B2R4S9|B2R4S9_HUMAN/tr|B4DR52|B4DR52_HUMAN/tr|I6L9F7|I6L9F7_HUMAN/…		6.74	0		0	2	MASCOT		T
	P13063_NL,28201	K.QVIPGLEQSLLDMCVGEK.R	2016.01	-0.00086	2	1	74.88	0	5.52e-06	0|0	sp|Q9NYL4|FKB11_HUMAN/tr|F8VU90|F8VU90_HUMAN		4.14	0		0	2	MASCOT		T
	P13063_NL,12281	K.QVSQAQTTVQPSATLQR.S	1842.97	-0.00292	2	1	51.7	0	0.00094	0|0	sp|O00268|TAF4_HUMAN/tr|Q5TBP5|Q5TBP5_HUMAN		9.75	0		0	2	MASCOT		T
	P13063_NL,19974	K.QYDAYGSAGFDPGASGSQHSYWK.G	2479.06	0.00374	3	1	36.27	0	0.00859	0|0	sp|Q96EY1|DNJA3_HUMAN/tr|Q53G26|Q53G26_HUMAN/tr|Q59E88|Q59E88_HUMAN/tr|B3KM81|B3KM81_HUMAN		5.21	0		0	2	MASCOT		T
	P13063_NL,11308	K.QYLPHVAR.L	983.542	-0.00028	3	1	25.17	0	0.291	0|0	sp|O15260|SURF4_HUMAN/tr|Q5T8U7|Q5T8U7_HUMAN/tr|Q5T8U5|Q5T8U5_HUMAN/tr|B7Z6A4|B7Z6A4_HUMAN/tr|B7Z8F3|B7Z8F3_HUMAN/tr|B7Z7A8|B7Z7A8_HUMAN/tr|B7Z605|B7Z605_HUMAN		8.75	0		0	2	MASCOT		T
	P13063_NL,12806	K.QYTGINAISK.K	1094.58	-0.0002	2	1	44.17	0	0.00472	0|0	sp|P61158|ARP3_HUMAN/tr|B4DXW1|B4DXW1_HUMAN/tr|B4DTI0|B4DTI0_HUMAN/tr|B4DT29|B4DT29_HUMAN/tr|Q59FV6|Q59FV6_HUMAN/tr|F5H3P5|F5H3P5_HUMAN		8.59	0		0	2	MASCOT		T
	P13063_NL,9781	K.RAGELTEDEVER.V	1403.68	0.00059	3	1	33.79	0	0.0718	0|0	sp|P62269|RS18_HUMAN		4.25	1		0	2	MASCOT		T
	P13063_NL,9735	K.RDHALLEEQSK.Q	1325.68	-0.00016	3	1	38.7	0	0.0184	0|0	sp|O43707|ACTN4_HUMAN/tr|D6PXK4|D6PXK4_HUMAN/tr|H7C144|H7C144_HUMAN/tr|A4K467|A4K467_HUMAN/tr|Q96BG6|Q96BG6_HUMAN/tr|F5GXS2|F5GXS2_HUMAN		5.45	1		0	2	MASCOT		T
	P13063_NL,10155	K.RFPGYDSESK.E	1185.55	-0.00056	2	1	48.35	0	0.00164	0|0	sp|P46777|RL5_HUMAN/tr|A2RUM7|A2RUM7_HUMAN/tr|B3KTM6|B3KTM6_HUMAN/tr|Q59GX9|Q59GX9_HUMAN		6.07	1		0	2	MASCOT		T
	P13063_NL,12592	K.RPAEDMEEEQAFK.R	1579.71	3e-05	3	1	26.8	0	0.101	0|0	sp|P61978|HNRPK_HUMAN/tr|Q5T6W2|Q5T6W2_HUMAN/tr|Q5T6W5|Q5T6W5_HUMAN/tr|Q6IBN1|Q6IBN1_HUMAN/tr|Q5EC54|Q5EC54_HUMAN/tr|B4DFF1|B4DFF1_HUMAN/tr|B4DUQ1|B4DUQ1_HUMAN		4.25	0		0	2	MASCOT		T
	P13063_NL,9909	K.RPANQFVPR.L	1084.6	0.0022	3	1	30.79	0	0.0969	0|0	sp|P67870|CSK2B_HUMAN/tr|Q5SRQ6|Q5SRQ6_HUMAN		12	0		0	2	MASCOT		T
	P13063_NL,5373	K.RPSGVPDR.F ! K.RPSGVPDR.L ! R.RPSGVPDR.F	883.474	-0.00229	2	1	50.22	0	0.00091	0|0	sp|P01700|LV102_HUMAN/sp|P01709|LV206_HUMAN/sp|P01712|LV209_HUMAN/tr|Q5NV84|Q5NV84_HUMAN/tr|A2MYD6|A2MYD6_HUMAN/tr|Q6PIQ7|Q6PIQ7_HUMAN/tr|Q6PIK1|Q6PIK1_HUMAN/tr|A2NYV4|A2NYV4_HUMAN/tr|Q8TE63|Q8TE63_HUMAN ! sp|P01707|LV204_HUMAN ! tr|A2KUC4|A2KUC4_HUMAN/tr|A2NYQ8|A2NYQ8_HUMAN/tr|A2N2X0|A2N2X0_HUMAN		9.6	0		0	2	MASCOT		T
	P13063_NL,5517	K.RPSGVPDR.F ! K.RPSGVPDR.L ! R.RPSGVPDR.F	883.474	-0.00023	2	1	42.6	0	0.00486	0|0	sp|P01700|LV102_HUMAN/sp|P01709|LV206_HUMAN/sp|P01712|LV209_HUMAN/tr|Q5NV84|Q5NV84_HUMAN/tr|A2MYD6|A2MYD6_HUMAN/tr|Q6PIQ7|Q6PIQ7_HUMAN/tr|Q6PIK1|Q6PIK1_HUMAN/tr|A2NYV4|A2NYV4_HUMAN/tr|Q8TE63|Q8TE63_HUMAN ! sp|P01707|LV204_HUMAN ! tr|A2KUC4|A2KUC4_HUMAN/tr|A2NYQ8|A2NYQ8_HUMAN/tr|A2N2X0|A2N2X0_HUMAN		9.6	0		0	2	MASCOT		T
	P13063_NL,4744	K.SAAQAAAQTNSNAAGK.Q	1460.71	-0.00028	2	1	63.05	0	6.5e-05	0|0	sp|Q8NC51|PAIRB_HUMAN/tr|D3DQ70|D3DQ70_HUMAN/tr|D3DQ69|D3DQ69_HUMAN/tr|Q5VU21|Q5VU21_HUMAN/tr|Q63HR1|Q63HR1_HUMAN		8.47	0		0	2	MASCOT		T
	P13063_NL,4801	K.SAAQAAAQTNSNAAGK.Q	1460.71	-0.00144	3	1	19.94	0	1.39	0|0	sp|Q8NC51|PAIRB_HUMAN/tr|D3DQ70|D3DQ70_HUMAN/tr|D3DQ69|D3DQ69_HUMAN/tr|Q5VU21|Q5VU21_HUMAN/tr|Q63HR1|Q63HR1_HUMAN		8.47	0		0	2	MASCOT		T
	P13063_NL,23364	K.SAIESDVDFWDK.L	1411.64	-0.00162	2	1	65.82	0	1.63e-05	0|0	sp|P50542|PEX5_HUMAN/tr|B4E0T2|B4E0T2_HUMAN/tr|B4DR50|B4DR50_HUMAN/tr|Q13335|Q13335_HUMAN/tr|B4DS19|B4DS19_HUMAN/tr|B4DWW0|B4DWW0_HUMAN/tr|F5H5C0|F5H5C0_HUMAN		3.84	0		0	2	MASCOT		T
	P13063_NL,18380	K.SALGDDINFEK.I	1208.58	0.00224	2	1	54.32	0	0.000414	0|0	sp|Q8NEF9|SRFB1_HUMAN		4.03	0		0	2	MASCOT		T
	P13063_NL,5098	K.SATEQSGTGIR.S	1106.54	-0.00119	2	1	47.86	0	0.00253	0|0	sp|O95831|AIFM1_HUMAN/tr|Q2QKE4|Q2QKE4_HUMAN/tr|E9PMA0|E9PMA0_HUMAN		5.72	0		0	2	MASCOT		T
	P13063_NL,5362	K.SATTDNEISR.T	1093.51	-0.00175	2	1	61.42	0	9.8e-05	0|0	sp|Q9HBM0|VEZA_HUMAN/tr|F8W8C2|F8W8C2_HUMAN/tr|F2Z3A6|F2Z3A6_HUMAN		4.37	0		0	2	MASCOT		T
	P13063_NL,5510	K.SATTDNEISR.T	1093.51	0.00019	2	1	71.04	0	1.03e-05	0|0	sp|Q9HBM0|VEZA_HUMAN/tr|F8W8C2|F8W8C2_HUMAN/tr|F2Z3A6|F2Z3A6_HUMAN		4.37	0		0	2	MASCOT		T
	P13063_NL,8830	K.SAVEAQNEVTENPK.Q	1515.73	0.00121	2	1	67.74	0	1.98e-05	0|0	sp|Q32MZ4|LRRF1_HUMAN		4.25	0		0	2	MASCOT		T
	P13063_NL,7630	K.SAVEDEGLK.G	947.468	-0.00032	2	1	62.63	0	7.91e-05	0|0	sp|P08107|HSP71_HUMAN/tr|E7EP94|E7EP94_HUMAN/tr|Q5SP16|Q5SP16_HUMAN/tr|F8VZJ4|F8VZJ4_HUMAN/tr|A8K5I0|A8K5I0_HUMAN/tr|B4DNT8|B4DNT8_HUMAN/tr|B4DI39|B4DI39_HUMAN/tr|B4DVU9|B4DVU9_HUMAN/tr|B4DWK5|B4DWK5_HUMAN/tr|B4E1S9|B4E1S9_HUMAN/tr|Q59EJ3|Q59EJ3_HUMAN/tr|B4E1T6|B4E1T6_HUMAN/tr|B4E388|B4E388_HUMAN/tr|B3KTT5|B3KTT5_HUMAN/tr|B4DFN9|B4DFN9_HUMAN/tr|B4DNX1|B4DNX1_HUMAN		4.14	0		0	2	MASCOT		T
	P13063_NL,9463	K.SAVTTVVNPK.Y	1015.58	-0.00076	2	1	76.94	0	4.09e-06	0|0	sp|P05556|ITB1_HUMAN		8.47	0		0	2	MASCOT		T
	P13063_NL,6564	K.SCCSCCPVGCAK.C	1445.51	-0.00068	2	1	52.14	0	6.72e-06	0|0	sp|P04732|MT1E_HUMAN/sp|P13640|MT1G_HUMAN/sp|Q8N339|MT1M_HUMAN/sp|P80297|MT1X_HUMAN/sp|P02795|MT2_HUMAN/tr|Q8TDC4|Q8TDC4_HUMAN/tr|Q8WVB5|Q8WVB5_HUMAN		7.57	0		0	2	MASCOT		T
	P13063_NL,5853	K.SDASPSSIR.S	919.448	0.00025	2	1	65.84	0	2.87e-05	0|0	sp|P33992|MCM5_HUMAN/tr|B1AHA9|B1AHA9_HUMAN/tr|B1AHB0|B1AHB0_HUMAN/tr|B4DVK5|B4DVK5_HUMAN/tr|F8WBR1|F8WBR1_HUMAN/tr|A8K521|A8K521_HUMAN/tr|Q53FG5|Q53FG5_HUMAN/tr|B4DQ39|B4DQ39_HUMAN		5.55	0		0	2	MASCOT		T
	P13063_NL,19975	K.SDGGYTYDTSDLAAIK.Q	1676.76	0.00192	2	1	46.3	0	0.00147	0|0	sp|P54136|SYRC_HUMAN/tr|B4DXW6|B4DXW6_HUMAN/tr|F5H3T8|F5H3T8_HUMAN		3.93	0		0	2	MASCOT		T
	P13063_NL,22156	K.SDIDEIVLVGGSTR.I	1460.76	0.00072	2	1	85.77	0	4.71e-07	0|0	sp|P11021|GRP78_HUMAN		4.03	0		0	2	MASCOT		T
	P13063_NL,22293	K.SDIDEIVLVGGSTR.I	1460.76	-0.00328	2	1	63.93	0	7.61e-05	0|0	sp|P11021|GRP78_HUMAN		4.03	0		0	2	MASCOT		T
	P13063_NL,21698	K.SDIGEVILVGGM*TR.M	1462.76	0.00039	2	1	54.4	0	0.000636	0|0	sp|P38646|GRP75_HUMAN/tr|H0YBG6|H0YBG6_HUMAN/tr|Q8N1C8|Q8N1C8_HUMAN/tr|B7Z4T3|B7Z4T3_HUMAN/tr|B7Z1V7|B7Z1V7_HUMAN/tr|B7Z4V2|B7Z4V2_HUMAN/tr|A1XP52|A1XP52_HUMAN		4.37	0	15.994919 Oxidation (M)	0	2	MASCOT		T
	P13063_NL,24340	K.SDIGEVILVGGMTR.M	1446.76	-0.00162	3	1	22.44	0	1.03	0|0	sp|P38646|GRP75_HUMAN/tr|H0YBG6|H0YBG6_HUMAN/tr|Q8N1C8|Q8N1C8_HUMAN/tr|B7Z4T3|B7Z4T3_HUMAN/tr|B7Z1V7|B7Z1V7_HUMAN/tr|B7Z4V2|B7Z4V2_HUMAN/tr|A1XP52|A1XP52_HUMAN		4.37	0		0	2	MASCOT		T
	P13063_NL,24411	K.SDIGEVILVGGMTR.M	1446.76	-0.00055	2	1	94.67	0	6.06e-08	0|0	sp|P38646|GRP75_HUMAN/tr|H0YBG6|H0YBG6_HUMAN/tr|Q8N1C8|Q8N1C8_HUMAN/tr|B7Z4T3|B7Z4T3_HUMAN/tr|B7Z1V7|B7Z1V7_HUMAN/tr|B7Z4V2|B7Z4V2_HUMAN/tr|A1XP52|A1XP52_HUMAN		4.37	0		0	2	MASCOT		T
	P13063_NL,24481	K.SDIGEVILVGGMTR.M	1446.76	-0.00096	3	1	24.3	0	0.663	0|0	sp|P38646|GRP75_HUMAN/tr|H0YBG6|H0YBG6_HUMAN/tr|Q8N1C8|Q8N1C8_HUMAN/tr|B7Z4T3|B7Z4T3_HUMAN/tr|B7Z1V7|B7Z1V7_HUMAN/tr|B7Z4V2|B7Z4V2_HUMAN/tr|A1XP52|A1XP52_HUMAN		4.37	0		0	2	MASCOT		T
	P13063_NL,24546	K.SDIGEVILVGGMTR.M	1446.76	-0.00011	2	1	79.98	0	1.84e-06	0|0	sp|P38646|GRP75_HUMAN/tr|H0YBG6|H0YBG6_HUMAN/tr|Q8N1C8|Q8N1C8_HUMAN/tr|B7Z4T3|B7Z4T3_HUMAN/tr|B7Z1V7|B7Z1V7_HUMAN/tr|B7Z4V2|B7Z4V2_HUMAN/tr|A1XP52|A1XP52_HUMAN		4.37	0		0	2	MASCOT		T
	P13063_NL,24670	K.SDIGEVILVGGMTR.M	1446.76	-0.00753	2	1	49.51	0	0.00205	0|0	sp|P38646|GRP75_HUMAN/tr|H0YBG6|H0YBG6_HUMAN/tr|Q8N1C8|Q8N1C8_HUMAN/tr|B7Z4T3|B7Z4T3_HUMAN/tr|B7Z1V7|B7Z1V7_HUMAN/tr|B7Z4V2|B7Z4V2_HUMAN/tr|A1XP52|A1XP52_HUMAN		4.37	0		0	2	MASCOT		T
	P13063_NL,25050	K.SDIGEVILVGGMTR.M	1446.76	0.00019	2	1	43.29	0	0.0084	0|0	sp|P38646|GRP75_HUMAN/tr|H0YBG6|H0YBG6_HUMAN/tr|Q8N1C8|Q8N1C8_HUMAN/tr|B7Z4T3|B7Z4T3_HUMAN/tr|B7Z1V7|B7Z1V7_HUMAN/tr|B7Z4V2|B7Z4V2_HUMAN/tr|A1XP52|A1XP52_HUMAN		4.37	0		0	2	MASCOT		T
	P13063_NL,15653	K.SEEAHAEDSVMDHHFR.K	1896.79	0.00024	4	1	94.22	0	7.42e-09	0|0	sp|Q8NC51|PAIRB_HUMAN/tr|D3DQ70|D3DQ70_HUMAN/tr|D3DQ69|D3DQ69_HUMAN/tr|Q5VU21|Q5VU21_HUMAN/tr|Q63HR1|Q63HR1_HUMAN		4.83	0		0	2	MASCOT		T
	P13063_NL,12988	K.SEEQLKEEGIEYK.V	1581.76	-0.00033	3	1	34.76	0	0.0427	0|0	sp|P09622|DLDH_HUMAN/tr|B4DHG0|B4DHG0_HUMAN/tr|B4DT69|B4DT69_HUMAN/tr|B4DFL1|B4DFL1_HUMAN/tr|B4DMK9|B4DMK9_HUMAN/tr|E9PEX6|E9PEX6_HUMAN		4.32	1		0	2	MASCOT		T
	P13063_NL,11231	K.SEHPGLSIGDTAK.K	1311.65	-9e-05	3	1	25.91	0	0.362	0|0	sp|P26583|HMGB2_HUMAN/tr|Q5U071|Q5U071_HUMAN/tr|D6R9A6|D6R9A6_HUMAN		5.3	0		0	2	MASCOT		T
	P13063_NL,11233	K.SEHPGLSIGDTAK.K	1311.65	-0.00837	2	1	44.46	0	0.00449	0|0	sp|P26583|HMGB2_HUMAN/tr|Q5U071|Q5U071_HUMAN/tr|D6R9A6|D6R9A6_HUMAN		5.3	0		0	2	MASCOT		T
	P13063_NL,11222	K.SEVATLTAAGK.E	1047.57	-0.00025	2	1	44.82	0	0.00609	0|0	sp|P36542|ATPG_HUMAN/tr|B4DL14|B4DL14_HUMAN/tr|Q8TAS0|Q8TAS0_HUMAN/tr|B4DFE6|B4DFE6_HUMAN		5.72	0		0	2	MASCOT		T
	P13063_NL,15378	K.SEVSSDEDIQFR.L	1411.63	0.00227	2	1	61.63	0	3.79e-05	0|0	sp|P40939|ECHA_HUMAN/tr|B4DDZ5|B4DDZ5_HUMAN/tr|H0YFD6|H0YFD6_HUMAN/tr|E9KL44|E9KL44_HUMAN/tr|Q53T69|Q53T69_HUMAN/tr|B4DRH6|B4DRH6_HUMAN		3.92	0		0	2	MASCOT		T
	P13063_NL,18393	K.SFLSQGQVLK.L	1106.62	0.00141	2	1	50.15	0	0.00111	0|0	sp|P48047|ATPO_HUMAN/tr|Q53HH2|Q53HH2_HUMAN/tr|H7C068|H7C068_HUMAN		8.47	0		0	2	MASCOT		T
	P13063_NL,24784	K.SFYPEEVSSMVLTK.M	1616.79	8e-05	2	1	51.58	0	0.00137	0|0	sp|P11142|HSP7C_HUMAN/tr|E9PI65|E9PI65_HUMAN/tr|E9PQQ4|E9PQQ4_HUMAN/tr|E9PKE3|E9PKE3_HUMAN/tr|E9PN25|E9PN25_HUMAN/tr|E9PK54|E9PK54_HUMAN/tr|E9PLF4|E9PLF4_HUMAN/tr|E9PN89|E9PN89_HUMAN/tr|E9PQK7|E9PQK7_HUMAN/tr|E9PPY6|E9PPY6_HUMAN/tr|Q96IS6|Q96IS6_HUMAN/tr|B4DTX2|B4DTX2_HUMAN/tr|B3KTV0|B3KTV0_HUMAN/tr|Q53GZ6|Q53GZ6_HUMAN/tr|Q53HF2|Q53HF2_HUMAN		4.53	0		0	2	MASCOT		T
	P13063_NL,24918	K.SFYPEEVSSMVLTK.M	1616.79	0.0004	2	1	61.81	0	0.00013	0|0	sp|P11142|HSP7C_HUMAN/tr|E9PI65|E9PI65_HUMAN/tr|E9PQQ4|E9PQQ4_HUMAN/tr|E9PKE3|E9PKE3_HUMAN/tr|E9PN25|E9PN25_HUMAN/tr|E9PK54|E9PK54_HUMAN/tr|E9PLF4|E9PLF4_HUMAN/tr|E9PN89|E9PN89_HUMAN/tr|E9PQK7|E9PQK7_HUMAN/tr|E9PPY6|E9PPY6_HUMAN/tr|Q96IS6|Q96IS6_HUMAN/tr|B4DTX2|B4DTX2_HUMAN/tr|B3KTV0|B3KTV0_HUMAN/tr|Q53GZ6|Q53GZ6_HUMAN/tr|Q53HF2|Q53HF2_HUMAN		4.53	0		0	2	MASCOT		T
	P13063_NL,12301	K.SGEVLVNVK.E	944.541	-0.0005	2	1	64.79	0	6.43e-05	0|0	sp|Q13347|EIF3I_HUMAN/tr|Q5U0F4|Q5U0F4_HUMAN/tr|Q53HU7|Q53HU7_HUMAN		5.72	0		0	2	MASCOT		T
	P13063_NL,6394	K.SGGGGGGGGSSWGGR.S	1192.51	0.00155	2	1	104.14	0	8.96e-10	0|0	sp|Q13151|ROA0_HUMAN		9.47	0		0	2	MASCOT		T
	P13063_NL,7118	K.SGGTALHVAAAK.G	1082.6	0.00153	2	1	56.49	0	0.000243	0|0	sp|O14974|MYPT1_HUMAN/tr|F8VZN8|F8VZN8_HUMAN/tr|H0YHL8|H0YHL8_HUMAN/tr|B2RAH5|B2RAH5_HUMAN/tr|F8VW28|F8VW28_HUMAN		8.49	0		0	2	MASCOT		T
	P13063_NL,8885	K.SGGVGGSNTNWK.T	1163.54	0.00111	2	1	51.13	0	0.000648	0|0	sp|P27694|RFA1_HUMAN/tr|I3L4R8|I3L4R8_HUMAN		8.47	0		0	2	MASCOT		T
	P13063_NL,11046	K.SGTSEFLNK.M	982.484	0.00463	2	1	51.37	0	0.000777	0|0	sp|P14625|ENPL_HUMAN/tr|Q96GW1|Q96GW1_HUMAN/tr|Q59FC6|Q59FC6_HUMAN/tr|Q5CAQ5|Q5CAQ5_HUMAN		5.72	0		0	2	MASCOT		T
	P13063_NL,16541	K.SHLEVPLEENVNR.R	1535.78	-0.00027	3	1	34.3	0	0.106	0|0	sp|Q96CT7|CC124_HUMAN		4.75	0		0	2	MASCOT		T
	P13063_NL,29886	K.SINPDEAVAYGAAVQAAILM*GDK.S	2320.15	-0.00154	3	1	26.35	0	0.327	0|0	sp|P34931|HS71L_HUMAN/sp|P08107|HSP71_HUMAN/tr|Q53FA3|Q53FA3_HUMAN/tr|E7EP94|E7EP94_HUMAN/tr|B4DXY3|B4DXY3_HUMAN/tr|Q5SP16|Q5SP16_HUMAN/tr|F8VZJ4|F8VZJ4_HUMAN/tr|A8K5I0|A8K5I0_HUMAN/tr|B4DNT8|B4DNT8_HUMAN/tr|B4DI39|B4DI39_HUMAN/tr|B4DVU9|B4DVU9_HUMAN/tr|B4DI54|B4DI54_HUMAN/tr|F8W1P1|F8W1P1_HUMAN/tr|B4DWK5|B4DWK5_HUMAN/tr|B4E1S9|B4E1S9_HUMAN/tr|Q59EJ3|Q59EJ3_HUMAN/tr|B4E1T6|B4E1T6_HUMAN/tr|B4E388|…		4.03	0	15.994919 Oxidation (M)	0	2	MASCOT		T
	P13063_NL,31173	K.SINPDEAVAYGAAVQAAILMGDK.S	2304.15	-0.00262	3	1	37.85	0	0.0246	0|0	sp|P34931|HS71L_HUMAN/sp|P08107|HSP71_HUMAN/tr|Q53FA3|Q53FA3_HUMAN/tr|E7EP94|E7EP94_HUMAN/tr|B4DXY3|B4DXY3_HUMAN/tr|Q5SP16|Q5SP16_HUMAN/tr|F8VZJ4|F8VZJ4_HUMAN/tr|A8K5I0|A8K5I0_HUMAN/tr|B4DNT8|B4DNT8_HUMAN/tr|B4DI39|B4DI39_HUMAN/tr|B4DVU9|B4DVU9_HUMAN/tr|B4DI54|B4DI54_HUMAN/tr|F8W1P1|F8W1P1_HUMAN/tr|B4DWK5|B4DWK5_HUMAN/tr|B4E1S9|B4E1S9_HUMAN/tr|Q59EJ3|Q59EJ3_HUMAN/tr|B4E1T6|B4E1T6_HUMAN/tr|B4E388|…		4.03	0		0	2	MASCOT		T
	P13063_NL,31293	K.SINPDEAVAYGAAVQAAILMGDK.S	2304.15	-0.0007	3	1	95.69	0	4e-08	0|0	sp|P34931|HS71L_HUMAN/sp|P08107|HSP71_HUMAN/tr|Q53FA3|Q53FA3_HUMAN/tr|E7EP94|E7EP94_HUMAN/tr|B4DXY3|B4DXY3_HUMAN/tr|Q5SP16|Q5SP16_HUMAN/tr|F8VZJ4|F8VZJ4_HUMAN/tr|A8K5I0|A8K5I0_HUMAN/tr|B4DNT8|B4DNT8_HUMAN/tr|B4DI39|B4DI39_HUMAN/tr|B4DVU9|B4DVU9_HUMAN/tr|B4DI54|B4DI54_HUMAN/tr|F8W1P1|F8W1P1_HUMAN/tr|B4DWK5|B4DWK5_HUMAN/tr|B4E1S9|B4E1S9_HUMAN/tr|Q59EJ3|Q59EJ3_HUMAN/tr|B4E1T6|B4E1T6_HUMAN/tr|B4E388|…		4.03	0		0	2	MASCOT		T
	P13063_NL,31294	K.SINPDEAVAYGAAVQAAILMGDK.S	2304.15	-0.00421	2	1	113.16	0	7.08e-10	0|0	sp|P34931|HS71L_HUMAN/sp|P08107|HSP71_HUMAN/tr|Q53FA3|Q53FA3_HUMAN/tr|E7EP94|E7EP94_HUMAN/tr|B4DXY3|B4DXY3_HUMAN/tr|Q5SP16|Q5SP16_HUMAN/tr|F8VZJ4|F8VZJ4_HUMAN/tr|A8K5I0|A8K5I0_HUMAN/tr|B4DNT8|B4DNT8_HUMAN/tr|B4DI39|B4DI39_HUMAN/tr|B4DVU9|B4DVU9_HUMAN/tr|B4DI54|B4DI54_HUMAN/tr|F8W1P1|F8W1P1_HUMAN/tr|B4DWK5|B4DWK5_HUMAN/tr|B4E1S9|B4E1S9_HUMAN/tr|Q59EJ3|Q59EJ3_HUMAN/tr|B4E1T6|B4E1T6_HUMAN/tr|B4E388|…		4.03	0		0	2	MASCOT		T
	P13063_NL,31419	K.SINPDEAVAYGAAVQAAILMGDK.S	2304.15	0.0059	3	1	36.17	0	0.0341	0|0	sp|P34931|HS71L_HUMAN/sp|P08107|HSP71_HUMAN/tr|Q53FA3|Q53FA3_HUMAN/tr|E7EP94|E7EP94_HUMAN/tr|B4DXY3|B4DXY3_HUMAN/tr|Q5SP16|Q5SP16_HUMAN/tr|F8VZJ4|F8VZJ4_HUMAN/tr|A8K5I0|A8K5I0_HUMAN/tr|B4DNT8|B4DNT8_HUMAN/tr|B4DI39|B4DI39_HUMAN/tr|B4DVU9|B4DVU9_HUMAN/tr|B4DI54|B4DI54_HUMAN/tr|F8W1P1|F8W1P1_HUMAN/tr|B4DWK5|B4DWK5_HUMAN/tr|B4E1S9|B4E1S9_HUMAN/tr|Q59EJ3|Q59EJ3_HUMAN/tr|B4E1T6|B4E1T6_HUMAN/tr|B4E388|…		4.03	0		0	2	MASCOT		T
	P13063_NL,29953	K.SINPDEAVAYGAAVQAAILSGDK.S	2260.15	-0.00873	2	1	41.41	0	0.0107	0|0	sp|P11142|HSP7C_HUMAN/tr|A8K7Q2|A8K7Q2_HUMAN/tr|E9PKE3|E9PKE3_HUMAN/tr|E9PNE6|E9PNE6_HUMAN/tr|Q96IS6|Q96IS6_HUMAN/tr|B3KTV0|B3KTV0_HUMAN/tr|Q53GZ6|Q53GZ6_HUMAN/tr|B4E1Q1|B4E1Q1_HUMAN/tr|Q53HF2|Q53HF2_HUMAN		4.03	0		0	2	MASCOT		T
	P13063_NL,29968	K.SINPDEAVAYGAAVQAAILSGDK.S	2260.15	0.00292	3	1	41.8	0	0.00958	0|0	sp|P11142|HSP7C_HUMAN/tr|A8K7Q2|A8K7Q2_HUMAN/tr|E9PKE3|E9PKE3_HUMAN/tr|E9PNE6|E9PNE6_HUMAN/tr|Q96IS6|Q96IS6_HUMAN/tr|B3KTV0|B3KTV0_HUMAN/tr|Q53GZ6|Q53GZ6_HUMAN/tr|B4E1Q1|B4E1Q1_HUMAN/tr|Q53HF2|Q53HF2_HUMAN		4.03	0		0	2	MASCOT		T
	P13063_NL,30067	K.SINPDEAVAYGAAVQAAILSGDK.S	2260.15	-0.00281	2	1	127.59	0	2.52e-11	0|0	sp|P11142|HSP7C_HUMAN/tr|A8K7Q2|A8K7Q2_HUMAN/tr|E9PKE3|E9PKE3_HUMAN/tr|E9PNE6|E9PNE6_HUMAN/tr|Q96IS6|Q96IS6_HUMAN/tr|B3KTV0|B3KTV0_HUMAN/tr|Q53GZ6|Q53GZ6_HUMAN/tr|B4E1Q1|B4E1Q1_HUMAN/tr|Q53HF2|Q53HF2_HUMAN		4.03	0		0	2	MASCOT		T
	P13063_NL,30086	K.SINPDEAVAYGAAVQAAILSGDK.S	2260.15	0.00019	3	1	97.17	0	2.74e-08	0|0	sp|P11142|HSP7C_HUMAN/tr|A8K7Q2|A8K7Q2_HUMAN/tr|E9PKE3|E9PKE3_HUMAN/tr|E9PNE6|E9PNE6_HUMAN/tr|Q96IS6|Q96IS6_HUMAN/tr|B3KTV0|B3KTV0_HUMAN/tr|Q53GZ6|Q53GZ6_HUMAN/tr|B4E1Q1|B4E1Q1_HUMAN/tr|Q53HF2|Q53HF2_HUMAN		4.03	0		0	2	MASCOT		T
	P13063_NL,30202	K.SINPDEAVAYGAAVQAAILSGDK.S	2260.15	-0.00867	2	1	81.86	0	9.62e-07	0|0	sp|P11142|HSP7C_HUMAN/tr|A8K7Q2|A8K7Q2_HUMAN/tr|E9PKE3|E9PKE3_HUMAN/tr|E9PNE6|E9PNE6_HUMAN/tr|Q96IS6|Q96IS6_HUMAN/tr|B3KTV0|B3KTV0_HUMAN/tr|Q53GZ6|Q53GZ6_HUMAN/tr|B4E1Q1|B4E1Q1_HUMAN/tr|Q53HF2|Q53HF2_HUMAN		4.03	0		0	2	MASCOT		T
	P13063_NL,9281	K.SIVNYKPK.I	948.551	-0.00026	3	1	20.7	0	0.792	0|0	sp|P12814|ACTN1_HUMAN/tr|B7TY16|B7TY16_HUMAN/tr|H7C5W8|H7C5W8_HUMAN/tr|H9KV75|H9KV75_HUMAN/tr|H0YJW3|H0YJW3_HUMAN/tr|B4DFY0|B4DFY0_HUMAN/tr|B7Z2W3|B7Z2W3_HUMAN/tr|B7Z565|B7Z565_HUMAN/tr|H0YJ11|H0YJ11_HUMAN/tr|B3KUX9|B3KUX9_HUMAN/tr|A1L0V1|A1L0V1_HUMAN		9.7	0		0	2	MASCOT		T
	P13063_NL,13162	K.SLAGSSGPGASSGTSGDHGELVVR.I	2185.05	-3e-05	3	1	34.75	0	0.0397	0|0	sp|P29692|EF1D_HUMAN/tr|E9PI39|E9PI39_HUMAN/tr|E9PMW7|E9PMW7_HUMAN/tr|H0YCK7|H0YCK7_HUMAN/tr|B2RAR6|B2RAR6_HUMAN/tr|E9PL12|E9PL12_HUMAN/tr|E9PPR1|E9PPR1_HUMAN/tr|E9PQ49|E9PQ49_HUMAN/tr|D3DWK1|D3DWK1_HUMAN/tr|E9PIZ1|E9PIZ1_HUMAN/tr|E9PRY8|E9PRY8_HUMAN/tr|Q71RH4|Q71RH4_HUMAN/tr|Q9H7G6|Q9H7G6_HUMAN/tr|E9PK01|E9PK01_HUMAN		5.3	0		0	2	MASCOT		T
	P13063_NL,13338	K.SLAGSSGPGASSGTSGDHGELVVR.I	2185.05	-0.00135	3	1	88.47	0	1.7e-07	0|0	sp|P29692|EF1D_HUMAN/tr|E9PI39|E9PI39_HUMAN/tr|E9PMW7|E9PMW7_HUMAN/tr|H0YCK7|H0YCK7_HUMAN/tr|B2RAR6|B2RAR6_HUMAN/tr|E9PL12|E9PL12_HUMAN/tr|E9PPR1|E9PPR1_HUMAN/tr|E9PQ49|E9PQ49_HUMAN/tr|D3DWK1|D3DWK1_HUMAN/tr|E9PIZ1|E9PIZ1_HUMAN/tr|E9PRY8|E9PRY8_HUMAN/tr|Q71RH4|Q71RH4_HUMAN/tr|Q9H7G6|Q9H7G6_HUMAN/tr|E9PK01|E9PK01_HUMAN		5.3	0		0	2	MASCOT		T
	P13063_NL,13372	K.SLAGSSGPGASSGTSGDHGELVVR.I	2185.05	-0.00336	2	1	90.38	0	1.12e-07	0|0	sp|P29692|EF1D_HUMAN/tr|E9PI39|E9PI39_HUMAN/tr|E9PMW7|E9PMW7_HUMAN/tr|H0YCK7|H0YCK7_HUMAN/tr|B2RAR6|B2RAR6_HUMAN/tr|E9PL12|E9PL12_HUMAN/tr|E9PPR1|E9PPR1_HUMAN/tr|E9PQ49|E9PQ49_HUMAN/tr|D3DWK1|D3DWK1_HUMAN/tr|E9PIZ1|E9PIZ1_HUMAN/tr|E9PRY8|E9PRY8_HUMAN/tr|Q71RH4|Q71RH4_HUMAN/tr|Q9H7G6|Q9H7G6_HUMAN/tr|E9PK01|E9PK01_HUMAN		5.3	0		0	2	MASCOT		T
	P13063_NL,13508	K.SLAGSSGPGASSGTSGDHGELVVR.I	2185.05	0.00021	3	1	55.38	0	0.000343	0|0	sp|P29692|EF1D_HUMAN/tr|E9PI39|E9PI39_HUMAN/tr|E9PMW7|E9PMW7_HUMAN/tr|H0YCK7|H0YCK7_HUMAN/tr|B2RAR6|B2RAR6_HUMAN/tr|E9PL12|E9PL12_HUMAN/tr|E9PPR1|E9PPR1_HUMAN/tr|E9PQ49|E9PQ49_HUMAN/tr|D3DWK1|D3DWK1_HUMAN/tr|E9PIZ1|E9PIZ1_HUMAN/tr|E9PRY8|E9PRY8_HUMAN/tr|Q71RH4|Q71RH4_HUMAN/tr|Q9H7G6|Q9H7G6_HUMAN/tr|E9PK01|E9PK01_HUMAN		5.3	0		0	2	MASCOT		T
	P13063_NL,5944	K.SLANAESQQQR.E	1231.6	-0.00626	2	1	48.55	0	0.00194	0|0	sp|Q9HCN4|GPN1_HUMAN/tr|B4DQM4|B4DQM4_HUMAN/tr|Q53RZ9|Q53RZ9_HUMAN/tr|B5MBZ5|B5MBZ5_HUMAN		5.72	0		0	2	MASCOT		T
	P13063_NL,20962	K.SLEDQVEMLR.T	1219.6	-0.00107	2	1	41.69	0	0.00918	0|0	sp|P14314|GLU2B_HUMAN/tr|A2VCQ4|A2VCQ4_HUMAN/tr|K7ELL7|K7ELL7_HUMAN/tr|B4DJQ5|B4DJQ5_HUMAN		4.14	0		0	2	MASCOT		T
	P13063_NL,30458	K.SLEEIYLFSLPIK.E ! K.SLEEIYLFSLPIK.A ! K.SLEEIYLFSLPIK.Q	1551.87	0.00207	2	1	72.29	0	7.66e-06	0|0	sp|P15880|RS2_HUMAN/tr|D3DU83|D3DU83_HUMAN/tr|Q8NI61|Q8NI61_HUMAN/tr|H3BNG3|H3BNG3_HUMAN/tr|Q6IPX5|Q6IPX5_HUMAN/tr|Q3KQT6|Q3KQT6_HUMAN/tr|E9PQD7|E9PQD7_HUMAN/tr|E9PMM9|E9PMM9_HUMAN/tr|E9PPT0|E9PPT0_HUMAN/tr|Q8N5L9|Q8N5L9_HUMAN/tr|Q8J014|Q8J014_HUMAN ! tr|H0YEN5|H0YEN5_HUMAN ! tr|H0YE27|H0YE27_HUMAN		4.53	0		0	2	MASCOT		T
	P13063_NL,8454	K.SLESINSR.L	905.469	-0.00041	2	1	44.95	0	0.00474	0|0	sp|P62888|RL30_HUMAN/tr|E5RJH3|E5RJH3_HUMAN/tr|E5RI99|E5RI99_HUMAN		5.72	0		0	2	MASCOT		T
	P13063_NL,30677	K.SLQALGEVIEAELR.S	1527.84	-0.0069	2	1	45.89	0	0.00306	0|0	sp|Q9Y285|SYFA_HUMAN/tr|B4E363|B4E363_HUMAN/tr|Q6IBR2|Q6IBR2_HUMAN/tr|K7EK06|K7EK06_HUMAN/tr|K7ER16|K7ER16_HUMAN/tr|K7ER00|K7ER00_HUMAN		4.25	0		0	2	MASCOT		T
	P13063_NL,20378	K.SLTNDWEDHLAVK.H	1527.74	-0.00658	3	1	19.79	0	1.34	0|0	sp|P07900|HS90A_HUMAN/sp|P08238|HS90B_HUMAN/tr|Q86U12|Q86U12_HUMAN/tr|Q6PK50|Q6PK50_HUMAN/tr|Q2VPJ6|Q2VPJ6_HUMAN/tr|Q8TBA7|Q8TBA7_HUMAN/tr|O75322|O75322_HUMAN/tr|Q96HX7|Q96HX7_HUMAN/tr|B4DMA2|B4DMA2_HUMAN/tr|B4DGL0|B4DGL0_HUMAN		4.53	0		0	2	MASCOT		T
	P13063_NL,9068	K.SLVSVTK.E	733.445	0.00055	2	1	53.36	0	0.000349	0|0	sp|Q58FF8|H90B2_HUMAN/sp|Q58FF7|H90B3_HUMAN/sp|P08238|HS90B_HUMAN/tr|A8K3W9|A8K3W9_HUMAN/tr|B4DMA2|B4DMA2_HUMAN/tr|Q9H6X9|Q9H6X9_HUMAN/tr|B4DGL0|B4DGL0_HUMAN		8.47	0		0	2	MASCOT		T
	P13063_NL,30062	K.SMEAEMIQLQEELAAAER.A	2048.96	-0.00132	2	1	69.86	0	9.49e-06	0|0	sp|P35579|MYH9_HUMAN/tr|Q60FE2|Q60FE2_HUMAN/tr|Q6ZNL4|Q6ZNL4_HUMAN		3.98	0		0	2	MASCOT		T
	P13063_NL,30049	K.SNEILTAIIQGMR.K	1445.78	0.0045	2	1	43.22	0	0.00835	0|0	sp|Q14974|IMB1_HUMAN/tr|B7ZAV6|B7ZAV6_HUMAN/tr|B7Z752|B7Z752_HUMAN/tr|B2RBR9|B2RBR9_HUMAN/tr|J3QRG4|J3QRG4_HUMAN/tr|B7Z5M1|B7Z5M1_HUMAN/tr|F5H4R7|F5H4R7_HUMAN/tr|J3KTM9|J3KTM9_HUMAN		5.72	0		0	2	MASCOT		T
	P13063_NL,16002	K.SNFAEALAAHK.Y ! K.SNFAEALAAHK.C	1158.59	0.00281	3	1	34.65	0	0.0431	0|0	sp|P07237|PDIA1_HUMAN/tr|F5H8J2|F5H8J2_HUMAN/tr|I3L514|I3L514_HUMAN/tr|I3L3U6|I3L3U6_HUMAN/tr|H7BZ94|H7BZ94_HUMAN/tr|I3L2P8|I3L2P8_HUMAN/tr|I3L312|I3L312_HUMAN/tr|I3L0S0|I3L0S0_HUMAN/tr|I3L3P5|I3L3P5_HUMAN/tr|I3NI03|I3NI03_HUMAN/tr|B4DJS0|B4DJS0_HUMAN/tr|B4DUA5|B4DUA5_HUMAN/tr|B4DLN6|B4DLN6_HUMAN/tr|B4DNP9|B4DNP9_HUMAN ! tr|I3L1Y5|I3L1Y5_HUMAN		6.47	0		0	2	MASCOT		T
	P13063_NL,28562	K.SNLAYDIVQLPTGLTGIK.V	1903.05	-0.00317	2	1	75.31	0	2.34e-06	0|0	sp|P34932|HSP74_HUMAN/tr|Q9BUK9|Q9BUK9_HUMAN/tr|Q59GF8|Q59GF8_HUMAN/tr|B4DH02|B4DH02_HUMAN/tr|O14992|O14992_HUMAN/tr|Q7KYN0|Q7KYN0_HUMAN		5.55	0		0	2	MASCOT		T
	P13063_NL,9729	K.SNVSDAVAQSTR.I	1234.6	0.00051	2	1	69.02	0	1.89e-05	0|0	sp|P60174|TPIS_HUMAN/tr|B4DUI5|B4DUI5_HUMAN/tr|Q2QD09|Q2QD09_HUMAN/tr|Q53HE2|Q53HE2_HUMAN		5.55	0		0	2	MASCOT		T
	P13063_NL,26215	K.SPAGLQVLNDYLADK.S	1603.83	0.00561	2	1	85.68	0	4.63e-07	0|0	sp|P24534|EF1B_HUMAN/tr|F2Z2G2|F2Z2G2_HUMAN/tr|C9JZW3|C9JZW3_HUMAN/tr|F8WF65|F8WF65_HUMAN		4.21	0		0	2	MASCOT		T
	P13063_NL,26347	K.SPAGLQVLNDYLADK.S	1603.83	-0.00013	2	1	101.37	0	1.23e-08	0|0	sp|P24534|EF1B_HUMAN/tr|F2Z2G2|F2Z2G2_HUMAN/tr|C9JZW3|C9JZW3_HUMAN/tr|F8WF65|F8WF65_HUMAN		4.21	0		0	2	MASCOT		T
	P13063_NL,26476	K.SPAGLQVLNDYLADK.S	1603.83	0.00091	2	1	75.21	0	5.12e-06	0|0	sp|P24534|EF1B_HUMAN/tr|F2Z2G2|F2Z2G2_HUMAN/tr|C9JZW3|C9JZW3_HUMAN/tr|F8WF65|F8WF65_HUMAN		4.21	0		0	2	MASCOT		T
	P13063_NL,26681	K.SPAGLQVLNDYLADK.S	1603.83	-0.00497	2	1	50.48	0	0.00148	0|0	sp|P24534|EF1B_HUMAN/tr|F2Z2G2|F2Z2G2_HUMAN/tr|C9JZW3|C9JZW3_HUMAN/tr|F8WF65|F8WF65_HUMAN		4.21	0		0	2	MASCOT		T
	P13063_NL,21055	K.SPASDTYIVFGEAK.I	1484.73	0.00294	2	1	55.75	0	0.000344	0|0	sp|Q13765|NACA_HUMAN/tr|B2R4P8|B2R4P8_HUMAN/tr|F8W1N5|F8W1N5_HUMAN/tr|F8W0W4|F8W0W4_HUMAN/tr|F8VZJ2|F8VZJ2_HUMAN/tr|B4DDI8|B4DDI8_HUMAN/tr|H0YHX9|H0YHX9_HUMAN/tr|E9PAV3|E9PAV3_HUMAN/tr|F8VNW4|F8VNW4_HUMAN		4.37	0		0	2	MASCOT		T
	P13063_NL,26548	K.SPEEGAETPVYLALLPPDAEGPHGQFVSEK.R	3164.54	-0.006	3	1	34.72	0	0.0412	0|0	sp|P16152|CBR1_HUMAN		4.14	0		0	2	MASCOT		T
	P13063_NL,23537	K.SPFSVAVSPSLDLSK.I	1533.82	0.00018	2	1	47.73	0	0.00265	0|0	sp|P21333|FLNA_HUMAN/tr|Q60FE6|Q60FE6_HUMAN/tr|Q60FE5|Q60FE5_HUMAN/tr|Q5HY54|Q5HY54_HUMAN/tr|A6NDY9|A6NDY9_HUMAN		5.55	0		0	2	MASCOT		T
	P13063_NL,11309	K.SPSPSSPAAVNHHSSSDISPVSNESTSSSPGK.E	3121.43	0.00181	4	1	46.23	0	0.00141	0|0	sp|O75381|PEX14_HUMAN/tr|B7Z4Z4|B7Z4Z4_HUMAN/tr|F5H4J2|F5H4J2_HUMAN		5.94	0		0	2	MASCOT		T
	P13063_NL,12996	K.SQGGEPTYNVAVGR.A	1434.7	-0.00198	2	1	54.9	0	0.000452	0|0	sp|P35080|PROF2_HUMAN/tr|G5E9Q6|G5E9Q6_HUMAN/tr|C9J712|C9J712_HUMAN/tr|D3DNI2|D3DNI2_HUMAN/tr|D3DNI3|D3DNI3_HUMAN/tr|C9J0J7|C9J0J7_HUMAN/tr|B4DNH1|B4DNH1_HUMAN/tr|C9JQ45|C9JQ45_HUMAN		5.72	0		0	2	MASCOT		T
	P13063_NL,18738	K.SQIFSTASDNQPTVTIK.V	1836.93	-0.00413	2	1	57.9	0	0.000453	0|0	sp|P11021|GRP78_HUMAN		5.55	0		0	2	MASCOT		T
	P13063_NL,18896	K.SQIFSTASDNQPTVTIK.V	1836.93	-0.00087	2	1	99.65	0	3.01e-08	0|0	sp|P11021|GRP78_HUMAN		5.55	0		0	2	MASCOT		T
	P13063_NL,19087	K.SQIFSTASDNQPTVTIK.V	1836.93	0.00159	2	1	83.13	0	1.34e-06	0|0	sp|P11021|GRP78_HUMAN		5.55	0		0	2	MASCOT		T
	P13063_NL,19270	K.SQIFSTASDNQPTVTIK.V	1836.93	0.00809	2	1	50.97	0	0.002	0|0	sp|P11021|GRP78_HUMAN		5.55	0		0	2	MASCOT		T
	P13063_NL,16785	K.SQIHDIVLVGGSTR.I	1481.81	-0.00057	3	1	34.29	0	0.0467	0|0	sp|P11142|HSP7C_HUMAN/tr|A8K7Q2|A8K7Q2_HUMAN/tr|E9PKE3|E9PKE3_HUMAN/tr|E9PN89|E9PN89_HUMAN/tr|E9PNE6|E9PNE6_HUMAN/tr|Q96IS6|Q96IS6_HUMAN/tr|B3KTV0|B3KTV0_HUMAN/tr|Q53GZ6|Q53GZ6_HUMAN/tr|B4E1Q1|B4E1Q1_HUMAN/tr|Q53HF2|Q53HF2_HUMAN		6.46	0		0	2	MASCOT		T
	P13063_NL,16887	K.SQIHDIVLVGGSTR.I	1481.81	-0.00112	2	1	50.07	0	0.00116	0|0	sp|P11142|HSP7C_HUMAN/tr|A8K7Q2|A8K7Q2_HUMAN/tr|E9PKE3|E9PKE3_HUMAN/tr|E9PN89|E9PN89_HUMAN/tr|E9PNE6|E9PNE6_HUMAN/tr|Q96IS6|Q96IS6_HUMAN/tr|B3KTV0|B3KTV0_HUMAN/tr|Q53GZ6|Q53GZ6_HUMAN/tr|B4E1Q1|B4E1Q1_HUMAN/tr|Q53HF2|Q53HF2_HUMAN		6.46	0		0	2	MASCOT		T
	P13063_NL,16973	K.SQIHDIVLVGGSTR.I	1481.81	-0.0015	3	1	36.13	0	0.0282	0|0	sp|P11142|HSP7C_HUMAN/tr|A8K7Q2|A8K7Q2_HUMAN/tr|E9PKE3|E9PKE3_HUMAN/tr|E9PN89|E9PN89_HUMAN/tr|E9PNE6|E9PNE6_HUMAN/tr|Q96IS6|Q96IS6_HUMAN/tr|B3KTV0|B3KTV0_HUMAN/tr|Q53GZ6|Q53GZ6_HUMAN/tr|B4E1Q1|B4E1Q1_HUMAN/tr|Q53HF2|Q53HF2_HUMAN		6.46	0		0	2	MASCOT		T
	P13063_NL,17074	K.SQIHDIVLVGGSTR.I	1481.81	-0.00202	2	1	52.84	0	0.000595	0|0	sp|P11142|HSP7C_HUMAN/tr|A8K7Q2|A8K7Q2_HUMAN/tr|E9PKE3|E9PKE3_HUMAN/tr|E9PN89|E9PN89_HUMAN/tr|E9PNE6|E9PNE6_HUMAN/tr|Q96IS6|Q96IS6_HUMAN/tr|B3KTV0|B3KTV0_HUMAN/tr|Q53GZ6|Q53GZ6_HUMAN/tr|B4E1Q1|B4E1Q1_HUMAN/tr|Q53HF2|Q53HF2_HUMAN		6.46	0		0	2	MASCOT		T
	P13063_NL,17147	K.SQIHDIVLVGGSTR.I	1481.81	0.00141	3	1	51.85	0	0.000799	0|0	sp|P11142|HSP7C_HUMAN/tr|A8K7Q2|A8K7Q2_HUMAN/tr|E9PKE3|E9PKE3_HUMAN/tr|E9PN89|E9PN89_HUMAN/tr|E9PNE6|E9PNE6_HUMAN/tr|Q96IS6|Q96IS6_HUMAN/tr|B3KTV0|B3KTV0_HUMAN/tr|Q53GZ6|Q53GZ6_HUMAN/tr|B4E1Q1|B4E1Q1_HUMAN/tr|Q53HF2|Q53HF2_HUMAN		6.46	0		0	2	MASCOT		T
	P13063_NL,17269	K.SQIHDIVLVGGSTR.I	1481.81	0.00142	2	1	52.42	0	0.000702	0|0	sp|P11142|HSP7C_HUMAN/tr|A8K7Q2|A8K7Q2_HUMAN/tr|E9PKE3|E9PKE3_HUMAN/tr|E9PN89|E9PN89_HUMAN/tr|E9PNE6|E9PNE6_HUMAN/tr|Q96IS6|Q96IS6_HUMAN/tr|B3KTV0|B3KTV0_HUMAN/tr|Q53GZ6|Q53GZ6_HUMAN/tr|B4E1Q1|B4E1Q1_HUMAN/tr|Q53HF2|Q53HF2_HUMAN		6.46	0		0	2	MASCOT		T
	P13063_NL,24468	K.SQLDIIIHSLK.K	1266.74	-0.00113	3	1	42.02	0	0.00315	0|0	sp|P13010|XRCC5_HUMAN/tr|Q53TC2|Q53TC2_HUMAN		6.46	0		0	2	MASCOT		T
	P13063_NL,17125	K.SQVFSTAADGQTQVEIK.V	1808.9	-0.00235	2	1	73.74	0	1.17e-05	0|0	sp|P38646|GRP75_HUMAN/tr|Q8N1C8|Q8N1C8_HUMAN/tr|B7Z4T3|B7Z4T3_HUMAN/tr|B7Z1V7|B7Z1V7_HUMAN/tr|B7Z4V2|B7Z4V2_HUMAN/tr|A1XP52|A1XP52_HUMAN		4.37	0		0	2	MASCOT		T
	P13063_NL,17523	K.SQVFSTAADGQTQVEIK.V	1808.9	-0.00163	2	1	92.11	0	1.71e-07	0|0	sp|P38646|GRP75_HUMAN/tr|Q8N1C8|Q8N1C8_HUMAN/tr|B7Z4T3|B7Z4T3_HUMAN/tr|B7Z1V7|B7Z1V7_HUMAN/tr|B7Z4V2|B7Z4V2_HUMAN/tr|A1XP52|A1XP52_HUMAN		4.37	0		0	2	MASCOT		T
	P13063_NL,17705	K.SQVFSTAADGQTQVEIK.V	1808.9	-0.00153	2	1	116.76	0	5.82e-10	0|0	sp|P38646|GRP75_HUMAN/tr|Q8N1C8|Q8N1C8_HUMAN/tr|B7Z4T3|B7Z4T3_HUMAN/tr|B7Z1V7|B7Z1V7_HUMAN/tr|B7Z4V2|B7Z4V2_HUMAN/tr|A1XP52|A1XP52_HUMAN		4.37	0		0	2	MASCOT		T
	P13063_NL,17869	K.SQVFSTAADGQTQVEIK.V	1808.9	-0.00037	2	1	106.75	0	5.82e-09	0|0	sp|P38646|GRP75_HUMAN/tr|Q8N1C8|Q8N1C8_HUMAN/tr|B7Z4T3|B7Z4T3_HUMAN/tr|B7Z1V7|B7Z1V7_HUMAN/tr|B7Z4V2|B7Z4V2_HUMAN/tr|A1XP52|A1XP52_HUMAN		4.37	0		0	2	MASCOT		T
	P13063_NL,18044	K.SQVFSTAADGQTQVEIK.V	1808.9	-0.00067	2	1	103.7	0	1.17e-08	0|0	sp|P38646|GRP75_HUMAN/tr|Q8N1C8|Q8N1C8_HUMAN/tr|B7Z4T3|B7Z4T3_HUMAN/tr|B7Z1V7|B7Z1V7_HUMAN/tr|B7Z4V2|B7Z4V2_HUMAN/tr|A1XP52|A1XP52_HUMAN		4.37	0		0	2	MASCOT		T
	P13063_NL,18213	K.SQVFSTAADGQTQVEIK.V	1808.9	-0.00031	2	1	123.42	0	1.25e-10	0|0	sp|P38646|GRP75_HUMAN/tr|Q8N1C8|Q8N1C8_HUMAN/tr|B7Z4T3|B7Z4T3_HUMAN/tr|B7Z1V7|B7Z1V7_HUMAN/tr|B7Z4V2|B7Z4V2_HUMAN/tr|A1XP52|A1XP52_HUMAN		4.37	0		0	2	MASCOT		T
	P13063_NL,18395	K.SQVFSTAADGQTQVEIK.V	1808.9	0.00179	2	1	113.59	0	1.19e-09	0|0	sp|P38646|GRP75_HUMAN/tr|Q8N1C8|Q8N1C8_HUMAN/tr|B7Z4T3|B7Z4T3_HUMAN/tr|B7Z1V7|B7Z1V7_HUMAN/tr|B7Z4V2|B7Z4V2_HUMAN/tr|A1XP52|A1XP52_HUMAN		4.37	0		0	2	MASCOT		T
	P13063_NL,18573	K.SQVFSTAADGQTQVEIK.V	1808.9	-0.00149	2	1	126.01	0	6.88e-11	0|0	sp|P38646|GRP75_HUMAN/tr|Q8N1C8|Q8N1C8_HUMAN/tr|B7Z4T3|B7Z4T3_HUMAN/tr|B7Z1V7|B7Z1V7_HUMAN/tr|B7Z4V2|B7Z4V2_HUMAN/tr|A1XP52|A1XP52_HUMAN		4.37	0		0	2	MASCOT		T
	P13063_NL,18730	K.SQVFSTAADGQTQVEIK.V	1808.9	0.00023	2	1	123.49	0	1.22e-10	0|0	sp|P38646|GRP75_HUMAN/tr|Q8N1C8|Q8N1C8_HUMAN/tr|B7Z4T3|B7Z4T3_HUMAN/tr|B7Z1V7|B7Z1V7_HUMAN/tr|B7Z4V2|B7Z4V2_HUMAN/tr|A1XP52|A1XP52_HUMAN		4.37	0		0	2	MASCOT		T
	P13063_NL,18891	K.SQVFSTAADGQTQVEIK.V	1808.9	-0.00153	2	1	111.93	0	1.77e-09	0|0	sp|P38646|GRP75_HUMAN/tr|Q8N1C8|Q8N1C8_HUMAN/tr|B7Z4T3|B7Z4T3_HUMAN/tr|B7Z1V7|B7Z1V7_HUMAN/tr|B7Z4V2|B7Z4V2_HUMAN/tr|A1XP52|A1XP52_HUMAN		4.37	0		0	2	MASCOT		T
	P13063_NL,19050	K.SQVFSTAADGQTQVEIK.V	1808.9	5e-05	2	1	109.09	0	3.35e-09	0|0	sp|P38646|GRP75_HUMAN/tr|Q8N1C8|Q8N1C8_HUMAN/tr|B7Z4T3|B7Z4T3_HUMAN/tr|B7Z1V7|B7Z1V7_HUMAN/tr|B7Z4V2|B7Z4V2_HUMAN/tr|A1XP52|A1XP52_HUMAN		4.37	0		0	2	MASCOT		T
	P13063_NL,19197	K.SQVFSTAADGQTQVEIK.V	1808.9	-0.00021	2	1	101.6	0	1.91e-08	0|0	sp|P38646|GRP75_HUMAN/tr|Q8N1C8|Q8N1C8_HUMAN/tr|B7Z4T3|B7Z4T3_HUMAN/tr|B7Z1V7|B7Z1V7_HUMAN/tr|B7Z4V2|B7Z4V2_HUMAN/tr|A1XP52|A1XP52_HUMAN		4.37	0		0	2	MASCOT		T
	P13063_NL,19337	K.SQVFSTAADGQTQVEIK.V	1808.9	-0.00211	2	1	74.79	0	9.18e-06	0|0	sp|P38646|GRP75_HUMAN/tr|Q8N1C8|Q8N1C8_HUMAN/tr|B7Z4T3|B7Z4T3_HUMAN/tr|B7Z1V7|B7Z1V7_HUMAN/tr|B7Z4V2|B7Z4V2_HUMAN/tr|A1XP52|A1XP52_HUMAN		4.37	0		0	2	MASCOT		T
	P13063_NL,19493	K.SQVFSTAADGQTQVEIK.V	1808.9	0.00037	2	1	81.43	0	1.96e-06	0|0	sp|P38646|GRP75_HUMAN/tr|Q8N1C8|Q8N1C8_HUMAN/tr|B7Z4T3|B7Z4T3_HUMAN/tr|B7Z1V7|B7Z1V7_HUMAN/tr|B7Z4V2|B7Z4V2_HUMAN/tr|A1XP52|A1XP52_HUMAN		4.37	0		0	2	MASCOT		T
	P13063_NL,19649	K.SQVFSTAADGQTQVEIK.V	1808.9	0.00023	2	1	88.42	0	3.91e-07	0|0	sp|P38646|GRP75_HUMAN/tr|Q8N1C8|Q8N1C8_HUMAN/tr|B7Z4T3|B7Z4T3_HUMAN/tr|B7Z1V7|B7Z1V7_HUMAN/tr|B7Z4V2|B7Z4V2_HUMAN/tr|A1XP52|A1XP52_HUMAN		4.37	0		0	2	MASCOT		T
	P13063_NL,19790	K.SQVFSTAADGQTQVEIK.V	1808.9	-0.00179	2	1	81.23	0	2.09e-06	0|0	sp|P38646|GRP75_HUMAN/tr|Q8N1C8|Q8N1C8_HUMAN/tr|B7Z4T3|B7Z4T3_HUMAN/tr|B7Z1V7|B7Z1V7_HUMAN/tr|B7Z4V2|B7Z4V2_HUMAN/tr|A1XP52|A1XP52_HUMAN		4.37	0		0	2	MASCOT		T
	P13063_NL,19930	K.SQVFSTAADGQTQVEIK.V	1808.9	-0.00077	2	1	85.37	0	7.97e-07	0|0	sp|P38646|GRP75_HUMAN/tr|Q8N1C8|Q8N1C8_HUMAN/tr|B7Z4T3|B7Z4T3_HUMAN/tr|B7Z1V7|B7Z1V7_HUMAN/tr|B7Z4V2|B7Z4V2_HUMAN/tr|A1XP52|A1XP52_HUMAN		4.37	0		0	2	MASCOT		T
	P13063_NL,20093	K.SQVFSTAADGQTQVEIK.V	1808.9	-0.00563	2	1	75.16	0	8.53e-06	0|0	sp|P38646|GRP75_HUMAN/tr|Q8N1C8|Q8N1C8_HUMAN/tr|B7Z4T3|B7Z4T3_HUMAN/tr|B7Z1V7|B7Z1V7_HUMAN/tr|B7Z4V2|B7Z4V2_HUMAN/tr|A1XP52|A1XP52_HUMAN		4.37	0		0	2	MASCOT		T
	P13063_NL,20549	K.SQVFSTAADGQTQVEIK.V	1808.9	0.00575	2	1	55.34	0	0.000798	0|0	sp|P38646|GRP75_HUMAN/tr|Q8N1C8|Q8N1C8_HUMAN/tr|B7Z4T3|B7Z4T3_HUMAN/tr|B7Z1V7|B7Z1V7_HUMAN/tr|B7Z4V2|B7Z4V2_HUMAN/tr|A1XP52|A1XP52_HUMAN		4.37	0		0	2	MASCOT		T
	P13063_NL,20854	K.SQVFSTAADGQTQVEIK.V	1808.9	-0.00025	2	1	72.51	0	1.55e-05	0|0	sp|P38646|GRP75_HUMAN/tr|Q8N1C8|Q8N1C8_HUMAN/tr|B7Z4T3|B7Z4T3_HUMAN/tr|B7Z1V7|B7Z1V7_HUMAN/tr|B7Z4V2|B7Z4V2_HUMAN/tr|A1XP52|A1XP52_HUMAN		4.37	0		0	2	MASCOT		T
	P13063_NL,21000	K.SQVFSTAADGQTQVEIK.V	1808.9	0.00719	2	1	60.11	0	0.000262	0|0	sp|P38646|GRP75_HUMAN/tr|Q8N1C8|Q8N1C8_HUMAN/tr|B7Z4T3|B7Z4T3_HUMAN/tr|B7Z1V7|B7Z1V7_HUMAN/tr|B7Z4V2|B7Z4V2_HUMAN/tr|A1XP52|A1XP52_HUMAN		4.37	0		0	2	MASCOT		T
	P13063_NL,21230	K.SQVFSTAADGQTQVEIK.V	1808.9	-0.00263	2	1	48	0	0.00438	0|0	sp|P38646|GRP75_HUMAN/tr|Q8N1C8|Q8N1C8_HUMAN/tr|B7Z4T3|B7Z4T3_HUMAN/tr|B7Z1V7|B7Z1V7_HUMAN/tr|B7Z4V2|B7Z4V2_HUMAN/tr|A1XP52|A1XP52_HUMAN		4.37	0		0	2	MASCOT		T
	P13063_NL,21409	K.SQVFSTAADGQTQVEIK.V	1808.9	0.00555	2	1	63.57	0	0.000121	0|0	sp|P38646|GRP75_HUMAN/tr|Q8N1C8|Q8N1C8_HUMAN/tr|B7Z4T3|B7Z4T3_HUMAN/tr|B7Z1V7|B7Z1V7_HUMAN/tr|B7Z4V2|B7Z4V2_HUMAN/tr|A1XP52|A1XP52_HUMAN		4.37	0		0	2	MASCOT		T
	P13063_NL,21754	K.SQVFSTAADGQTQVEIK.V	1808.9	0.00027	2	1	70.13	0	2.64e-05	0|0	sp|P38646|GRP75_HUMAN/tr|Q8N1C8|Q8N1C8_HUMAN/tr|B7Z4T3|B7Z4T3_HUMAN/tr|B7Z1V7|B7Z1V7_HUMAN/tr|B7Z4V2|B7Z4V2_HUMAN/tr|A1XP52|A1XP52_HUMAN		4.37	0		0	2	MASCOT		T
	P13063_NL,21920	K.SQVFSTAADGQTQVEIK.V	1808.9	0.00377	2	1	55.14	0	0.000837	0|0	sp|P38646|GRP75_HUMAN/tr|Q8N1C8|Q8N1C8_HUMAN/tr|B7Z4T3|B7Z4T3_HUMAN/tr|B7Z1V7|B7Z1V7_HUMAN/tr|B7Z4V2|B7Z4V2_HUMAN/tr|A1XP52|A1XP52_HUMAN		4.37	0		0	2	MASCOT		T
	P13063_NL,22069	K.SQVFSTAADGQTQVEIK.V	1808.9	0.00879	2	1	59.89	0	0.000276	0|0	sp|P38646|GRP75_HUMAN/tr|Q8N1C8|Q8N1C8_HUMAN/tr|B7Z4T3|B7Z4T3_HUMAN/tr|B7Z1V7|B7Z1V7_HUMAN/tr|B7Z4V2|B7Z4V2_HUMAN/tr|A1XP52|A1XP52_HUMAN		4.37	0		0	2	MASCOT		T
	P13063_NL,22220	K.SQVFSTAADGQTQVEIK.V	1808.9	0.00171	2	1	51.08	0	0.00212	0|0	sp|P38646|GRP75_HUMAN/tr|Q8N1C8|Q8N1C8_HUMAN/tr|B7Z4T3|B7Z4T3_HUMAN/tr|B7Z1V7|B7Z1V7_HUMAN/tr|B7Z4V2|B7Z4V2_HUMAN/tr|A1XP52|A1XP52_HUMAN		4.37	0		0	2	MASCOT		T
	P13063_NL,22393	K.SQVFSTAADGQTQVEIK.V	1808.9	-0.00345	2	1	63.38	0	0.000126	0|0	sp|P38646|GRP75_HUMAN/tr|Q8N1C8|Q8N1C8_HUMAN/tr|B7Z4T3|B7Z4T3_HUMAN/tr|B7Z1V7|B7Z1V7_HUMAN/tr|B7Z4V2|B7Z4V2_HUMAN/tr|A1XP52|A1XP52_HUMAN		4.37	0		0	2	MASCOT		T
	P13063_NL,23656	K.SQVFSTAADGQTQVEIK.V	1808.9	0.00041	2	1	53.31	0	0.00127	0|0	sp|P38646|GRP75_HUMAN/tr|Q8N1C8|Q8N1C8_HUMAN/tr|B7Z4T3|B7Z4T3_HUMAN/tr|B7Z1V7|B7Z1V7_HUMAN/tr|B7Z4V2|B7Z4V2_HUMAN/tr|A1XP52|A1XP52_HUMAN		4.37	0		0	2	MASCOT		T
	P13063_NL,15456	K.SSEHINEGETAMLVCK.S	1804.82	-0.00308	3	1	48.23	0	0.00139	0|0	sp|P35613|BASI_HUMAN/tr|Q54A51|Q54A51_HUMAN/tr|I3L4S8|I3L4S8_HUMAN/tr|I3L192|I3L192_HUMAN/tr|B4DY23|B4DY23_HUMAN		4.75	0		0	2	MASCOT		T
	P13063_NL,15560	K.SSEHINEGETAMLVCK.S	1804.82	-0.00614	3	1	28.37	0	0.14	0|0	sp|P35613|BASI_HUMAN/tr|Q54A51|Q54A51_HUMAN/tr|I3L4S8|I3L4S8_HUMAN/tr|I3L192|I3L192_HUMAN/tr|B4DY23|B4DY23_HUMAN		4.75	0		0	2	MASCOT		T
	P13063_NL,28566	K.SSFADISNLLQIEPR.N	1689.88	-0.00223	2	1	82.75	0	7.74e-07	0|0	sp|Q15785|TOM34_HUMAN/tr|B4DXU3|B4DXU3_HUMAN/tr|Q6ZPD0|Q6ZPD0_HUMAN		4.37	0		0	2	MASCOT		T
	P13063_NL,24116	K.SSGPTSLFAVTVAPPGAR.Q	1714.91	-0.00185	2	1	85.11	0	4.75e-07	0|0	sp|Q00839|HNRPU_HUMAN/tr|Q5RI17|Q5RI17_HUMAN/tr|Q96BA7|Q96BA7_HUMAN/tr|B4DLR3|B4DLR3_HUMAN/tr|B3KX72|B3KX72_HUMAN		9.47	0		0	2	MASCOT		T
	P13063_NL,24282	K.SSILLDVKPWDDETDMAK.L	2063	0.00228	3	1	31.42	0	0.137	0|0	sp|P24534|EF1B_HUMAN/tr|A4D1M6|A4D1M6_HUMAN		4.04	0		0	2	MASCOT		T
	P13063_NL,24407	K.SSILLDVKPWDDETDMAK.L	2063	-0.00167	2	1	106.55	0	4.31e-09	0|0	sp|P24534|EF1B_HUMAN/tr|A4D1M6|A4D1M6_HUMAN		4.04	0		0	2	MASCOT		T
	P13063_NL,24416	K.SSILLDVKPWDDETDMAK.L	2063	-0.00135	3	1	50.23	0	0.00185	0|0	sp|P24534|EF1B_HUMAN/tr|A4D1M6|A4D1M6_HUMAN		4.04	0		0	2	MASCOT		T
	P13063_NL,28155	K.SSILLDVKPWDDETDMAQLEACVR.S	2791.33	0.007	3	1	59.66	0	0.000116	0|0	sp|P29692|EF1D_HUMAN/tr|E9PBQ9|E9PBQ9_HUMAN/tr|Q9BW34|Q9BW34_HUMAN/tr|B2RAR6|B2RAR6_HUMAN/tr|E9PQZ1|E9PQZ1_HUMAN/tr|D3DWK1|D3DWK1_HUMAN/tr|E9PRY8|E9PRY8_HUMAN/tr|Q71RH4|Q71RH4_HUMAN/tr|Q9H7G6|Q9H7G6_HUMAN/tr|E9PK01|E9PK01_HUMAN/tr|H0YE58|H0YE58_HUMAN/tr|H0YE72|H0YE72_HUMAN		3.96	0		0	2	MASCOT		T
	P13063_NL,14129	K.SSLGPVGLDK.M	972.536	0	2	1	56.02	0	0.000408	0|0	sp|P17987|TCPA_HUMAN/tr|F5GYL4|F5GYL4_HUMAN/tr|F5H726|F5H726_HUMAN/tr|E7ERF2|E7ERF2_HUMAN/tr|F5H136|F5H136_HUMAN/tr|F5H676|F5H676_HUMAN/tr|F5GZI8|F5GZI8_HUMAN		5.55	0		0	2	MASCOT		T
	P13063_NL,9749	K.SSQTSGTNEQSSAIVSAR.D	1809.86	-0.00023	2	1	53.57	0	0.000486	0|0	sp|O60763|USO1_HUMAN/tr|H0Y7C0|H0Y7C0_HUMAN/tr|F5GZ76|F5GZ76_HUMAN/tr|F5GYR8|F5GYR8_HUMAN/tr|F5H4X1|F5H4X1_HUMAN		5.72	0		0	2	MASCOT		T
	P13063_NL,24911	K.SSSPAPADIAQTVQEDLR.T	1884.93	0.00306	2	1	75.16	0	5.12e-06	0|0	sp|Q13283|G3BP1_HUMAN/tr|Q5U0Q1|Q5U0Q1_HUMAN/tr|Q53HH4|Q53HH4_HUMAN/tr|B7Z8K4|B7Z8K4_HUMAN/tr|F5H4D6|F5H4D6_HUMAN/tr|Q6FI03|Q6FI03_HUMAN/tr|Q32P45|Q32P45_HUMAN		4.03	0		0	2	MASCOT		T
	P13063_NL,16360	K.SSTKPAAGGTAPLPPWK.S	1665.9	-0.00219	3	1	32.17	0	0.0805	0|0	sp|Q15942|ZYX_HUMAN/tr|B4DQR8|B4DQR8_HUMAN/tr|B4DQX7|B4DQX7_HUMAN/tr|Q96AF9|Q96AF9_HUMAN/tr|H0Y2Y8|H0Y2Y8_HUMAN/tr|H7C3R3|H7C3R3_HUMAN/tr|B4DY85|B4DY85_HUMAN/tr|Q28617|Q28617_HUMAN/tr|Q9BUS0|Q9BUS0_HUMAN		10	0		0	2	MASCOT		T
	P13063_NL,12084	K.STAGDTHLGGEDFDNR.M	1691.73	0.00126	3	1	40.94	0	0.002	0|0	sp|P54652|HSP72_HUMAN/sp|P11142|HSP7C_HUMAN/tr|E9PKE3|E9PKE3_HUMAN/tr|E9PN89|E9PN89_HUMAN/tr|Q96IS6|Q96IS6_HUMAN/tr|B3KTV0|B3KTV0_HUMAN/tr|Q53GZ6|Q53GZ6_HUMAN/tr|Q53HF2|Q53HF2_HUMAN		4.22	0		0	2	MASCOT		T
	P13063_NL,12261	K.STAGDTHLGGEDFDNR.M	1691.73	-0.00606	3	1	34.37	0	0.0113	0|0	sp|P54652|HSP72_HUMAN/sp|P11142|HSP7C_HUMAN/tr|E9PKE3|E9PKE3_HUMAN/tr|E9PN89|E9PN89_HUMAN/tr|Q96IS6|Q96IS6_HUMAN/tr|B3KTV0|B3KTV0_HUMAN/tr|Q53GZ6|Q53GZ6_HUMAN/tr|Q53HF2|Q53HF2_HUMAN		4.22	0		0	2	MASCOT		T
	P13063_NL,14560	K.STELLIR.K	831.493	-0.00232	2	1	42.15	0	0.0103	0|0	sp|Q16695|H31T_HUMAN/sp|P68431|H31_HUMAN/sp|Q71DI3|H32_HUMAN/sp|P84243|H33_HUMAN/sp|Q6NXT2|H3C_HUMAN/tr|B4DEB1|B4DEB1_HUMAN/tr|B2R4P9|B2R4P9_HUMAN/tr|Q5TEC6|Q5TEC6_HUMAN/tr|B2R6Y1|B2R6Y1_HUMAN/tr|K7EK07|K7EK07_HUMAN/tr|K7ES00|K7ES00_HUMAN/tr|K7EMV3|K7EMV3_HUMAN/tr|K7EP01|K7EP01_HUMAN/tr|B4E380|B4E380_HUMAN		5.72	0		0	2	MASCOT		T
	P13063_NL,9314	K.STESLQANVQR.L	1232.62	-0.00227	2	1	68.33	0	2.63e-05	0|0	sp|P26373|RL13_HUMAN/tr|A8K4C8|A8K4C8_HUMAN/tr|Q6NZ55|Q6NZ55_HUMAN/tr|J3QSB4|J3QSB4_HUMAN		5.72	0		0	2	MASCOT		T
	P13063_NL,22856	K.STFVLDEFK.R	1085.55	-0.00435	2	1	50.86	0	0.000853	0|0	sp|P26641|EF1G_HUMAN/tr|B4DTG2|B4DTG2_HUMAN/tr|Q53YD7|Q53YD7_HUMAN/tr|E7EMT2|E7EMT2_HUMAN/tr|B4DUP0|B4DUP0_HUMAN		4.37	0		0	2	MASCOT		T
	P13063_NL,16811	K.STGGAPTFNVTVTK.T	1379.72	0.00077	2	1	56.83	0	0.00034	0|0	sp|P07737|PROF1_HUMAN/tr|K7EJ44|K7EJ44_HUMAN		8.47	0		0	2	MASCOT		T
	P13063_NL,30380	K.STLINSLFLTDLYPER.V	1882	-0.00309	2	1	75.05	0	4.11e-06	0|0	sp|Q15019|SEPT2_HUMAN/tr|C9JFT1|C9JFT1_HUMAN/tr|B5MCX3|B5MCX3_HUMAN/tr|C9JB25|C9JB25_HUMAN/tr|C9J938|C9J938_HUMAN/tr|F8WB65|F8WB65_HUMAN/tr|C9JZI2|C9JZI2_HUMAN/tr|C9IY94|C9IY94_HUMAN/tr|C9IZU3|C9IZU3_HUMAN/tr|C9J2Q4|C9J2Q4_HUMAN/tr|B5MD47|B5MD47_HUMAN/tr|C9JQJ4|C9JQJ4_HUMAN		4.37	0		0	2	MASCOT		T
	P13063_NL,26309	K.STNGDTFLGGEDFDQALLR.H	2055.96	0.00368	2	1	81.39	0	6.38e-07	0|0	sp|P38646|GRP75_HUMAN/tr|Q8N1C8|Q8N1C8_HUMAN/tr|B7Z4T3|B7Z4T3_HUMAN/tr|B7Z1V7|B7Z1V7_HUMAN/tr|B7Z4V2|B7Z4V2_HUMAN/tr|Q2F839|Q2F839_HUMAN		3.84	0		0	2	MASCOT		T
	P13063_NL,26391	K.STNGDTFLGGEDFDQALLR.H	2055.96	0.00063	3	1	30.78	0	0.0774	0|0	sp|P38646|GRP75_HUMAN/tr|Q8N1C8|Q8N1C8_HUMAN/tr|B7Z4T3|B7Z4T3_HUMAN/tr|B7Z1V7|B7Z1V7_HUMAN/tr|B7Z4V2|B7Z4V2_HUMAN/tr|Q2F839|Q2F839_HUMAN		3.84	0		0	2	MASCOT		T
	P13063_NL,26440	K.STNGDTFLGGEDFDQALLR.H	2055.96	-0.00122	2	1	121.27	0	7.19e-11	0|0	sp|P38646|GRP75_HUMAN/tr|Q8N1C8|Q8N1C8_HUMAN/tr|B7Z4T3|B7Z4T3_HUMAN/tr|B7Z1V7|B7Z1V7_HUMAN/tr|B7Z4V2|B7Z4V2_HUMAN/tr|Q2F839|Q2F839_HUMAN		3.84	0		0	2	MASCOT		T
	P13063_NL,26574	K.STNGDTFLGGEDFDQALLR.H	2055.96	-0.0001	2	1	99.84	0	9.83e-09	0|0	sp|P38646|GRP75_HUMAN/tr|Q8N1C8|Q8N1C8_HUMAN/tr|B7Z4T3|B7Z4T3_HUMAN/tr|B7Z1V7|B7Z1V7_HUMAN/tr|B7Z4V2|B7Z4V2_HUMAN/tr|Q2F839|Q2F839_HUMAN		3.84	0		0	2	MASCOT		T
	P13063_NL,18165	K.STPVTVVLPDTK.G	1256.71	0.00204	2	1	43.31	0	0.00685	0|0	sp|Q15029|U5S1_HUMAN/tr|K7EJ81|K7EJ81_HUMAN/tr|A8KAP3|A8KAP3_HUMAN/tr|B3KX19|B3KX19_HUMAN/tr|Q8IXJ3|Q8IXJ3_HUMAN/tr|B4DMC0|B4DMC0_HUMAN/tr|B4DZB1|B4DZB1_HUMAN/tr|Q6IBM8|Q6IBM8_HUMAN		5.55	0		0	2	MASCOT		T
	P13063_NL,5396	K.STSTPTSPGPR.T	1087.54	-0.00203	2	1	45.85	0	0.00303	0|0	sp|Q8WWM7|ATX2L_HUMAN/tr|Q63ZY4|Q63ZY4_HUMAN/tr|H3BUF6|H3BUF6_HUMAN/tr|H3BRB0|H3BRB0_HUMAN		9.47	0		0	2	MASCOT		T
	P13063_NL,8388	K.STTSVSEEDVSSR.Y	1383.62	-0.00209	2	1	61.62	0	5.03e-05	0|0	sp|Q96IZ0|PAWR_HUMAN		4.14	0		0	2	MASCOT		T
	P13063_NL,8552	K.STTSVSEEDVSSR.Y	1383.62	-0.00037	2	1	52.04	0	0.000458	0|0	sp|Q96IZ0|PAWR_HUMAN		4.14	0		0	2	MASCOT		T
	P13063_NL,9487	K.STTTGHLIYK.C ! K.STTTGHLIYK.F	1120.6	-0.00025	2	1	59.12	0	0.000208	0|0	sp|P68104|EF1A1_HUMAN/sp|Q05639|EF1A2_HUMAN/sp|Q5VTE0|EF1A3_HUMAN/tr|Q6IPS9|Q6IPS9_HUMAN/tr|Q5JR01|Q5JR01_HUMAN/tr|A6PW80|A6PW80_HUMAN/tr|Q6IQ15|Q6IQ15_HUMAN/tr|Q6IPN6|Q6IPN6_HUMAN/tr|Q53G85|Q53G85_HUMAN/tr|Q53GA1|Q53GA1_HUMAN/tr|B4DNE0|B4DNE0_HUMAN/tr|Q53GE9|Q53GE9_HUMAN/tr|Q53HQ7|Q53HQ7_HUMAN/tr|Q6NSH7|Q6NSH7_HUMAN/tr|Q53HR5|Q53HR5_HUMAN/tr|Q6NS35|Q6NS35_HUMAN/tr|Q9H2I7|Q9H2I7_HUMAN/tr|Q53HM9|Q…		8.33	0		0	2	MASCOT		T
	P13063_NL,9680	K.STTTGHLIYK.C ! K.STTTGHLIYK.F	1120.6	-0.00295	2	1	44.38	0	0.00541	0|0	sp|P68104|EF1A1_HUMAN/sp|Q05639|EF1A2_HUMAN/sp|Q5VTE0|EF1A3_HUMAN/tr|Q6IPS9|Q6IPS9_HUMAN/tr|Q5JR01|Q5JR01_HUMAN/tr|A6PW80|A6PW80_HUMAN/tr|Q6IQ15|Q6IQ15_HUMAN/tr|Q6IPN6|Q6IPN6_HUMAN/tr|Q53G85|Q53G85_HUMAN/tr|Q53GA1|Q53GA1_HUMAN/tr|B4DNE0|B4DNE0_HUMAN/tr|Q53GE9|Q53GE9_HUMAN/tr|Q53HQ7|Q53HQ7_HUMAN/tr|Q6NSH7|Q6NSH7_HUMAN/tr|Q53HR5|Q53HR5_HUMAN/tr|Q6NS35|Q6NS35_HUMAN/tr|Q9H2I7|Q9H2I7_HUMAN/tr|Q53HM9|Q…		8.33	0		0	2	MASCOT		T
	P13063_NL,27571	K.SVNESLNNLFITEEDYQALR.T	2355.15	-0.00023	2	1	87.77	0	4.12e-07	0|0	sp|Q00610|CLH1_HUMAN/tr|K7EJJ5|K7EJJ5_HUMAN/tr|J3KS13|J3KS13_HUMAN		4	0		0	2	MASCOT		T
	P13063_NL,27645	K.SVNESLNNLFITEEDYQALR.T	2355.15	0.00471	3	1	33.32	0	0.113	0|0	sp|Q00610|CLH1_HUMAN/tr|K7EJJ5|K7EJJ5_HUMAN/tr|J3KS13|J3KS13_HUMAN		4	0		0	2	MASCOT		T
	P13063_NL,7498	K.SVSGTDVQEECR.E	1366.59	0.0018	2	1	47.6	0	0.000922	0|0	sp|P49321|NASP_HUMAN/tr|B4DS57|B4DS57_HUMAN/tr|Q53H03|Q53H03_HUMAN/tr|Q6PJY7|Q6PJY7_HUMAN/tr|B4DQP3|B4DQP3_HUMAN/tr|E9PPR5|E9PPR5_HUMAN/tr|F5H3J2|F5H3J2_HUMAN		4.14	0		0	2	MASCOT		T
	P13063_NL,10898	K.SVTEQGAELSNEER.N	1548.71	0.00617	2	1	68.19	0	1.16e-05	0|0	sp|P63104|1433Z_HUMAN/tr|E5RGE1|E5RGE1_HUMAN/tr|D0PNI1|D0PNI1_HUMAN/tr|E7EVZ2|E7EVZ2_HUMAN/tr|E7ESK7|E7ESK7_HUMAN/tr|Q6LD62|Q6LD62_HUMAN/tr|E7EX29|E7EX29_HUMAN/tr|E9PD24|E9PD24_HUMAN/tr|E5RIR4|E5RIR4_HUMAN		4.09	0		0	2	MASCOT		T
	P13063_NL,11062	K.SVTEQGAELSNEER.N	1548.71	0.00131	2	1	81.01	0	6.23e-07	0|0	sp|P63104|1433Z_HUMAN/tr|E5RGE1|E5RGE1_HUMAN/tr|D0PNI1|D0PNI1_HUMAN/tr|E7EVZ2|E7EVZ2_HUMAN/tr|E7ESK7|E7ESK7_HUMAN/tr|Q6LD62|Q6LD62_HUMAN/tr|E7EX29|E7EX29_HUMAN/tr|E9PD24|E9PD24_HUMAN/tr|E5RIR4|E5RIR4_HUMAN		4.09	0		0	2	MASCOT		T
	P13063_NL,8842	K.SVVYQETNGETR.V	1382.65	0.00056	2	1	52.68	0	0.00059	0|0	sp|Q14558|KPRA_HUMAN/tr|C9JNQ3|C9JNQ3_HUMAN		4.53	0		0	2	MASCOT		T
	P13063_NL,13032	K.SYCAEIAHNVSSK.N	1465.67	0.00217	2	1	58.68	0	0.000101	0|0	sp|P62910|RL32_HUMAN/tr|F8W727|F8W727_HUMAN/tr|D3YTB1|D3YTB1_HUMAN		6.46	0		0	2	MASCOT		T
	P13063_NL,13110	K.SYCAEIAHNVSSK.N	1465.67	-0.00216	3	1	36.62	0	0.0176	0|0	sp|P62910|RL32_HUMAN/tr|F8W727|F8W727_HUMAN/tr|D3YTB1|D3YTB1_HUMAN		6.46	0		0	2	MASCOT		T
	P13063_NL,7804	K.SYCNDQSTGDIK.V	1387.58	0.00145	2	1	45.09	0	0.000638	0|0	sp|P00492|HPRT_HUMAN/tr|Q6LET3|Q6LET3_HUMAN		4.21	0		0	2	MASCOT		T
	P13063_NL,23961	K.SYELPDGQVITIGNER.F ! R.SYELPDGQVITIGNER.F	1790.89	-0.00024	2	1	71.79	0	1e-05	0|0	sp|P62736|ACTA_HUMAN/sp|Q9BYX7|ACTBM_HUMAN/sp|P60709|ACTB_HUMAN/sp|P68032|ACTC_HUMAN/sp|P63261|ACTG_HUMAN/sp|P63267|ACTH_HUMAN/sp|P68133|ACTS_HUMAN/sp|Q6S8J3|POTEE_HUMAN/sp|A5A3E0|POTEF_HUMAN/tr|D2JYH4|D2JYH4_HUMAN/tr|Q5T8M7|Q5T8M7_HUMAN/tr|Q5T8M8|Q5T8M8_HUMAN/tr|Q1KLZ0|Q1KLZ0_HUMAN/tr|B4DUI8|B4DUI8_HUMAN/tr|I3L3I4|I3L3I4_HUMAN/tr|B3KWQ3|B3KWQ3_HUMAN/tr|Q8WVW5|Q8WVW5_HUMAN/tr|A4UCT3|A4UCT3_HUMAN/…		4.14	0		0	2	MASCOT		T
	P13063_NL,24109	K.SYELPDGQVITIGNER.F ! R.SYELPDGQVITIGNER.F	1790.89	-0.00036	2	1	80.83	0	1.23e-06	0|0	sp|P62736|ACTA_HUMAN/sp|Q9BYX7|ACTBM_HUMAN/sp|P60709|ACTB_HUMAN/sp|P68032|ACTC_HUMAN/sp|P63261|ACTG_HUMAN/sp|P63267|ACTH_HUMAN/sp|P68133|ACTS_HUMAN/sp|Q6S8J3|POTEE_HUMAN/sp|A5A3E0|POTEF_HUMAN/tr|D2JYH4|D2JYH4_HUMAN/tr|Q5T8M7|Q5T8M7_HUMAN/tr|Q5T8M8|Q5T8M8_HUMAN/tr|Q1KLZ0|Q1KLZ0_HUMAN/tr|B4DUI8|B4DUI8_HUMAN/tr|I3L3I4|I3L3I4_HUMAN/tr|B3KWQ3|B3KWQ3_HUMAN/tr|Q8WVW5|Q8WVW5_HUMAN/tr|A4UCT3|A4UCT3_HUMAN/…		4.14	0		0	2	MASCOT		T
	P13063_NL,24254	K.SYELPDGQVITIGNER.F ! R.SYELPDGQVITIGNER.F	1790.89	-0.0028	2	1	76.19	0	3.76e-06	0|0	sp|P62736|ACTA_HUMAN/sp|Q9BYX7|ACTBM_HUMAN/sp|P60709|ACTB_HUMAN/sp|P68032|ACTC_HUMAN/sp|P63261|ACTG_HUMAN/sp|P63267|ACTH_HUMAN/sp|P68133|ACTS_HUMAN/sp|Q6S8J3|POTEE_HUMAN/sp|A5A3E0|POTEF_HUMAN/tr|D2JYH4|D2JYH4_HUMAN/tr|Q5T8M7|Q5T8M7_HUMAN/tr|Q5T8M8|Q5T8M8_HUMAN/tr|Q1KLZ0|Q1KLZ0_HUMAN/tr|B4DUI8|B4DUI8_HUMAN/tr|I3L3I4|I3L3I4_HUMAN/tr|B3KWQ3|B3KWQ3_HUMAN/tr|Q8WVW5|Q8WVW5_HUMAN/tr|A4UCT3|A4UCT3_HUMAN/…		4.14	0		0	2	MASCOT		T
	P13063_NL,29038	K.SYIEGYVPSQADVAVFEAVSSPPPADLCHALR.W	3445.67	-0.00205	3	1	28.14	0	0.16	0|0	sp|P24534|EF1B_HUMAN/tr|F2Z2G2|F2Z2G2_HUMAN/tr|C9JZW3|C9JZW3_HUMAN		4.31	0		0	2	MASCOT		T
	P13063_NL,8172	K.SYSEDDIHR.S	1121.49	-0.00051	2	1	49.2	0	0.00104	0|0	sp|Q9BYJ9|YTHD1_HUMAN/sp|Q9Y5A9|YTHD2_HUMAN/sp|Q7Z739|YTHD3_HUMAN/tr|B5BU99|B5BU99_HUMAN/tr|Q8NA80|Q8NA80_HUMAN/tr|B4DPX9|B4DPX9_HUMAN/tr|F8W840|F8W840_HUMAN/tr|Q658Z6|Q658Z6_HUMAN/tr|B4DT65|B4DT65_HUMAN/tr|Q8N3V9|Q8N3V9_HUMAN/tr|B3KTL8|B3KTL8_HUMAN/tr|Q96MZ5|Q96MZ5_HUMAN		4.53	0		0	2	MASCOT		T
	P13063_NL,9681	K.SYSSGGEDGYVR.I	1276.54	0.00083	2	1	55.8	0	5.01e-05	0|0	sp|Q13347|EIF3I_HUMAN/tr|Q5U0F4|Q5U0F4_HUMAN/tr|Q9P1D9|Q9P1D9_HUMAN/tr|Q53HU7|Q53HU7_HUMAN		4.37	0		0	2	MASCOT		T
	P13063_NL,9864	K.SYSSGGEDGYVR.I	1276.54	0.00073	2	1	62.67	0	1.03e-05	0|0	sp|Q13347|EIF3I_HUMAN/tr|Q5U0F4|Q5U0F4_HUMAN/tr|Q9P1D9|Q9P1D9_HUMAN/tr|Q53HU7|Q53HU7_HUMAN		4.37	0		0	2	MASCOT		T
	P13063_NL,29709	K.TAFDDAIAELDTLNEDSYK.D	2130.97	-0.00736	2	1	67.94	0	1.2e-05	0|0	sp|P61981|1433G_HUMAN/tr|B4DHC4|B4DHC4_HUMAN/tr|B4DE78|B4DE78_HUMAN/tr|B3KNB4|B3KNB4_HUMAN		3.66	0		0	2	MASCOT		T
	P13063_NL,30012	K.TAFDEAIAELDTLNEDSYK.D	2144.99	-0.00788	2	1	63.65	0	3.98e-05	0|0	sp|P27348|1433T_HUMAN/tr|B4DY04|B4DY04_HUMAN/tr|B4DMT8|B4DMT8_HUMAN/tr|Q53S41|Q53S41_HUMAN		3.71	0		0	2	MASCOT		T
	P13063_NL,30117	K.TAFDEAIAELDTLNEESYK.D	2159	-0.00074	3	1	31.44	0	0.0623	0|0	sp|P31946|1433B_HUMAN		3.77	0		0	2	MASCOT		T
	P13063_NL,31653	K.TAFDEAIAELDTLSEESYK.D	2131.99	-0.00281	2	1	75.05	0	3.32e-06	0|0	sp|P63104|1433Z_HUMAN/tr|B0AZS6|B0AZS6_HUMAN/tr|B7Z2E6|B7Z2E6_HUMAN/tr|D0PNI1|D0PNI1_HUMAN/tr|E7EX24|E7EX24_HUMAN/tr|B7Z465|B7Z465_HUMAN/tr|E7EX29|E7EX29_HUMAN/tr|H0YB80|H0YB80_HUMAN/tr|Q2F831|Q2F831_HUMAN		3.77	0		0	2	MASCOT		T
	P13063_NL,31695	K.TAFDEAIAELDTLSEESYK.D	2131.99	-0.00144	3	1	45.76	0	0.00275	0|0	sp|P63104|1433Z_HUMAN/tr|B0AZS6|B0AZS6_HUMAN/tr|B7Z2E6|B7Z2E6_HUMAN/tr|D0PNI1|D0PNI1_HUMAN/tr|E7EX24|E7EX24_HUMAN/tr|B7Z465|B7Z465_HUMAN/tr|E7EX29|E7EX29_HUMAN/tr|H0YB80|H0YB80_HUMAN/tr|Q2F831|Q2F831_HUMAN		3.77	0		0	2	MASCOT		T
	P13063_NL,31770	K.TAFDEAIAELDTLSEESYK.D	2131.99	-0.00207	2	1	85.54	0	2.91e-07	0|0	sp|P63104|1433Z_HUMAN/tr|B0AZS6|B0AZS6_HUMAN/tr|B7Z2E6|B7Z2E6_HUMAN/tr|D0PNI1|D0PNI1_HUMAN/tr|E7EX24|E7EX24_HUMAN/tr|B7Z465|B7Z465_HUMAN/tr|E7EX29|E7EX29_HUMAN/tr|H0YB80|H0YB80_HUMAN/tr|Q2F831|Q2F831_HUMAN		3.77	0		0	2	MASCOT		T
	P13063_NL,20274	K.TAFQEALDAAGDK.L	1336.64	-0.00058	2	1	43.79	0	0.00559	0|0	sp|P10599|THIO_HUMAN/tr|B1ALW1|B1ALW1_HUMAN/tr|H9ZYJ2|H9ZYJ2_HUMAN/tr|O60744|O60744_HUMAN		4.03	0		0	2	MASCOT		T
	P13063_NL,12179	K.TALIHDGLAR.G	1066.6	-0.00015	3	1	27.2	0	0.17	0|0	sp|P25398|RS12_HUMAN		6.41	0		0	2	MASCOT		T
	P13063_NL,20451	K.TASNVEEAFINTAK.E	1494.74	-0.00119	2	1	77.5	0	2.74e-06	0|0	sp|P61019|RAB2A_HUMAN/tr|H7C125|H7C125_HUMAN		4.53	0		0	2	MASCOT		T
	P13063_NL,8126	K.TAVAPIER.V	856.489	7e-05	2	1	45.32	0	0.00232	0|0	sp|P12235|ADT1_HUMAN/sp|P05141|ADT2_HUMAN/sp|P12236|ADT3_HUMAN/sp|Q9H0C2|ADT4_HUMAN/tr|I7HJJ0|I7HJJ0_HUMAN/tr|Q6I9V5|Q6I9V5_HUMAN/tr|Q6NVC0|Q6NVC0_HUMAN/tr|A8K787|A8K787_HUMAN/tr|Q59EI9|Q59EI9_HUMAN/tr|B2RCV1|B2RCV1_HUMAN		5.66	0		0	2	MASCOT		T
	P13063_NL,9782	K.TAVCDIPPR.G	1028.52	-0.00046	2	1	44.62	0	0.00383	0|0	sp|Q13885|TBB2A_HUMAN/sp|Q9BVA1|TBB2B_HUMAN/sp|P04350|TBB4A_HUMAN/sp|P68371|TBB4B_HUMAN/sp|P07437|TBB5_HUMAN/sp|A6NNZ2|TBB8L_HUMAN/sp|Q3ZCM7|TBB8_HUMAN/tr|Q5SU16|Q5SU16_HUMAN/tr|Q5SQY0|Q5SQY0_HUMAN/tr|F8VYX6|F8VYX6_HUMAN/tr|Q5ST81|Q5ST81_HUMAN/tr|F8VUJ7|F8VUJ7_HUMAN/tr|E7EWR1|E7EWR1_HUMAN/tr|Q5JP53|Q5JP53_HUMAN/tr|I3L2F9|I3L2F9_HUMAN/tr|E9PBJ4|E9PBJ4_HUMAN/tr|C9JAA5|C9JAA5_HUMAN/tr|Q9BUU9|Q9BUU9_…		5.5	0		0	2	MASCOT		T
	P13063_NL,9952	K.TAVCDIPPR.G	1028.52	-0.0006	2	1	53.62	0	0.000482	0|0	sp|Q13885|TBB2A_HUMAN/sp|Q9BVA1|TBB2B_HUMAN/sp|P04350|TBB4A_HUMAN/sp|P68371|TBB4B_HUMAN/sp|P07437|TBB5_HUMAN/sp|A6NNZ2|TBB8L_HUMAN/sp|Q3ZCM7|TBB8_HUMAN/tr|Q5SU16|Q5SU16_HUMAN/tr|Q5SQY0|Q5SQY0_HUMAN/tr|F8VYX6|F8VYX6_HUMAN/tr|Q5ST81|Q5ST81_HUMAN/tr|F8VUJ7|F8VUJ7_HUMAN/tr|E7EWR1|E7EWR1_HUMAN/tr|Q5JP53|Q5JP53_HUMAN/tr|I3L2F9|I3L2F9_HUMAN/tr|E9PBJ4|E9PBJ4_HUMAN/tr|C9JAA5|C9JAA5_HUMAN/tr|Q9BUU9|Q9BUU9_…		5.5	0		0	2	MASCOT		T
	P13063_NL,10323	K.TAVCDIPPR.G	1028.52	-0.00044	2	1	42.19	0	0.0067	0|0	sp|Q13885|TBB2A_HUMAN/sp|Q9BVA1|TBB2B_HUMAN/sp|P04350|TBB4A_HUMAN/sp|P68371|TBB4B_HUMAN/sp|P07437|TBB5_HUMAN/sp|A6NNZ2|TBB8L_HUMAN/sp|Q3ZCM7|TBB8_HUMAN/tr|Q5SU16|Q5SU16_HUMAN/tr|Q5SQY0|Q5SQY0_HUMAN/tr|F8VYX6|F8VYX6_HUMAN/tr|Q5ST81|Q5ST81_HUMAN/tr|F8VUJ7|F8VUJ7_HUMAN/tr|E7EWR1|E7EWR1_HUMAN/tr|Q5JP53|Q5JP53_HUMAN/tr|I3L2F9|I3L2F9_HUMAN/tr|E9PBJ4|E9PBJ4_HUMAN/tr|C9JAA5|C9JAA5_HUMAN/tr|Q9BUU9|Q9BUU9_…		5.5	0		0	2	MASCOT		T
	P13063_NL,10575	K.TAVCDIPPR.G	1028.52	0.00094	2	1	52.32	0	0.000676	0|0	sp|Q13885|TBB2A_HUMAN/sp|Q9BVA1|TBB2B_HUMAN/sp|P04350|TBB4A_HUMAN/sp|P68371|TBB4B_HUMAN/sp|P07437|TBB5_HUMAN/sp|A6NNZ2|TBB8L_HUMAN/sp|Q3ZCM7|TBB8_HUMAN/tr|Q5SU16|Q5SU16_HUMAN/tr|Q5SQY0|Q5SQY0_HUMAN/tr|F8VYX6|F8VYX6_HUMAN/tr|Q5ST81|Q5ST81_HUMAN/tr|F8VUJ7|F8VUJ7_HUMAN/tr|E7EWR1|E7EWR1_HUMAN/tr|Q5JP53|Q5JP53_HUMAN/tr|I3L2F9|I3L2F9_HUMAN/tr|E9PBJ4|E9PBJ4_HUMAN/tr|C9JAA5|C9JAA5_HUMAN/tr|Q9BUU9|Q9BUU9_…		5.5	0		0	2	MASCOT		T
	P13063_NL,13600	K.TAVCDIPPR.G	1028.52	-0.00082	2	1	55.69	0	0.000299	0|0	sp|Q13885|TBB2A_HUMAN/sp|Q9BVA1|TBB2B_HUMAN/sp|P04350|TBB4A_HUMAN/sp|P68371|TBB4B_HUMAN/sp|P07437|TBB5_HUMAN/sp|A6NNZ2|TBB8L_HUMAN/sp|Q3ZCM7|TBB8_HUMAN/tr|Q5SU16|Q5SU16_HUMAN/tr|Q5SQY0|Q5SQY0_HUMAN/tr|F8VYX6|F8VYX6_HUMAN/tr|Q5ST81|Q5ST81_HUMAN/tr|F8VUJ7|F8VUJ7_HUMAN/tr|E7EWR1|E7EWR1_HUMAN/tr|Q5JP53|Q5JP53_HUMAN/tr|I3L2F9|I3L2F9_HUMAN/tr|E9PBJ4|E9PBJ4_HUMAN/tr|C9JAA5|C9JAA5_HUMAN/tr|Q9BUU9|Q9BUU9_…		5.5	0		0	2	MASCOT		T
	P13063_NL,18587	K.TAVVVGTITDDVR.V	1345.73	-0.00176	2	1	54.15	0	0.000723	0|0	sp|Q07020|RL18_HUMAN/tr|G3V203|G3V203_HUMAN/tr|J3QQ67|J3QQ67_HUMAN/tr|F8VYV2|F8VYV2_HUMAN/tr|F8VWC5|F8VWC5_HUMAN/tr|Q0QEW2|Q0QEW2_HUMAN/tr|H0YHA7|H0YHA7_HUMAN/tr|B4DDY5|B4DDY5_HUMAN/tr|F8VUA6|F8VUA6_HUMAN		4.21	0		0	2	MASCOT		T
	P13063_NL,23310	K.TDPSILGGMIVR.I	1258.68	-0.0004	2	1	54.68	0	0.000573	0|0	sp|P48047|ATPO_HUMAN		5.5	0		0	2	MASCOT		T
	P13063_NL,15237	K.TDPTTLTDEEINR.F	1504.71	0.00063	2	1	61.77	0	6.25e-05	0|0	sp|P11586|C1TC_HUMAN/tr|G3V3L6|G3V3L6_HUMAN/tr|G3V2B8|G3V2B8_HUMAN/tr|B7Z809|B7Z809_HUMAN/tr|F5H2F4|F5H2F4_HUMAN		3.92	0		0	2	MASCOT		T
	P13063_NL,19150	K.TDTVLILCR.K	1090.59	-0.00239	2	1	56.11	0	0.000427	0|0	sp|Q9HB71|CYBP_HUMAN/tr|Q5R370|Q5R370_HUMAN/tr|B3KSF1|B3KSF1_HUMAN/tr|Q6NVY0|Q6NVY0_HUMAN		5.5	0		0	2	MASCOT		T
	P13063_NL,17734	K.TEAASDPQHPAASEGAAAAAASPPLLR.C	2557.26	-0.00071	3	1	27.35	0	0.242	0|0	sp|Q99536|VAT1_HUMAN/tr|B4DPX4|B4DPX4_HUMAN/tr|K7ERT7|K7ERT7_HUMAN		4.65	0		0	2	MASCOT		T
	P13063_NL,8308	K.TEELKPQVEEK.N	1329.69	-0.00072	2	1	55.66	0	0.000463	0|0	sp|Q9UN86|G3BP2_HUMAN/tr|A8K6V7|A8K6V7_HUMAN		4.49	0		0	2	MASCOT		T
	P13063_NL,32437	K.TEFLSFMNTELAAFTK.N	1849.9	-0.00169	2	1	52.39	0	0.000853	0|0	sp|P31949|S10AB_HUMAN/tr|B2R5H0|B2R5H0_HUMAN		4.53	0		0	2	MASCOT		T
	P13063_NL,21846	K.TEHALLEGFNIR.E	1399.73	-0.00173	3	1	30.13	0	0.227	0|0	sp|Q9H267|VP33B_HUMAN/tr|B3KQF6|B3KQF6_HUMAN/tr|B7Z6M7|B7Z6M7_HUMAN/tr|F5H008|F5H008_HUMAN/tr|B7Z1N4|B7Z1N4_HUMAN		5.37	0		0	2	MASCOT		T
	P13063_NL,20715	K.TELEDTLDSTAAQQELR.S	1919.92	-0.00323	2	1	102.63	0	6.9e-09	0|0	sp|P35579|MYH9_HUMAN/tr|Q60FE2|Q60FE2_HUMAN/tr|Q86XU5|Q86XU5_HUMAN		3.83	0		0	2	MASCOT		T
	P13063_NL,17198	K.TELSQSDMFDQR.L	1456.64	-0.00316	2	1	77.65	0	7.45e-07	0|0	sp|P62495|ERF1_HUMAN/tr|Q96CG1|Q96CG1_HUMAN/tr|B7Z7P8|B7Z7P8_HUMAN		4.03	0		0	2	MASCOT		T
	P13063_NL,33103	K.TEPATGFIDGDLIESFLDISRPK.M	2521.28	-0.00186	3	1	32.44	0	0.0768	0|0	sp|Q16531|DDB1_HUMAN/tr|B4DG00|B4DG00_HUMAN/tr|F5GZ34|F5GZ34_HUMAN/tr|B4DZP5|B4DZP5_HUMAN/tr|B4DSA8|B4DSA8_HUMAN/tr|F8WF81|F8WF81_HUMAN		4.1	0		0	2	MASCOT		T
	P13063_NL,25082	K.TESAVSQMQSVIELGR.V	1734.87	0.00442	2	1	69.12	0	1.83e-05	0|0	sp|P41252|SYIC_HUMAN/tr|Q5TCC4|Q5TCC4_HUMAN/tr|Q5TCC5|Q5TCC5_HUMAN/tr|Q5TCD2|Q5TCD2_HUMAN/tr|J3KR24|J3KR24_HUMAN/tr|Q7Z3U5|Q7Z3U5_HUMAN/tr|Q7L4K8|Q7L4K8_HUMAN/tr|B4DVX2|B4DVX2_HUMAN/tr|Q6P0M4|Q6P0M4_HUMAN/tr|Q59G75|Q59G75_HUMAN/tr|Q7Z355|Q7Z355_HUMAN		4.53	0		0	2	MASCOT		T
	P13063_NL,15106	K.TESNQEVANPEHYIK.H	1758.83	0.00326	2	1	47.52	0	0.0044	0|0	sp|P06730|IF4E_HUMAN/tr|H0Y8J7|H0Y8J7_HUMAN/tr|D6RFJ3|D6RFJ3_HUMAN/tr|B7Z2T1|B7Z2T1_HUMAN/tr|D6RBW1|D6RBW1_HUMAN/tr|Q32Q75|Q32Q75_HUMAN		4.75	0		0	2	MASCOT		T
	P13063_NL,15196	K.TESNQEVANPEHYIK.H	1758.83	-0.0005	3	1	41.84	0	0.0164	0|0	sp|P06730|IF4E_HUMAN/tr|H0Y8J7|H0Y8J7_HUMAN/tr|D6RFJ3|D6RFJ3_HUMAN/tr|B7Z2T1|B7Z2T1_HUMAN/tr|D6RBW1|D6RBW1_HUMAN/tr|Q32Q75|Q32Q75_HUMAN		4.75	0		0	2	MASCOT		T
	P13063_NL,26658	K.TFAPEEISAMVLTK.M	1536.8	0.00014	2	1	70.66	0	1.94e-05	0|0	sp|P11021|GRP78_HUMAN/tr|B4DEF7|B4DEF7_HUMAN		4.53	0		0	2	MASCOT		T
	P13063_NL,26783	K.TFAPEEISAMVLTK.M	1536.8	0.00226	2	1	56.66	0	0.000492	0|0	sp|P11021|GRP78_HUMAN/tr|B4DEF7|B4DEF7_HUMAN		4.53	0		0	2	MASCOT		T
	P13063_NL,13980	K.TFDQLTPEESK.E	1294.62	5e-05	2	1	58.67	0	0.000148	0|0	sp|O43852|CALU_HUMAN/tr|Q6IAW5|Q6IAW5_HUMAN/tr|D6QS56|D6QS56_HUMAN/tr|B3KNG6|B3KNG6_HUMAN/tr|D6QS50|D6QS50_HUMAN/tr|D6QS55|D6QS55_HUMAN/tr|D6QS58|D6QS58_HUMAN/tr|F5H3F1|F5H3F1_HUMAN/tr|F5H879|F5H879_HUMAN/tr|D6QS57|D6QS57_HUMAN/tr|B3KQF5|B3KQF5_HUMAN/tr|D6QS54|D6QS54_HUMAN/tr|D6QS49|D6QS49_HUMAN/tr|D6QS51|D6QS51_HUMAN/tr|D6QS53|D6QS53_HUMAN/tr|D6QS52|D6QS52_HUMAN		4.14	0		0	2	MASCOT		T
	P13063_NL,29616	K.TFTDCFNCLPIAAIVDEK.I ! -.TFTDCFNCLPIAAIVDEK.I	2113.99	-0.00021	2	1	70.83	0	7.74e-06	0|0	sp|P62136|PP1A_HUMAN/sp|P62140|PP1B_HUMAN/sp|P36873|PP1G_HUMAN/tr|Q9UPN1|Q9UPN1_HUMAN/tr|B4E163|B4E163_HUMAN/tr|B3KXM2|B3KXM2_HUMAN/tr|B7ZB67|B7ZB67_HUMAN/tr|E7ETD8|E7ETD8_HUMAN/tr|F8VR82|F8VR82_HUMAN/tr|A6NNR3|A6NNR3_HUMAN/tr|H0Y3Y6|H0Y3Y6_HUMAN/tr|B4DJ75|B4DJ75_HUMAN/tr|F8W0W8|F8W0W8_HUMAN/tr|F8VYE8|F8VYE8_HUMAN ! tr|C4TNW5|C4TNW5_HUMAN		4.03	0		0	2	MASCOT		T
	P13063_NL,29737	K.TFTDCFNCLPIAAIVDEK.I ! -.TFTDCFNCLPIAAIVDEK.I	2113.99	-0.00103	2	1	51.9	0	0.00061	0|0	sp|P62136|PP1A_HUMAN/sp|P62140|PP1B_HUMAN/sp|P36873|PP1G_HUMAN/tr|Q9UPN1|Q9UPN1_HUMAN/tr|B4E163|B4E163_HUMAN/tr|B3KXM2|B3KXM2_HUMAN/tr|B7ZB67|B7ZB67_HUMAN/tr|E7ETD8|E7ETD8_HUMAN/tr|F8VR82|F8VR82_HUMAN/tr|A6NNR3|A6NNR3_HUMAN/tr|H0Y3Y6|H0Y3Y6_HUMAN/tr|B4DJ75|B4DJ75_HUMAN/tr|F8W0W8|F8W0W8_HUMAN/tr|F8VYE8|F8VYE8_HUMAN ! tr|C4TNW5|C4TNW5_HUMAN		4.03	0		0	2	MASCOT		T
	P13063_NL,15466	K.TFTTQETITNAETAK.E	1655.81	-0.00411	2	1	62.4	0	7.68e-05	0|0	sp|P06744|G6PI_HUMAN/tr|B4DE36|B4DE36_HUMAN/tr|B4DVJ0|B4DVJ0_HUMAN		4.53	0		0	2	MASCOT		T
	P13063_NL,27487	K.TFVNITPAEVGVLVGK.D	1643.94	-0.0002	2	1	44.04	0	0.00314	0|0	sp|P07737|PROF1_HUMAN/tr|I3L3D5|I3L3D5_HUMAN		5.66	0		0	2	MASCOT		T
	P13063_NL,16231	K.TGCNVLLIQK.S	1145.63	-0.00244	2	1	44.26	0	0.00637	0|0	sp|P50991|TCPD_HUMAN/tr|B7Z9L0|B7Z9L0_HUMAN/tr|B7Z2F4|B7Z2F4_HUMAN/tr|A8K3C3|A8K3C3_HUMAN/tr|B7Z2Z8|B7Z2Z8_HUMAN/tr|F5H5W3|F5H5W3_HUMAN/tr|B7Z8B1|B7Z8B1_HUMAN		7.89	0		0	2	MASCOT		T
	P13063_NL,10104	K.TGFQAVTGK.R	908.484	-0.00264	2	1	45.11	0	0.00398	0|0	sp|P20042|IF2B_HUMAN/tr|Q6IBR8|Q6IBR8_HUMAN/tr|B5BU01|B5BU01_HUMAN/tr|Q96I16|Q96I16_HUMAN		8.41	0		0	2	MASCOT		T
	P13063_NL,14721	K.TGGTQTDLFTCGK.C ! R.TGGTQTDLFTCGK.C	1385.64	0.00087	2	1	60.57	0	5.89e-05	0|0	sp|P23193|TCEA1_HUMAN/tr|B7Z4S1|B7Z4S1_HUMAN/tr|B7Z4W0|B7Z4W0_HUMAN ! sp|Q15560|TCEA2_HUMAN/tr|Q5JRI7|Q5JRI7_HUMAN/tr|Q6IB64|Q6IB64_HUMAN/tr|B3KNM1|B3KNM1_HUMAN		5.5	0		0	2	MASCOT		T
	P13063_NL,18195	K.TGISDVFAK.N	937.499	-0.00055	2	1	79.91	0	1.28e-06	0|0	sp|P19338|NUCL_HUMAN/tr|B3KM80|B3KM80_HUMAN/tr|Q6ZS99|Q6ZS99_HUMAN/tr|B3KTP9|B3KTP9_HUMAN		5.5	0		0	2	MASCOT		T
	P13063_NL,23487	K.TGLIDYNQLALTAR.L ! -.XGLIDYNQLALTAR.L	1548.84	0.00013	2	1	45.53	0	0.00373	0|0	sp|P34897|GLYM_HUMAN/tr|B4DLV4|B4DLV4_HUMAN/tr|Q5BJF5|Q5BJF5_HUMAN/tr|B4DW25|B4DW25_HUMAN/tr|Q53ET4|Q53ET4_HUMAN/tr|Q5HYG8|Q5HYG8_HUMAN/tr|B4E1G2|B4E1G2_HUMAN/tr|B4DWA7|B4DWA7_HUMAN/tr|B4DP88|B4DP88_HUMAN/tr|B4DJ63|B4DJ63_HUMAN/tr|G3V2Y4|G3V2Y4_HUMAN/tr|B4DJQ3|B4DJQ3_HUMAN/tr|G3V5L0|G3V5L0_HUMAN ! tr|H0YIZ0|H0YIZ0_HUMAN		5.5	0		0	2	MASCOT		T
	P13063_NL,15004	K.TGNLGNVVHIER.F	1308.7	0.00037	3	1	59.36	0	0.000171	0|0	sp|Q6P5R6|RL22L_HUMAN/tr|H0Y8C2|H0Y8C2_HUMAN/tr|C9JYQ9|C9JYQ9_HUMAN		6.41	0		0	2	MASCOT		T
	P13063_NL,15011	K.TGNLGNVVHIER.F	1308.7	0.00081	2	1	95.07	0	4.6e-08	0|0	sp|Q6P5R6|RL22L_HUMAN/tr|H0Y8C2|H0Y8C2_HUMAN/tr|C9JYQ9|C9JYQ9_HUMAN		6.41	0		0	2	MASCOT		T
	P13063_NL,15183	K.TGNLGNVVHIER.F	1308.7	-8e-05	3	1	44.4	0	0.00536	0|0	sp|Q6P5R6|RL22L_HUMAN/tr|H0Y8C2|H0Y8C2_HUMAN/tr|C9JYQ9|C9JYQ9_HUMAN		6.41	0		0	2	MASCOT		T
	P13063_NL,15191	K.TGNLGNVVHIER.F	1308.7	0.00095	2	1	74.91	0	4.78e-06	0|0	sp|Q6P5R6|RL22L_HUMAN/tr|H0Y8C2|H0Y8C2_HUMAN/tr|C9JYQ9|C9JYQ9_HUMAN		6.41	0		0	2	MASCOT		T
	P13063_NL,16505	K.TGQEVVFVAEPDNK.N	1532.76	-0.00484	2	1	76.97	0	3.1e-06	0|0	sp|P04844|RPN2_HUMAN/tr|B2RE46|B2RE46_HUMAN/tr|B4DJL0|B4DJL0_HUMAN		4.14	0		0	2	MASCOT		T
	P13063_NL,16686	K.TGQEVVFVAEPDNK.N	1532.76	0.00172	2	1	70.83	0	1.33e-05	0|0	sp|P04844|RPN2_HUMAN/tr|B2RE46|B2RE46_HUMAN/tr|B4DJL0|B4DJL0_HUMAN		4.14	0		0	2	MASCOT		T
	P13063_NL,19738	K.TGQPMINLYTDR.E	1408.69	0.00051	2	1	47.73	0	0.00258	0|0	sp|P35637|FUS_HUMAN/tr|Q6IBQ5|Q6IBQ5_HUMAN/tr|H3BPE7|H3BPE7_HUMAN/tr|Q8TBR3|Q8TBR3_HUMAN/tr|A8K4H1|A8K4H1_HUMAN/tr|Q70T18|Q70T18_HUMAN/tr|Q13344|Q13344_HUMAN/tr|Q59H57|Q59H57_HUMAN/tr|B4DR70|B4DR70_HUMAN		5.5	0		0	2	MASCOT		T
	P13063_NL,13627	K.TGTAEM*SSILEER.I	1439.67	-0.00328	2	1	52.88	0	0.000468	0|0	sp|P25705|ATPA_HUMAN/tr|K7ENP3|K7ENP3_HUMAN/tr|B4DY56|B4DY56_HUMAN/tr|K7ESA0|K7ESA0_HUMAN/tr|K7ERX7|K7ERX7_HUMAN		4.25	0	15.994919 Oxidation (M)	0	2	MASCOT		T
	P13063_NL,19972	K.TGTAEMSSILEER.I	1423.67	0.00038	2	1	76.71	0	2.4e-06	0|0	sp|P25705|ATPA_HUMAN/tr|K7ENP3|K7ENP3_HUMAN/tr|B4DY56|B4DY56_HUMAN/tr|K7ESA0|K7ESA0_HUMAN/tr|K7ERX7|K7ERX7_HUMAN		4.25	0		0	2	MASCOT		T
	P13063_NL,13218	K.TGTSCALDCGAGIGR.I	1495.66	0.00383	2	1	47.28	0	0.000881	0|0	sp|Q9BV86|NTM1A_HUMAN		5.5	0		0	2	MASCOT		T
	P13063_NL,15325	K.TGVAVNKPAEFTVDAK.H	1646.87	-0.00027	3	1	39.54	0	0.0175	0|0	sp|P21333|FLNA_HUMAN/tr|Q60FE6|Q60FE6_HUMAN/tr|Q60FE5|Q60FE5_HUMAN/tr|Q5HY54|Q5HY54_HUMAN/tr|A6NDY9|A6NDY9_HUMAN		5.73	0		0	2	MASCOT		T
	P13063_NL,15376	K.TGVAVNKPAEFTVDAK.H	1646.87	-0.00201	2	1	42.92	0	0.00806	0|0	sp|P21333|FLNA_HUMAN/tr|Q60FE6|Q60FE6_HUMAN/tr|Q60FE5|Q60FE5_HUMAN/tr|Q5HY54|Q5HY54_HUMAN/tr|A6NDY9|A6NDY9_HUMAN		5.73	0		0	2	MASCOT		T
	P13063_NL,12731	K.TGVHHYSGNNIELGTACGK.Y	2014.94	0.00315	3	1	38.97	0	0.0115	0|0	sp|P62888|RL30_HUMAN/tr|E5RI99|E5RI99_HUMAN		6.61	0		0	2	MASCOT		T
	P13063_NL,12791	K.TGVHHYSGNNIELGTACGK.Y	2014.94	0.00086	4	1	36.32	0	0.0218	0|0	sp|P62888|RL30_HUMAN/tr|E5RI99|E5RI99_HUMAN		6.61	0		0	2	MASCOT		T
	P13063_NL,12909	K.TGVHHYSGNNIELGTACGK.Y	2014.94	0.0003	3	1	47.71	0	0.0016	0|0	sp|P62888|RL30_HUMAN/tr|E5RI99|E5RI99_HUMAN		6.61	0		0	2	MASCOT		T
	P13063_NL,13086	K.TGVHHYSGNNIELGTACGK.Y	2014.94	0.00231	3	1	44.81	0	0.00302	0|0	sp|P62888|RL30_HUMAN/tr|E5RI99|E5RI99_HUMAN		6.61	0		0	2	MASCOT		T
	P13063_NL,13232	K.THAVLVALK.R	951.599	-0.00452	2	1	51.97	0	0.000135	0|0	sp|P25786|PSA1_HUMAN/tr|B4DEV8|B4DEV8_HUMAN/tr|F5GX11|F5GX11_HUMAN/tr|B4E0X6|B4E0X6_HUMAN		8.44	0		0	2	MASCOT		T
	P13063_NL,15545	K.THEAEIVEGENHTYCIR.F	2057.93	0.00626	3	1	48.54	0	0.000888	0|0	sp|P21333|FLNA_HUMAN/tr|Q60FE6|Q60FE6_HUMAN/tr|Q60FE5|Q60FE5_HUMAN/tr|Q2VP91|Q2VP91_HUMAN/tr|Q8TES4|Q8TES4_HUMAN/tr|B4DTD5|B4DTD5_HUMAN/tr|Q96C61|Q96C61_HUMAN/tr|Q5HY54|Q5HY54_HUMAN/tr|Q6NXF2|Q6NXF2_HUMAN/tr|E9PHF0|E9PHF0_HUMAN/tr|B4E2F9|B4E2F9_HUMAN/tr|H0Y5C6|H0Y5C6_HUMAN		4.87	0		0	2	MASCOT		T
	P13063_NL,14668	K.THIDVIHYR.K	1153.61	0.00014	3	1	29.33	0	0.186	0|0	sp|P33991|MCM4_HUMAN/tr|J3KPV4|J3KPV4_HUMAN/tr|E5RG31|E5RG31_HUMAN/tr|B3KMX0|B3KMX0_HUMAN/tr|B4DLA6|B4DLA6_HUMAN		6.61	0		0	2	MASCOT		T
	P13063_NL,30258	K.TIAECLADELINAAK.G	1631.83	-0.00131	2	1	95.72	0	4.72e-08	0|0	sp|P46782|RS5_HUMAN/tr|Q53G25|Q53G25_HUMAN		4.14	0		0	2	MASCOT		T
	P13063_NL,30287	K.TIAECLADELINAAK.G	1631.83	-0.00256	3	1	59.5	0	0.000196	0|0	sp|P46782|RS5_HUMAN/tr|Q53G25|Q53G25_HUMAN		4.14	0		0	2	MASCOT		T
	P13063_NL,30376	K.TIAECLADELINAAK.G	1631.83	-7e-05	2	1	96	0	4.54e-08	0|0	sp|P46782|RS5_HUMAN/tr|Q53G25|Q53G25_HUMAN		4.14	0		0	2	MASCOT		T
	P13063_NL,30403	K.TIAECLADELINAAK.G	1631.83	-0.00121	3	1	57.95	0	0.000282	0|0	sp|P46782|RS5_HUMAN/tr|Q53G25|Q53G25_HUMAN		4.14	0		0	2	MASCOT		T
	P13063_NL,30506	K.TIAECLADELINAAK.G	1631.83	-0.00039	2	1	96.22	0	4.23e-08	0|0	sp|P46782|RS5_HUMAN/tr|Q53G25|Q53G25_HUMAN		4.14	0		0	2	MASCOT		T
	P13063_NL,30351	K.TIDWVAFAEIIPQNQK.A	1872.99	-0.00437	2	1	56.38	0	0.000432	0|0	sp|O75947|ATP5H_HUMAN/tr|F5H608|F5H608_HUMAN/tr|A0PJH2|A0PJH2_HUMAN		4.37	0		0	2	MASCOT		T
	P13063_NL,24898	K.TIGGGDDSFNTFFSETGAGK.H	2007.89	-0.00147	2	1	85.11	0	2.02e-07	0|0	sp|Q71U36|TBA1A_HUMAN/sp|P68363|TBA1B_HUMAN/sp|Q9BQE3|TBA1C_HUMAN/sp|Q13748|TBA3C_HUMAN/sp|Q6PEY2|TBA3E_HUMAN/tr|Q1ZYQ1|Q1ZYQ1_HUMAN/tr|G3V1U9|G3V1U9_HUMAN/tr|B3KPS3|B3KPS3_HUMAN/tr|F5H5D3|F5H5D3_HUMAN/tr|Q53GA7|Q53GA7_HUMAN/tr|B7Z1K5|B7Z1K5_HUMAN/tr|A8JZY9|A8JZY9_HUMAN/tr|B3KT06|B3KT06_HUMAN/tr|F8VX09|F8VX09_HUMAN/tr|F8VXB8|F8VXB8_HUMAN/tr|F8VS66|F8VS66_HUMAN/tr|F8VRK0|F8VRK0_HUMAN/tr|F8VWV9|F8V…		4.03	0		0	2	MASCOT		T
	P13063_NL,25029	K.TIGGGDDSFNTFFSETGAGK.H	2007.89	-0.00243	2	1	134.75	0	2.2e-12	0|0	sp|Q71U36|TBA1A_HUMAN/sp|P68363|TBA1B_HUMAN/sp|Q9BQE3|TBA1C_HUMAN/sp|Q13748|TBA3C_HUMAN/sp|Q6PEY2|TBA3E_HUMAN/tr|Q1ZYQ1|Q1ZYQ1_HUMAN/tr|G3V1U9|G3V1U9_HUMAN/tr|B3KPS3|B3KPS3_HUMAN/tr|F5H5D3|F5H5D3_HUMAN/tr|Q53GA7|Q53GA7_HUMAN/tr|B7Z1K5|B7Z1K5_HUMAN/tr|A8JZY9|A8JZY9_HUMAN/tr|B3KT06|B3KT06_HUMAN/tr|F8VX09|F8VX09_HUMAN/tr|F8VXB8|F8VXB8_HUMAN/tr|F8VS66|F8VS66_HUMAN/tr|F8VRK0|F8VRK0_HUMAN/tr|F8VWV9|F8V…		4.03	0		0	2	MASCOT		T
	P13063_NL,21006	K.TILPAAAQDVYYR.D	1480.78	-0.00419	2	1	47.6	0	0.00486	0|0	sp|P04843|RPN1_HUMAN/tr|B7Z4L4|B7Z4L4_HUMAN/tr|B4DNJ5|B4DNJ5_HUMAN/tr|B4DL99|B4DL99_HUMAN/tr|Q53EP4|Q53EP4_HUMAN/tr|Q96HX3|Q96HX3_HUMAN/tr|Q6IBR0|Q6IBR0_HUMAN		5.5	0		0	2	MASCOT		T
	P13063_NL,9034	K.TIQVDNTDAEGR.L	1318.62	0.00173	2	1	50.25	0	0.00082	0|0	sp|P28838|AMPL_HUMAN/tr|B4DQG5|B4DQG5_HUMAN		4.03	0		0	2	MASCOT		T
	P13063_NL,21486	K.TITLEVEPSDTIENVK.A	1787.93	-0.00248	2	1	59.58	0	0.000171	0|0	sp|P62987|RL40_HUMAN/sp|P62979|RS27A_HUMAN/sp|P0CG47|UBB_HUMAN/sp|P0CG48|UBC_HUMAN/tr|Q96C32|Q96C32_HUMAN/tr|B2RDW1|B2RDW1_HUMAN/tr|B4DV12|B4DV12_HUMAN/tr|Q3MIH3|Q3MIH3_HUMAN/tr|Q5U5U6|Q5U5U6_HUMAN/tr|F5H041|F5H041_HUMAN/tr|Q9UFQ0|Q9UFQ0_HUMAN/tr|F5GXK7|F5GXK7_HUMAN/tr|J3QS39|J3QS39_HUMAN/tr|J3QSA3|J3QSA3_HUMAN/tr|J3QKN0|J3QKN0_HUMAN/tr|Q5RKT7|Q5RKT7_HUMAN/tr|F5GYU3|F5GYU3_HUMAN/tr|J3QLP7|J3QLP7_…		4	0		0	2	MASCOT		T
	P13063_NL,16094	K.TKPIVKPQTSPEYGQGINPISR.L	2410.31	-0.00064	3	1	51.11	0	0.00063	0|0	sp|O95793|STAU1_HUMAN/tr|B3KRE0|B3KRE0_HUMAN/tr|A8K622|A8K622_HUMAN/tr|Q59F99|Q59F99_HUMAN		9.7	0		0	2	MASCOT		T
	P13063_NL,16106	K.TKPIVKPQTSPEYGQGINPISR.L	2410.31	0.00045	4	1	27.11	0	0.166	0|0	sp|O95793|STAU1_HUMAN/tr|B3KRE0|B3KRE0_HUMAN/tr|A8K622|A8K622_HUMAN/tr|Q59F99|Q59F99_HUMAN		9.7	0		0	2	MASCOT		T
	P13063_NL,11517	K.TKPIWTR.N	901.525	-0.00086	3	1	24.5	0	0.843	0|0	sp|Q58FF8|H90B2_HUMAN/sp|Q14568|HS902_HUMAN/sp|Q58FG0|HS905_HUMAN/sp|P07900|HS90A_HUMAN/sp|P08238|HS90B_HUMAN/tr|Q86U12|Q86U12_HUMAN/tr|Q6PK50|Q6PK50_HUMAN/tr|Q2VPJ6|Q2VPJ6_HUMAN/tr|Q8TBA7|Q8TBA7_HUMAN/tr|O75322|O75322_HUMAN/tr|B4DMA2|B4DMA2_HUMAN/tr|B4DGL0|B4DGL0_HUMAN		11	0		0	2	MASCOT		T
	P13063_NL,5289	K.TKPLATTQPAK.T	1155.67	-0.00168	2	1	56.7	0	0.000191	0|0	sp|P27816|MAP4_HUMAN/tr|B9ZVR1|B9ZVR1_HUMAN/tr|B5MEG9|B5MEG9_HUMAN/tr|B4DM10|B4DM10_HUMAN/tr|E9PGM5|E9PGM5_HUMAN/tr|E7EVA0|E7EVA0_HUMAN/tr|H7C4C5|H7C4C5_HUMAN/tr|Q86Y04|Q86Y04_HUMAN		10	0		0	2	MASCOT		T
	P13063_NL,16339	K.TKPYIQVDIGGGQTK.T	1604.86	-0.00087	3	1	39.53	0	0.0245	0|0	sp|P11021|GRP78_HUMAN/tr|B4DEF7|B4DEF7_HUMAN		8.17	0		0	2	MASCOT		T
	P13063_NL,16515	K.TKPYIQVDIGGGQTK.T	1604.86	-0.00023	2	1	77.97	0	3.55e-06	0|0	sp|P11021|GRP78_HUMAN/tr|B4DEF7|B4DEF7_HUMAN		8.17	0		0	2	MASCOT		T
	P13063_NL,16534	K.TKPYIQVDIGGGQTK.T	1604.86	-0.0003	3	1	46.03	0	0.00556	0|0	sp|P11021|GRP78_HUMAN/tr|B4DEF7|B4DEF7_HUMAN		8.17	0		0	2	MASCOT		T
	P13063_NL,16693	K.TKPYIQVDIGGGQTK.T	1604.86	0.00237	2	1	65.7	0	6.21e-05	0|0	sp|P11021|GRP78_HUMAN/tr|B4DEF7|B4DEF7_HUMAN		8.17	0		0	2	MASCOT		T
	P13063_NL,16713	K.TKPYIQVDIGGGQTK.T	1604.86	-0.00108	3	1	31.73	0	0.147	0|0	sp|P11021|GRP78_HUMAN/tr|B4DEF7|B4DEF7_HUMAN		8.17	0		0	2	MASCOT		T
	P13063_NL,16898	K.TKPYIQVDIGGGQTK.T	1604.86	-0.00311	2	1	46.39	0	0.00505	0|0	sp|P11021|GRP78_HUMAN/tr|B4DEF7|B4DEF7_HUMAN		8.17	0		0	2	MASCOT		T
	P13063_NL,14119	K.TLAGDVHIVR.G	1080.62	0.00075	3	1	47.39	0	0.00144	0|0	sp|Q9UBQ0|VPS29_HUMAN/tr|Q5JPE4|Q5JPE4_HUMAN/tr|H3BLV8|H3BLV8_HUMAN/tr|F8VXU5|F8VXU5_HUMAN		6.41	0		0	2	MASCOT		T
	P13063_NL,9204	K.TLHPDLGTDK.D	1096.56	-0.00152	3	1	31.15	0	0.102	0|0	sp|P00338|LDHA_HUMAN/tr|F5H308|F5H308_HUMAN/tr|B4DJI1|B4DJI1_HUMAN		5.18	0		0	2	MASCOT		T
	P13063_NL,26710	K.TLNDELEIIEGMK.F	1504.76	0.00059	2	1	78.4	0	2.27e-06	0|0	sp|P10809|CH60_HUMAN/tr|B3GQS7|B3GQS7_HUMAN/tr|B7Z597|B7Z597_HUMAN/tr|E7EXB4|E7EXB4_HUMAN/tr|B7Z4F6|B7Z4F6_HUMAN/tr|B7Z532|B7Z532_HUMAN/tr|E7ESH4|E7ESH4_HUMAN/tr|Q53SE2|Q53SE2_HUMAN/tr|B7Z5E7|B7Z5E7_HUMAN		4	0		0	2	MASCOT		T
	P13063_NL,16397	K.TLNEADCATVPPAIR.S	1627.81	0.00698	2	1	71.07	0	1.18e-05	0|0	sp|P31040|DHSA_HUMAN/tr|B3KYA5|B3KYA5_HUMAN/tr|Q59GW8|Q59GW8_HUMAN/tr|Q8IW48|Q8IW48_HUMAN/tr|B4DJ60|B4DJ60_HUMAN/tr|D6RFM5|D6RFM5_HUMAN/tr|E9PBJ5|E9PBJ5_HUMAN/tr|B3KT34|B3KT34_HUMAN		4.37	0		0	2	MASCOT		T
	P13063_NL,18984	K.TLPPATSTEPSVILSK.S	1640.91	-4e-05	2	1	52.81	0	0.000519	0|0	sp|Q86UE4|LYRIC_HUMAN/tr|E5RJU9|E5RJU9_HUMAN/tr|H0YBJ8|H0YBJ8_HUMAN		5.66	0		0	2	MASCOT		T
	P13063_NL,18449	K.TLQEVTQLSQEAQR.I	1630.84	-0.00401	2	1	57.79	0	0.000287	0|0	sp|P40939|ECHA_HUMAN/tr|B4DYP2|B4DYP2_HUMAN/tr|E9KL44|E9KL44_HUMAN/tr|B4DRH6|B4DRH6_HUMAN/tr|Q53TA2|Q53TA2_HUMAN		4.53	0		0	2	MASCOT		T
	P13063_NL,18483	K.TLQEVTQLSQEAQR.I	1630.84	-0.00148	3	1	20.23	0	1.64	0|0	sp|P40939|ECHA_HUMAN/tr|B4DYP2|B4DYP2_HUMAN/tr|E9KL44|E9KL44_HUMAN/tr|B4DRH6|B4DRH6_HUMAN/tr|Q53TA2|Q53TA2_HUMAN		4.53	0		0	2	MASCOT		T
	P13063_NL,5028	K.TLQQNAESR.F	1046.52	0.00059	2	1	49.13	0	0.00184	0|0	sp|O95816|BAG2_HUMAN/tr|B4DXE2|B4DXE2_HUMAN/tr|B3KN59|B3KN59_HUMAN/tr|B3KM36|B3KM36_HUMAN		5.66	0		0	2	MASCOT		T
	P13063_NL,10796	K.TLTQGGVTYR.D	1095.58	-0.00053	2	1	68.28	0	1.8e-05	0|0	sp|Q13643|FHL3_HUMAN/tr|Q96C98|Q96C98_HUMAN/tr|Q9P100|Q9P100_HUMAN		8.41	0		0	2	MASCOT		T
	P13063_NL,31402	K.TLVLSNLSYSATEETLQEVFEK.A	2501.27	-1e-05	3	1	52.76	0	0.000676	0|0	sp|P19338|NUCL_HUMAN/tr|Q9BQ02|Q9BQ02_HUMAN/tr|B3KM80|B3KM80_HUMAN/tr|H7BY16|H7BY16_HUMAN/tr|Q6ZS99|Q6ZS99_HUMAN/tr|B3KTP9|B3KTP9_HUMAN		4.09	0		0	2	MASCOT		T
	P13063_NL,31517	K.TLVLSNLSYSATEETLQEVFEK.A	2501.27	0.00347	3	1	69.22	0	1.55e-05	0|0	sp|P19338|NUCL_HUMAN/tr|Q9BQ02|Q9BQ02_HUMAN/tr|B3KM80|B3KM80_HUMAN/tr|H7BY16|H7BY16_HUMAN/tr|Q6ZS99|Q6ZS99_HUMAN/tr|B3KTP9|B3KTP9_HUMAN		4.09	0		0	2	MASCOT		T
	P13063_NL,31525	K.TLVLSNLSYSATEETLQEVFEK.A	2501.27	-0.00169	2	1	64.72	0	4.25e-05	0|0	sp|P19338|NUCL_HUMAN/tr|Q9BQ02|Q9BQ02_HUMAN/tr|B3KM80|B3KM80_HUMAN/tr|H7BY16|H7BY16_HUMAN/tr|Q6ZS99|Q6ZS99_HUMAN/tr|B3KTP9|B3KTP9_HUMAN		4.09	0		0	2	MASCOT		T
	P13063_NL,8730	K.TLVSVTK.E	747.461	0.00014	2	1	46.96	0	0.00128	0|0	sp|Q58FG1|HS904_HUMAN/sp|P07900|HS90A_HUMAN/tr|Q86U12|Q86U12_HUMAN/tr|Q2VPJ6|Q2VPJ6_HUMAN/tr|Q8TBA7|Q8TBA7_HUMAN/tr|O75322|O75322_HUMAN/tr|Q96HX7|Q96HX7_HUMAN		8.41	0		0	2	MASCOT		T
	P13063_NL,10747	K.TNEAQAIETAR.A	1203.6	-0.00227	2	1	71.05	0	1.19e-05	0|0	sp|P61088|UBE2N_HUMAN/sp|Q5JXB2|UE2NL_HUMAN/tr|F8VQQ8|F8VQQ8_HUMAN		4.53	0		0	2	MASCOT		T
	P13063_NL,18280	K.TNHIGHTGYLNTVTVSPDGSLCASGGK.D ! K.TNHIGHTGYLNTVTVSPDGSLCASGGK.V ! K.TNHIGHTGYLNTVTVSPDGSLCASGGK.T	2743.31	-0.00065	3	1	58.05	0	0.000177	0|0	sp|P63244|GBLP_HUMAN/tr|H0Y8R5|H0Y8R5_HUMAN/tr|D6RAC2|D6RAC2_HUMAN/tr|D6R9L0|D6R9L0_HUMAN/tr|D6REE5|D6REE5_HUMAN/tr|D6R9Z1|D6R9Z1_HUMAN/tr|H0Y8W2|H0Y8W2_HUMAN/tr|D6RFX4|D6RFX4_HUMAN/tr|H0YAM7|H0YAM7_HUMAN/tr|J3KPE3|J3KPE3_HUMAN/tr|E9KL35|E9KL35_HUMAN ! tr|B4DVD2|B4DVD2_HUMAN ! tr|D6RHH4|D6RHH4_HUMAN		6.61	0		0	2	MASCOT		T
	P13063_NL,18343	K.TNHIGHTGYLNTVTVSPDGSLCASGGK.D ! K.TNHIGHTGYLNTVTVSPDGSLCASGGK.V ! K.TNHIGHTGYLNTVTVSPDGSLCASGGK.T	2743.31	0.00608	4	1	40.96	0	0.00831	0|0	sp|P63244|GBLP_HUMAN/tr|H0Y8R5|H0Y8R5_HUMAN/tr|D6RAC2|D6RAC2_HUMAN/tr|D6R9L0|D6R9L0_HUMAN/tr|D6REE5|D6REE5_HUMAN/tr|D6R9Z1|D6R9Z1_HUMAN/tr|H0Y8W2|H0Y8W2_HUMAN/tr|D6RFX4|D6RFX4_HUMAN/tr|H0YAM7|H0YAM7_HUMAN/tr|J3KPE3|J3KPE3_HUMAN/tr|E9KL35|E9KL35_HUMAN ! tr|B4DVD2|B4DVD2_HUMAN ! tr|D6RHH4|D6RHH4_HUMAN		6.61	0		0	2	MASCOT		T
	P13063_NL,9369	K.TNTLAVTGGEDDK.A	1320.63	0.00071	2	1	68.71	0	1.79e-05	0|0	sp|Q13685|AAMP_HUMAN/tr|C9JEH3|C9JEH3_HUMAN/tr|C9JG97|C9JG97_HUMAN/tr|Q59EM1|Q59EM1_HUMAN/tr|C9JTS3|C9JTS3_HUMAN		4.03	0		0	2	MASCOT		T
	P13063_NL,17562	K.TPAFAESVTEGDVR.W	1478.71	-0.00169	2	1	90.68	0	1.14e-07	0|0	sp|P36957|ODO2_HUMAN/tr|Q86SW4|Q86SW4_HUMAN/tr|H0YJF9|H0YJF9_HUMAN/tr|Q6IBS5|Q6IBS5_HUMAN/tr|B7Z6J1|B7Z6J1_HUMAN/tr|G3V5M3|G3V5M3_HUMAN/tr|G3V3F0|G3V3F0_HUMAN		4.14	0		0	2	MASCOT		T
	P13063_NL,17740	K.TPAFAESVTEGDVR.W	1478.71	-0.00183	2	1	81.56	0	9.3e-07	0|0	sp|P36957|ODO2_HUMAN/tr|Q86SW4|Q86SW4_HUMAN/tr|H0YJF9|H0YJF9_HUMAN/tr|Q6IBS5|Q6IBS5_HUMAN/tr|B7Z6J1|B7Z6J1_HUMAN/tr|G3V5M3|G3V5M3_HUMAN/tr|G3V3F0|G3V3F0_HUMAN		4.14	0		0	2	MASCOT		T
	P13063_NL,11930	K.TPAQYDASELK.A	1222.59	0.00032	2	1	61.48	0	0.000103	0|0	sp|P07355|ANXA2_HUMAN/sp|A6NMY6|AXA2L_HUMAN/tr|H0YKS4|H0YKS4_HUMAN/tr|H0YKZ7|H0YKZ7_HUMAN/tr|H0YMD0|H0YMD0_HUMAN/tr|H0YMT9|H0YMT9_HUMAN/tr|H0YMU9|H0YMU9_HUMAN/tr|H0YMW4|H0YMW4_HUMAN/tr|H0YLV6|H0YLV6_HUMAN/tr|H0YN42|H0YN42_HUMAN/tr|H0YNP5|H0YNP5_HUMAN/tr|H0YMM1|H0YMM1_HUMAN/tr|H0YKX9|H0YKX9_HUMAN/tr|H0YM50|H0YM50_HUMAN/tr|B4DNH8|B4DNH8_HUMAN		4.37	0		0	2	MASCOT		T
	P13063_NL,8609	K.TPGPGAQSALR.A	1054.56	-0.00033	2	1	68.61	0	1.34e-05	0|0	sp|P62263|RS14_HUMAN/tr|H0YB22|H0YB22_HUMAN/tr|E5RH77|E5RH77_HUMAN		9.41	0		0	2	MASCOT		T
	P13063_NL,8764	K.TPGPGAQSALR.A	1054.56	-0.00143	2	1	64.23	0	3.84e-05	0|0	sp|P62263|RS14_HUMAN/tr|H0YB22|H0YB22_HUMAN/tr|E5RH77|E5RH77_HUMAN		9.41	0		0	2	MASCOT		T
	P13063_NL,8929	K.TPGPGAQSALR.A	1054.56	0.00143	2	1	59.43	0	0.000126	0|0	sp|P62263|RS14_HUMAN/tr|H0YB22|H0YB22_HUMAN/tr|E5RH77|E5RH77_HUMAN		9.41	0		0	2	MASCOT		T
	P13063_NL,12584	K.TPVEPEVAIHR.I	1247.67	0.00091	2	1	43.96	0	0.0068	0|0	sp|P60866|RS20_HUMAN/tr|E5RJX2|E5RJX2_HUMAN/tr|E5RIP1|E5RIP1_HUMAN		5.37	0		0	2	MASCOT		T
	P13063_NL,16129	K.TPVPSDIDISR.S	1199.63	-0.00242	2	1	50.93	0	0.00103	0|0	sp|P11586|C1TC_HUMAN/tr|G3V3L6|G3V3L6_HUMAN/tr|G3V2B8|G3V2B8_HUMAN/tr|B7Z809|B7Z809_HUMAN/tr|F5H2F4|F5H2F4_HUMAN		4.21	0		0	2	MASCOT		T
	P13063_NL,18456	K.TPVTQVNEVTGTLR.I	1514.82	0.00071	2	1	51.93	0	0.000852	0|0	sp|Q13405|RM49_HUMAN/tr|H0YDP7|H0YDP7_HUMAN/tr|Q59GE9|Q59GE9_HUMAN		5.66	0		0	2	MASCOT		T
	P13063_NL,31588	K.TQDDIETVLQLFR.L	1577.82	-0.006	2	1	70.76	0	3.52e-05	0|0	sp|Q63ZY3|KANK2_HUMAN/tr|K7EIU4|K7EIU4_HUMAN		4.03	0		0	2	MASCOT		T
	P13063_NL,9490	K.TQEEVAALK.R	988.531	-0.0008	2	1	42.15	0	0.0121	0|0	sp|Q8IUD2|RB6I2_HUMAN/tr|B4DG07|B4DG07_HUMAN/tr|G8JLD3|G8JLD3_HUMAN/tr|K7EPD6|K7EPD6_HUMAN		4.53	0		0	2	MASCOT		T
	P13063_NL,5927	K.TQETLSQAGQK.T	1190.6	0.00022	2	1	47.55	0	0.00263	0|0	sp|O43399|TPD54_HUMAN/tr|Q5JWU6|Q5JWU6_HUMAN/tr|Q6FGS1|Q6FGS1_HUMAN/tr|Q68E05|Q68E05_HUMAN/tr|B4DDV4|B4DDV4_HUMAN		5.66	0		0	2	MASCOT		T
	P13063_NL,21075	K.TQTVCNFTDGALVQHQEWDGK.E ! R.TQTVCNFTDGALVQHQEWDGK.E	2434.11	-0.00326	3	1	61.46	0	5.34e-05	0|0	sp|Q01469|FABP5_HUMAN/tr|E7DVW5|E7DVW5_HUMAN/tr|I6L8B7|I6L8B7_HUMAN ! sp|A8MUU1|FB5L3_HUMAN		4.53	0		0	2	MASCOT		T
	P13063_NL,5773	K.TSETLSQAGQK.A	1149.57	0.00221	2	1	52.58	0	0.00096	0|0	sp|P55327|TPD52_HUMAN/tr|D0UFD3|D0UFD3_HUMAN/tr|D0UFD1|D0UFD1_HUMAN/tr|C9J502|C9J502_HUMAN/tr|A5Y5A3|A5Y5A3_HUMAN/tr|F5H0B0|F5H0B0_HUMAN/tr|D0UFD4|D0UFD4_HUMAN		5.66	0		0	2	MASCOT		T
	P13063_NL,17656	K.TSFEDGSGECEVFCK.N	1751.69	-0.00467	2	1	68.7	0	1.7e-06	0|0	sp|O95757|HS74L_HUMAN/tr|Q53ZP9|Q53ZP9_HUMAN/tr|B4DZR0|B4DZR0_HUMAN/tr|E7ES43|E7ES43_HUMAN/tr|B4DXT2|B4DXT2_HUMAN/tr|B3KNM0|B3KNM0_HUMAN/tr|E9PDE8|E9PDE8_HUMAN/tr|D6RJ96|D6RJ96_HUMAN		4	0		0	2	MASCOT		T
	P13063_NL,27122	K.TSFFQALGITTK.I	1313.71	-0.00112	2	1	42.86	0	0.00685	0|0	sp|Q8NHW5|RLA0L_HUMAN/sp|P05388|RLA0_HUMAN/tr|G3V210|G3V210_HUMAN/tr|Q3B7A4|Q3B7A4_HUMAN/tr|Q53HW2|Q53HW2_HUMAN/tr|B4E3D5|B4E3D5_HUMAN/tr|F8VU65|F8VU65_HUMAN/tr|Q6NSF2|Q6NSF2_HUMAN/tr|F8VW21|F8VW21_HUMAN/tr|F8VWS0|F8VWS0_HUMAN/tr|A8K4Z4|A8K4Z4_HUMAN/tr|F8VPE8|F8VPE8_HUMAN		8.41	0		0	2	MASCOT		T
	P13063_NL,27254	K.TSFFQALGITTK.I	1313.71	-0.00064	2	1	41.71	0	0.00961	0|0	sp|Q8NHW5|RLA0L_HUMAN/sp|P05388|RLA0_HUMAN/tr|G3V210|G3V210_HUMAN/tr|Q3B7A4|Q3B7A4_HUMAN/tr|Q53HW2|Q53HW2_HUMAN/tr|B4E3D5|B4E3D5_HUMAN/tr|F8VU65|F8VU65_HUMAN/tr|Q6NSF2|Q6NSF2_HUMAN/tr|F8VW21|F8VW21_HUMAN/tr|F8VWS0|F8VWS0_HUMAN/tr|A8K4Z4|A8K4Z4_HUMAN/tr|F8VPE8|F8VPE8_HUMAN		8.41	0		0	2	MASCOT		T
	P13063_NL,29592	K.TSTVDLPIENQLLWQIDR.E	2141.12	-0.007	2	1	76.55	0	3.01e-06	0|0	sp|P34932|HSP74_HUMAN/tr|Q59GF8|Q59GF8_HUMAN/tr|B4DSE8|B4DSE8_HUMAN/tr|B4DH02|B4DH02_HUMAN/tr|B4DT47|B4DT47_HUMAN/tr|B0AZU6|B0AZU6_HUMAN/tr|B4DUS3|B4DUS3_HUMAN/tr|B4E354|B4E354_HUMAN/tr|B4E0H6|B4E0H6_HUMAN/tr|B4DIZ3|B4DIZ3_HUMAN		4.03	0		0	2	MASCOT		T
	P13063_NL,5315	K.TSYAQHQQVR.Q ! K.TSYAQHQQVR.-	1217.6	-0.00326	3	1	23.93	0	0.892	0|0	sp|P61247|RS3A_HUMAN/tr|D6R9B6|D6R9B6_HUMAN/tr|D6RAT0|D6RAT0_HUMAN/tr|Q6NXR8|Q6NXR8_HUMAN/tr|A8K4W0|A8K4W0_HUMAN/tr|D6RG13|D6RG13_HUMAN/tr|H0Y9Y4|H0Y9Y4_HUMAN/tr|F5H4F9|F5H4F9_HUMAN/tr|H0Y8L7|H0Y8L7_HUMAN/tr|E9PFI5|E9PFI5_HUMAN/tr|B7Z3M5|B7Z3M5_HUMAN/tr|D6RB09|D6RB09_HUMAN ! tr|D6RAS7|D6RAS7_HUMAN		8.44	0		0	2	MASCOT		T
	P13063_NL,5327	K.TSYAQHQQVR.Q ! K.TSYAQHQQVR.-	1217.6	-0.00235	2	1	46.5	0	0.00498	0|0	sp|P61247|RS3A_HUMAN/tr|D6R9B6|D6R9B6_HUMAN/tr|D6RAT0|D6RAT0_HUMAN/tr|Q6NXR8|Q6NXR8_HUMAN/tr|A8K4W0|A8K4W0_HUMAN/tr|D6RG13|D6RG13_HUMAN/tr|H0Y9Y4|H0Y9Y4_HUMAN/tr|F5H4F9|F5H4F9_HUMAN/tr|H0Y8L7|H0Y8L7_HUMAN/tr|E9PFI5|E9PFI5_HUMAN/tr|B7Z3M5|B7Z3M5_HUMAN/tr|D6RB09|D6RB09_HUMAN ! tr|D6RAS7|D6RAS7_HUMAN		8.44	0		0	2	MASCOT		T
	P13063_NL,5470	K.TSYAQHQQVR.Q ! K.TSYAQHQQVR.-	1217.6	0.001	3	1	27.66	0	0.362	0|0	sp|P61247|RS3A_HUMAN/tr|D6R9B6|D6R9B6_HUMAN/tr|D6RAT0|D6RAT0_HUMAN/tr|Q6NXR8|Q6NXR8_HUMAN/tr|A8K4W0|A8K4W0_HUMAN/tr|D6RG13|D6RG13_HUMAN/tr|H0Y9Y4|H0Y9Y4_HUMAN/tr|F5H4F9|F5H4F9_HUMAN/tr|H0Y8L7|H0Y8L7_HUMAN/tr|E9PFI5|E9PFI5_HUMAN/tr|B7Z3M5|B7Z3M5_HUMAN/tr|D6RB09|D6RB09_HUMAN ! tr|D6RAS7|D6RAS7_HUMAN		8.44	0		0	2	MASCOT		T
	P13063_NL,5655	K.TTAAFQQGK.I	951.489	-0.00028	2	1	44.42	0	0.00501	0|0	sp|P09234|RU1C_HUMAN/tr|Q5TAL4|Q5TAL4_HUMAN/tr|Q5TAL2|Q5TAL2_HUMAN/tr|Q53G33|Q53G33_HUMAN		8.41	0		0	2	MASCOT		T
	P13063_NL,14078	K.TTDGYLLR.L	938.494	-0.00041	2	1	59.34	0	0.000134	0|0	sp|P61247|RS3A_HUMAN/tr|D6R9B6|D6R9B6_HUMAN/tr|D6RAT0|D6RAT0_HUMAN/tr|Q6NXR8|Q6NXR8_HUMAN/tr|A8K4W0|A8K4W0_HUMAN/tr|D6RG13|D6RG13_HUMAN/tr|H0Y9Y4|H0Y9Y4_HUMAN/tr|D6RED7|D6RED7_HUMAN/tr|F5H4F9|F5H4F9_HUMAN/tr|D6RAS7|D6RAS7_HUMAN/tr|H0Y8L7|H0Y8L7_HUMAN/tr|E9PFI5|E9PFI5_HUMAN/tr|B7Z3M5|B7Z3M5_HUMAN/tr|D6RB09|D6RB09_HUMAN		5.5	0		0	2	MASCOT		T
	P13063_NL,24336	K.TTGFGM*IYDSLDYAK.K	1697.77	0.00425	2	1	47.02	0	0.00125	0|0	sp|P62847|RS24_HUMAN/tr|E7ETK0|E7ETK0_HUMAN/tr|E7EPK6|E7EPK6_HUMAN		4.21	0	15.994919 Oxidation (M)	0	2	MASCOT		T
	P13063_NL,18094	K.TTGLVGLAVCNTPHER.L	1724.87	-0.00279	3	1	28.96	0	0.206	0|0	sp|Q16718|NDUA5_HUMAN/tr|F8WAS3|F8WAS3_HUMAN		6.41	0		0	2	MASCOT		T
	P13063_NL,11823	K.TTIFTDAK.E	896.472	0	2	1	58.68	0	0.000145	0|0	sp|Q15370|ELOB_HUMAN/tr|B7WPD3|B7WPD3_HUMAN/tr|B8ZZU8|B8ZZU8_HUMAN/tr|I3L0M9|I3L0M9_HUMAN		5.5	0		0	2	MASCOT		T
	P13063_NL,12569	K.TTLTAAITK.I ! K.TTLTAAITK.K	919.546	-0.0008	2	1	52.85	0	0.000477	0|0	sp|P49411|EFTU_HUMAN ! tr|H3BNU3|H3BNU3_HUMAN		8.41	0		0	2	MASCOT		T
	P13063_NL,29783	K.TTPDVIFVFGFR.T	1398.74	0.00295	2	1	49.88	0	0.00144	0|0	sp|P62847|RS24_HUMAN/tr|E7ETK0|E7ETK0_HUMAN/tr|E7EPK6|E7EPK6_HUMAN		5.5	0		0	2	MASCOT		T
	P13063_NL,29911	K.TTPDVIFVFGFR.T	1398.74	0.00077	2	1	68.42	0	1.93e-05	0|0	sp|P62847|RS24_HUMAN/tr|E7ETK0|E7ETK0_HUMAN/tr|E7EPK6|E7EPK6_HUMAN		5.5	0		0	2	MASCOT		T
	P13063_NL,13333	K.TTQFSCTLGEK.F	1271.59	8e-05	2	1	44.41	0	0.00283	0|0	sp|Q01469|FABP5_HUMAN/tr|E7DVW5|E7DVW5_HUMAN/tr|I6L8B7|I6L8B7_HUMAN		5.66	0		0	2	MASCOT		T
	P13063_NL,29679	K.TTQVPQFILDDFIQNDR.A	2050.02	0.00357	2	1	50.8	0	0.00254	0|0	sp|Q08211|DHX9_HUMAN/tr|Q6PJK6|Q6PJK6_HUMAN/tr|Q58F26|Q58F26_HUMAN		3.93	0		0	2	MASCOT		T
	P13063_NL,8072	K.TTTAAAVASTGPSSR.S	1377.7	-0.00021	2	1	52.78	0	0.00088	0|0	sp|P27816|MAP4_HUMAN/tr|B9ZVR1|B9ZVR1_HUMAN/tr|B5MEG9|B5MEG9_HUMAN/tr|E9PGM5|E9PGM5_HUMAN/tr|E7EVA0|E7EVA0_HUMAN/tr|H7C4C5|H7C4C5_HUMAN/tr|H0Y2V1|H0Y2V1_HUMAN/tr|F8W9U4|F8W9U4_HUMAN/tr|Q86Y04|Q86Y04_HUMAN		9.41	0		0	2	MASCOT		T
	P13063_NL,14814	K.TTTLSGTAPAAGVVPSR.V	1585.85	-0.00375	2	1	56.03	0	0.000348	0|0	sp|P27816|MAP4_HUMAN/tr|B4DSQ1|B4DSQ1_HUMAN/tr|B9ZVR1|B9ZVR1_HUMAN/tr|B5MEG9|B5MEG9_HUMAN/tr|E9PGM5|E9PGM5_HUMAN/tr|E7EVA0|E7EVA0_HUMAN/tr|H7C4C5|H7C4C5_HUMAN/tr|H0Y2V1|H0Y2V1_HUMAN/tr|F8W9U4|F8W9U4_HUMAN/tr|Q86Y04|Q86Y04_HUMAN		9.41	0		0	2	MASCOT		T
	P13063_NL,23377	K.TVALWDLR.N	973.547	-0.00099	2	1	43.53	0	0.0082	0|0	sp|Q09028|RBBP4_HUMAN/sp|Q16576|RBBP7_HUMAN/tr|Q6FHQ0|Q6FHQ0_HUMAN/tr|Q5JP02|Q5JP02_HUMAN/tr|B4DRT0|B4DRT0_HUMAN/tr|H0YF10|H0YF10_HUMAN/tr|H0YDK2|H0YDK2_HUMAN/tr|H0YCT5|H0YCT5_HUMAN/tr|A8K6A2|A8K6A2_HUMAN/tr|H0YEU5|H0YEU5_HUMAN/tr|B0R0W4|B0R0W4_HUMAN/tr|Q5JNZ9|Q5JNZ9_HUMAN/tr|E9PC52|E9PC52_HUMAN		5.5	0		0	2	MASCOT		T
	P13063_NL,8037	K.TVAQSQQLETNSQR.D	1589.79	-0.00401	2	1	41.94	0	0.0117	0|0	sp|P40938|RFC3_HUMAN/tr|Q5U0C2|Q5U0C2_HUMAN/tr|Q53HK8|Q53HK8_HUMAN/tr|B4DKE6|B4DKE6_HUMAN		5.66	0		0	2	MASCOT		T
	P13063_NL,15516	K.TVAVWDSETGER.V	1349.63	-0.00343	2	1	44.52	0	0.00461	0|0	sp|Q96DI7|SNR40_HUMAN/tr|B4DQJ1|B4DQJ1_HUMAN/tr|A0MNP2|A0MNP2_HUMAN/tr|B2R9I9|B2R9I9_HUMAN		4.14	0		0	2	MASCOT		T
	P13063_NL,4576	K.TVEQTATTTNK.K	1193.6	0.00034	2	1	71.11	0	4.27e-05	0|0	sp|P08579|RU2B_HUMAN/tr|B5BTZ8|B5BTZ8_HUMAN		5.66	0		0	2	MASCOT		T
	P13063_NL,6959	K.TVGVEPAADGK.G	1043.54	-3e-05	2	1	50.98	0	0.000903	0|0	sp|P46779|RL28_HUMAN/tr|G5E9L2|G5E9L2_HUMAN/tr|E9PB24|E9PB24_HUMAN/tr|C9JB50|C9JB50_HUMAN/tr|H0YMF4|H0YMF4_HUMAN/tr|H0YLP6|H0YLP6_HUMAN/tr|Q59F34|Q59F34_HUMAN/tr|H0YKD8|H0YKD8_HUMAN		4.37	0		0	2	MASCOT		T
	P13063_NL,31662	K.TVLIMELINNVAK.A	1457.84	0.00026	2	1	60.01	0	8.72e-05	0|0	sp|P06576|ATPB_HUMAN/tr|F8VPV9|F8VPV9_HUMAN/tr|H0YH81|H0YH81_HUMAN/tr|F8W0P7|F8W0P7_HUMAN/tr|F8W079|F8W079_HUMAN/tr|Q0QEN7|Q0QEN7_HUMAN/tr|H0YI37|H0YI37_HUMAN		5.66	0		0	2	MASCOT		T
	P13063_NL,31780	K.TVLIMELINNVAK.A	1457.84	-0.00124	2	1	68.23	0	1.32e-05	0|0	sp|P06576|ATPB_HUMAN/tr|F8VPV9|F8VPV9_HUMAN/tr|H0YH81|H0YH81_HUMAN/tr|F8W0P7|F8W0P7_HUMAN/tr|F8W079|F8W079_HUMAN/tr|Q0QEN7|Q0QEN7_HUMAN/tr|H0YI37|H0YI37_HUMAN		5.66	0		0	2	MASCOT		T
	P13063_NL,17689	K.TVNVVQFEPSK.G	1247.66	-0.00345	2	1	55.64	0	0.000478	0|0	sp|P41250|SYG_HUMAN		5.66	0		0	2	MASCOT		T
	P13063_NL,27267	K.TVQLTSSELESTLETLK.A	1878.99	-0.00895	2	1	74.29	0	4.93e-06	0|0	sp|P42704|LPPRC_HUMAN/tr|E5KNY5|E5KNY5_HUMAN/tr|B4DSR0|B4DSR0_HUMAN		4.25	0		0	2	MASCOT		T
	P13063_NL,17900	K.TVQSNSPISALAPTGK.E	1570.84	-0.00174	2	1	61.1	0	0.00011	0|0	sp|O95292|VAPB_HUMAN/tr|Q53XM7|Q53XM7_HUMAN/tr|Q6ZR82|Q6ZR82_HUMAN/tr|B4DNS4|B4DNS4_HUMAN/tr|B3KVU7|B3KVU7_HUMAN/tr|Q6ZSP7|Q6ZSP7_HUMAN		8.41	0		0	2	MASCOT		T
	P13063_NL,4827	K.TVQTDHNAVQR.H	1268.63	0.0007	3	1	46.86	0	0.00538	0|0	sp|O43747|AP1G1_HUMAN/tr|B3KXW5|B3KXW5_HUMAN/tr|B4DDL1|B4DDL1_HUMAN/tr|J3KQU9|J3KQU9_HUMAN/tr|B4DS96|B4DS96_HUMAN/tr|Q8IY97|Q8IY97_HUMAN		6.41	0		0	2	MASCOT		T
	P13063_NL,25849	K.TVTAMDVVYALK.R	1310.7	-0.00127	2	1	52.1	0	0.000747	0|0	sp|P62805|H4_HUMAN/tr|B2R4R0|B2R4R0_HUMAN/tr|Q0VAS5|Q0VAS5_HUMAN		5.5	0		0	2	MASCOT		T
	P13063_NL,22404	K.TVTNAVVTVPAYFNDSQR.Q	1982	-0.00078	2	1	54.38	0	0.000534	0|0	sp|P11142|HSP7C_HUMAN/tr|E9PI65|E9PI65_HUMAN/tr|E9PQQ4|E9PQQ4_HUMAN/tr|E9PK54|E9PK54_HUMAN/tr|E9PLF4|E9PLF4_HUMAN/tr|E9PN89|E9PN89_HUMAN/tr|E9PQK7|E9PQK7_HUMAN/tr|Q96IS6|Q96IS6_HUMAN/tr|B4DTX2|B4DTX2_HUMAN/tr|B3KTV0|B3KTV0_HUMAN/tr|Q53GZ6|Q53GZ6_HUMAN/tr|Q53HF2|Q53HF2_HUMAN		5.5	0		0	2	MASCOT		T
	P13063_NL,22465	K.TVTNAVVTVPAYFNDSQR.Q	1982	0.00066	3	1	24.54	0	0.518	0|0	sp|P11142|HSP7C_HUMAN/tr|E9PI65|E9PI65_HUMAN/tr|E9PQQ4|E9PQQ4_HUMAN/tr|E9PK54|E9PK54_HUMAN/tr|E9PLF4|E9PLF4_HUMAN/tr|E9PN89|E9PN89_HUMAN/tr|E9PQK7|E9PQK7_HUMAN/tr|Q96IS6|Q96IS6_HUMAN/tr|B4DTX2|B4DTX2_HUMAN/tr|B3KTV0|B3KTV0_HUMAN/tr|Q53GZ6|Q53GZ6_HUMAN/tr|Q53HF2|Q53HF2_HUMAN		5.5	0		0	2	MASCOT		T
	P13063_NL,22539	K.TVTNAVVTVPAYFNDSQR.Q	1982	-0.00104	2	1	96.6	0	3.21e-08	0|0	sp|P11142|HSP7C_HUMAN/tr|E9PI65|E9PI65_HUMAN/tr|E9PQQ4|E9PQQ4_HUMAN/tr|E9PK54|E9PK54_HUMAN/tr|E9PLF4|E9PLF4_HUMAN/tr|E9PN89|E9PN89_HUMAN/tr|E9PQK7|E9PQK7_HUMAN/tr|Q96IS6|Q96IS6_HUMAN/tr|B4DTX2|B4DTX2_HUMAN/tr|B3KTV0|B3KTV0_HUMAN/tr|Q53GZ6|Q53GZ6_HUMAN/tr|Q53HF2|Q53HF2_HUMAN		5.5	0		0	2	MASCOT		T
	P13063_NL,22599	K.TVTNAVVTVPAYFNDSQR.Q	1982	0.00102	3	1	60.34	0	0.000137	0|0	sp|P11142|HSP7C_HUMAN/tr|E9PI65|E9PI65_HUMAN/tr|E9PQQ4|E9PQQ4_HUMAN/tr|E9PK54|E9PK54_HUMAN/tr|E9PLF4|E9PLF4_HUMAN/tr|E9PN89|E9PN89_HUMAN/tr|E9PQK7|E9PQK7_HUMAN/tr|Q96IS6|Q96IS6_HUMAN/tr|B4DTX2|B4DTX2_HUMAN/tr|B3KTV0|B3KTV0_HUMAN/tr|Q53GZ6|Q53GZ6_HUMAN/tr|Q53HF2|Q53HF2_HUMAN		5.5	0		0	2	MASCOT		T
	P13063_NL,22667	K.TVTNAVVTVPAYFNDSQR.Q	1982	-0.00028	2	1	77.86	0	2.4e-06	0|0	sp|P11142|HSP7C_HUMAN/tr|E9PI65|E9PI65_HUMAN/tr|E9PQQ4|E9PQQ4_HUMAN/tr|E9PK54|E9PK54_HUMAN/tr|E9PLF4|E9PLF4_HUMAN/tr|E9PN89|E9PN89_HUMAN/tr|E9PQK7|E9PQK7_HUMAN/tr|Q96IS6|Q96IS6_HUMAN/tr|B4DTX2|B4DTX2_HUMAN/tr|B3KTV0|B3KTV0_HUMAN/tr|Q53GZ6|Q53GZ6_HUMAN/tr|Q53HF2|Q53HF2_HUMAN		5.5	0		0	2	MASCOT		T
	P13063_NL,20768	K.TYGESMLYLDGQR.H	1532.7	0.00109	2	1	45.79	0	0.00223	0|0	sp|Q9Y305|ACOT9_HUMAN/tr|Q9H2R8|Q9H2R8_HUMAN		4.37	0		0	2	MASCOT		T
	P13063_NL,15205	K.TYGGCEGPDAMYVK.L	1547.65	0.00573	2	1	45.87	0	0.000374	0|0	sp|Q15369|ELOC_HUMAN/tr|E5RHG8|E5RHG8_HUMAN/tr|E5RJ89|E5RJ89_HUMAN		4.37	0		0	2	MASCOT		T
	P13063_NL,15385	K.TYGGCEGPDAMYVK.L	1547.65	0.00107	2	1	71.02	0	1.35e-06	0|0	sp|Q15369|ELOC_HUMAN/tr|E5RHG8|E5RHG8_HUMAN/tr|E5RJ89|E5RJ89_HUMAN		4.37	0		0	2	MASCOT		T
	P13063_NL,17996	K.VAASVLNPYVK.R	1160.67	-0.00099	2	1	66.2	0	2.79e-05	0|0	sp|P48047|ATPO_HUMAN/tr|Q53HH2|Q53HH2_HUMAN/tr|H7C0C1|H7C0C1_HUMAN		8.56	0		0	2	MASCOT		T
	P13063_NL,9560	K.VAEDEAEAAAAAK.F	1245.6	0.00048	2	1	78.33	0	2.76e-06	0|0	sp|P08195|4F2_HUMAN/tr|J3KPF3|J3KPF3_HUMAN/tr|H0YFS2|H0YFS2_HUMAN/tr|B4E2Z3|B4E2Z3_HUMAN/tr|F5H867|F5H867_HUMAN/tr|F5H0E2|F5H0E2_HUMAN/tr|B4E3E4|B4E3E4_HUMAN/tr|F5GZS6|F5GZS6_HUMAN		4	0		0	2	MASCOT		T
	P13063_NL,5584	K.VAEIEHAEK.E	1025.53	-0.00028	2	1	46.01	0	0.00404	0|0	sp|P78371|TCPB_HUMAN/tr|B7Z4R3|B7Z4R3_HUMAN/tr|F5GWF6|F5GWF6_HUMAN/tr|F8VQ14|F8VQ14_HUMAN		4.75	0		0	2	MASCOT		T
	P13063_NL,8014	K.VAEVEGEQVDNK.A	1316.63	-0.0036	2	1	60.97	0	8.81e-05	0|0	sp|O95202|LETM1_HUMAN/tr|D3DVQ1|D3DVQ1_HUMAN		4	0		0	2	MASCOT		T
	P13063_NL,21002	K.VAGHPNIVINNAAGNFISPTER.L	2291.19	0.0001	3	1	56.52	0	0.000315	0|0	sp|Q16698|DECR_HUMAN/tr|B7Z6B8|B7Z6B8_HUMAN/tr|Q7LDK6|Q7LDK6_HUMAN/tr|E5RFV2|E5RFV2_HUMAN/tr|E5RJD2|E5RJD2_HUMAN/tr|E5RJG7|E5RJG7_HUMAN		6.72	0		0	2	MASCOT		T
	P13063_NL,18125	K.VALVYGQMNEPPGAR.A	1601.81	-0.00018	2	1	70.88	0	1.16e-05	0|0	sp|P06576|ATPB_HUMAN/tr|F8VPV9|F8VPV9_HUMAN/tr|H0YH81|H0YH81_HUMAN/tr|F8W0P7|F8W0P7_HUMAN/tr|Q0QEN7|Q0QEN7_HUMAN		5.97	0		0	2	MASCOT		T
	P13063_NL,18302	K.VALVYGQMNEPPGAR.A	1601.81	-0.0007	2	1	45.3	0	0.00429	0|0	sp|P06576|ATPB_HUMAN/tr|F8VPV9|F8VPV9_HUMAN/tr|H0YH81|H0YH81_HUMAN/tr|F8W0P7|F8W0P7_HUMAN/tr|Q0QEN7|Q0QEN7_HUMAN		5.97	0		0	2	MASCOT		T
	P13063_NL,18478	K.VALVYGQMNEPPGAR.A	1601.81	-0.00504	2	1	45.52	0	0.00411	0|0	sp|P06576|ATPB_HUMAN/tr|F8VPV9|F8VPV9_HUMAN/tr|H0YH81|H0YH81_HUMAN/tr|F8W0P7|F8W0P7_HUMAN/tr|Q0QEN7|Q0QEN7_HUMAN		5.97	0		0	2	MASCOT		T
	P13063_NL,17392	K.VANVELYYR.A	1126.59	-0.00249	2	1	67.78	0	1.92e-05	0|0	sp|Q00610|CLH1_HUMAN/tr|J3KS13|J3KS13_HUMAN		5.97	0		0	2	MASCOT		T
	P13063_NL,7119	K.VAQGVSGAVQDK.G	1158.61	-0.00016	2	1	44.23	0	0.00781	0|0	sp|P12268|IMDH2_HUMAN/tr|H0Y4R1|H0Y4R1_HUMAN		5.81	0		0	2	MASCOT		T
	P13063_NL,8168	K.VAQPTITDNK.D	1086.58	-0.0001	2	1	43.86	0	0.0069	0|0	sp|P21333|FLNA_HUMAN/tr|Q60FE6|Q60FE6_HUMAN/tr|Q60FE5|Q60FE5_HUMAN/tr|Q8TES4|Q8TES4_HUMAN/tr|B4DTD5|B4DTD5_HUMAN/tr|H0Y5F3|H0Y5F3_HUMAN/tr|Q96C61|Q96C61_HUMAN/tr|Q5HY54|Q5HY54_HUMAN/tr|Q6NXF2|Q6NXF2_HUMAN/tr|E9PHF0|E9PHF0_HUMAN/tr|B4E2F9|B4E2F9_HUMAN/tr|A6NDY9|A6NDY9_HUMAN		5.81	0		0	2	MASCOT		T
	P13063_NL,7033	K.VASLEESEGNK.Q	1162.56	-0.00527	2	1	56.05	0	0.000333	0|0	sp|Q07065|CKAP4_HUMAN/tr|Q6NWZ1|Q6NWZ1_HUMAN/tr|Q8TB01|Q8TB01_HUMAN/tr|B3KVX6|B3KVX6_HUMAN		4.25	0		0	2	MASCOT		T
	P13063_NL,24467	K.VAVAIPNRPPDAVLTDTTSLNQAALYR.L	2866.54	-0.00479	3	1	72.63	0	3.68e-06	0|0	sp|P51659|DHB4_HUMAN/tr|G5E9S2|G5E9S2_HUMAN/tr|B4DI68|B4DI68_HUMAN/tr|B4DVS5|B4DVS5_HUMAN/tr|E7EWE5|E7EWE5_HUMAN/tr|Q59H27|Q59H27_HUMAN/tr|B2R659|B2R659_HUMAN/tr|B4DDM5|B4DDM5_HUMAN/tr|B4DSD0|B4DSD0_HUMAN/tr|E7ET17|E7ET17_HUMAN/tr|F5HE57|F5HE57_HUMAN/tr|B3KSP2|B3KSP2_HUMAN/tr|B4DNV1|B4DNV1_HUMAN/tr|E9PB82|E9PB82_HUMAN/tr|E7EPL9|E7EPL9_HUMAN		5.93	0		0	2	MASCOT		T
	P13063_NL,5877	K.VAVATPAK.K	756.461	-0.0003	2	1	58.44	0	0.000107	0|0	sp|P19338|NUCL_HUMAN/tr|Q9BQ02|Q9BQ02_HUMAN/tr|C9JLB1|C9JLB1_HUMAN/tr|C9J1H7|C9J1H7_HUMAN/tr|C9JWL1|C9JWL1_HUMAN/tr|C9JYW2|C9JYW2_HUMAN		8.72	0		0	2	MASCOT		T
	P13063_NL,6032	K.VAVATPAK.K	756.461	0.0004	2	1	46.3	0	0.00171	0|0	sp|P19338|NUCL_HUMAN/tr|Q9BQ02|Q9BQ02_HUMAN/tr|C9JLB1|C9JLB1_HUMAN/tr|C9J1H7|C9J1H7_HUMAN/tr|C9JWL1|C9JWL1_HUMAN/tr|C9JYW2|C9JYW2_HUMAN		8.72	0		0	2	MASCOT		T
	P13063_NL,15044	K.VAVFTENASEVK.I	1293.67	-0.0017	2	1	52.2	0	0.00102	0|0	sp|Q9BYD6|RM01_HUMAN/tr|H0Y8N7|H0Y8N7_HUMAN/tr|A0PJ79|A0PJ79_HUMAN		4.53	0		0	2	MASCOT		T
	P13063_NL,7950	K.VAVLDGK.H	701.419	-0.00135	2	1	44.23	0	0.007	0|0	sp|Q6UXN9|WDR82_HUMAN		5.81	0		0	2	MASCOT		T
	P13063_NL,19435	K.VDATEESDLAQQYGVR.G	1780.83	0.00615	2	1	126.78	0	2.25e-11	0|0	sp|P07237|PDIA1_HUMAN/tr|F5H8J2|F5H8J2_HUMAN/tr|I3L3U6|I3L3U6_HUMAN/tr|H7BZ94|H7BZ94_HUMAN/tr|I3L2P8|I3L2P8_HUMAN/tr|I3NI03|I3NI03_HUMAN/tr|B4DJS0|B4DJS0_HUMAN/tr|B4DUA5|B4DUA5_HUMAN/tr|B4DLN6|B4DLN6_HUMAN/tr|B4DNL5|B4DNL5_HUMAN/tr|B4DNP9|B4DNP9_HUMAN		3.92	0		0	2	MASCOT		T
	P13063_NL,8473	K.VDCTAHSDVCSAQGVR.G	1761.76	-0.00146	3	1	74.11	0	1.19e-05	0|0	sp|Q8NBS9|TXND5_HUMAN/tr|Q86UY0|Q86UY0_HUMAN/tr|Q658S9|Q658S9_HUMAN/tr|Q6EHZ3|Q6EHZ3_HUMAN		5.21	0		0	2	MASCOT		T
	P13063_NL,12548	K.VDCTQHYELCSGNQVR.G	1965.85	0.00455	3	1	23.45	0	0.132	0|0	sp|Q8NBS9|TXND5_HUMAN/tr|Q86UY0|Q86UY0_HUMAN/tr|Q658S9|Q658S9_HUMAN/tr|Q6EHZ3|Q6EHZ3_HUMAN		5.32	0		0	2	MASCOT		T
	P13063_NL,5591	K.VDDSSGSIGR.R	992.464	-0.00125	2	1	41.86	0	0.00701	0|0	sp|P41250|SYG_HUMAN		4.21	0		0	2	MASCOT		T
	P13063_NL,15226	K.VDIQTEDLEDGTCK.V	1622.72	-0.00309	2	1	55.28	0	0.000221	0|0	sp|O75369|FLNB_HUMAN/tr|Q68CT4|Q68CT4_HUMAN/tr|H7C5L4|H7C5L4_HUMAN/tr|E7EN95|E7EN95_HUMAN		3.77	0		0	2	MASCOT		T
	P13063_NL,11027	K.VDNDENEHQLSLR.T	1568.73	0.01037	2	1	84.18	0	3.87e-07	0|0	sp|P06748|NPM_HUMAN/tr|E5RGW4|E5RGW4_HUMAN/tr|A4ZU86|A4ZU86_HUMAN		4.31	0		0	2	MASCOT		T
	P13063_NL,11065	K.VDNDENEHQLSLR.T	1568.73	0.00426	3	1	48.35	0	0.00159	0|0	sp|P06748|NPM_HUMAN/tr|E5RGW4|E5RGW4_HUMAN/tr|A4ZU86|A4ZU86_HUMAN		4.31	0		0	2	MASCOT		T
	P13063_NL,11188	K.VDNDENEHQLSLR.T	1568.73	0.00089	2	1	124.55	0	3.86e-11	0|0	sp|P06748|NPM_HUMAN/tr|E5RGW4|E5RGW4_HUMAN/tr|A4ZU86|A4ZU86_HUMAN		4.31	0		0	2	MASCOT		T
	P13063_NL,19252	K.VDPSLMEDSDDGPSLPTK.Q	1902.86	-0.0025	2	1	67.78	0	1.15e-05	0|0	sp|O15258|RER1_HUMAN/tr|Q5T091|Q5T091_HUMAN/tr|Q5T092|Q5T092_HUMAN/tr|Q5T094|Q5T094_HUMAN/tr|Q9P0H9|Q9P0H9_HUMAN		3.71	0		0	2	MASCOT		T
	P13063_NL,16196	K.VDVIQEPGLSGR.F	1269.68	0.00338	2	1	46.89	0	0.00223	0|0	sp|Q9H1E5|TMX4_HUMAN		4.37	0		0	2	MASCOT		T
	P13063_NL,16383	K.VDVIQEPGLSGR.F	1269.68	-0.0001	2	1	50.97	0	0.000919	0|0	sp|Q9H1E5|TMX4_HUMAN		4.37	0		0	2	MASCOT		T
	P13063_NL,12038	K.VDVTEQPGLSGR.F	1257.64	0.00367	2	1	58.6	0	0.000171	0|0	sp|Q9H3N1|TMX1_HUMAN/tr|G3V448|G3V448_HUMAN		4.37	0		0	2	MASCOT		T
	P13063_NL,12415	K.VEAIDVEEAK.R	1102.56	-0.00106	2	1	47.17	0	0.00351	0|0	sp|P33991|MCM4_HUMAN/tr|E5RHP5|E5RHP5_HUMAN/tr|J3KPV4|J3KPV4_HUMAN/tr|E7ER43|E7ER43_HUMAN/tr|B3KMX0|B3KMX0_HUMAN/tr|B4DLA6|B4DLA6_HUMAN/tr|E5RK04|E5RK04_HUMAN		4	0		0	2	MASCOT		T
	P13063_NL,21937	K.VEGGTPLFTLR.K	1189.66	-0.00152	2	1	51.09	0	0.0012	0|0	sp|P36957|ODO2_HUMAN/tr|Q86SW4|Q86SW4_HUMAN/tr|B7Z5W8|B7Z5W8_HUMAN/tr|Q86TW7|Q86TW7_HUMAN/tr|Q86TQ8|Q86TQ8_HUMAN/tr|Q6IBS5|Q6IBS5_HUMAN/tr|B7Z6J1|B7Z6J1_HUMAN/tr|Q16187|Q16187_HUMAN		5.97	0		0	2	MASCOT		T
	P13063_NL,30235	K.VEGTEPTTAFNLFVGNLNFNK.S	2312.16	-0.0015	2	1	50.18	0	0.0014	0|0	sp|P19338|NUCL_HUMAN/tr|B3KM80|B3KM80_HUMAN/tr|Q6ZS99|Q6ZS99_HUMAN/tr|B3KTP9|B3KTP9_HUMAN		4.53	0		0	2	MASCOT		T
	P13063_NL,30275	K.VEGTEPTTAFNLFVGNLNFNK.S	2312.16	-0.00294	3	1	41.4	0	0.0104	0|0	sp|P19338|NUCL_HUMAN/tr|B3KM80|B3KM80_HUMAN/tr|Q6ZS99|Q6ZS99_HUMAN/tr|B3KTP9|B3KTP9_HUMAN		4.53	0		0	2	MASCOT		T
	P13063_NL,30358	K.VEGTEPTTAFNLFVGNLNFNK.S	2312.16	-0.0045	2	1	96.08	0	3.53e-08	0|0	sp|P19338|NUCL_HUMAN/tr|B3KM80|B3KM80_HUMAN/tr|Q6ZS99|Q6ZS99_HUMAN/tr|B3KTP9|B3KTP9_HUMAN		4.53	0		0	2	MASCOT		T
	P13063_NL,30396	K.VEGTEPTTAFNLFVGNLNFNK.S	2312.16	-0.00135	3	1	41.03	0	0.0114	0|0	sp|P19338|NUCL_HUMAN/tr|B3KM80|B3KM80_HUMAN/tr|Q6ZS99|Q6ZS99_HUMAN/tr|B3KTP9|B3KTP9_HUMAN		4.53	0		0	2	MASCOT		T
	P13063_NL,13694	K.VEPGLGADNSVVR.F	1312.69	-0.00034	2	1	50.58	0	0.00117	0|0	sp|P21333|FLNA_HUMAN/tr|Q60FE6|Q60FE6_HUMAN/tr|Q60FE5|Q60FE5_HUMAN/tr|Q5HY54|Q5HY54_HUMAN/tr|A6NDY9|A6NDY9_HUMAN		4.37	0		0	2	MASCOT		T
	P13063_NL,4933	K.VEQHVVDGK.E	1010.53	0.00063	3	1	20.74	0	0.881	0|0	sp|Q9Y3I0|RTCB_HUMAN/tr|B4DNA0|B4DNA0_HUMAN		5.32	0		0	2	MASCOT		T
	P13063_NL,8987	K.VEQIEAGTPGR.L	1156.6	0.00179	2	1	44.95	0	0.00367	0|0	sp|Q16881|TRXR1_HUMAN/tr|B2R5P6|B2R5P6_HUMAN/tr|B7Z904|B7Z904_HUMAN/tr|B7Z2S5|B7Z2S5_HUMAN/tr|E9PNQ6|E9PNQ6_HUMAN/tr|E9PMY9|E9PMY9_HUMAN/tr|E2QRB9|E2QRB9_HUMAN/tr|F5H780|F5H780_HUMAN/tr|E7ESI6|E7ESI6_HUMAN/tr|Q6ZR44|Q6ZR44_HUMAN/tr|B7Z3Y8|B7Z3Y8_HUMAN/tr|E9PIR7|E9PIR7_HUMAN/tr|B7Z1F4|B7Z1F4_HUMAN/tr|E7EW10|E7EW10_HUMAN		4.53	0		0	2	MASCOT		T
	P13063_NL,14501	K.VETFSGVYK.K	1029.53	-0.00272	2	1	42.13	0	0.0079	0|0	sp|P62081|RS7_HUMAN		5.97	0		0	2	MASCOT		T
	P13063_NL,14670	K.VETFSGVYK.K	1029.53	-0.00184	2	1	46.88	0	0.00254	0|0	sp|P62081|RS7_HUMAN		5.97	0		0	2	MASCOT		T
	P13063_NL,8193	K.VFDPQNDKPSK.W	1274.64	0.00066	2	1	51.36	0	0.00129	0|0	sp|O15145|ARPC3_HUMAN/tr|B2R4D5|B2R4D5_HUMAN/tr|Q2LE71|Q2LE71_HUMAN		5.93	0		0	2	MASCOT		T
	P13063_NL,26615	K.VFLLGEEVAQYDGAYK.V	1801.9	0.00129	2	1	54.37	0	0.000538	0|0	sp|P11177|ODPB_HUMAN/tr|F8WF02|F8WF02_HUMAN/tr|C9J634|C9J634_HUMAN		4.14	0		0	2	MASCOT		T
	P13063_NL,24993	K.VFPGSTTEDYNLIVIER.G	1953	-0.00468	2	1	88.61	0	2.2e-07	0|0	sp|Q13263|TIF1B_HUMAN/tr|B2R8R5|B2R8R5_HUMAN		4.14	0		0	2	MASCOT		T
	P13063_NL,25137	K.VFPGSTTEDYNLIVIER.G	1953	-0.00816	2	1	73.94	0	6.31e-06	0|0	sp|Q13263|TIF1B_HUMAN/tr|B2R8R5|B2R8R5_HUMAN		4.14	0		0	2	MASCOT		T
	P13063_NL,19390	K.VFSDEVQQQAQLSTIR.S	1848.95	-0.00488	2	1	63.28	0	6.47e-05	0|0	sp|Q9Y262|EIF3L_HUMAN/tr|B0QY90|B0QY90_HUMAN/tr|B3KNG0|B3KNG0_HUMAN/tr|B0QY89|B0QY89_HUMAN/tr|B3KPB9|B3KPB9_HUMAN/tr|Q8N7H0|Q8N7H0_HUMAN/tr|Q7Z5X3|Q7Z5X3_HUMAN/tr|G8JLH4|G8JLH4_HUMAN/tr|B4DYB2|B4DYB2_HUMAN/tr|B4DQF6|B4DQF6_HUMAN/tr|J3KN35|J3KN35_HUMAN		4.37	0		0	2	MASCOT		T
	P13063_NL,6706	K.VGEFSGANK.E	908.447	1e-05	2	1	52.95	0	0.000563	0|0	sp|P10599|THIO_HUMAN/tr|B1ALW1|B1ALW1_HUMAN/tr|H9ZYJ2|H9ZYJ2_HUMAN/tr|O60744|O60744_HUMAN		5.97	0		0	2	MASCOT		T
	P13063_NL,6160	K.VGENADSQIK.L	1060.53	0.00031	2	1	47.76	0	0.00285	0|0	sp|P07305|H10_HUMAN		4.37	0		0	2	MASCOT		T
	P13063_NL,24242	K.VGEQAQVVIIDMNDPSNPIR.R	2195.11	-0.00256	2	1	52.27	0	0.000873	0|0	sp|Q00610|CLH1_HUMAN/tr|J3KSQ2|J3KSQ2_HUMAN/tr|J3QL20|J3QL20_HUMAN/tr|J3KS13|J3KS13_HUMAN		4.03	0		0	2	MASCOT		T
	P13063_NL,10846	K.VGESVFHTTR.W	1132.57	0.00073	3	1	32.36	0	0.0972	0|0	sp|Q9P0J0|NDUAD_HUMAN/tr|B4DF76|B4DF76_HUMAN/tr|J3KN00|J3KN00_HUMAN		6.72	0		0	2	MASCOT		T
	P13063_NL,9307	K.VGEVIVTK.D	844.514	0.00039	2	1	56.1	0	0.00041	0|0	sp|P10809|CH60_HUMAN/tr|B3GQS7|B3GQS7_HUMAN/tr|B7Z597|B7Z597_HUMAN/tr|B7Z4F6|B7Z4F6_HUMAN/tr|B7Z532|B7Z532_HUMAN/tr|B7Z5E7|B7Z5E7_HUMAN		5.97	0		0	2	MASCOT		T
	P13063_NL,7795	K.VGGTSDVEVNEK.K	1233.6	0.00076	2	1	80.89	0	1.02e-06	0|0	sp|P10809|CH60_HUMAN/tr|B3GQS7|B3GQS7_HUMAN/tr|B7Z597|B7Z597_HUMAN/tr|B7Z4F6|B7Z4F6_HUMAN/tr|B7Z5E7|B7Z5E7_HUMAN		4.14	0		0	2	MASCOT		T
	P13063_NL,15865	K.VGLQVVAVK.A	912.588	0.00013	2	1	63.74	0	1.49e-05	0|0	sp|P10809|CH60_HUMAN/tr|B3GQS7|B3GQS7_HUMAN/tr|B7Z597|B7Z597_HUMAN/tr|B7Z4F6|B7Z4F6_HUMAN/tr|B7Z532|B7Z532_HUMAN/tr|B7Z5E7|B7Z5E7_HUMAN		8.72	0		0	2	MASCOT		T
	P13063_NL,16057	K.VGLQVVAVK.A	912.588	0.00021	2	1	71.72	0	2.37e-06	0|0	sp|P10809|CH60_HUMAN/tr|B3GQS7|B3GQS7_HUMAN/tr|B7Z597|B7Z597_HUMAN/tr|B7Z4F6|B7Z4F6_HUMAN/tr|B7Z532|B7Z532_HUMAN/tr|B7Z5E7|B7Z5E7_HUMAN		8.72	0		0	2	MASCOT		T
	P13063_NL,14699	K.VGQEIEVRPGIVSK.D	1510.86	-0.0014	3	1	27.77	0	0.132	0|0	sp|P41091|IF2G_HUMAN/tr|Q53HK3|Q53HK3_HUMAN/tr|A8K2Y2|A8K2Y2_HUMAN		6.11	0		0	2	MASCOT		T
	P13063_NL,21504	K.VGTDLLEEEITK.F	1346.7	0.00083	2	1	99.88	0	2.38e-08	0|0	sp|P29692|EF1D_HUMAN/tr|E9PBQ9|E9PBQ9_HUMAN/tr|Q9BW34|Q9BW34_HUMAN/tr|B2RAR6|B2RAR6_HUMAN/tr|E9PQZ1|E9PQZ1_HUMAN/tr|D3DWK1|D3DWK1_HUMAN/tr|E9PRY8|E9PRY8_HUMAN/tr|H0YE58|H0YE58_HUMAN/tr|B4DDU4|B4DDU4_HUMAN/tr|H0YE72|H0YE72_HUMAN		4	0		0	2	MASCOT		T
	P13063_NL,21659	K.VGTDLLEEEITK.F	1346.7	0.00083	2	1	92.11	0	1.42e-07	0|0	sp|P29692|EF1D_HUMAN/tr|E9PBQ9|E9PBQ9_HUMAN/tr|Q9BW34|Q9BW34_HUMAN/tr|B2RAR6|B2RAR6_HUMAN/tr|E9PQZ1|E9PQZ1_HUMAN/tr|D3DWK1|D3DWK1_HUMAN/tr|E9PRY8|E9PRY8_HUMAN/tr|H0YE58|H0YE58_HUMAN/tr|B4DDU4|B4DDU4_HUMAN/tr|H0YE72|H0YE72_HUMAN		4	0		0	2	MASCOT		T
	P13063_NL,33534	K.VGTDMLEEQITAFEDYVQSMDVAAFNK.I	3051.4	-0.00892	3	1	72.99	0	3.32e-06	0|0	sp|P24534|EF1B_HUMAN/tr|A4D1M6|A4D1M6_HUMAN		3.71	0		0	2	MASCOT		T
	P13063_NL,7987	K.VGTLVGEDK.Y	917.494	-0.00242	2	1	56.4	0	0.000573	0|0	sp|Q9UI09|NDUAC_HUMAN/tr|H0YID5|H0YID5_HUMAN/tr|F8VQS7|F8VQS7_HUMAN/tr|Q53HG1|Q53HG1_HUMAN/tr|F8VRD8|F8VRD8_HUMAN/tr|H0YIT1|H0YIT1_HUMAN		4.37	0		0	2	MASCOT		T
	P13063_NL,31432	K.VGYTPDWIFLLR.N ! K.VGYTPDWIFLLR.G	1479.8	0.00084	2	1	56.72	0	0.00027	0|0	sp|Q00610|CLH1_HUMAN ! sp|P53675|CLH2_HUMAN/tr|J3KR87|J3KR87_HUMAN/tr|A4FU99|A4FU99_HUMAN		5.81	0		0	2	MASCOT		T
	P13063_NL,24371	K.VHLVGIDIFTGK.K	1298.75	-9e-05	3	1	48.46	0	0.00262	0|0	sp|P63241|IF5A1_HUMAN/sp|Q9GZV4|IF5A2_HUMAN/sp|Q6IS14|IF5AL_HUMAN/tr|I3L397|I3L397_HUMAN/tr|I3L504|I3L504_HUMAN/tr|C9J4W5|C9J4W5_HUMAN/tr|F8WCJ1|F8WCJ1_HUMAN/tr|C9J7B5|C9J7B5_HUMAN		6.71	0		0	2	MASCOT		T
	P13063_NL,17827	K.VHVGDEDFVHLR.V	1422.71	0.00022	3	1	33.76	0	0.0664	0|0	sp|P04080|CYTB_HUMAN/tr|Q76LA1|Q76LA1_HUMAN		5.21	0		0	2	MASCOT		T
	P13063_NL,18207	K.VIDPATATSVDLR.D	1357.73	0.00065	2	1	55.74	0	0.000491	0|0	sp|P50991|TCPD_HUMAN/tr|B7Z9L0|B7Z9L0_HUMAN/tr|B7Z2F4|B7Z2F4_HUMAN/tr|A8K3C3|A8K3C3_HUMAN/tr|B7Z2Z8|B7Z2Z8_HUMAN/tr|F5H5W3|F5H5W3_HUMAN/tr|B7Z8B1|B7Z8B1_HUMAN		4.21	0		0	2	MASCOT		T
	P13063_NL,18390	K.VIDPATATSVDLR.D	1357.73	0.00289	2	1	72.48	0	1.01e-05	0|0	sp|P50991|TCPD_HUMAN/tr|B7Z9L0|B7Z9L0_HUMAN/tr|B7Z2F4|B7Z2F4_HUMAN/tr|A8K3C3|A8K3C3_HUMAN/tr|B7Z2Z8|B7Z2Z8_HUMAN/tr|F5H5W3|F5H5W3_HUMAN/tr|B7Z8B1|B7Z8B1_HUMAN		4.21	0		0	2	MASCOT		T
	P13063_NL,15096	K.VIEEQLEPAVEK.I	1383.74	-0.00177	2	1	54.27	0	0.000482	0|0	sp|P42704|LPPRC_HUMAN/tr|E5KNY5|E5KNY5_HUMAN		4.09	0		0	2	MASCOT		T
	P13063_NL,19106	K.VIGGDDLSTLTGK.N	1275.68	-0.00039	2	1	55.24	0	0.00048	0|0	sp|P00492|HPRT_HUMAN/tr|Q6LET3|Q6LET3_HUMAN		4.21	0		0	2	MASCOT		T
	P13063_NL,14155	K.VIQCFAETGQVQK.I	1507.76	0.00035	2	1	69.64	0	2.27e-05	0|0	sp|Q00610|CLH1_HUMAN		5.97	0		0	2	MASCOT		T
	P13063_NL,14341	K.VIQCFAETGQVQK.I	1507.76	-0.00117	2	1	45.92	0	0.00534	0|0	sp|Q00610|CLH1_HUMAN		5.97	0		0	2	MASCOT		T
	P13063_NL,16776	K.VITEYLNAQESAK.S	1465.75	-0.00388	2	1	76.18	0	3.66e-06	0|0	sp|Q7KZF4|SND1_HUMAN/tr|B3KU67|B3KU67_HUMAN/tr|B4E299|B4E299_HUMAN/tr|Q59FF0|Q59FF0_HUMAN/tr|B2R5U1|B2R5U1_HUMAN		4.53	0		0	2	MASCOT		T
	P13063_NL,17191	K.VIVVGNPANTNCLTASK.S ! M.VIVVGNPANTNCLTASK.S	1757.92	-0.0029	2	1	54.08	0	0.000597	0|0	sp|P40925|MDHC_HUMAN/tr|F5H098|F5H098_HUMAN/tr|B7Z3I7|B7Z3I7_HUMAN/tr|C9JF79|C9JF79_HUMAN/tr|C9JRL4|C9JRL4_HUMAN ! tr|B9A041|B9A041_HUMAN		8.19	0		0	2	MASCOT		T
	P13063_NL,10458	K.VKLEEQLK.E	986.588	-0.00106	2	1	48.88	0	0.00168	0|0	sp|Q9HAV7|GRPE1_HUMAN		6.11	1		0	2	MASCOT		T
	P13063_NL,12695	K.VKPLLQVSR.Q	1039.66	-0.00173	3	1	31.25	0	0.017	0|0	sp|P35579|MYH9_HUMAN/tr|Q60FE2|Q60FE2_HUMAN/tr|B4E3S1|B4E3S1_HUMAN/tr|A8K6E4|A8K6E4_HUMAN/tr|Q86XU5|Q86XU5_HUMAN		11	0		0	2	MASCOT		T
	P13063_NL,10879	K.VLAAVYK.A	763.471	0.00037	2	1	48.03	0	0.00101	0|0	sp|P04075|ALDOA_HUMAN/sp|P05062|ALDOB_HUMAN/sp|P09972|ALDOC_HUMAN/tr|Q5T7D5|Q5T7D5_HUMAN/tr|J3KPS3|J3KPS3_HUMAN/tr|H3BQN4|H3BQN4_HUMAN/tr|H3BPS8|H3BPS8_HUMAN/tr|B7Z1N6|B7Z1N6_HUMAN/tr|B7Z1Z9|B7Z1Z9_HUMAN/tr|B7Z3K7|B7Z3K7_HUMAN/tr|A8K430|A8K430_HUMAN/tr|Q8NHT3|Q8NHT3_HUMAN/tr|B7Z1L5|B7Z1L5_HUMAN/tr|A4UCT0|A4UCT0_HUMAN/tr|A4UCS9|A4UCS9_HUMAN/tr|B7Z3K9|B7Z3K9_HUMAN/tr|B7Z1Y2|B7Z1Y2_HUMAN		8.56	0		0	2	MASCOT		T
	P13063_NL,22207	K.VLAGETLSVNDPPDVLDR.Q	1909.99	-0.00401	2	1	105.12	0	4.55e-09	0|0	sp|Q12906|ILF3_HUMAN/tr|G5E9M5|G5E9M5_HUMAN/tr|F4ZW65|F4ZW65_HUMAN/tr|K7EQR9|K7EQR9_HUMAN/tr|A8K590|A8K590_HUMAN/tr|F4ZW64|F4ZW64_HUMAN/tr|K7EKJ9|K7EKJ9_HUMAN/tr|Q59GP7|Q59GP7_HUMAN/tr|F4ZW66|F4ZW66_HUMAN		3.84	0		0	2	MASCOT		T
	P13063_NL,8246	K.VLAPGASHPGEEEGAR.L	1576.77	-0.00246	3	1	35.06	0	0.0454	0|0	sp|Q9BXF6|RFIP5_HUMAN/tr|Q2Z1P3|Q2Z1P3_HUMAN		4.75	0		0	2	MASCOT		T
	P13063_NL,23008	K.VLAQNSGFDLQETLVK.I	1761.94	-0.00421	2	1	55.02	0	0.000497	0|0	sp|P40227|TCPZ_HUMAN/tr|B4DPJ8|B4DPJ8_HUMAN/tr|Q59ET3|Q59ET3_HUMAN/tr|B2R9K8|B2R9K8_HUMAN/tr|B4DN39|B4DN39_HUMAN/tr|A1JUI8|A1JUI8_HUMAN		4.37	0		0	2	MASCOT		T
[truncated: 1,524 more rows]

## Sheet: TAGLN
	FileScan	Sequence	MH+	Diff(MH+)	Charge	Rank	Score	DeltaScore	ExpectValue	Ions	Reference	DIFF_MODIFIED_CANDIDATE	PI	MissCleavage	Modification	MatchedTIC	NumProteaseTermini	Engine	Tag	Decoy
[truncated: 7,598 more rows]
